# Supplementary material for: DNA methylation in human gastric epithelial cells defines regional identity without restricting lineage plasticity
Source: Clin Epigenetics. 2022 Dec 30;14:193. doi: 10.1186/s13148-022-01406-4 (PMC9801550; doi:10.1186/s13148-022-01406-4)
Supplement: Supplementary file 7 — Additional file 7: Differentially methlyated CpGs between stomach regions and culture conditions. [file 13148_2022_1406_MOESM7_ESM.xlsx]

## Sheet: Antrum vs. Corpus
Row.names	logFC	AveExpr	t	P.Value	adj.P.Val.x	B	adj.P.Val.y	CHR	MAPINFO	gene	feature	cgi	feat.cgi	UCSC_RefGene_Name	UCSC_RefGene_Accession	UCSC_RefGene_Group	Phantom5_Enhancers	DMR	X450k_Enhancer	Regulatory_Feature_Group	GencodeCompV12_NAME	GencodeCompV12_Accession	GencodeCompV12_Group	DNase_Hypersensitivity_NAME	DNase_Hypersensitivity_Evidence_Count	OpenChromatin_NAME	OpenChromatin_Evidence_Count	TFBS_NAME	TFBS_Evidence_Count
cg02991571	0.705093	0.579907	51.6504	1.06086e-15	7.83036e-10	21.6134	8.68397e-11	13	28501126		IGR	shore	IGR-shore					CDMR						chr13:28500765-28501335	3
cg22396555	0.587464	0.57944	44.2267	7.02245e-15	2.59169e-09	20.8479	6.6808e-10	13	28502461		IGR	island	IGR-island					DMR	TRUE					chr13:28501945-28503255	3
cg25299895	0.652157	0.523131	39.5549	2.72998e-14	5.31699e-09	20.2045	6.6808e-10	13	28498091	PDX1	Body	shore	Body-shore	PDX1	NM_000209	Body		DMR						chr13:28497365-28498555	3
cg04851742	0.624781	0.528302	39.0074	3.23389e-14	5.31699e-09	20.1186	6.6808e-10	13	28503508		IGR	shore	IGR-shore							Unclassified_Cell_type_specific				chr13:28503305-28503675	3
cg12132133	-0.652136	0.506507	-38.6631	3.60174e-14	5.31699e-09	20.0633	6.6808e-10	2	66664345	MEIS1	Body	shelf	Body-shelf	MEIS1	NM_002398	Body					MEIS1;MEIS1;MEIS1;MEIS1;MEIS1;MEIS1	ENST00000444274.2;ENST00000398506.2;ENST00000496248.1;ENST00000491706.1;ENST00000490726.1;ENST00000488550.1	TSS1500;TSS200;5'UTR;5'UTR;5'UTR;5'UTR	chr2:66664065-66665235	3
cg01951879	-0.389663	0.769379	-37.4236	5.35041e-14	6.18839e-09	19.8558	5.61822e-08	16	54315840		IGR	island	IGR-island					RDMR						chr16:54315705-54316055	3
cg17200768	0.796559	0.524343	37.1396	5.86883e-14	6.18839e-09	19.8063	7.03674e-09	13	28503373		IGR	island	IGR-island											chr13:28503305-28503675	3
cg09196146	-0.507085	0.591425	-35.3162	1.08116e-13	9.52266e-09	19.47	6.6808e-10	14	90042364	PRO1768	TSS200	opensea	TSS200-opensea	PRO1768;FOXN3	NR_024620;NM_001085471	TSS200;5'UTR			TRUE		CTD-2303B20.1;FOXN3;FOXN3;FOXN3;RP11-33N16.3	ENST00000554071.1;ENST00000345097.4;ENST00000555855.1;ENST00000555353.1;ENST00000555070.1	TSS200;5'UTR;5'UTR;5'UTR;3'UTR
cg00151250	-0.277171	0.381531	-35.1091	1.16112e-13	9.52266e-09	19.4296	3.86019e-08	8	91803412	NECAB1	TSS1500	shore	TSS1500-shore	NECAB1	NM_022351	TSS1500					NECAB1;NECAB1;NECAB1;TMEM64;TMEM64;TMEM64	ENST00000417640.2;ENST00000522729.1;ENST00000523962.1;ENST00000521211.1;ENST00000519519.1;ENST00000521852.1	TSS1500;TSS1500;TSS1500;3'UTR;5'UTR;5'UTR	chr8:91803105-91803635	3
cg21982455	-0.340709	0.74465	-33.5444	2.01807e-13	1.36191e-08	19.1094	9.5497e-10	5	2757976		IGR	shore	IGR-shore											chr5:2757705-2758515	3
cg02029212	-0.541099	0.493364	-33.3385	2.17435e-13	1.36191e-08	19.0652	1.51402e-09	2	66666352	MEIS1-AS2	Body	opensea	Body-opensea	MEIS1-AS2;MEIS1	NR_046625;NM_002398	Body;Body					MEIS1;MEIS1;MEIS1;MEIS1;MEIS1;MEIS1;MEIS1-AS2;MEIS1;MEIS1;MEIS1	ENST00000495021.2;ENST00000496248.1;ENST00000491706.1;ENST00000490726.1;ENST00000409622.1;ENST00000402908.2;ENST00000439433.1;ENST00000437869.1;ENST00000466811.1;ENST00000488550.1	TSS200;5'UTR;5'UTR;5'UTR;TSS1500;TSS1500;3'UTR;TSS1500;TSS1500;5'UTR	chr2:66666180-66667075	3
cg06515235	0.66129	0.560059	33.2887	2.21414e-13	1.36191e-08	19.0544	1.35747e-09	13	28501021		IGR	shore	IGR-shore					CDMR						chr13:28500765-28501335	3
cg26537478	-0.395573	0.721454	-32.8025	2.64616e-13	1.50244e-08	18.9476	7.1875e-10	2	66668012	MEIS1	Body	opensea	Body-opensea	MEIS1	NM_002398	Body		DMR	TRUE		MEIS1-AS2;MEIS1;MEIS1;MEIS1-AS2;MEIS1-AS1;MEIS1;MEIS1;MEIS1;MEIS1;MEIS1;MEIS1	ENST00000458376.1;ENST00000409622.1;ENST00000402908.2;ENST00000439433.1;ENST00000421204.1;ENST00000437869.1;ENST00000466811.1;ENST00000466811.1;ENST00000491706.1;ENST00000490726.1;ENST00000488550.1	3'UTR;5'UTR;5'UTR;TSS1500;TSS1500;5'UTR;1stExon;5'UTR;5'UTR;5'UTR;5'UTR	chr2:66667840-66668235	3
cg09775930	0.709504	0.561396	32.2871	3.20569e-13	1.69012e-08	18.8311	2.94413e-09	13	28501413		IGR	shore	IGR-shore					CDMR						chr13:28501385-28501915	3
cg16085531	-0.342245	0.696063	-31.4659	4.37889e-13	2.12218e-08	18.6383	1.81762e-09	16	54322938		IGR	island	IGR-island					RDMR						chr16:54322625-54323055	3
cg17945976	-0.500296	0.636649	-31.338	4.60022e-13	2.12218e-08	18.6074	1.82119e-09	2	66667433	MEIS1	Body	opensea	Body-opensea	MEIS1	NM_002398	Body					MEIS1-AS2;MEIS1-AS1;MEIS1;MEIS1;MEIS1;MEIS1;MEIS1-AS2;MEIS1-AS1;MEIS1;MEIS1;MEIS1-AS2;MEIS1;MEIS1;MEIS1	ENST00000458376.1;ENST00000421204.1;ENST00000409622.1;ENST00000409622.1;ENST00000402908.2;ENST00000402908.2;ENST00000439433.1;ENST00000421204.1;ENST00000491706.1;ENST00000490726.1;ENST00000439433.1;ENST00000437869.1;ENST00000466811.1;ENST00000488550.1	3'UTR;3'UTR;1stExon;5'UTR;1stExon;5'UTR;1stExon;1stExon;5'UTR;5'UTR;3'UTR;TSS1500;TSS1500;5'UTR	chr2:66667080-66667755	3
cg21046874	0.663317	0.550015	30.6162	6.09824e-13	2.50953e-08	18.4289	4.08564e-09	13	28500882		IGR	shore	IGR-shore					CDMR						chr13:28500765-28501335	3
cg02676167	0.323781	0.655099	30.5334	6.30133e-13	2.50953e-08	18.408	1.20982e-08	2	66810606		IGR	shore	IGR-shore					RDMR	TRUE	Unclassified_Cell_type_specific	AC007392.3	ENST00000433396.1	5'UTR	chr2:66810500-66810730	3
cg16178603	-0.506609	0.665057	-30.4634	6.47869e-13	2.50953e-08	18.3902	8.05448e-10	2	66667101	MEIS1	Body	opensea	Body-opensea	MEIS1	NM_002398	Body					MEIS1-AS2;MEIS1-AS1;MEIS1;MEIS1;MEIS1;MEIS1;MEIS1;MEIS1-AS2;MEIS1;MEIS1;MEIS1	ENST00000458376.1;ENST00000421204.1;ENST00000409622.1;ENST00000402908.2;ENST00000560281.1;ENST00000491706.1;ENST00000490726.1;ENST00000439433.1;ENST00000437869.1;ENST00000466811.1;ENST00000488550.1	3'UTR;3'UTR;TSS200;TSS200;ExonBnd;5'UTR;5'UTR;3'UTR;TSS1500;TSS1500;5'UTR	chr2:66667080-66667755	3
cg05222982	0.438682	0.677218	30.3418	6.79983e-13	2.50953e-08	18.3591	8.53324e-10	13	28545214		IGR	shore	IGR-shore						TRUE	Unclassified_Cell_type_specific	CDX2;CDX2	ENST00000381020.6;ENST00000381020.6	1stExon;5'UTR	chr13:28545185-28545755	3
cg21553980	-0.3522	0.532335	-30.1638	7.30125e-13	2.52155e-08	18.3132	1.22087e-08	17	109444	RPH3AL	Body	opensea	Body-opensea	RPH3AL	NM_006987	Body			TRUE		RPH3AL;RPH3AL	ENST00000576001.1;ENST00000570954.1	3'UTR;3'UTR	chr17:109440-109815	3
cg15177489	0.421878	0.684233	30.0876	7.528e-13	2.52155e-08	18.2934	1.81762e-09	13	28545295		IGR	shore	IGR-shore						TRUE	Unclassified_Cell_type_specific	CDX2	ENST00000381020.6	TSS200	chr13:28545185-28545755	3
cg18329218	-0.665315	0.480881	-29.9812	7.85727e-13	2.52155e-08	18.2656	1.20982e-08	2	66664466	MEIS1	Body	shelf	Body-shelf	MEIS1	NM_002398	Body					MEIS1;MEIS1;MEIS1;MEIS1;MEIS1;MEIS1	ENST00000444274.2;ENST00000398506.2;ENST00000496248.1;ENST00000491706.1;ENST00000490726.1;ENST00000488550.1	TSS1500;TSS200;5'UTR;5'UTR;5'UTR;5'UTR	chr2:66664065-66665235	3
cg06796713	-0.680234	0.558943	-29.7255	8.71423e-13	2.68004e-08	18.1981	1.35747e-09	2	66664871	MEIS1	Body	shelf	Body-shelf	MEIS1	NM_002398	Body					MEIS1;MEIS1;MEIS1;MEIS1;MEIS1;MEIS1;MEIS1	ENST00000398506.2;ENST00000444274.2;ENST00000560281.1;ENST00000496248.1;ENST00000491706.1;ENST00000490726.1;ENST00000488550.1	1stExon;TSS200;ExonBnd;5'UTR;5'UTR;5'UTR;5'UTR	chr2:66664065-66665235	3
cg06137852	0.435868	0.640729	29.5079	9.52336e-13	2.76636e-08	18.1398	4.66109e-09	13	28545283		IGR	shore	IGR-shore						TRUE	Unclassified_Cell_type_specific	CDX2	ENST00000381020.6	TSS200	chr13:28545185-28545755	3
cg11337945	-0.512566	0.396724	-29.4519	9.74445e-13	2.76636e-08	18.1247	6.6808e-10	5	2755158	C5orf38	3'UTR	island	3'UTR-island	C5orf38	NM_178569	3'UTR					C5orf38;C5orf38;C5orf38;C5orf38	ENST00000503940.1;ENST00000505778.1;ENST00000457752.2;ENST00000334000.3	3'UTR;3'UTR;3'UTR;3'UTR			chr5:2747333-2758607	6	chr5:2746548-2759583	6
cg05496203	-0.713285	0.564645	-29.2417	1.06256e-12	2.80763e-08	18.0675	2.22641e-09	2	66664798	MEIS1	Body	shelf	Body-shelf	MEIS1	NM_002398	Body					MEIS1;MEIS1;MEIS1;MEIS1;MEIS1;MEIS1;MEIS1	ENST00000398506.2;ENST00000398506.2;ENST00000444274.2;ENST00000496248.1;ENST00000491706.1;ENST00000490726.1;ENST00000488550.1	5'UTR;1stExon;TSS200;5'UTR;5'UTR;5'UTR;5'UTR	chr2:66664065-66665235	3
cg22982573	-0.66936	0.601738	-29.236	1.06506e-12	2.80763e-08	18.066	1.35747e-09	2	66665027	MEIS1	Body	shelf	Body-shelf	MEIS1	NM_002398	Body					MEIS1;MEIS1;MEIS1;MEIS1;MEIS1;MEIS1;MEIS1	ENST00000398506.2;ENST00000444274.2;ENST00000495021.2;ENST00000496248.1;ENST00000491706.1;ENST00000490726.1;ENST00000488550.1	1stExon;1stExon;TSS1500;5'UTR;5'UTR;5'UTR;5'UTR	chr2:66664065-66665235	3
cg08100687	0.601563	0.530904	28.8482	1.25148e-12	3.18529e-08	17.9586	2.22039e-09	13	28502630		IGR	island	IGR-island						TRUE					chr13:28501945-28503255	3
cg04166294	-0.385845	0.742679	-28.7175	1.32197e-12	3.25256e-08	17.9218	3.00499e-09	16	54322984		IGR	island	IGR-island					RDMR						chr16:54322625-54323055	3
cg00889398	0.593358	0.499722	28.5524	1.41728e-12	3.37458e-08	17.875	4.4757e-09	13	28502089		IGR	island	IGR-island						TRUE					chr13:28501945-28503255	3
cg05877497	-0.26118	0.82706	-28.1663	1.67047e-12	3.8321e-08	17.7636	4.32996e-09	2	66667946	MEIS1	Body	opensea	Body-opensea	MEIS1	NM_002398	Body		DMR	TRUE		MEIS1-AS2;MEIS1;MEIS1;MEIS1-AS2;MEIS1-AS1;MEIS1;MEIS1;MEIS1;MEIS1;MEIS1;MEIS1	ENST00000458376.1;ENST00000409622.1;ENST00000402908.2;ENST00000439433.1;ENST00000421204.1;ENST00000437869.1;ENST00000466811.1;ENST00000466811.1;ENST00000491706.1;ENST00000490726.1;ENST00000488550.1	3'UTR;5'UTR;5'UTR;TSS1500;TSS1500;5'UTR;1stExon;5'UTR;5'UTR;5'UTR;5'UTR	chr2:66667840-66668235	3
cg02194243	-0.449426	0.706375	-28.1073	1.71328e-12	3.8321e-08	17.7463	1.35747e-09	16	54324597		IGR	island	IGR-island					RDMR						chr16:54324325-54324735	3
cg21306540	-0.659959	0.573875	-27.859	1.90691e-12	4.11089e-08	17.673	2.94413e-09	2	66664809	MEIS1	Body	shelf	Body-shelf	MEIS1	NM_002398	Body					MEIS1;MEIS1;MEIS1;MEIS1;MEIS1;MEIS1;MEIS1	ENST00000398506.2;ENST00000398506.2;ENST00000444274.2;ENST00000496248.1;ENST00000491706.1;ENST00000490726.1;ENST00000488550.1	5'UTR;1stExon;TSS200;5'UTR;5'UTR;5'UTR;5'UTR	chr2:66664065-66665235	3
cg02377941	-0.224143	0.78542	-27.8082	1.94931e-12	4.11089e-08	17.6579	1.11455e-08	16	54973385		IGR	shore	IGR-shore						TRUE		CTD-3032H12.1;CTD-3032H12.2	ENST00000559802.1;ENST00000560487.1	TSS1500;5'UTR	chr16:54973385-54974175	3
cg16302790	0.767486	0.465451	27.6696	2.07045e-12	4.24509e-08	17.6164	8.72901e-09	13	28498334	PDX1	Body	island	Body-island	PDX1	NM_000209	Body								chr13:28497365-28498555	3
cg00184376	0.471375	0.68226	27.2783	2.45849e-12	4.90446e-08	17.4973	1.81762e-09	13	28499045	PDX1	3'UTR	island	3'UTR-island	PDX1	NM_000209	3'UTR		CDMR			PDX1	ENST00000381033.4	3'UTR	chr13:28498620-28499375	3
cg07271394	-0.468459	0.490334	-26.8772	2.93905e-12	5.70884e-08	17.3722	5.76561e-09	16	54973762		IGR	shore	IGR-shore								CTD-3032H12.1;CTD-3032H12.2	ENST00000559802.1;ENST00000560487.1	TSS1500;5'UTR	chr16:54973385-54974175	3
cg20194314	0.73754	0.488206	26.6948	3.19049e-12	6.03833e-08	17.3143	7.43248e-08	13	28503060		IGR	island	IGR-island					DMR						chr13:28501945-28503255	3
cg11433622	-0.41332	0.716372	-26.4533	3.55953e-12	6.56835e-08	17.2366	1.20982e-08	2	66667549	MEIS1	Body	opensea	Body-opensea	MEIS1	NM_002398	Body			TRUE		MEIS1-AS2;MEIS1;MEIS1;MEIS1-AS2;MEIS1-AS1;MEIS1;MEIS1;MEIS1;MEIS1;MEIS1	ENST00000458376.1;ENST00000409622.1;ENST00000402908.2;ENST00000439433.1;ENST00000421204.1;ENST00000491706.1;ENST00000490726.1;ENST00000437869.1;ENST00000466811.1;ENST00000488550.1	3'UTR;5'UTR;5'UTR;TSS200;TSS200;5'UTR;5'UTR;TSS1500;TSS1500;5'UTR	chr2:66667080-66667755	3
cg06883496	0.580125	0.592511	26.1759	4.04153e-12	7.27588e-08	17.1459	5.25499e-09	13	28503235		IGR	island	IGR-island											chr13:28501945-28503255	3
cg22289831	0.745636	0.529522	25.9937	4.39597e-12	7.72556e-08	17.0856	1.11455e-08	21	38076709	SIM2	Body	shore	Body-shore	SIM2;SIM2	NM_009586;NM_005069	Body;Body		DMR			SIM2;SIM2	ENST00000460783.1;ENST00000481185.1	5'UTR;5'UTR	chr21:38076425-38079075	3
cg16387593	-0.391999	0.624956	-25.7191	4.99559e-12	8.53754e-08	16.9932	2.73688e-08	16	54973579		IGR	shore	IGR-shore								CTD-3032H12.1;CTD-3032H12.2	ENST00000559802.1;ENST00000560487.1	TSS1500;5'UTR	chr16:54973385-54974175	3
cg15167959	0.656011	0.543693	25.6794	5.08934e-12	8.53754e-08	16.9797	8.01686e-09	13	28502559		IGR	island	IGR-island						TRUE					chr13:28501945-28503255	3
cg11313446	-0.536313	0.643994	-25.5428	5.42668e-12	8.90114e-08	16.9331	2.84702e-09	2	66667461	MEIS1-AS2	Body	opensea	Body-opensea	MEIS1-AS2;MEIS1	NR_046625;NM_002398	Body;Body					MEIS1-AS2;MEIS1-AS1;MEIS1;MEIS1;MEIS1;MEIS1;MEIS1-AS1;MEIS1-AS2;MEIS1;MEIS1;MEIS1;MEIS1;MEIS1	ENST00000458376.1;ENST00000421204.1;ENST00000409622.1;ENST00000409622.1;ENST00000402908.2;ENST00000402908.2;ENST00000421204.1;ENST00000439433.1;ENST00000491706.1;ENST00000490726.1;ENST00000437869.1;ENST00000466811.1;ENST00000488550.1	3'UTR;3'UTR;1stExon;5'UTR;1stExon;5'UTR;1stExon;TSS200;5'UTR;5'UTR;TSS1500;TSS1500;5'UTR	chr2:66667080-66667755	3
cg24511951	-0.465193	0.680796	-25.2648	6.1901e-12	9.81457e-08	16.8369	7.82016e-09	2	66667536	MEIS1-AS2	TSS200	opensea	TSS200-opensea	MEIS1-AS2;MEIS1	NR_046625;NM_002398	TSS200;Body					MEIS1-AS2;MEIS1;MEIS1;MEIS1-AS2;MEIS1-AS1;MEIS1;MEIS1;MEIS1;MEIS1;MEIS1	ENST00000458376.1;ENST00000409622.1;ENST00000402908.2;ENST00000439433.1;ENST00000421204.1;ENST00000491706.1;ENST00000490726.1;ENST00000437869.1;ENST00000466811.1;ENST00000488550.1	3'UTR;5'UTR;5'UTR;TSS200;TSS200;5'UTR;5'UTR;TSS1500;TSS1500;5'UTR	chr2:66667080-66667755	3
cg16300300	0.547734	0.584227	25.2447	6.2495e-12	9.81457e-08	16.8299	1.69888e-08	13	28501366		IGR	shore	IGR-shore					CDMR								chr13:28500668-28503519	6
cg20747577	0.325308	0.496385	25.0605	6.8251e-12	1.04089e-07	16.7651	6.24735e-08	7	26897253	SKAP2	Body	opensea	Body-opensea	SKAP2	NM_003930	Body					SKAP2;SKAP2;SKAP2;SKAP2;SKAP2;SKAP2;SKAP2	ENST00000468712.1;ENST00000539623.1;ENST00000481204.1;ENST00000487720.1;ENST00000468712.1;ENST00000490456.2;ENST00000497511.1	1stExon;TSS200;3'UTR;3'UTR;3'UTR;3'UTR;3'UTR	chr7:26897000-26897630	3
cg09975620	0.740514	0.545481	25.0347	6.90996e-12	1.04089e-07	16.756	4.34453e-08	13	28498384	PDX1	Body	island	Body-island	PDX1	NM_000209	Body		DMR						chr13:28497365-28498555	3
cg09851951	-0.428555	0.701343	-24.8631	7.50556e-12	1.10799e-07	16.6949	1.81762e-09	16	54323498		IGR	island	IGR-island											chr16:54323145-54323775	3
cg12492345	-0.564608	0.536998	-24.5316	8.81942e-12	1.27642e-07	16.575	1.04226e-08	16	54971007		IGR	island	IGR-island					DMR	TRUE		CTD-3032H12.2	ENST00000560487.1	5'UTR	chr16:54969985-54971555	3
cg12815918	0.668987	0.519197	24.4632	9.1205e-12	1.29461e-07	16.5499	5.3149e-08	13	28498544	PDX1	Body	island	Body-island	PDX1	NM_000209	Body								chr13:28497365-28498555	3
cg21900495	0.719252	0.510871	24.2989	9.8893e-12	1.37725e-07	16.4892	5.96167e-08	13	28498161	PDX1	Body	shore	Body-shore	PDX1	NM_000209	Body		DMR						chr13:28497365-28498555	3
cg23444418	0.340079	0.602209	24.2178	1.02942e-11	1.4071e-07	16.4591	1.85425e-08	13	28547617		IGR	shelf	IGR-shelf											chr13:28547465-28547935	3
cg03589296	-0.621518	0.615508	-24.0858	1.09927e-11	1.47526e-07	16.4096	2.94413e-09	2	66666292	MEIS1	Body	shelf	Body-shelf	MEIS1	NM_002398	Body					MEIS1;MEIS1;MEIS1;MEIS1;MEIS1;MEIS1;MEIS1-AS2;MEIS1	ENST00000495021.2;ENST00000496248.1;ENST00000491706.1;ENST00000490726.1;ENST00000409622.1;ENST00000402908.2;ENST00000439433.1;ENST00000488550.1	TSS200;5'UTR;5'UTR;5'UTR;TSS1500;TSS1500;3'UTR;5'UTR	chr2:66666180-66667075	3
cg16758314	-0.581726	0.656891	-23.7189	1.32168e-11	1.74205e-07	16.2699	6.6808e-10	2	66666267	MEIS1-AS2	Body	shelf	Body-shelf	MEIS1-AS2;MEIS1	NR_046625;NM_002398	Body;Body					MEIS1;MEIS1;MEIS1;MEIS1;MEIS1;MEIS1;MEIS1-AS2;MEIS1	ENST00000495021.2;ENST00000496248.1;ENST00000491706.1;ENST00000490726.1;ENST00000409622.1;ENST00000402908.2;ENST00000439433.1;ENST00000488550.1	TSS200;5'UTR;5'UTR;5'UTR;TSS1500;TSS1500;3'UTR;5'UTR	chr2:66666180-66667075	3
cg13181164	-0.565792	0.534247	-23.5814	1.41713e-11	1.83509e-07	16.2167	1.8245e-08	15	37388828	MEIS2	Body	shore	Body-shore	MEIS2;MEIS2;MEIS2;MEIS2;MEIS2;MEIS2;MEIS2	NM_172316;NM_170674;NM_170675;NM_172315;NM_002399;NM_170677;NM_170676	Body;Body;Body;Body;Body;Body;Body		RDMR			MEIS2;MEIS2;MEIS2;MEIS2;MEIS2	ENST00000559129.1;ENST00000560697.1;ENST00000560617.1;ENST00000219869.9;ENST00000561163.1	TSS1500;TSS200;5'UTR;5'UTR;3'UTR	chr15:37388280-37388930	3
cg01499197	0.305466	0.47282	23.494	1.48172e-11	1.87531e-07	16.1826	1.24587e-07	13	28544814	CDX2	TSS1500	island	TSS1500-island	CDX2	NM_001265	TSS1500			TRUE		CDX2;CDX2	ENST00000381020.6;ENST00000381020.6	1stExon;5'UTR	chr13:28544125-28545115	3
cg23497016	-0.472907	0.542123	-23.4713	1.49899e-11	1.87531e-07	16.1738	1.31447e-08	2	66666684	MEIS1	Body	opensea	Body-opensea	MEIS1	NM_002398	Body					MEIS1-AS2;MEIS1-AS1;MEIS1;MEIS1;MEIS1;MEIS1;MEIS1;MEIS1-AS2;MEIS1;MEIS1;MEIS1;MEIS1;MEIS1	ENST00000458376.1;ENST00000421204.1;ENST00000496248.1;ENST00000491706.1;ENST00000490726.1;ENST00000409622.1;ENST00000402908.2;ENST00000439433.1;ENST00000437869.1;ENST00000466811.1;ENST00000495021.2;ENST00000495021.2;ENST00000488550.1	3'UTR;3'UTR;5'UTR;5'UTR;5'UTR;TSS1500;TSS1500;3'UTR;TSS1500;TSS1500;5'UTR;1stExon;5'UTR	chr2:66666180-66667075	3
cg10263789	-0.314767	0.265884	-23.396	1.55788e-11	1.88241e-07	16.1442	6.75232e-08	8	11535613	GATA4	5'UTR	shore	5'UTR-shore	GATA4	NM_001308094	5'UTR					GATA4;GATA4	ENST00000528712.1;ENST00000532977.1	5'UTR;5'UTR	chr8:11535600-11536255	3
cg08347500	-0.51018	0.483982	-23.3888	1.56359e-11	1.88241e-07	16.1414	1.0701e-08	16	54316049		IGR	island	IGR-island					CDMR						chr16:54315705-54316055	3
cg22799963	-0.311691	0.228578	-23.367	1.58118e-11	1.88241e-07	16.1328	1.35747e-09	8	11536778		IGR	island	IGR-island								GATA4;GATA4	ENST00000528712.1;ENST00000532977.1	5'UTR;5'UTR	chr8:11536525-11537110	3
cg03396151	-0.477031	0.635681	-23.1805	1.74065e-11	2.03936e-07	16.0589	8.70426e-09	15	37387304	MEIS2	Body	shore	Body-shore	MEIS2;MEIS2;MEIS2;MEIS2;MEIS2;MEIS2;MEIS2	NM_172316;NM_170674;NM_170675;NM_172315;NM_002399;NM_170677;NM_170676	Body;Body;Body;Body;Body;Body;Body		RDMR			MEIS2;MEIS2;MEIS2;MEIS2;MEIS2;MEIS2	ENST00000561422.1;ENST00000559129.1;ENST00000560697.1;ENST00000560617.1;ENST00000219869.9;ENST00000561163.1	TSS1500;3'UTR;5'UTR;5'UTR;5'UTR;3'UTR	chr15:37387120-37387335	3
cg21942770	0.550073	0.559983	23.1318	1.78514e-11	2.05881e-07	16.0394	4.53671e-08	13	28501860		IGR	island	IGR-island						TRUE					chr13:28501385-28501915	3
cg09462924	-0.471095	0.679966	-22.9764	1.93528e-11	2.17613e-07	15.9769	1.35747e-09	2	66666470	MEIS1	Body	opensea	Body-opensea	MEIS1	NM_002398	Body					MEIS1;MEIS1;MEIS1;MEIS1;MEIS1;MEIS1-AS2;MEIS1;MEIS1;MEIS1;MEIS1;MEIS1	ENST00000496248.1;ENST00000491706.1;ENST00000490726.1;ENST00000409622.1;ENST00000402908.2;ENST00000439433.1;ENST00000437869.1;ENST00000466811.1;ENST00000495021.2;ENST00000495021.2;ENST00000488550.1	5'UTR;5'UTR;5'UTR;TSS1500;TSS1500;3'UTR;TSS1500;TSS1500;5'UTR;1stExon;5'UTR	chr2:66666180-66667075	3
cg01337391	-0.43351	0.700494	-22.966	1.94583e-11	2.17613e-07	15.9727	1.53654e-07	16	54324358		IGR	island	IGR-island					DMR						chr16:54324325-54324735	3
cg09970175	0.227137	0.314711	22.8888	2.026e-11	2.21082e-07	15.9413	4.92219e-07	15	48011443	SEMA6D	5'UTR	shore	5'UTR-shore	SEMA6D;SEMA6D;SEMA6D;SEMA6D;SEMA6D;SEMA6D	NM_153619;NM_153616;NM_024966;NM_153617;NM_020858;NM_153618	5'UTR;5'UTR;5'UTR;5'UTR;5'UTR;5'UTR				Unclassified_Cell_type_specific	SEMA6D;SEMA6D;SEMA6D;SEMA6D;SEMA6D;SEMA6D;SEMA6D;SEMA6D;SEMA6D;SEMA6D	ENST00000561133.1;ENST00000536845.2;ENST00000561106.1;ENST00000558816.1;ENST00000389425.3;ENST00000389432.2;ENST00000558014.1;ENST00000559184.1;ENST00000560636.1;ENST00000537942.1	5'UTR;5'UTR;5'UTR;5'UTR;5'UTR;5'UTR;5'UTR;5'UTR;5'UTR;5'UTR	chr15:48009840-48011595	3
cg08732659	-0.397606	0.639936	-22.8787	2.03675e-11	2.21082e-07	15.9372	2.62479e-07	16	54973966		IGR	shore	IGR-shore								CTD-3032H12.1;CTD-3032H12.2	ENST00000559802.1;ENST00000560487.1	TSS1500;5'UTR	chr16:54973385-54974175	3
cg19010490	-0.378934	0.707599	-22.8492	2.06847e-11	2.2127e-07	15.9252	2.30237e-08	15	37388127	MEIS2	Body	shore	Body-shore	MEIS2;MEIS2;MEIS2;MEIS2;MEIS2;MEIS2;MEIS2	NM_172316;NM_170674;NM_170675;NM_172315;NM_002399;NM_170677;NM_170676	Body;Body;Body;Body;Body;Body;Body		RDMR			MEIS2;MEIS2;MEIS2;MEIS2;MEIS2;MEIS2	ENST00000559129.1;ENST00000560697.1;ENST00000560617.1;ENST00000219869.9;ENST00000559129.1;ENST00000561163.1	3'UTR;5'UTR;5'UTR;5'UTR;1stExon;3'UTR	chr15:37387345-37388195	3
cg06933370	-0.400332	0.691083	-22.7337	2.19785e-11	2.31752e-07	15.878	1.3904e-08	15	37387523	MEIS2	Body	island	Body-island	MEIS2;MEIS2;MEIS2;MEIS2;MEIS2;MEIS2;MEIS2	NM_172316;NM_170674;NM_170675;NM_172315;NM_002399;NM_170677;NM_170676	Body;Body;Body;Body;Body;Body;Body		RDMR			MEIS2;MEIS2;MEIS2;MEIS2;MEIS2;MEIS2	ENST00000561422.1;ENST00000559129.1;ENST00000560697.1;ENST00000560617.1;ENST00000219869.9;ENST00000561163.1	TSS1500;3'UTR;5'UTR;5'UTR;5'UTR;3'UTR	chr15:37387345-37388195	3
cg24601716	0.557314	0.61391	22.7034	2.23328e-11	2.32172e-07	15.8655	5.3149e-08	13	28498451	PDX1	Body	island	Body-island	PDX1	NM_000209	Body		DMR						chr13:28497365-28498555	3
cg20889818	0.52919	0.546257	22.5094	2.47502e-11	2.53729e-07	15.7851	2.00315e-08	15	96906732		IGR	shore	IGR-shore					RDMR			RP11-522B15.3;RP11-522B15.3	ENST00000558382.1;ENST00000558499.1	5'UTR;5'UTR	chr15:96906625-96906855	3
cg26253663	-0.258691	0.617316	-22.1575	2.98875e-11	3.02197e-07	15.6367	3.4565e-07	22	25799504		IGR	shore	IGR-shore					RDMR	TRUE		LRP5L	ENST00000444995.3	5'UTR	chr22:25798540-25799510	3
cg04153740	-0.570099	0.487423	-22.1085	3.06889e-11	3.06107e-07	15.6157	2.28089e-08	16	54971018		IGR	island	IGR-island					DMR	TRUE		CTD-3032H12.2	ENST00000560487.1	5'UTR	chr16:54969985-54971555	3
cg12523526	-0.48463	0.39099	-22.0266	3.20824e-11	3.1574e-07	15.5806	7.04144e-09	5	2756005		IGR	island	IGR-island											chr5:2755725-2756215	3
cg19498960	0.741968	0.566304	21.9232	3.39401e-11	3.29628e-07	15.5359	1.32999e-07	21	38077270	SIM2	Body	island	Body-island	SIM2;SIM2	NM_009586;NM_005069	Body;Body			TRUE		SIM2;SIM2	ENST00000460783.1;ENST00000481185.1	5'UTR;5'UTR	chr21:38076425-38079075	3
cg18535611	0.200252	0.653305	21.836	3.55962e-11	3.41222e-07	15.498	1.89381e-06	13	28505434		IGR	shelf	IGR-shelf
cg05851710	-0.427626	0.596271	-21.7677	3.69542e-11	3.49698e-07	15.4681	1.3904e-08	3	8407514	LMCD1-AS1	Body	opensea	Body-opensea	LMCD1-AS1	NR_033378	Body					AC023481.1;U4atac;AC087859.1;AC087859.1;AC087859.1	ENST00000435368.1;ENST00000517272.1;ENST00000446281.1;ENST00000452802.1;ENST00000420095.1	3'UTR;TSS1500;3'UTR;3'UTR;3'UTR
cg11173941	0.345676	0.257025	21.6241	3.99969e-11	3.737e-07	15.4049	1.27732e-07	5	2750203	IRX2	Body	island	Body-island	IRX2;IRX2	NM_033267;NM_001134222	Body;Body	chr5:2750184-2750184				IRX2	ENST00000502957.1	5'UTR	chr5:2749745-2751235	3
cg21992238	0.33548	0.381618	21.5461	4.17613e-11	3.85308e-07	15.3703	3.11378e-08	2	66659590		IGR	shore	IGR-shore								MEIS1-AS3;MEIS1	ENST00000454167.1;ENST00000496248.1	3'UTR;TSS1500	chr2:66659060-66659595	3
cg21963436	0.209431	0.272021	21.5129	4.25378e-11	3.87627e-07	15.3556	6.86982e-07	13	28541142	CDX2	Body	island	Body-island	CDX2	NM_001265	Body								chr13:28540505-28541875	3
cg09710091	0.257654	0.355915	21.2589	4.90235e-11	4.40409e-07	15.2414	3.18713e-07	13	28544820	CDX2	TSS1500	island	TSS1500-island	CDX2	NM_001265	TSS1500			TRUE		CDX2;CDX2	ENST00000381020.6;ENST00000381020.6	1stExon;5'UTR	chr13:28544125-28545115	3
cg21629500	-0.442843	0.663122	-21.2408	4.95233e-11	4.40409e-07	15.2332	4.4757e-09	5	2754753	C5orf38	Body	island	Body-island	C5orf38	NM_178569	Body					C5orf38;C5orf38	ENST00000503940.1;ENST00000505778.1	3'UTR;3'UTR	chr5:2754725-2755155	3
cg12025092	-0.434596	0.557203	-21.1254	5.28525e-11	4.64419e-07	15.1806	4.34453e-08	16	54323912		IGR	island	IGR-island											chr16:54323825-54324315	3
cg10682155	0.700768	0.508683	21.034	5.5658e-11	4.83318e-07	15.1387	1.53654e-07	21	38077473	SIM2	Body	island	Body-island	SIM2;SIM2	NM_009586;NM_005069	Body;Body		DMR	TRUE		SIM2;SIM2	ENST00000460783.1;ENST00000481185.1	5'UTR;5'UTR	chr21:38076425-38079075	3
cg15031976	0.374511	0.33613	20.969	5.7753e-11	4.95678e-07	15.1087	1.13292e-07	15	96904176		IGR	shore	IGR-shore					CDMR			RP11-522B15.3;RP11-522B15.3	ENST00000558382.1;ENST00000558499.1	5'UTR;5'UTR	chr15:96903805-96904515	3
cg24588381	0.289127	0.391932	20.7833	6.42192e-11	5.44841e-07	15.0223	2.73936e-07	13	28551145		IGR	shore	IGR-shore					CDMR						chr13:28550925-28551475	3
cg16927242	-0.673396	0.473866	-20.7622	6.50003e-11	5.45201e-07	15.0124	3.61919e-07	2	66664667	MEIS1	Body	shelf	Body-shelf	MEIS1	NM_002398	Body					MEIS1;MEIS1;MEIS1;MEIS1;MEIS1;MEIS1;MEIS1	ENST00000444274.2;ENST00000398506.2;ENST00000398506.2;ENST00000496248.1;ENST00000491706.1;ENST00000490726.1;ENST00000488550.1	TSS1500;5'UTR;1stExon;5'UTR;5'UTR;5'UTR;5'UTR	chr2:66664065-66665235	3
cg17666576	-0.464038	0.60086	-20.6373	6.98518e-11	5.7931e-07	14.9536	2.19041e-07	16	54970504		IGR	island	IGR-island					DMR		Unclassified_Cell_type_specific	CTD-3032H12.2	ENST00000560487.1	5'UTR	chr16:54969985-54971555	3
cg03114355	-0.46606	0.623229	-20.4706	7.6944e-11	6.31039e-07	14.8743	4.66109e-09	14	90042373	FOXN3-AS2	TSS200	opensea	TSS200-opensea	FOXN3-AS2;FOXN3	NR_024620;NM_001085471	TSS200;5'UTR			TRUE		CTD-2303B20.1;FOXN3;FOXN3;FOXN3;RP11-33N16.3	ENST00000554071.1;ENST00000345097.4;ENST00000555855.1;ENST00000555353.1;ENST00000555070.1	TSS200;5'UTR;5'UTR;5'UTR;3'UTR
cg24907814	-0.321376	0.713936	-20.3495	8.25815e-11	6.69831e-07	14.8161	2.91704e-07	5	2758088		IGR	shore	IGR-shore											chr5:2757705-2758515	3
cg05499018	-0.235462	0.24563	-20.2509	8.74969e-11	7.01987e-07	14.7684	7.35514e-08	18	37321978	LINC00669	Body	opensea	Body-opensea	LINC00669	NR_024391	Body								chr18:37321925-37322310	3
cg21999939	-0.422034	0.339761	-20.1904	9.06711e-11	7.19631e-07	14.739	2.71752e-08	5	2755004	C5orf38	Body	island	Body-island	C5orf38	NM_178569	Body					C5orf38;C5orf38	ENST00000503940.1;ENST00000505778.1	3'UTR;3'UTR	chr5:2754725-2755155	3
cg23248357	-0.387212	0.386963	-20.0726	9.7216e-11	7.55333e-07	14.6813	3.92451e-08	5	2755376	C5orf38	3'UTR	island	3'UTR-island	C5orf38	NM_178569	3'UTR		DMR			C5orf38	ENST00000334000.3	3'UTR	chr5:2755165-2755715	3
cg15961466	0.663842	0.498946	19.9894	1.02142e-10	7.85336e-07	14.6403	1.75663e-07	13	28498878	PDX1	3'UTR	island	3'UTR-island	PDX1	NM_000209	3'UTR		DMR			PDX1	ENST00000381033.4	3'UTR	chr13:28498620-28499375	3
cg05993525	-0.268444	0.721195	-19.9189	1.06528e-10	8.1062e-07	14.6053	3.42334e-08	11	2769184	KCNQ1	Body	opensea	Body-opensea	KCNQ1;KCNQ1	NM_000218;NM_181798	Body;Body								chr11:2768965-2769315	3
cg05091060	-0.375821	0.284395	-19.8642	1.10072e-10	8.29039e-07	14.5781	1.20982e-08	2	66663813	MEIS1	Body	shore	Body-shore	MEIS1	NM_002398	Body					MEIS1;MEIS1;MEIS1;MEIS1;MEIS1;MEIS1	ENST00000490726.1;ENST00000398506.2;ENST00000444274.2;ENST00000496248.1;ENST00000491706.1;ENST00000488550.1	TSS1500;TSS1500;TSS1500;5'UTR;5'UTR;5'UTR	chr2:66663405-66663875	3
cg09556952	-0.299721	0.264995	-19.5092	1.36401e-10	1.0068e-06	14.3988	6.25761e-08	21	38119946	SIM2	Body	island	Body-island	SIM2	NM_005069	Body								chr21:38119685-38120010	3
cg04091822	-0.299339	0.668031	-19.4387	1.42398e-10	1.03045e-06	14.3626	6.58589e-07	16	54974287		IGR	shore	IGR-shore								CTD-3032H12.2	ENST00000560487.1	5'UTR
cg06949995	-0.30568	0.388426	-19.2652	1.58403e-10	1.13515e-06	14.2729	1.67538e-07	9	23598701	LOC101929563	Body	opensea	Body-opensea	LOC101929563	NR_121602	Body												chr9:23598568-23599477	3
cg21697851	0.752813	0.509567	19.2027	1.64638e-10	1.16848e-06	14.2403	3.47812e-06	21	38076869	SIM2	Body	island	Body-island	SIM2;SIM2	NM_009586;NM_005069	Body;Body		DMR			SIM2;SIM2	ENST00000460783.1;ENST00000481185.1	5'UTR;5'UTR	chr21:38076425-38079075	3
cg08529345	-0.489109	0.533677	-19.1831	1.66646e-10	1.17146e-06	14.2301	1.06669e-07	16	54971700		IGR	island	IGR-island					CDMR	TRUE	Unclassified_Cell_type_specific	CTD-3032H12.1;CTD-3032H12.2	ENST00000559802.1;ENST00000560487.1	3'UTR;5'UTR	chr16:54971580-54973075	3
cg02377544	-0.292276	0.679582	-19.165	1.68525e-10	1.17147e-06	14.2206	8.77336e-08	15	37388359	MEIS2	Body	shore	Body-shore	MEIS2;MEIS2;MEIS2;MEIS2;MEIS2;MEIS2;MEIS2	NM_172316;NM_170674;NM_170675;NM_172315;NM_002399;NM_170677;NM_170676	Body;Body;Body;Body;Body;Body;Body		RDMR			MEIS2;MEIS2;MEIS2;MEIS2;MEIS2;MEIS2	ENST00000559129.1;ENST00000560697.1;ENST00000560617.1;ENST00000219869.9;ENST00000559129.1;ENST00000561163.1	3'UTR;5'UTR;5'UTR;5'UTR;1stExon;3'UTR	chr15:37388280-37388930	3
cg26417468	0.223337	0.624003	19.1527	1.69821e-10	1.17147e-06	14.2141	1.80827e-06	9	97847433	MIR27B	TSS1500	shore	TSS1500-shore	MIR27B;MIR24-1;MIR23B;C9orf3;C9orf3	NR_029665;NR_029496;NR_029664;NM_032823;NM_001193329	TSS1500;TSS1500;TSS200;3'UTR;3'UTR					MIR27B;MIR24-1;MIR23B;C9orf3;C9orf3;C9orf3;C9orf3;C9orf3;C9orf3	ENST00000385129.1;ENST00000384885.1;ENST00000384832.1;ENST00000468164.1;ENST00000478473.1;ENST00000375315.2;ENST00000297979.5;ENST00000471978.1;ENST00000463372.1	TSS1500;TSS1500;TSS200;5'UTR;3'UTR;3'UTR;3'UTR;5'UTR;5'UTR	chr9:97847285-97847735	3
cg07896819	0.247433	0.499438	18.9813	1.88946e-10	1.29133e-06	14.1237	1.68106e-06	2	3912964		IGR	opensea	IGR-opensea
cg14494620	0.479759	0.675792	18.9046	1.98244e-10	1.34245e-06	14.0829	1.81154e-08	15	96904912		IGR	island	IGR-island								RP11-522B15.3;RP11-522B15.3	ENST00000558382.1;ENST00000558499.1	5'UTR;5'UTR	chr15:96904825-96905235	3
cg07228066	-0.284274	0.572622	-18.8436	2.05987e-10	1.3822e-06	14.0503	5.5023e-07	14	20614483		IGR	opensea	IGR-opensea								RN5S381	ENST00000516076.1	TSS200
cg19846168	-0.343642	0.592683	-18.8174	2.09418e-10	1.38662e-06	14.0362	2.00782e-07	1	2845268		IGR	shore	IGR-shore													chr1:2844541-2846208	6
cg13181974	-0.499121	0.565869	-18.8099	2.10403e-10	1.38662e-06	14.0322	1.32159e-07	15	37389489	MEIS2	Body	shore	Body-shore	MEIS2;MEIS2;MEIS2;MEIS2;MEIS2;MEIS2;MEIS2	NM_172316;NM_170674;NM_170675;NM_172315;NM_002399;NM_170677;NM_170676	Body;Body;Body;Body;Body;Body;Body				Unclassified_Cell_type_specific	MEIS2;MEIS2;MEIS2;MEIS2;MEIS2;MEIS2	ENST00000559129.1;ENST00000560697.1;ENST00000560617.1;ENST00000560617.1;ENST00000219869.9;ENST00000561163.1	TSS1500;TSS1500;1stExon;5'UTR;5'UTR;3'UTR	chr15:37388985-37390555	3
cg08825645	-0.262859	0.678564	-18.7918	2.12821e-10	1.39015e-06	14.0225	3.83971e-07	16	54325319		IGR	island	IGR-island													chr16:54324030-54326018	6	chr16:54323982-54325945	3
cg06501606	-0.279155	0.417598	-18.7631	2.16716e-10	1.39096e-06	14.007	7.21172e-07	2	169077032	STK39	Body	opensea	Body-opensea	STK39	NM_013233	Body												chr2:169076691-169078936	6
cg05994244	0.402961	0.63322	18.7118	2.23864e-10	1.42446e-06	13.9793	1.70117e-07	15	96904960		IGR	island	IGR-island						TRUE		RP11-522B15.3;RP11-522B15.3	ENST00000558382.1;ENST00000558499.1	5'UTR;5'UTR	chr15:96904825-96905235	3
cg26299169	0.499104	0.687513	18.6866	2.2747e-10	1.43503e-06	13.9656	1.13292e-07	13	28498956	PDX1	3'UTR	island	3'UTR-island	PDX1	NM_000209	3'UTR		DMR			PDX1	ENST00000381033.4	3'UTR	chr13:28498620-28499375	3
cg07209987	-0.27777	0.486148	-18.6541	2.32218e-10	1.45257e-06	13.948	8.07713e-07	1	10221203	UBE4B	Body	opensea	Body-opensea	UBE4B;UBE4B	NM_006048;NM_001105562	Body;Body			TRUE		UBE4B;UBE4B	ENST00000253251.8;ENST00000488228.1	ExonBnd;5'UTR	chr1:10221040-10221490	3
cg12938970	-0.509055	0.508928	-18.499	2.56366e-10	1.59015e-06	13.8633	1.2113e-07	16	54970951		IGR	island	IGR-island					DMR	TRUE		CTD-3032H12.2	ENST00000560487.1	5'UTR	chr16:54969985-54971555	3
cg07851675	-0.396545	0.582553	-18.3835	2.76116e-10	1.69838e-06	13.7995	1.05752e-07	5	2755540		IGR	island	IGR-island											chr5:2755165-2755715	3
cg02979491	-0.236864	0.243666	-18.3592	2.80467e-10	1.71089e-06	13.7861	2.80343e-06	13	97887915	MBNL2	5'UTR	opensea	5'UTR-opensea	MBNL2;MBNL2;MBNL2	NM_001306070;NM_144778;NM_207304	5'UTR;5'UTR;5'UTR					MBNL2;MBNL2;MBNL2;MBNL2	ENST00000397601.1;ENST00000343600.4;ENST00000376679.2;ENST00000469707.1	5'UTR;5'UTR;5'UTR;5'UTR					chr13:97885673-97888511	6
cg01509330	0.4007	0.560346	18.1881	3.13347e-10	1.89579e-06	13.6905	9.0944e-08	6	170535724		IGR	opensea	IGR-opensea						TRUE									chr6:170533976-170536450	6
cg04717834	-0.257892	0.496553	-18.1454	3.22194e-10	1.93347e-06	13.6665	1.62003e-06	10	52753265	PRKG1	Body	shore	Body-shore	PRKG1	NM_001098512	Body	chr10:52753196-52753196							chr10:52752745-52754055	3
cg06138439	-0.358758	0.631071	-18.1238	3.2677e-10	1.94511e-06	13.6543	6.58589e-07	16	54973128		IGR	shore	IGR-shore						TRUE		CTD-3032H12.1;CTD-3032H12.2	ENST00000559802.1;ENST00000560487.1	TSS1500;5'UTR	chr16:54973120-54973355	3
cg00995986	-0.55738	0.649636	-18.087	3.34721e-10	1.9765e-06	13.6335	2.20448e-08	2	66665428	MEIS1	Body	shelf	Body-shelf	MEIS1	NM_002398	Body			TRUE		MEIS1;MEIS1;MEIS1;MEIS1;MEIS1	ENST00000495021.2;ENST00000496248.1;ENST00000491706.1;ENST00000490726.1;ENST00000488550.1	TSS1500;5'UTR;5'UTR;5'UTR;5'UTR	chr2:66665260-66665710	3
cg23398076	-0.539535	0.683367	-18.0658	3.39403e-10	1.98824e-06	13.6215	4.08564e-09	2	66664960	MEIS1	Body	shelf	Body-shelf	MEIS1	NM_002398	Body					MEIS1;MEIS1;MEIS1;MEIS1;MEIS1;MEIS1;MEIS1	ENST00000398506.2;ENST00000444274.2;ENST00000495021.2;ENST00000496248.1;ENST00000491706.1;ENST00000490726.1;ENST00000488550.1	1stExon;1stExon;TSS1500;5'UTR;5'UTR;5'UTR;5'UTR	chr2:66664065-66665235	3
cg07300060	-0.476683	0.635587	-17.9211	3.73252e-10	2.13568e-06	13.5391	6.10654e-06	16	54323335		IGR	island	IGR-island											chr16:54323145-54323775	3
cg17107572	-0.43438	0.687556	-17.8345	3.95262e-10	2.24422e-06	13.4893	1.86226e-08	2	66667590	MEIS1	Body	opensea	Body-opensea	MEIS1	NM_002398	Body			TRUE		MEIS1-AS2;MEIS1;MEIS1;MEIS1-AS2;MEIS1-AS1;MEIS1;MEIS1;MEIS1;MEIS1;MEIS1	ENST00000458376.1;ENST00000409622.1;ENST00000402908.2;ENST00000439433.1;ENST00000421204.1;ENST00000491706.1;ENST00000490726.1;ENST00000437869.1;ENST00000466811.1;ENST00000488550.1	3'UTR;5'UTR;5'UTR;TSS200;TSS200;5'UTR;5'UTR;TSS1500;TSS1500;5'UTR	chr2:66667080-66667755	3
cg00682487	-0.282588	0.344588	-17.77	4.12552e-10	2.30489e-06	13.452	6.88034e-07	4	36283275	DTHD1	5'UTR	opensea	5'UTR-opensea	DTHD1;DTHD1	NM_001136536;NM_001136536	5'UTR;1stExon					DTHD1;DTHD1	ENST00000357504.3;ENST00000357504.3	5'UTR;1stExon
cg09480047	-0.321294	0.766411	-17.76	4.15315e-10	2.30489e-06	13.4462	3.29283e-09	16	54325129		IGR	island	IGR-island					RDMR						chr16:54324785-54325255	3
cg06620896	-0.498122	0.427508	-17.726	4.24804e-10	2.33996e-06	13.4265	1.27732e-07	15	37395115		IGR	shore	IGR-shore											chr15:37392000-37395210	3
cg10214640	-0.53885	0.50173	-17.6888	4.35487e-10	2.38103e-06	13.4049	1.39452e-07	16	54973047		IGR	shore	IGR-shore						TRUE		CTD-3032H12.1;CTD-3032H12.2	ENST00000559802.1;ENST00000560487.1	TSS1500;5'UTR	chr16:54971580-54973075	3
cg24357619	-0.444318	0.496778	-17.4931	4.96633e-10	2.69538e-06	13.29	2.80033e-07	15	37389384	MEIS2	Body	shore	Body-shore	MEIS2;MEIS2;MEIS2;MEIS2;MEIS2;MEIS2;MEIS2	NM_172316;NM_170674;NM_170675;NM_172315;NM_002399;NM_170677;NM_170676	Body;Body;Body;Body;Body;Body;Body				Unclassified_Cell_type_specific	MEIS2;MEIS2;MEIS2;MEIS2;MEIS2	ENST00000559129.1;ENST00000560697.1;ENST00000560617.1;ENST00000219869.9;ENST00000561163.1	TSS1500;TSS1500;5'UTR;5'UTR;3'UTR	chr15:37388985-37390555	3
cg27345924	-0.287231	0.580328	-17.4315	5.17754e-10	2.77231e-06	13.2535	1.16552e-06	5	2727758		IGR	opensea	IGR-opensea
cg27382889	-0.315772	0.510755	-17.4298	5.18318e-10	2.77231e-06	13.2526	6.04949e-07	14	77294657	LRRC74A	Body	opensea	Body-opensea	LRRC74A	NM_194287	Body					C14orf166B;C14orf166B;C14orf166B;C14orf166B	ENST00000557453.1;ENST00000216453.5;ENST00000460005.1;ENST00000484640.1	3'UTR;TSS200;5'UTR;3'UTR	chr14:77294605-77295035	3
cg07615087	0.677683	0.57459	17.3624	5.4259e-10	2.86067e-06	13.2124	1.24587e-07	21	38077347	SIM2	Body	island	Body-island	SIM2;SIM2	NM_009586;NM_005069	Body;Body			TRUE		SIM2;SIM2	ENST00000460783.1;ENST00000481185.1	5'UTR;5'UTR	chr21:38076425-38079075	3
cg07077665	-0.399072	0.588831	-17.326	5.56184e-10	2.90586e-06	13.1907	5.61852e-07	15	37395084		IGR	shore	IGR-shore											chr15:37392000-37395210	3
cg03426023	-0.491045	0.508204	-17.3185	5.59035e-10	2.90586e-06	13.1862	3.24283e-07	16	54972078		IGR	island	IGR-island					CDMR		Unclassified_Cell_type_specific	CTD-3032H12.1;CTD-3032H12.1;CTD-3032H12.1;CTD-3032H12.2	ENST00000559802.1;ENST00000558156.1;ENST00000558156.1;ENST00000560487.1	3'UTR;3'UTR;1stExon;5'UTR	chr16:54971580-54973075	3
cg03782157	-0.498173	0.511464	-17.2824	5.72974e-10	2.95748e-06	13.1645	6.5245e-07	16	54970302		IGR	island	IGR-island					DMR			CTD-3032H12.2	ENST00000560487.1	5'UTR	chr16:54969985-54971555	3
cg00220294	-0.368626	0.663361	-17.2347	5.91948e-10	3.03421e-06	13.1359	1.67722e-07	16	54322494		IGR	island	IGR-island					RDMR						chr16:54322105-54322575	3
cg07828377	-0.252957	0.676381	-17.1919	6.09551e-10	3.10289e-06	13.1101	2.75638e-06	17	109496	RPH3AL	Body	opensea	Body-opensea	RPH3AL	NM_006987	Body			TRUE		RPH3AL;RPH3AL	ENST00000576001.1;ENST00000570954.1	3'UTR;3'UTR	chr17:109440-109815	3
cg03360356	-0.248212	0.415623	-17.1805	6.14317e-10	3.10573e-06	13.1032	2.44911e-06	8	11533426	GATA4	TSS1500	shelf	TSS1500-shelf	GATA4	NM_001308094	TSS1500					GATA4;GATA4	ENST00000528712.1;ENST00000532977.1	TSS1500;TSS1500	chr8:11533365-11533715	3
cg07809589	-0.583598	0.504194	-17.1141	6.43016e-10	3.22871e-06	13.0629	6.04949e-07	2	66664535	MEIS1	Body	shelf	Body-shelf	MEIS1	NM_002398	Body					MEIS1;MEIS1;MEIS1;MEIS1;MEIS1;MEIS1;MEIS1	ENST00000444274.2;ENST00000398506.2;ENST00000398506.2;ENST00000496248.1;ENST00000491706.1;ENST00000490726.1;ENST00000488550.1	TSS1500;5'UTR;1stExon;5'UTR;5'UTR;5'UTR;5'UTR	chr2:66664065-66665235	3
cg10552446	0.247844	0.652332	17.0965	6.50855e-10	3.24599e-06	13.0522	1.72108e-06	2	66809923		IGR	shore	IGR-shore					RDMR	TRUE	Unclassified_Cell_type_specific	AC007392.3	ENST00000433396.1	5'UTR	chr2:66809780-66809990	3
cg04288999	-0.290264	0.663612	-17.0525	6.70935e-10	3.30138e-06	13.0254	4.10304e-07	2	66667852	MEIS1	Body	opensea	Body-opensea	MEIS1	NM_002398	Body		DMR	TRUE		MEIS1-AS2;MEIS1;MEIS1;MEIS1-AS2;MEIS1-AS1;MEIS1;MEIS1;MEIS1;MEIS1;MEIS1;MEIS1;MEIS1	ENST00000458376.1;ENST00000409622.1;ENST00000402908.2;ENST00000439433.1;ENST00000421204.1;ENST00000437869.1;ENST00000437869.1;ENST00000466811.1;ENST00000466811.1;ENST00000491706.1;ENST00000490726.1;ENST00000488550.1	3'UTR;5'UTR;5'UTR;TSS1500;TSS1500;1stExon;5'UTR;1stExon;5'UTR;5'UTR;5'UTR;5'UTR	chr2:66667840-66668235	3
cg14491827	0.236267	0.484746	17.0429	6.75379e-10	3.30138e-06	13.0195	4.15672e-06	18	36124953		IGR	opensea	IGR-opensea															chr18:36124765-36125626	6
cg26708220	-0.308839	0.718807	-17.0278	6.82496e-10	3.31421e-06	13.0103	1.82564e-07	15	37387577	MEIS2	Body	island	Body-island	MEIS2;MEIS2;MEIS2;MEIS2;MEIS2;MEIS2;MEIS2	NM_172316;NM_170674;NM_170675;NM_172315;NM_002399;NM_170677;NM_170676	Body;Body;Body;Body;Body;Body;Body		RDMR			MEIS2;MEIS2;MEIS2;MEIS2;MEIS2;MEIS2	ENST00000561422.1;ENST00000559129.1;ENST00000560697.1;ENST00000560617.1;ENST00000219869.9;ENST00000561163.1	TSS1500;3'UTR;5'UTR;5'UTR;5'UTR;3'UTR	chr15:37387345-37388195	3
cg07247972	-0.282129	0.481258	-16.9303	7.30253e-10	3.50007e-06	12.9504	1.29547e-06	12	100987269	GAS2L3	TSS200	opensea	TSS200-opensea	GAS2L3;GAS2L3;GAS2L3	NM_001303131;NM_174942;NM_001303130	TSS200;5'UTR;5'UTR					GAS2L3;GAS2L3;GAS2L3;GAS2L3	ENST00000539410.1;ENST00000266754.5;ENST00000547754.1;ENST00000550295.1	TSS200;5'UTR;5'UTR;5'UTR	chr12:100987220-100987775	3
cg14464416	0.282245	0.234453	16.8862	7.53031e-10	3.58596e-06	12.9232	3.37633e-06	16	54965811	IRX5	Body	island	Body-island	IRX5;IRX5	NM_005853;NM_001252197	Body;Body				Unclassified_Cell_type_specific	IRX5	ENST00000558597.1	TSS200	chr16:54964825-54965955	3
cg05949502	-0.238946	0.656953	-16.7978	8.01006e-10	3.78996e-06	12.8684	1.62003e-06	6	30907672	DPCR1	TSS1500	opensea	TSS1500-opensea	DPCR1	NM_080870	TSS1500					DPCR1;DPCR1	ENST00000462446.1;ENST00000304311.2	TSS1500;TSS1500	chr6:30907320-30907675	3
cg11497410	0.298824	0.566426	16.7689	8.17412e-10	3.83831e-06	12.8504	1.33055e-06	7	26897311	SKAP2	1stExon	opensea	1stExon-opensea	SKAP2;SKAP2;SKAP2	NM_001303468;NM_003930;NM_001303468	1stExon;Body;5'UTR					SKAP2;SKAP2;SKAP2;SKAP2;SKAP2;SKAP2	ENST00000539623.1;ENST00000468712.1;ENST00000481204.1;ENST00000487720.1;ENST00000490456.2;ENST00000497511.1	TSS200;TSS200;3'UTR;3'UTR;3'UTR;3'UTR	chr7:26897000-26897630	3
cg26586893	0.313012	0.567499	16.7615	8.21625e-10	3.83831e-06	12.8458	6.04949e-07	15	96913724		IGR	shore	IGR-shore					RDMR			RP11-522B15.3;RP11-522B15.3	ENST00000558382.1;ENST00000558499.1	5'UTR;5'UTR	chr15:96913285-96913815	3
cg14317513	0.571444	0.438627	16.6781	8.71303e-10	4.04479e-06	12.7936	1.34188e-06	21	38074992	SIM2	Body	shore	Body-shore	SIM2;SIM2	NM_009586;NM_005069	Body;Body		RDMR			AP000697.6;SIM2;SIM2	ENST00000430607.1;ENST00000460783.1;ENST00000481185.1	TSS1500;5'UTR;5'UTR	chr21:38074525-38075655	3
cg07849384	0.29617	0.732091	16.6507	8.88313e-10	4.09798e-06	12.7764	4.44209e-06	2	66659536		IGR	shore	IGR-shore								MEIS1-AS3;MEIS1	ENST00000454167.1;ENST00000496248.1	3'UTR;TSS1500	chr2:66659060-66659595	3
cg26470798	-0.387176	0.53359	-16.5845	9.30919e-10	4.24151e-06	12.7346	3.84577e-07	16	54971598		IGR	island	IGR-island					CDMR	TRUE	Unclassified_Cell_type_specific	CTD-3032H12.2	ENST00000560487.1	5'UTR	chr16:54971580-54973075	3
cg06994420	-0.204319	0.821793	-16.5593	9.47714e-10	4.29155e-06	12.7187	7.49655e-08	2	66672553	MEIS1	Body	island	Body-island	MEIS1	NM_002398	Body				Unclassified	MEIS1;MEIS1;MEIS1;MEIS1	ENST00000466811.1;ENST00000488550.1;ENST00000498705.1;ENST00000475239.1	5'UTR;5'UTR;5'UTR;5'UTR	chr2:66672285-66672895	3
cg18524788	-0.277823	0.392455	-16.54	9.60822e-10	4.32437e-06	12.7064	9.19048e-07	7	25890808		IGR	shore	IGR-shore						TRUE	Unclassified				chr7:25890400-25890910	3
cg06991484	-0.301326	0.303388	-16.5003	9.8828e-10	4.421e-06	12.6813	2.66712e-06	8	11540407		IGR	shore	IGR-shore								GATA4;GATA4	ENST00000528712.1;ENST00000532977.1	5'UTR;5'UTR	chr8:11540105-11540815	3
cg08076437	-0.228793	0.771856	-16.4638	1.01436e-09	4.48803e-06	12.658	6.04949e-07	16	54315634		IGR	island	IGR-island					RDMR		Unclassified				chr16:54315245-54315635	3
cg08457003	-0.505501	0.560586	-16.4623	1.01543e-09	4.48803e-06	12.657	1.42492e-07	14	89631665	FOXN3	Body	shelf	Body-shelf	FOXN3;FOXN3	NM_005197;NM_001085471	Body;Body			TRUE					chr14:89631600-89632055	3
cg07672238	-0.392277	0.360753	-16.4189	1.04743e-09	4.55844e-06	12.6293	3.83971e-07	5	2112260		IGR	island	IGR-island											chr5:2112205-2112475	3
cg05317090	-0.5333	0.555762	-16.4162	1.04948e-09	4.55844e-06	12.6275	9.51361e-07	16	54969706		IGR	shore	IGR-shore					CDMR		Gene_Associated_Cell_type_specific	CTD-3032H12.2	ENST00000560487.1	5'UTR	chr16:54969220-54969895	3
cg00221382	-0.340242	0.738182	-16.4156	1.04988e-09	4.55844e-06	12.6272	1.83764e-08	16	54322308		IGR	island	IGR-island					RDMR						chr16:54322105-54322575	3
cg01853561	-0.224307	0.731897	-16.3786	1.07809e-09	4.65356e-06	12.6035	4.71572e-06	21	38120466	SIM2	3'UTR	island	3'UTR-island	SIM2	NM_005069	3'UTR					SIM2	ENST00000290399.6	3'UTR	chr21:38120405-38120695	3
cg16072192	-0.40659	0.622008	-16.1213	1.29828e-09	5.53918e-06	12.4366	3.40526e-07	5	2741047		IGR	island	IGR-island											chr5:2740345-2741215	3
cg04786287	-0.417843	0.686715	-16.0388	1.37882e-09	5.81558e-06	12.3824	1.56128e-07	16	54970523		IGR	island	IGR-island							Unclassified_Cell_type_specific	CTD-3032H12.2	ENST00000560487.1	5'UTR	chr16:54969985-54971555	3
cg02635449	-0.22177	0.691658	-15.9191	1.50535e-09	6.27753e-06	12.3032	4.71572e-06	17	109926	RPH3AL	Body	shelf	Body-shelf	RPH3AL	NM_006987	Body			TRUE		RPH3AL;RPH3AL	ENST00000576001.1;ENST00000570954.1	3'UTR;3'UTR	chr17:109860-110375	3
cg12281047	-0.393961	0.562659	-15.8999	1.52681e-09	6.33123e-06	12.2904	3.57434e-07	5	2755879		IGR	island	IGR-island											chr5:2755725-2756215	3
cg04475936	-0.354366	0.567772	-15.8554	1.57778e-09	6.46169e-06	12.2607	6.08728e-07	5	2112184		IGR	island	IGR-island											chr5:2112045-2112195	3
cg04484550	0.234124	0.813977	15.8496	1.58453e-09	6.46169e-06	12.2568	7.23171e-05	1	2980163	FLJ42875	Body	island	Body-island	FLJ42875	NR_015440	Body					RP1-163G9.1;RP1-163G9.1;RP1-163G9.1;RP1-163G9.1;RP1-163G9.1	ENST00000321399.3;ENST00000415573.1;ENST00000321399.3;ENST00000415573.1;ENST00000445317.1	3'UTR;3'UTR;1stExon;1stExon;3'UTR	chr1:2980105-2980510	3
cg04204766	-0.273782	0.344765	-15.8326	1.60453e-09	6.5073e-06	12.2455	2.80343e-06	1	2845317		IGR	shore	IGR-shore													chr1:2844541-2846208	6
cg01769392	-0.32527	0.282015	-15.8141	1.62668e-09	6.56107e-06	12.2331	9.65067e-08	6	169286420		IGR	island	IGR-island													chr6:169284373-169286933	6
cg24911730	-0.227976	0.351928	-15.7978	1.6464e-09	6.60454e-06	12.2222	4.48649e-06	2	3789316	DCDC2C	Body	opensea	Body-opensea	DCDC2C	NM_001287444	Body					DCDC2C	ENST00000537457.1	5'UTR					chr2:3788965-3789950	6
cg04442485	-0.436813	0.319288	-15.689	1.78513e-09	7.12233e-06	12.1488	5.9417e-07	4	148980937	ARHGAP10	Body	opensea	Body-opensea	ARHGAP10	NM_024605	Body					ARHGAP10;ARHGAP10;ARHGAP10	ENST00000513548.1;ENST00000506054.1;ENST00000506020.1	5'UTR;5'UTR;5'UTR	chr4:148980840-148981375	3
cg17840363	0.228237	0.385846	15.5969	1.91248e-09	7.54883e-06	12.0863	4.98338e-06	4	71780347	MOBKL1A	Body	opensea	Body-opensea	MOBKL1A	NM_173468	Body			TRUE		MOB1B;MOB1B;MOB1B;MOB1B	ENST00000502869.1;ENST00000396051.2;ENST00000509041.1;ENST00000511449.1	5'UTR;5'UTR;5'UTR;5'UTR
cg16094211	0.231034	0.338073	15.5829	1.93269e-09	7.58802e-06	12.0767	6.16999e-06	14	97849928		IGR	opensea	IGR-opensea															chr14:97848131-97850041	6
cg12478032	0.245912	0.531151	15.5333	2.00605e-09	7.83439e-06	12.0428	5.08882e-06	5	2634227		IGR	opensea	IGR-opensea											chr5:2633925-2634415	3
cg16602661	-0.444603	0.380667	-15.5132	2.03665e-09	7.91201e-06	12.029	4.99435e-07	16	54972641		IGR	island	IGR-island					DMR	TRUE		CTD-3032H12.1;CTD-3032H12.2	ENST00000559802.1;ENST00000560487.1	TSS200;5'UTR	chr16:54971580-54973075	3
cg13471560	0.352693	0.445063	15.4714	2.10186e-09	8.08171e-06	12.0003	8.01191e-07	16	54960485	CRNDE	Body	shore	Body-shore	CRNDE;CRNDE;CRNDE;CRNDE;CRNDE	NR_034106;NR_110454;NR_034105;NR_110453;NM_001308963	Body;Body;Body;Body;5'UTR					CRNDE;CRNDE;CRNDE;CRNDE;CRNDE;CRNDE;CRNDE;CRNDE	ENST00000501177.3;ENST00000559598.2;ENST00000502066.2;ENST00000559432.1;ENST00000560912.1;ENST00000558952.1;ENST00000560208.1;ENST00000557792.1	3'UTR;3'UTR;3'UTR;3'UTR;3'UTR;3'UTR;3'UTR;3'UTR	chr16:54960360-54960615	3
cg12553908	-0.26136	0.223443	-15.4649	2.11229e-09	8.08171e-06	11.9958	3.48923e-07	13	97888195	MBNL2	5'UTR	opensea	5'UTR-opensea	MBNL2;MBNL2;MBNL2	NM_001306070;NM_144778;NM_207304	5'UTR;5'UTR;5'UTR					MBNL2;MBNL2;MBNL2;MBNL2	ENST00000397601.1;ENST00000343600.4;ENST00000376679.2;ENST00000469707.1	5'UTR;5'UTR;5'UTR;5'UTR	chr13:97888100-97888370	3
cg27576900	0.207193	0.397422	15.4643	2.11318e-09	8.08171e-06	11.9955	1.23786e-05	1	95113915		IGR	opensea	IGR-opensea				chr1:95113814-95113814		TRUE		RP11-86H7.1	ENST00000442418.1	3'UTR	chr1:95113805-95114095	3
cg05324789	0.291316	0.451879	15.4207	2.18418e-09	8.26758e-06	11.9653	2.80332e-06	10	134602475		IGR	island	IGR-island											chr10:134601905-134603635	3
cg23972738	-0.457216	0.611867	-15.3734	2.26385e-09	8.5254e-06	11.9326	1.82564e-07	2	66667039	MEIS1	Body	opensea	Body-opensea	MEIS1	NM_002398	Body					MEIS1-AS2;MEIS1-AS1;MEIS1;MEIS1;MEIS1;MEIS1;MEIS1;MEIS1-AS2;MEIS1;MEIS1;MEIS1	ENST00000458376.1;ENST00000421204.1;ENST00000409622.1;ENST00000496248.1;ENST00000491706.1;ENST00000490726.1;ENST00000402908.2;ENST00000439433.1;ENST00000437869.1;ENST00000466811.1;ENST00000488550.1	3'UTR;3'UTR;TSS200;5'UTR;5'UTR;5'UTR;TSS1500;3'UTR;TSS1500;TSS1500;5'UTR	chr2:66666180-66667075	3
cg21406075	0.534118	0.563812	15.3096	2.37659e-09	8.85958e-06	11.8883	3.50876e-07	15	96906354		IGR	shore	IGR-shore					CDMR			RP11-522B15.3;RP11-522B15.3	ENST00000558382.1;ENST00000558499.1	5'UTR;5'UTR	chr15:96906085-96906555	3
cg14384774	-0.223499	0.382762	-15.1782	2.62822e-09	9.69963e-06	11.7962	7.8362e-06	11	76777005	CAPN5	TSS1500	shore	TSS1500-shore	CAPN5	NM_004055	TSS1500				Promoter_Associated	CAPN5;CAPN5;CAPN5;CAPN5;CAPN5	ENST00000531028.1;ENST00000278559.3;ENST00000527066.1;ENST00000529629.1;ENST00000544318.1	TSS1500;TSS1500;TSS1500;TSS1500;TSS1500	chr11:76776920-76777695	3
cg15303300	-0.223163	0.312355	-15.0873	2.81887e-09	1.03003e-05	11.732	9.41116e-06	1	163844956		IGR	opensea	IGR-opensea				chr1:163844797-163844797		TRUE					chr1:163844825-163845095	3
cg11679455	-0.210209	0.730739	-15.0463	2.90972e-09	1.0528e-05	11.7029	2.92959e-06	10	8100761	GATA3	Body	island	Body-island	GATA3;GATA3	NM_001002295;NM_002051	Body;Body		RDMR	TRUE		GATA3;GATA3	ENST00000461472.1;ENST00000461472.1	1stExon;5'UTR	chr10:8100520-8101750	3
cg26333652	0.226384	0.21902	15.0206	2.96839e-09	1.0636e-05	11.6845	2.16647e-06	5	2750758	IRX2	Body	island	Body-island	IRX2;IRX2	NM_033267;NM_001134222	Body;Body					C5orf38;IRX2	ENST00000457752.2;ENST00000502957.1	TSS1500;5'UTR	chr5:2749745-2751235	3
cg09863630	-0.230015	0.457733	-15.0064	3.0012e-09	1.07016e-05	11.6744	8.54434e-06	15	37189299	MEIS2	Body	opensea	Body-opensea	MEIS2;MEIS2;MEIS2;MEIS2;MEIS2;MEIS2;MEIS2	NM_172316;NM_170674;NM_170675;NM_172315;NM_002399;NM_170677;NM_170676	Body;Body;Body;Body;Body;Body;Body			TRUE		MEIS2;MEIS2;MEIS2;MEIS2;MEIS2;MEIS2;MEIS2;MEIS2	ENST00000560702.1;ENST00000561284.1;ENST00000558643.1;ENST00000560702.1;ENST00000558643.1;ENST00000559371.1;ENST00000559408.1;ENST00000560570.1	3'UTR;3'UTR;3'UTR;1stExon;1stExon;TSS200;3'UTR;3'UTR	chr15:37189165-37189515	3
cg17965712	-0.264293	0.760468	-14.9923	3.0342e-09	1.07673e-05	11.6644	6.81343e-07	5	2757802		IGR	shore	IGR-shore											chr5:2757705-2758515	3
cg13924998	0.231529	0.427101	14.9638	3.10226e-09	1.09191e-05	11.644	7.70981e-06	7	41531155		IGR	opensea	IGR-opensea						TRUE					chr7:41530940-41531170	3
cg16851417	0.671488	0.575789	14.962	3.10657e-09	1.09191e-05	11.6427	1.08214e-06	21	38077042	SIM2	Body	island	Body-island	SIM2;SIM2	NM_009586;NM_005069	Body;Body			TRUE		SIM2;SIM2	ENST00000460783.1;ENST00000481185.1	5'UTR;5'UTR	chr21:38076425-38079075	3
cg18229848	-0.313695	0.29642	-14.9029	3.25309e-09	1.13799e-05	11.6003	3.0128e-06	13	28491326		IGR	shore	IGR-shore						TRUE		PDX1-AS1	ENST00000499662.1	3'UTR	chr13:28491225-28491635	3
cg07180475	-0.267291	0.571429	-14.7943	3.54247e-09	1.22603e-05	11.5218	3.20438e-06	16	87551658		IGR	opensea	IGR-opensea											chr16:87551445-87551810	3
cg13713922	0.222318	0.729592	14.7899	3.5546e-09	1.22603e-05	11.5186	3.53251e-06	2	121625577	GLI2	Body	shore	Body-shore	GLI2	NM_005270	Body			TRUE		GLI2;GLI2;GLI2;GLI2	ENST00000482119.1;ENST00000472722.1;ENST00000314490.11;ENST00000435313.2	5'UTR;5'UTR;5'UTR;5'UTR			chr2:121623280-121626505	6	chr2:121624106-121625712	4
cg27327911	-0.351456	0.38647	-14.7386	3.70132e-09	1.2707e-05	11.4813	4.84539e-07	16	54969146		IGR	shore	IGR-shore							Unclassified_Cell_type_specific	CTD-3032H12.2	ENST00000560487.1	5'UTR	chr16:54968840-54969190	3
cg00747944	-0.406987	0.468554	-14.6984	3.82085e-09	1.30566e-05	11.452	1.00738e-06	16	54972845		IGR	island	IGR-island					DMR	TRUE		CTD-3032H12.1;CTD-3032H12.2	ENST00000559802.1;ENST00000560487.1	TSS1500;5'UTR	chr16:54971580-54973075	3
cg25238229	0.432525	0.515541	14.6759	3.88941e-09	1.32296e-05	11.4355	1.87441e-06	6	170535612		IGR	opensea	IGR-opensea						TRUE									chr6:170533976-170536450	6
cg26677584	0.287666	0.387856	14.6545	3.95616e-09	1.3382e-05	11.4198	2.44911e-06	13	28541468	CDX2	Body	shore	Body-shore	CDX2	NM_001265	Body					CDX2	ENST00000548877.1	TSS200	chr13:28540505-28541875	3
cg12379766	-0.297337	0.497026	-14.6492	3.97273e-09	1.3382e-05	11.4159	2.80343e-06	12	51568049	TFCP2	TSS1500	shore	TSS1500-shore	TFCP2;TFCP2;TFCP2	NM_005653;NM_001173453;NM_001173452	TSS1500;TSS1500;TSS1500					TFCP2;TFCP2;TFCP2;TFCP2;TFCP2	ENST00000548108.1;ENST00000257915.5;ENST00000548115.1;ENST00000549867.1;ENST00000307660.4	TSS1500;TSS1500;TSS1500;TSS1500;TSS1500
cg03536885	0.267801	0.672953	14.6364	4.01337e-09	1.3382e-05	11.4065	9.41116e-06	7	27163820	HOXA3	5'UTR	island	5'UTR-island	HOXA3	NM_153631	5'UTR		CDMR	TRUE		HOXA-AS2;HOXA3;HOXA3;HOXA3;HOXA3;HOXA-AS2;HOXA-AS2;HOXA-AS2	ENST00000524048.1;ENST00000317201.2;ENST00000522788.1;ENST00000521779.1;ENST00000521401.1;ENST00000517550.1;ENST00000521159.1;ENST00000521687.1	5'UTR;5'UTR;5'UTR;5'UTR;3'UTR;5'UTR;5'UTR;5'UTR	chr7:27163725-27164155	3
cg27197651	0.291096	0.676655	14.6215	4.06113e-09	1.34016e-05	11.3956	9.35986e-06	1	2980038	FLJ42875	Body	island	Body-island	FLJ42875	NR_015440	Body					RP1-163G9.1;RP1-163G9.1;RP1-163G9.1;RP1-163G9.1;RP1-163G9.1;RP1-163G9.1	ENST00000321399.3;ENST00000415573.1;ENST00000453118.1;ENST00000321399.3;ENST00000415573.1;ENST00000445317.1	3'UTR;3'UTR;TSS1500;1stExon;1stExon;3'UTR			chr1:2976517-2991800	6
cg16201038	0.214759	0.298369	14.6196	4.06707e-09	1.34016e-05	11.3942	2.05946e-05	13	28544760	CDX2	TSS1500	island	TSS1500-island	CDX2	NM_001265	TSS1500			TRUE		CDX2;CDX2	ENST00000381020.6;ENST00000381020.6	1stExon;5'UTR	chr13:28544125-28545115	3
cg21731382	-0.22535	0.385066	-14.5871	4.17374e-09	1.3692e-05	11.3703	1.16564e-05	3	112995144	BOC	Body	opensea	Body-opensea	BOC;BOC	NM_001301861;NM_033254	Body;Body	chr3:112994855-112994855		TRUE	Unclassified_Cell_type_specific	BOC;BOC;BOC	ENST00000497495.1;ENST00000466059.1;ENST00000479182.1	5'UTR;5'UTR;5'UTR	chr3:112994585-112995575	3
cg01953658	0.498258	0.412136	14.4999	4.47506e-09	1.44873e-05	11.3057	6.56944e-07	15	96904404		IGR	shore	IGR-shore					CDMR			RP11-522B15.3;RP11-522B15.3	ENST00000558382.1;ENST00000558499.1	5'UTR;5'UTR	chr15:96903805-96904515	3
cg03331474	0.25295	0.653883	14.4667	4.5958e-09	1.46923e-05	11.281	8.67735e-06	7	27163331	HOXA3	5'UTR	shore	5'UTR-shore	HOXA3	NM_153631	5'UTR		CDMR	TRUE	Unclassified_Cell_type_specific	HOXA-AS2;HOXA-AS2;HOXA3;HOXA3;HOXA3;HOXA3;HOXA-AS2;HOXA-AS2;HOXA-AS2	ENST00000517641.1;ENST00000524048.1;ENST00000317201.2;ENST00000522788.1;ENST00000521779.1;ENST00000521401.1;ENST00000517550.1;ENST00000521159.1;ENST00000521687.1	5'UTR;5'UTR;5'UTR;5'UTR;5'UTR;3'UTR;5'UTR;5'UTR;5'UTR			chr7:27162510-27164694	6	chr7:27159885-27165984	6
cg02388718	-0.224947	0.778869	-14.466	4.59808e-09	1.46923e-05	11.2805	2.2435e-06	9	27282580	NCRNA00032	Body	opensea	Body-opensea	NCRNA00032;NCRNA00032	NR_026679;NR_026687	Body;Body					LINC00032;LINC00032	ENST00000425633.1;ENST00000425633.1	1stExon;3'UTR
cg02383285	-0.378307	0.44722	-14.3461	5.06467e-09	1.57976e-05	11.1908	3.34534e-06	6	169286348		IGR	island	IGR-island													chr6:169284373-169286933	6
cg14062537	-0.219755	0.649257	-14.3442	5.07241e-09	1.57976e-05	11.1893	7.58e-06	10	93272333	LOC100188947	Body	opensea	Body-opensea	LOC100188947;HECTD2	NR_024467;NM_182765	Body;3'UTR			TRUE		HECTD2;HECTD2;HECTD2	ENST00000536715.1;ENST00000446394.1;ENST00000371667.1	3'UTR;3'UTR;3'UTR					chr10:93272185-93272559	3
cg05041061	0.294681	0.472708	14.3382	5.09691e-09	1.58072e-05	11.1849	3.1054e-06	17	79426049	BAHCC1	Body	island	Body-island	BAHCC1	NM_001080519	Body					BAHCC1	ENST00000576039.1	TSS1500			chr17:79408611-79437019	6	chr17:79424909-79431095	6
cg04248332	-0.34093	0.349503	-14.2485	5.48196e-09	1.6816e-05	11.1171	1.30311e-06	1	31423071	SNORD103A	TSS1500	opensea	TSS1500-opensea	SNORD103A;PUM1;PUM1	NR_004054;NM_014676;NM_001020658	TSS1500;Body;Body					SNORD103B;PUM1	ENST00000365237.1;ENST00000527498.1	TSS1500;3'UTR
cg20934096	0.21189	0.592415	14.2466	5.49056e-09	1.6816e-05	11.1156	2.03769e-05	7	1117418	C7orf50	Body	shelf	Body-shelf	C7orf50;C7orf50;C7orf50	NM_001134395;NM_032350;NM_001134396	Body;Body;Body					AC091729.7;C7orf50	ENST00000449721.1;ENST00000488073.1	5'UTR;3'UTR	chr7:1117280-1117615	3
cg17194154	0.367939	0.618366	14.2364	5.53617e-09	1.68857e-05	11.1079	1.67096e-06	13	95359974		IGR	shore	IGR-shore					CDMR						chr13:95359465-95360175	3
cg04222410	-0.212863	0.349276	-14.2205	5.60817e-09	1.68958e-05	11.0959	9.41116e-06	19	54620066	PRPF31	5'UTR	shore	5'UTR-shore	PRPF31;TFPT	NM_015629;NM_013342	5'UTR;TSS1500					PRPF31;TFPT;TFPT;PRPF31;PRPF31;PRPF31;PRPF31;TFPT	ENST00000321030.4;ENST00000420715.1;ENST00000391757.1;ENST00000445811.1;ENST00000263436.5;ENST00000445124.1;ENST00000447810.1;ENST00000391759.1	5'UTR;TSS1500;TSS1500;5'UTR;5'UTR;5'UTR;5'UTR;TSS1500
cg04050824	-0.38323	0.335583	-14.1542	5.92023e-09	1.76015e-05	11.0454	2.78302e-06	8	11538245		IGR	island	IGR-island				chr8:11538128-11538128				GATA4;GATA4	ENST00000528712.1;ENST00000532977.1	5'UTR;5'UTR	chr8:11537465-11539215	3
cg15266400	-0.291823	0.510674	-14.1506	5.93781e-09	1.76015e-05	11.0426	4.19316e-06	14	77294668	LRRC74A	Body	opensea	Body-opensea	LRRC74A	NM_194287	Body					C14orf166B;C14orf166B;C14orf166B;C14orf166B	ENST00000557453.1;ENST00000216453.5;ENST00000460005.1;ENST00000484640.1	3'UTR;TSS200;5'UTR;3'UTR	chr14:77294605-77295035	3
cg07336350	-0.271334	0.790375	-14.1356	6.01125e-09	1.7748e-05	11.0312	9.07793e-08	16	54322127		IGR	island	IGR-island								IRX3;IRX3	ENST00000558180.1;ENST00000329734.3	TSS1500;TSS1500	chr16:54322105-54322575	3
cg11362604	-0.452443	0.519609	-14.1075	6.15155e-09	1.80181e-05	11.0096	2.2361e-06	15	37389585	MEIS2	Body	shore	Body-shore	MEIS2;MEIS2;MEIS2;MEIS2;MEIS2;MEIS2;MEIS2	NM_172316;NM_170674;NM_170675;NM_172315;NM_002399;NM_170677;NM_170676	Body;Body;Body;Body;Body;Body;Body				Unclassified_Cell_type_specific	MEIS2;MEIS2;MEIS2;MEIS2;MEIS2	ENST00000559129.1;ENST00000560697.1;ENST00000560617.1;ENST00000219869.9;ENST00000561163.1	TSS1500;TSS1500;TSS200;5'UTR;3'UTR	chr15:37388985-37390555	3
cg22797953	-0.209755	0.684504	-14.0698	6.34499e-09	1.85112e-05	10.9807	8.21814e-06	9	137589041	COL5A1	Body	opensea	Body-opensea	COL5A1;COL5A1	NM_001278074;NM_000093	Body;Body					COL5A1	ENST00000464187.1	5'UTR			chr9:137589038-137589811	6
cg09890891	0.324657	0.648456	14.0384	6.51141e-09	1.89219e-05	10.9565	3.83481e-06	15	96904723		IGR	island	IGR-island								RP11-522B15.3;RP11-522B15.3	ENST00000558382.1;ENST00000558499.1	5'UTR;5'UTR	chr15:96904525-96904755	3
cg06358636	-0.241487	0.680846	-13.9898	6.77776e-09	1.9466e-05	10.919	2.44911e-06	6	133480830		IGR	opensea	IGR-opensea						TRUE
cg07455757	-0.231376	0.740208	-13.8796	7.42742e-09	2.07663e-05	10.8333	1.68895e-05	16	54968985		IGR	shore	IGR-shore							Unclassified_Cell_type_specific	CTD-3032H12.2;CTD-3032H12.2	ENST00000560487.1;ENST00000560487.1	1stExon;5'UTR	chr16:54968840-54969190	3
cg23168425	-0.320508	0.435449	-13.8615	7.53999e-09	2.09252e-05	10.8192	6.06328e-06	7	157561848	PTPRN2	Body	shore	Body-shore	PTPRN2;PTPRN2;PTPRN2	NM_002847;NM_130842;NM_130843	Body;Body;Body								chr7:157561720-157562195	3
cg10456990	0.672055	0.572484	13.8614	7.54097e-09	2.09252e-05	10.8191	3.74844e-06	21	38077597	SIM2	Body	island	Body-island	SIM2;SIM2	NM_009586;NM_005069	Body;Body			TRUE		SIM2;SIM2	ENST00000460783.1;ENST00000481185.1	5'UTR;5'UTR	chr21:38076425-38079075	3
cg22173008	-0.247472	0.579733	-13.7683	8.15155e-09	2.24507e-05	10.7461	7.70349e-06	22	39316294		IGR	opensea	IGR-opensea								CTA-150C2.13	ENST00000450216.1	TSS1500
cg02036851	0.216782	0.338079	13.7254	8.45027e-09	2.29311e-05	10.7123	9.68446e-06	20	669741		IGR	opensea	IGR-opensea											chr20:669485-669915	3
cg17857094	-0.32463	0.589312	-13.5836	9.52631e-09	2.51125e-05	10.5995	1.7079e-06	6	30907280	DPCR1	TSS1500	opensea	TSS1500-opensea	DPCR1	NM_080870	TSS1500					DPCR1;DPCR1	ENST00000462446.1;ENST00000304311.2	TSS1500;TSS1500			chr6:30907269-30907635	3
cg23677243	-0.238676	0.633448	-13.5711	9.62807e-09	2.52905e-05	10.5895	1.43686e-05	15	37387525	MEIS2	Body	island	Body-island	MEIS2;MEIS2;MEIS2;MEIS2;MEIS2;MEIS2;MEIS2	NM_172316;NM_170674;NM_170675;NM_172315;NM_002399;NM_170677;NM_170676	Body;Body;Body;Body;Body;Body;Body		RDMR			MEIS2;MEIS2;MEIS2;MEIS2;MEIS2;MEIS2	ENST00000561422.1;ENST00000559129.1;ENST00000560697.1;ENST00000560617.1;ENST00000219869.9;ENST00000561163.1	TSS1500;3'UTR;5'UTR;5'UTR;5'UTR;3'UTR	chr15:37387345-37388195	3
cg03075709	-0.521487	0.536503	-13.5175	1.00772e-08	2.62831e-05	10.5465	1.49934e-06	5	2755820		IGR	island	IGR-island											chr5:2755725-2756215	3
cg27565803	-0.332352	0.445561	-13.4546	1.06339e-08	2.74555e-05	10.4958	4.30273e-06	1	31423065	SNORD103A	TSS1500	opensea	TSS1500-opensea	SNORD103A;PUM1;PUM1	NR_004054;NM_014676;NM_001020658	TSS1500;Body;Body					SNORD103B;PUM1	ENST00000365237.1;ENST00000527498.1	TSS1500;3'UTR
cg18675617	0.331541	0.605974	13.4541	1.06383e-08	2.74555e-05	10.4954	6.88073e-06	2	66807918		IGR	shore	IGR-shore								AC007392.3	ENST00000433396.1	5'UTR					chr2:66801757-66811111	6
cg06119400	0.346872	0.321154	13.445	1.07214e-08	2.75706e-05	10.4881	6.43175e-06	16	54958159	CRNDE	Body	opensea	Body-opensea	CRNDE;CRNDE;CRNDE;CRNDE;CRNDE	NR_034106;NR_110454;NR_034105;NR_110453;NM_001308963	Body;Body;Body;Body;Body					CRNDE;CRNDE;CRNDE;CRNDE;CRNDE;CRNDE;CRNDE	ENST00000501177.3;ENST00000559598.2;ENST00000502066.2;ENST00000559432.1;ENST00000560912.1;ENST00000558952.1;ENST00000558031.1	3'UTR;3'UTR;3'UTR;3'UTR;3'UTR;3'UTR;TSS1500	chr16:54958000-54958230	3
cg25959149	-0.20901	0.207414	-13.4155	1.09964e-08	2.79748e-05	10.4642	3.02766e-06	20	17674250	BANF2	TSS200	opensea	TSS200-opensea	BANF2	NM_001159495	TSS200					BANF2	ENST00000545418.1	TSS200	chr20:17674140-17674615	3
cg21069005	-0.436374	0.332921	-13.4121	1.1029e-08	2.79748e-05	10.4614	1.73397e-06	8	11537430		IGR	island	IGR-island								GATA4;GATA4	ENST00000528712.1;ENST00000532977.1	5'UTR;5'UTR			chr8:11536656-11540976	6	chr8:11533790-11541821	6
cg03287111	0.218528	0.668735	13.3872	1.12673e-08	2.84813e-05	10.4412	1.0763e-05	2	121625634	GLI2	Body	shore	Body-shore	GLI2	NM_005270	Body			TRUE		GLI2;GLI2;GLI2;GLI2	ENST00000482119.1;ENST00000472722.1;ENST00000314490.11;ENST00000435313.2	5'UTR;5'UTR;5'UTR;5'UTR	chr2:121625580-121625875	3
cg23452220	0.270002	0.482845	13.375	1.13858e-08	2.86827e-05	10.4313	8.49143e-06	4	16846297	LDB2	Body	opensea	Body-opensea	LDB2;LDB2	NM_001290;NM_001130834	Body;Body			TRUE		LDB2;LDB2	ENST00000510825.1;ENST00000504189.1	3'UTR;3'UTR					chr4:16845560-16847020	6
cg23007755	-0.313711	0.4515	-13.295	1.21997e-08	3.04219e-05	10.366	6.16095e-06	14	32979292	AKAP6	Body	opensea	Body-opensea	AKAP6	NM_004274	Body	chr14:32979007-32979007				AKAP6;AKAP6;AKAP6	ENST00000553547.1;ENST00000554410.1;ENST00000556638.1	5'UTR;5'UTR;5'UTR	chr14:32978865-32979415	3
cg25365014	-0.28141	0.697887	-13.295	1.21998e-08	3.04219e-05	10.366	6.83508e-06	5	2727713		IGR	opensea	IGR-opensea
cg02701080	0.565338	0.620287	13.2678	1.24912e-08	3.09199e-05	10.3436	3.84577e-07	21	38078431	SIM2	Body	shore	Body-shore	SIM2;SIM2	NM_009586;NM_005069	Body;Body		CDMR			SIM2;SIM2	ENST00000460783.1;ENST00000481185.1	5'UTR;5'UTR	chr21:38076425-38079075	3
cg11157253	0.210927	0.787543	13.2197	1.30229e-08	3.19853e-05	10.3041	2.65433e-06	15	96905729		IGR	shore	IGR-shore					CDMR	TRUE		RP11-522B15.3;RP11-522B15.3	ENST00000558382.1;ENST00000558499.1	5'UTR;5'UTR			chr15:96905502-96906989	6	chr15:96903918-96907432	6
cg01065599	0.564069	0.611772	13.2141	1.30868e-08	3.19853e-05	10.2995	4.7809e-07	21	38075171	SIM2	Body	shore	Body-shore	SIM2;SIM2	NM_009586;NM_005069	Body;Body		CDMR			AP000697.6;SIM2;SIM2	ENST00000430607.1;ENST00000460783.1;ENST00000481185.1	TSS1500;5'UTR;5'UTR	chr21:38074525-38075655	3
cg03565923	-0.203056	0.443855	-13.1165	1.42504e-08	3.42621e-05	10.2187	4.48436e-05	5	136831390	SPOCK1	Body	shelf	Body-shelf	SPOCK1	NM_004598	Body					SPOCK1;SPOCK1	ENST00000510689.1;ENST00000503916.1	5'UTR;3'UTR
cg00115954	-0.358625	0.382264	-13.0663	1.48918e-08	3.54575e-05	10.1769	4.71572e-06	8	11536551		IGR	shore	IGR-shore								GATA4;GATA4	ENST00000528712.1;ENST00000532977.1	5'UTR;5'UTR	chr8:11536525-11537110	3
cg04109929	0.208627	0.362813	13.049	1.51202e-08	3.58857e-05	10.1625	1.57994e-05	5	80315189	RASGRF2	Body	opensea	Body-opensea	RASGRF2	NM_006909	Body					RASGRF2	ENST00000514946.1	TSS200
cg04509074	-0.212474	0.26581	-13.0287	1.53935e-08	3.64173e-05	10.1454	7.94005e-06	5	2754274	C5orf38	Body	island	Body-island	C5orf38	NM_178569	Body		DMR			C5orf38;IRX2;C5orf38;C5orf38	ENST00000503940.1;ENST00000502957.1;ENST00000515640.1;ENST00000505778.1	3'UTR;TSS1500;3'UTR;3'UTR	chr5:2752965-2754635	3
cg16403049	-0.25512	0.217684	-12.9692	1.62233e-08	3.80148e-05	10.0955	5.68923e-07	13	97888209	MBNL2	5'UTR	opensea	5'UTR-opensea	MBNL2;MBNL2;MBNL2	NM_001306070;NM_144778;NM_207304	5'UTR;5'UTR;5'UTR					MBNL2;MBNL2;MBNL2;MBNL2	ENST00000397601.1;ENST00000343600.4;ENST00000376679.2;ENST00000469707.1	5'UTR;5'UTR;5'UTR;5'UTR	chr13:97888100-97888370	3
cg21616682	-0.269048	0.43437	-12.925	1.68702e-08	3.92515e-05	10.0583	8.34527e-06	14	77294566	LRRC74A	Body	opensea	Body-opensea	LRRC74A	NM_194287	Body					C14orf166B;C14orf166B;C14orf166B;C14orf166B	ENST00000557453.1;ENST00000216453.5;ENST00000460005.1;ENST00000484640.1	3'UTR;TSS200;5'UTR;3'UTR	chr14:77294305-77294575	3
cg08454455	-0.333184	0.48617	-12.9223	1.69106e-08	3.92515e-05	10.056	4.82899e-06	16	54972371		IGR	island	IGR-island								CTD-3032H12.1;CTD-3032H12.1;CTD-3032H12.1;CTD-3032H12.1;CTD-3032H12.2	ENST00000559802.1;ENST00000558156.1;ENST00000558156.1;ENST00000559802.1;ENST00000560487.1	3'UTR;3'UTR;1stExon;1stExon;5'UTR	chr16:54971580-54973075	3
cg21899461	-0.291903	0.631636	-12.9149	1.70219e-08	3.93859e-05	10.0498	8.67735e-06	2	169097849	STK39	Body	opensea	Body-opensea	STK39	NM_013233	Body			TRUE					chr2:169097780-169098115	3
cg15992563	-0.257501	0.216399	-12.8467	1.8087e-08	4.1332e-05	9.99197	3.96658e-06	13	28491540		IGR	island	IGR-island						TRUE	Unclassified_Cell_type_specific	PDX1-AS1	ENST00000499662.1	3'UTR	chr13:28491225-28491635	3
cg19862877	-0.282864	0.394541	-12.8272	1.84041e-08	4.19271e-05	9.9754	1.32855e-05	14	77294461	LRRC74A	Body	opensea	Body-opensea	LRRC74A	NM_194287	Body					C14orf166B;C14orf166B;C14orf166B;C14orf166B	ENST00000557453.1;ENST00000216453.5;ENST00000460005.1;ENST00000484640.1	3'UTR;TSS1500;5'UTR;3'UTR	chr14:77294305-77294575	3
cg17982497	0.455145	0.510975	12.7969	1.89094e-08	4.29457e-05	9.94957	5.75816e-06	15	96906859		IGR	shore	IGR-shore					RDMR			RP11-522B15.3;RP11-522B15.3	ENST00000558382.1;ENST00000558499.1	5'UTR;5'UTR			chr15:96905502-96906989	6	chr15:96903918-96907432	6
cg23823660	0.231277	0.347036	12.7313	2.00561e-08	4.49961e-05	9.89338	1.75161e-05	10	77542429	C10orf11	TSS200	opensea	TSS200-opensea	C10orf11	NM_032024	TSS200					C10orf11	ENST00000372499.1	TSS200	chr10:77542220-77542475	3
cg27355724	-0.271323	0.453864	-12.7252	2.01656e-08	4.51047e-05	9.88818	1.29089e-05	5	2757457		IGR	shore	IGR-shore											chr5:2757365-2757575	3
cg22068512	-0.297681	0.422341	-12.7188	2.02821e-08	4.52282e-05	9.88268	7.12485e-06	8	11533718	GATA4	TSS1500	shelf	TSS1500-shelf	GATA4	NM_001308094	TSS1500					GATA4;GATA4	ENST00000528712.1;ENST00000532977.1	TSS1500;TSS1500
cg21177426	-0.229536	0.805616	-12.7061	2.05146e-08	4.54719e-05	9.87179	1.82978e-07	15	37386586	MEIS2	Body	shore	Body-shore	MEIS2;MEIS2;MEIS2;MEIS2;MEIS2;MEIS2;MEIS2	NM_172316;NM_170674;NM_170675;NM_172315;NM_002399;NM_170677;NM_170676	Body;Body;Body;Body;Body;Body;Body		RDMR			MEIS2;MEIS2;MEIS2	ENST00000561422.1;ENST00000560570.1;ENST00000561163.1	TSS1500;3'UTR;3'UTR	chr15:37386585-37386770	3
cg26832879	-0.236066	0.395541	-12.6928	2.07619e-08	4.58639e-05	9.86034	1.5908e-05	19	54620073	PRPF31	5'UTR	shore	5'UTR-shore	PRPF31;TFPT	NM_015629;NM_013342	5'UTR;TSS1500					PRPF31;TFPT;TFPT;PRPF31;PRPF31;PRPF31;PRPF31;TFPT	ENST00000321030.4;ENST00000420715.1;ENST00000391757.1;ENST00000445811.1;ENST00000263436.5;ENST00000445124.1;ENST00000447810.1;ENST00000391759.1	5'UTR;TSS1500;TSS1500;5'UTR;5'UTR;5'UTR;5'UTR;TSS1500
cg16642709	0.431426	0.681169	12.69	2.08158e-08	4.58639e-05	9.85787	6.09209e-06	13	28503812		IGR	shore	IGR-shore											chr13:28503785-28503935	3
cg16378438	-0.449461	0.649537	-12.6786	2.10292e-08	4.60593e-05	9.84812	5.74638e-07	2	66734900	MEIS1	Body	opensea	Body-opensea	MEIS1	NM_002398	Body			TRUE		MEIS1;MEIS1;MEIS1;MEIS1;MEIS1	ENST00000450027.1;ENST00000542964.1;ENST00000488550.1;ENST00000498705.1;ENST00000475239.1	TSS1500;5'UTR;5'UTR;5'UTR;5'UTR	chr2:66734740-66735095	3
cg16871763	-0.351083	0.276178	-12.5809	2.29739e-08	4.9531e-05	9.76353	6.04949e-07	8	11537909		IGR	island	IGR-island							Unclassified_Cell_type_specific	GATA4;GATA4	ENST00000528712.1;ENST00000532977.1	5'UTR;5'UTR	chr8:11537465-11539215	3
cg06651505	0.246931	0.683168	12.5538	2.35476e-08	5.02336e-05	9.73991	1.63155e-05	5	166802425	ODZ2	Body	opensea	Body-opensea	ODZ2	NM_001122679	Body
cg14775296	-0.24778	0.626136	-12.5037	2.4648e-08	5.24295e-05	9.69617	1.60017e-05	2	66672841	MEIS1	Body	island	Body-island	MEIS1	NM_002398	Body				Unclassified	MEIS1;MEIS1;MEIS1;MEIS1	ENST00000466811.1;ENST00000488550.1;ENST00000498705.1;ENST00000475239.1	5'UTR;5'UTR;5'UTR;5'UTR	chr2:66672285-66672895	3
cg26926612	-0.216318	0.343959	-12.5001	2.47273e-08	5.24472e-05	9.69308	1.27993e-05	1	214153294		IGR	island	IGR-island								PROX1-AS1	ENST00000451396.2	3'UTR	chr1:214153025-214153595	3
cg08137085	0.225657	0.553367	12.4964	2.48124e-08	5.24769e-05	9.68979	3.30747e-05	7	1117540	C7orf50	Body	shelf	Body-shelf	C7orf50;C7orf50;C7orf50	NM_001134395;NM_032350;NM_001134396	Body;Body;Body					AC091729.7;C7orf50	ENST00000449721.1;ENST00000488073.1	5'UTR;3'UTR	chr7:1117280-1117615	3
cg05593669	-0.251062	0.51591	-12.4099	2.68573e-08	5.58417e-05	9.61384	1.92801e-05	12	3900743		IGR	opensea	IGR-opensea						TRUE		PARP11	ENST00000416739.1	3'UTR	chr12:3900580-3900910	3
cg14262740	0.230291	0.329255	12.3464	2.8475e-08	5.83828e-05	9.55769	7.48692e-06	14	20612220	OR4N5	1stExon	opensea	1stExon-opensea	OR4N5	NM_001004724	1stExon					OR4N5	ENST00000333629.1	1stExon	chr14:20612140-20612370	3
cg20662273	-0.218061	0.468263	-12.3416	2.86006e-08	5.8478e-05	9.55346	4.31669e-05	1	221259207		IGR	opensea	IGR-opensea											chr1:221259065-221259490	3
cg12440549	0.209864	0.256145	12.31	2.9449e-08	5.97164e-05	9.52537	6.87426e-06	13	28541477	CDX2	Body	shore	Body-shore	CDX2	NM_001265	Body					CDX2	ENST00000548877.1	TSS200	chr13:28540505-28541875	3
cg25689193	0.283918	0.578782	12.2641	3.07298e-08	6.10969e-05	9.48444	1.23683e-05	15	53086968		IGR	shore	IGR-shore											chr15:53086625-53088615	3
cg15916160	-0.428541	0.567388	-12.2619	3.0792e-08	6.10969e-05	9.4825	2.90182e-06	16	54972094		IGR	island	IGR-island					CDMR			CTD-3032H12.1;CTD-3032H12.1;CTD-3032H12.1;CTD-3032H12.2	ENST00000559802.1;ENST00000558156.1;ENST00000558156.1;ENST00000560487.1	3'UTR;3'UTR;1stExon;5'UTR	chr16:54971580-54973075	3
cg25471593	0.345924	0.475151	12.2356	3.15539e-08	6.24407e-05	9.45898	6.97268e-06	1	69547404		IGR	opensea	IGR-opensea						TRUE		RP11-424D14.1	ENST00000425517.1	5'UTR	chr1:69547385-69547630	3
cg26053832	-0.36921	0.626848	-12.2224	3.1944e-08	6.30317e-05	9.44716	2.82041e-06	16	54971600		IGR	island	IGR-island					CDMR	TRUE	Unclassified_Cell_type_specific	CTD-3032H12.2	ENST00000560487.1	5'UTR	chr16:54971580-54973075	3
cg24762344	-0.225437	0.66544	-12.2094	3.23336e-08	6.31373e-05	9.43549	7.94005e-06	4	148877163	ARHGAP10	Body	opensea	Body-opensea	ARHGAP10	NM_024605	Body					ARHGAP10;ARHGAP10	ENST00000506054.1;ENST00000506020.1	5'UTR;5'UTR	chr4:148877065-148877250	3
cg27248980	0.461659	0.459372	12.1292	3.48505e-08	6.71637e-05	9.3633	1.23541e-05	21	38075118	SIM2	Body	shore	Body-shore	SIM2;SIM2	NM_009586;NM_005069	Body;Body		CDMR			AP000697.6;SIM2;SIM2	ENST00000430607.1;ENST00000460783.1;ENST00000481185.1	TSS1500;5'UTR;5'UTR	chr21:38074525-38075655	3
cg03907847	-0.220617	0.248267	-12.0868	3.62636e-08	6.95239e-05	9.32498	1.95378e-05	13	28495908	PDX1	Body	island	Body-island	PDX1	NM_000209	Body			TRUE		PDX1-AS1	ENST00000499662.1	TSS1500	chr13:28494665-28497295	3
cg00907998	-0.220034	0.240487	-12.049	3.75789e-08	7.16732e-05	9.29061	2.0155e-05	10	12313167		IGR	opensea	IGR-opensea											chr10:12312880-12313395	3
cg03024537	-0.278949	0.458226	-12.0344	3.8097e-08	7.23957e-05	9.2774	1.5449e-05	8	11557217		IGR	shore	IGR-shore								GATA4;GATA4;GATA4	ENST00000528712.1;ENST00000532977.1;ENST00000526974.1	5'UTR;5'UTR;5'UTR	chr8:11556745-11557295	3
cg15631458	-0.220329	0.428627	-12.0329	3.81538e-08	7.23957e-05	9.27596	3.29081e-05	8	20160009		IGR	shore	IGR-shore					RDMR	TRUE	Unclassified_Cell_type_specific	LZTS1	ENST00000381569.1	5'UTR	chr8:20159725-20160655	3
cg07974506	-0.386796	0.350115	-11.9842	3.99501e-08	7.5224e-05	9.23154	1.88741e-05	9	72481878	C9orf135	Body	opensea	Body-opensea	C9orf135;C9orf135;C9orf135;C9orf135;C9orf135	NR_131756;NM_001308084;NM_001010940;NM_001308086;NM_001308085	Body;Body;Body;Body;Body					C9orf135;C9orf135;C9orf135	ENST00000466872.2;ENST00000529131.1;ENST00000529446.1	5'UTR;3'UTR;3'UTR					chr9:72481431-72482761	4
cg05346695	-0.223833	0.532904	-11.946	4.14232e-08	7.74052e-05	9.19657	3.6568e-05	13	40656725		IGR	opensea	IGR-opensea													chr13:40656648-40657253	5	chr13:40656665-40657465	5
cg27144115	-0.203185	0.240118	-11.9353	4.18446e-08	7.76034e-05	9.18678	2.19933e-05	5	2754322	C5orf38	Body	island	Body-island	C5orf38	NM_178569	Body		DMR			C5orf38;IRX2;C5orf38;C5orf38	ENST00000503940.1;ENST00000502957.1;ENST00000515640.1;ENST00000505778.1	3'UTR;TSS1500;3'UTR;3'UTR	chr5:2752965-2754635	3
cg07766803	0.359904	0.348111	11.9245	4.22764e-08	7.80122e-05	9.17686	5.20118e-06	5	2746667	IRX2	3'UTR	shore	3'UTR-shore	IRX2;IRX2	NM_033267;NM_001134222	3'UTR;3'UTR					IRX2	ENST00000382611.6	3'UTR			chr5:2746326-2747143	6	chr5:2746548-2759583	6
cg10490679	0.317614	0.726985	11.8948	4.34885e-08	7.98495e-05	9.14953	8.49271e-07	6	170535738		IGR	opensea	IGR-opensea															chr6:170533976-170536450	6
cg15120333	0.250988	0.283641	11.8872	4.38051e-08	8.00327e-05	9.14252	1.89103e-05	5	50674729		IGR	shelf	IGR-shelf					DMR			CTD-2314G24.2;CTD-2314G24.2	ENST00000558403.1;ENST00000559112.1	3'UTR;3'UTR	chr5:50674565-50675370	3
cg07975356	0.218872	0.682974	11.8617	4.48851e-08	8.0628e-05	9.11896	7.03762e-05	9	97847416	MIR27B	TSS1500	shore	TSS1500-shore	MIR27B;MIR24-1;MIR23B;C9orf3;C9orf3	NR_029665;NR_029496;NR_029664;NM_032823;NM_001193329	TSS1500;TSS1500;TSS200;3'UTR;3'UTR					MIR27B;MIR24-1;MIR23B;C9orf3;C9orf3;C9orf3;C9orf3;C9orf3;C9orf3	ENST00000385129.1;ENST00000384885.1;ENST00000384832.1;ENST00000468164.1;ENST00000478473.1;ENST00000375315.2;ENST00000297979.5;ENST00000471978.1;ENST00000463372.1	TSS1500;TSS1500;TSS200;5'UTR;3'UTR;3'UTR;3'UTR;5'UTR;5'UTR	chr9:97847285-97847735	3
cg04311343	0.295793	0.5926	11.8299	4.62696e-08	8.20968e-05	9.08956	2.64715e-05	2	66808194	LOC100507073	Body	shore	Body-shore	LOC100507073	NR_110156	Body					AC007392.3	ENST00000433396.1	5'UTR	chr2:66808160-66809130	3
cg03312958	0.400482	0.379601	11.8175	4.68238e-08	8.26827e-05	9.07803	3.93296e-05	5	2749302	IRX2	Body	island	Body-island	IRX2;IRX2	NM_033267;NM_001134222	Body;Body								chr5:2748920-2749690	3
cg01222306	0.306533	0.66639	11.8082	4.72442e-08	8.32259e-05	9.06938	5.3676e-06	6	7427301		IGR	opensea	IGR-opensea											chr6:7426865-7427330	3
cg18689503	-0.222386	0.326701	-11.7752	4.87618e-08	8.56949e-05	9.03876	1.83546e-05	4	7962585		IGR	opensea	IGR-opensea				chr4:7962509-7962509		TRUE	Unclassified				chr4:7962485-7963055	3
cg08373747	-0.333411	0.409664	-11.7464	5.01339e-08	8.72749e-05	9.01187	5.1196e-06	14	77294264	LRRC74A	Body	opensea	Body-opensea	LRRC74A	NM_194287	Body					C14orf166B;C14orf166B;C14orf166B;C14orf166B	ENST00000557453.1;ENST00000216453.5;ENST00000460005.1;ENST00000484640.1	3'UTR;TSS1500;5'UTR;3'UTR
cg13742115	-0.216597	0.327419	-11.7298	5.09438e-08	8.84763e-05	8.99633	4.61925e-05	8	37532823		IGR	opensea	IGR-opensea								RP11-346L1.2	ENST00000519978.1	TSS1500	chr8:37532760-37533415	3
cg17064807	0.233699	0.629717	11.7234	5.12585e-08	8.88138e-05	8.99037	2.66181e-05	20	47181715		IGR	opensea	IGR-opensea											chr20:47181605-47181835	3
cg14697268	0.264551	0.728211	11.6856	5.31658e-08	9.14743e-05	8.95494	4.33102e-06	13	28430636		IGR	opensea	IGR-opensea								PDX1-AS1	ENST00000499662.1	3'UTR
cg11129779	-0.207672	0.287886	-11.6276	5.62375e-08	9.63102e-05	8.90044	8.62003e-06	17	55064945	SCPEP1	Body	opensea	Body-opensea	SCPEP1	NM_021626	Body					SCPEP1;SCPEP1;SCPEP1;SCPEP1;SCPEP1;SCPEP1;SCPEP1;SCPEP1;SCPEP1;SCPEP1	ENST00000575395.1;ENST00000573823.1;ENST00000570480.1;ENST00000573789.1;ENST00000570589.1;ENST00000571345.1;ENST00000571898.1;ENST00000575423.1;ENST00000570480.1;ENST00000570589.1	5'UTR;5'UTR;1stExon;TSS200;1stExon;5'UTR;5'UTR;3'UTR;5'UTR;5'UTR	chr17:55064880-55065070	3
cg16376108	-0.221977	0.554214	-11.6203	5.66403e-08	9.6552e-05	8.89351	4.5651e-05	16	54967024	IRX5	Body	island	Body-island	IRX5	NM_005853	Body								chr16:54966700-54968115	3
cg10850930	0.519203	0.583639	11.5748	5.92045e-08	9.92295e-05	8.85051	6.8917e-06	21	38079403	SIM2	Body	shore	Body-shore	SIM2;SIM2	NM_009586;NM_005069	Body;Body		RDMR	TRUE		SIM2;SIM2	ENST00000460783.1;ENST00000481185.1	5'UTR;5'UTR	chr21:38079180-38079875	3
cg01502116	-0.325758	0.469924	-11.5409	6.11995e-08	0.000101576	8.8183	1.67872e-05	4	134017922		IGR	opensea	IGR-opensea						TRUE		RP11-9G1.3;RP11-9G1.3;RP11-9G1.3	ENST00000506897.1;ENST00000506897.1;ENST00000505289.1	1stExon;3'UTR;3'UTR
cg14371439	-0.251368	0.27977	-11.5365	6.14587e-08	0.00010165	8.81419	4.48649e-06	20	17674579	BANF2	Body	opensea	Body-opensea	BANF2	NM_001159495	Body								chr20:17674140-17674615	3
cg10268403	-0.299399	0.423221	-11.5349	6.15591e-08	0.00010165	8.81261	1.5908e-05	14	94254184	PRIMA1	5'UTR	island	5'UTR-island	PRIMA1	NM_178013	5'UTR		CDMR			PRIMA1;PRIMA1;PRIMA1	ENST00000477603.1;ENST00000393140.1;ENST00000393143.1	5'UTR;5'UTR;TSS200	chr14:94253940-94254215	3
cg19009679	-0.245219	0.233442	-11.4922	6.41855e-08	0.000105751	8.77198	7.70349e-06	13	97888221	MBNL2	5'UTR	opensea	5'UTR-opensea	MBNL2;MBNL2;MBNL2	NM_001306070;NM_144778;NM_207304	5'UTR;5'UTR;5'UTR					MBNL2;MBNL2;MBNL2;MBNL2	ENST00000397601.1;ENST00000343600.4;ENST00000376679.2;ENST00000469707.1	5'UTR;5'UTR;5'UTR;5'UTR	chr13:97888100-97888370	3
cg03065888	0.304981	0.34866	11.4841	6.47011e-08	0.000106126	8.7642	2.00836e-05	8	145148823	CYC1	TSS1500	shore	TSS1500-shore	CYC1	NM_001916	TSS1500					CYC1;CYC1	ENST00000318911.4;ENST00000533444.1	TSS1500;TSS1500					chr8:145148221-145149023	6
cg01180552	-0.34247	0.681402	-11.4257	6.85238e-08	0.000111899	8.70834	1.25204e-05	16	54316931		IGR	island	IGR-island					CDMR		Unclassified				chr16:54316825-54317495	3
cg13744172	-0.365733	0.39036	-11.4022	7.01299e-08	0.000114168	8.68578	6.07715e-06	16	54972647		IGR	island	IGR-island					DMR	TRUE	Unclassified_Cell_type_specific	CTD-3032H12.1;CTD-3032H12.2	ENST00000559802.1;ENST00000560487.1	TSS200;5'UTR	chr16:54971580-54973075	3
cg26701242	0.491241	0.62492	11.4009	7.02228e-08	0.000114168	8.68449	1.52624e-06	21	38077971	SIM2	Body	shore	Body-shore	SIM2;SIM2	NM_009586;NM_005069	Body;Body		CDMR	TRUE	Unclassified_Cell_type_specific	SIM2;SIM2	ENST00000460783.1;ENST00000481185.1	5'UTR;5'UTR	chr21:38076425-38079075	3
cg08959182	-0.241408	0.241089	-11.3204	7.60541e-08	0.000121655	8.60676	6.32553e-06	5	87661076		IGR	opensea	IGR-opensea						TRUE		CTC-358I24.1;CTC-358I24.1;CTC-358I24.1;CTC-358I24.1	ENST00000504922.1;ENST00000501869.2;ENST00000501715.2;ENST00000510087.1	5'UTR;5'UTR;5'UTR;5'UTR
cg18565216	-0.229895	0.42359	-11.3192	7.61463e-08	0.000121655	8.60558	6.01579e-05	21	43347094	C2CD2	Body	opensea	Body-opensea	C2CD2;C2CD2	NM_015500;NM_199050	Body;TSS1500			TRUE	Unclassified	C2CD2;C2CD2;C2CD2;TMPRSS3	ENST00000467074.2;ENST00000329623.7;ENST00000490479.1;ENST00000553129.1	TSS1500;TSS1500;3'UTR;3'UTR	chr21:43346965-43347175	3
cg26079073	0.202715	0.415104	11.2708	7.98985e-08	0.000126554	8.55867	6.77219e-05	18	41361082		IGR	opensea	IGR-opensea											chr18:41360980-41361235	3
cg15750546	0.451456	0.625294	11.2339	8.28989e-08	0.000130746	8.52269	3.92562e-06	21	38080975	SIM2	Body	island	Body-island	SIM2;SIM2	NM_009586;NM_005069	Body;Body		DMR			SIM2;SIM2;SIM2	ENST00000431229.1;ENST00000460783.1;ENST00000481185.1	TSS1500;5'UTR;5'UTR	chr21:38080285-38081115	3
cg12681784	0.304324	0.46593	11.2315	8.30985e-08	0.000130781	8.52034	2.06982e-05	17	79428750	BAHCC1	Body	island	Body-island	BAHCC1	NM_001080519	Body					RP11-1055B8.8;BAHCC1;RP11-1055B8.8	ENST00000572590.1;ENST00000571612.1;ENST00000572590.1	3'UTR;TSS1500;1stExon	chr17:79428645-79429695	3
cg18892424	0.306053	0.638086	11.2139	8.45751e-08	0.000131979	8.50315	1.03645e-05	10	131034796		IGR	opensea	IGR-opensea
cg03129884	-0.26411	0.592955	-11.1954	8.61634e-08	0.000133892	8.48498	1.61444e-05	2	95692727	MAL	Body	shore	Body-shore	MAL;MAL;MAL;MAL	NM_022440;NM_022438;NM_022439;NM_002371	Body;Body;Body;Body		CDMR			AC103563.8;MAL	ENST00000448734.1;ENST00000489399.1	TSS1500;5'UTR	chr2:95692645-95693415	3
cg18793036	0.272626	0.512713	11.1743	8.80038e-08	0.000134908	8.46434	3.13043e-05	3	154798648	MME	5'UTR	shore	5'UTR-shore	MME;MME;MME;MME	NM_000902;NM_007287;NM_007288;NM_007289	5'UTR;5'UTR;5'UTR;5'UTR					MME;MME;MME;MME;MME;MME;MME;MME;MME;MME	ENST00000460393.1;ENST00000491597.1;ENST00000473730.1;ENST00000481828.1;ENST00000382989.3;ENST00000462745.1;ENST00000493237.1;ENST00000360490.2;ENST00000491026.1;ENST00000492661.1	5'UTR;5'UTR;TSS1500;5'UTR;5'UTR;5'UTR;5'UTR;5'UTR;TSS200;5'UTR	chr3:154798405-154798915	3
cg27663468	-0.299471	0.408616	-11.1712	8.82796e-08	0.000134908	8.46128	2.58461e-05	10	12313131		IGR	opensea	IGR-opensea				chr10:12313010-12313010							chr10:12312880-12313395	3
cg00137285	-0.219466	0.681827	-11.16	8.92771e-08	0.00013587	8.4503	2.66181e-05	5	110920753	STARD4-AS1	Body	opensea	Body-opensea	STARD4-AS1	NR_040093	Body					CTC-426B10.1	ENST00000500779.2	5'UTR			chr5:110920364-110920810	5	chr5:110920284-110921382	6
cg08202972	0.225055	0.274482	11.1205	9.29028e-08	0.000140518	8.41139	6.88073e-06	16	54851464		IGR	opensea	IGR-opensea						TRUE					chr16:54851385-54851735	3
cg13787348	0.309464	0.675326	11.1178	9.31525e-08	0.000140608	8.40877	1.48703e-05	13	28425777	PDX1-AS1	Body	opensea	Body-opensea	PDX1-AS1	NR_047484	Body					PDX1-AS1	ENST00000499662.1	3'UTR	chr13:28425705-28425975	3
cg04458281	0.22752	0.45566	11.1055	9.43182e-08	0.000141415	8.39661	6.30304e-05	8	41433172		IGR	shelf	IGR-shelf								RP11-360L9.4	ENST00000523081.1	5'UTR
cg25685262	0.353006	0.728765	11.0957	9.5259e-08	0.000142242	8.3869	7.42646e-06	13	28493316	PDX1	TSS1500	shore	TSS1500-shore	PDX1	NM_000209	TSS1500					PDX1;PDX1-AS1	ENST00000381033.4;ENST00000499662.1	TSS1500;3'UTR	chr13:28492925-28493650	3
cg04204526	0.235779	0.642918	11.0943	9.53915e-08	0.000142242	8.38555	0.000113073	1	2980937	FLJ42875	Body	shore	Body-shore	FLJ42875;FLJ42875	NR_024371;NR_015440	Body;Body					RP1-163G9.1;RP1-163G9.1;RP1-163G9.1;RP1-163G9.1	ENST00000415573.1;ENST00000321399.3;ENST00000445317.1;ENST00000321336.1	TSS1500;TSS1500;3'UTR;3'UTR			chr1:2976517-2991800	6
cg20161275	-0.248908	0.601709	-11.0791	9.68651e-08	0.000143569	8.37055	3.624e-05	10	131648297	EBF3	Body	opensea	Body-opensea	EBF3	NM_001005463	Body
cg17283207	0.302536	0.380616	11.0768	9.70961e-08	0.000143623	8.36822	2.66181e-05	11	102246162	BIRC2	Body	opensea	Body-opensea	BIRC2	NM_001166	Body			TRUE		BIRC2;BIRC2;BIRC2	ENST00000531259.1;ENST00000527910.1;ENST00000534130.1	5'UTR;5'UTR;5'UTR
cg25120797	0.240888	0.624541	11.055	9.92641e-08	0.000146009	8.34662	2.62336e-05	15	96906437		IGR	shore	IGR-shore					CDMR			RP11-522B15.3;RP11-522B15.3	ENST00000558382.1;ENST00000558499.1	5'UTR;5'UTR	chr15:96906085-96906555	3
cg26093746	-0.208774	0.674329	-11.0507	9.96977e-08	0.000146009	8.34235	0.00011759	21	43352889	C2CD2	Body	opensea	Body-opensea	C2CD2	NM_015500	Body			TRUE	Unclassified_Cell_type_specific	C2CD2;TMPRSS3	ENST00000490479.1;ENST00000553129.1	3'UTR;3'UTR	chr21:43352265-43352935	3
cg16112467	-0.251241	0.786956	-11.0444	1.0033e-07	0.000146354	8.33617	1.16552e-06	14	90042201	PRO1768	TSS1500	opensea	TSS1500-opensea	PRO1768;FOXN3	NR_024620;NM_001085471	TSS1500;5'UTR			TRUE		CTD-2303B20.1;FOXN3;FOXN3;FOXN3;RP11-33N16.3	ENST00000554071.1;ENST00000345097.4;ENST00000555855.1;ENST00000555353.1;ENST00000555070.1	TSS1500;5'UTR;5'UTR;5'UTR;3'UTR
cg04159361	-0.229489	0.655813	-11.0419	1.00593e-07	0.000146448	8.33361	2.25588e-05	1	223810412	CAPN8	Body	opensea	Body-opensea	CAPN8	NM_001143962	Body					CAPN8;CAPN8;CAPN8	ENST00000465098.1;ENST00000366872.5;ENST00000467384.2	3'UTR;ExonBnd;3'UTR	chr1:223810405-223810595	3
cg03540794	-0.343157	0.468525	-11.0313	1.01675e-07	0.000147732	8.32313	1.70398e-05	5	2112109		IGR	island	IGR-island											chr5:2112045-2112195	3
cg04167595	-0.249948	0.437692	-11.0153	1.03339e-07	0.000149269	8.30724	3.42456e-05	8	11555548		IGR	island	IGR-island					DMR	TRUE		GATA4;GATA4;GATA4	ENST00000528712.1;ENST00000532977.1;ENST00000526974.1	5'UTR;5'UTR;5'UTR	chr8:11555525-11556395	3
cg24354581	0.520982	0.627583	10.9947	1.05533e-07	0.00015214	8.28667	3.34534e-06	21	38079615	SIM2	Body	shore	Body-shore	SIM2;SIM2	NM_009586;NM_005069	Body;Body		CDMR	TRUE		SIM2;SIM2	ENST00000460783.1;ENST00000481185.1	5'UTR;5'UTR	chr21:38079180-38079875	3
cg16440561	-0.216856	0.226342	-10.9768	1.07479e-07	0.000153946	8.26878	1.06902e-05	2	220312854	SPEG	Body	island	Body-island	SPEG	NM_005876	Body			TRUE		SPEG;SPEG;SPEG;SPEG;SPEG;SPEG;SPEG	ENST00000452101.1;ENST00000497065.1;ENST00000491248.1;ENST00000498378.1;ENST00000396695.2;ENST00000464989.1;ENST00000485813.1	3'UTR;5'UTR;5'UTR;5'UTR;5'UTR;5'UTR;5'UTR	chr2:220312220-220314355	3
cg06940858	-0.285168	0.485365	-10.9052	1.15635e-07	0.000162265	8.1971	3.981e-05	13	40339934	COG6	Body	opensea	Body-opensea	COG6	NM_001145079	Body										chr13:40339868-40340383	6	chr13:40339693-40340506	6
cg09667094	0.296929	0.406723	10.9	1.16257e-07	0.00016241	8.19184	2.66181e-05	6	51970079		IGR	opensea	IGR-opensea											chr6:51969860-51970095	3
cg10163955	-0.226885	0.671713	-10.8988	1.16398e-07	0.00016241	8.19065	1.83546e-05	10	8101402	GATA3	Body	shore	Body-shore	GATA3;GATA3	NM_001002295;NM_002051	Body;Body		RDMR		Unclassified_Cell_type_specific	GATA3	ENST00000461472.1	5'UTR	chr10:8100520-8101750	3
cg01605435	-0.368226	0.379062	-10.8376	1.23952e-07	0.000170374	8.12897	3.2026e-05	8	11539405		IGR	shore	IGR-shore								GATA4;GATA4	ENST00000528712.1;ENST00000532977.1	5'UTR;5'UTR	chr8:11539225-11539535	3
cg01727145	-0.260911	0.182654	-10.8081	1.2778e-07	0.000173813	8.09912	3.62907e-05	2	220313422	SPEG	Body	island	Body-island	SPEG	NM_005876	Body				Unclassified	SPEG;SPEG;SPEG;SPEG	ENST00000498378.1;ENST00000396695.2;ENST00000464989.1;ENST00000485813.1	5'UTR;5'UTR;5'UTR;5'UTR	chr2:220312220-220314355	3
cg16468423	0.209838	0.591428	10.8075	1.27867e-07	0.000173813	8.09845	7.03762e-05	4	98683671	STPG2	Body	opensea	Body-opensea	STPG2	NM_174952	Body					C4orf37	ENST00000506482.1	3'UTR					chr4:98683003-98684011	3
cg08386696	0.247416	0.398301	10.8021	1.28584e-07	0.000174467	8.09296	3.2041e-05	17	79432709	BAHCC1	3'UTR	shore	3'UTR-shore	BAHCC1	NM_001080519	3'UTR				Unclassified_Cell_type_specific	BAHCC1	ENST00000307745.7	3'UTR	chr17:79432585-79432795	3
cg23874600	0.207787	0.317192	10.7855	1.30808e-07	0.000176433	8.07612	8.32968e-05	2	234601954	UGT1A10	Body	opensea	Body-opensea	UGT1A10;UGT1A6;UGT1A6;UGT1A9;UGT1A7;UGT1A8	NM_019075;NM_001072;NM_205862;NM_021027;NM_019077;NM_019076	Body;1stExon;5'UTR;Body;Body;Body					UGT1A6;UGT1A6;UGT1A6;UGT1A6;UGT1A6;UGT1A6;UGT1A6	ENST00000373424.1;ENST00000446481.1;ENST00000484784.1;ENST00000478062.1;ENST00000406651.1;ENST00000305139.6;ENST00000480628.1	5'UTR;5'UTR;TSS1500;TSS1500;TSS1500;1stExon;5'UTR	chr2:234601900-234602210	3
cg13001075	-0.237263	0.354451	-10.7768	1.31985e-07	0.000176584	8.06733	3.981e-05	14	77294396	LRRC74A	Body	opensea	Body-opensea	LRRC74A	NM_194287	Body					C14orf166B;C14orf166B;C14orf166B;C14orf166B	ENST00000557453.1;ENST00000216453.5;ENST00000460005.1;ENST00000484640.1	3'UTR;TSS1500;5'UTR;3'UTR	chr14:77294305-77294575	3
cg05834665	0.213709	0.638154	10.7761	1.32081e-07	0.000176584	8.06661	4.83197e-05	18	36463943		IGR	opensea	IGR-opensea															chr18:36463931-36464535	4
cg11290860	0.233404	0.376824	10.7663	1.33436e-07	0.000177334	8.05659	3.27703e-05	5	50674642		IGR	shelf	IGR-shelf					DMR			CTD-2314G24.2;CTD-2314G24.2	ENST00000558403.1;ENST00000559112.1	3'UTR;3'UTR	chr5:50674565-50675370	3
cg12470247	0.210555	0.295617	10.7391	1.37246e-07	0.000180898	8.02893	3.981e-05	3	179615135	LOC101928790	TSS1500	opensea	TSS1500-opensea	LOC101928790;PEX5L;PEX5L;PEX5L;PEX5L;PEX5L;PEX5L;PEX5L;PEX5L	NR_110059;NM_001256756;NM_001256754;NM_001256755;NM_001256751;NM_001256750;NM_001256753;NM_001256752;NM_016559	TSS1500;5'UTR;Body;Body;Body;Body;Body;Body;Body					PEX5L;PEX5L-AS2;PEX5L;PEX5L	ENST00000496721.1;ENST00000462801.1;ENST00000468741.1;ENST00000487198.1	TSS1500;TSS1500;5'UTR;3'UTR
cg07556789	-0.353229	0.309937	-10.7209	1.3986e-07	0.000183037	8.01039	7.59022e-06	8	11538570		IGR	island	IGR-island								GATA4;GATA4	ENST00000528712.1;ENST00000532977.1	5'UTR;5'UTR	chr8:11537465-11539215	3
cg10374063	0.246171	0.565412	10.7173	1.40393e-07	0.000183409	8.00665	7.72105e-05	13	93496028	GPC5	Body	opensea	Body-opensea	GPC5	NM_004466	Body	chr13:93495866-93495866							chr13:93495745-93496130	3
cg21413492	-0.200065	0.262161	-10.6977	1.43287e-07	0.000185741	7.9866	2.77618e-05	6	70990226	COL9A1	Body	shore	Body-shore	COL9A1;COL9A1	NM_001851;NM_078485	Body;Body					COL9A1	ENST00000489611.1	TSS200	chr6:70990105-70990595	3
cg25195795	0.21851	0.604615	10.6671	1.47933e-07	0.000190229	7.95522	7.98089e-05	10	21807252	C10orf140	5'UTR	shore	5'UTR-shore	C10orf140	NM_207371	5'UTR					C10orf140;C10orf140	ENST00000449193.2;ENST00000444772.3	5'UTR;TSS1500	chr10:21807125-21808330	3
cg08161685	-0.276792	0.439929	-10.6586	1.49248e-07	0.000191254	7.94651	7.23171e-05	13	44733689	SMIM2-IT1	TSS1500	opensea	TSS1500-opensea	SMIM2-IT1;SMIM2	NR_046843;NM_024058	TSS1500;Body					C13orf44-IT1;C13orf44-AS1	ENST00000415082.1;ENST00000437867.1	TSS1500;5'UTR	chr13:44733460-44733690	3
cg23724878	-0.220706	0.551136	-10.6505	1.50511e-07	0.000191873	7.93822	7.23171e-05	8	42393007	SLC20A2	5'UTR	shelf	5'UTR-shelf	SLC20A2;SLC20A2	NM_001257181;NM_006749	5'UTR;5'UTR				Promoter_Associated_Cell_type_specific	SLC20A2;SLC20A2;SLC20A2;RP11-503E24.2;SLC20A2;SLC20A2;SLC20A2;SLC20A2;SLC20A2	ENST00000523340.1;ENST00000521455.1;ENST00000519463.1;ENST00000522190.1;ENST00000524237.1;ENST00000518717.1;ENST00000520179.1;ENST00000518384.1;ENST00000342228.3	3'UTR;3'UTR;TSS1500;3'UTR;3'UTR;5'UTR;5'UTR;5'UTR;5'UTR	chr8:42392645-42393270	3
cg15380598	0.303591	0.53739	10.6397	1.5222e-07	0.000193384	7.92712	2.40194e-05	7	52017943		IGR	opensea	IGR-opensea											chr7:52017880-52018110	3
cg11363615	-0.269079	0.805895	-10.6311	1.53598e-07	0.000193763	7.91825	4.13952e-07	8	41507621		IGR	island	IGR-island											chr8:41507365-41507835	3
cg12121643	0.202255	0.828277	10.6289	1.53948e-07	0.000193763	7.91601	1.02945e-06	3	185911796	DGKG	Body	island	Body-island	DGKG;DGKG;DGKG	NM_001346;NM_001080744;NM_001080745	Body;Body;Body		DMR	TRUE		DGKG;DGKG	ENST00000490452.1;ENST00000480809.1	3'UTR;3'UTR	chr3:185911065-185912595	3
cg04737131	-0.23876	0.536797	-10.6098	1.57067e-07	0.00019667	7.89627	6.00139e-05	7	27142708	HOXA2	TSS1500	shore	TSS1500-shore	HOXA2	NM_006735	TSS1500		CDMR		Unclassified_Cell_type_specific	HOXA2	ENST00000222718.5	TSS1500	chr7:27142220-27144415	3
cg09138220	-0.335913	0.402804	-10.609	1.57205e-07	0.00019667	7.89541	1.38558e-05	9	71447776	PIP5K1B	Body	opensea	Body-opensea	PIP5K1B;PIP5K1B	NM_003558;NM_001278253	Body;Body					RP11-203L2.4;PIP5K1B	ENST00000442103.1;ENST00000419747.2	3'UTR;5'UTR					chr9:71447148-71448794	4
cg14624444	-0.244027	0.324213	-10.5729	1.63273e-07	0.000202545	7.85812	8.02462e-05	6	13181871	PHACTR1	Body	opensea	Body-opensea	PHACTR1;PHACTR1	NM_001242648;NM_030948	Body;Body					PHACTR1;PHACTR1;PHACTR1	ENST00000415087.1;ENST00000468142.1;ENST00000482982.1	TSS1500;TSS1500;5'UTR	chr6:13181540-13181990	3
cg07038676	-0.203242	0.391493	-10.5551	1.6636e-07	0.000204313	7.83968	0.000133016	7	46804125		IGR	opensea	IGR-opensea				chr7:46803788-46803788		TRUE					chr7:46803745-46804175	3
cg24030964	-0.228143	0.244699	-10.5535	1.66636e-07	0.000204313	7.83805	1.23541e-05	4	174926748		IGR	opensea	IGR-opensea											chr4:174926640-174926935	3
cg01553434	-0.239646	0.493378	-10.5416	1.6875e-07	0.000205725	7.82563	6.77219e-05	6	73075887	RIMS1	Body	opensea	Body-opensea	RIMS1;RIMS1;RIMS1;RIMS1;RIMS1;RIMS1	NM_001168410;NM_001168411;NM_001168409;NM_001168407;NM_014989;NM_001168408	Body;TSS1500;Body;Body;Body;Body					RIMS1;RIMS1;RIMS1	ENST00000414192.2;ENST00000431478.2;ENST00000463023.2	TSS1500;5'UTR;5'UTR
cg00325750	0.277363	0.26504	10.5407	1.68903e-07	0.000205725	7.82474	1.45051e-06	5	50675041		IGR	shelf	IGR-shelf					DMR			CTD-2314G24.2;CTD-2314G24.2	ENST00000558403.1;ENST00000559112.1	3'UTR;3'UTR	chr5:50674565-50675370	3
cg03641066	0.269915	0.365544	10.5312	1.70595e-07	0.000206758	7.81492	9.96099e-05	10	77542423	C10orf11	TSS200	opensea	TSS200-opensea	C10orf11	NM_032024	TSS200					C10orf11	ENST00000372499.1	TSS200	chr10:77542220-77542475	3
cg17238009	0.202448	0.432796	10.481	1.79899e-07	0.000215562	7.76258	0.000133551	10	77542582	C10orf11	1stExon	opensea	1stExon-opensea	C10orf11;C10orf11	NM_032024;NM_032024	1stExon;5'UTR					C10orf11;C10orf11	ENST00000372499.1;ENST00000372499.1	5'UTR;1stExon
cg07896717	-0.212844	0.529017	-10.4424	1.87421e-07	0.000223127	7.72219	0.000120275	1	214157414		IGR	shore	IGR-shore					RDMR		Unclassified_Cell_type_specific	PROX1;PROX1-AS1	ENST00000471129.1;ENST00000451396.2	5'UTR;3'UTR	chr1:214157005-214157575	3
cg04880278	-0.229315	0.512631	-10.3562	2.05455e-07	0.00024148	7.63153	9.01244e-05	8	11597172	GATA4	Body	opensea	Body-opensea	GATA4	NM_002052	Body					GATA4;GATA4	ENST00000528712.1;ENST00000526716.1	5'UTR;5'UTR	chr8:11597080-11597255	3
cg25713705	-0.350629	0.374534	-10.348	2.0727e-07	0.000242448	7.62285	3.70693e-05	8	11539254	GATA4	5'UTR	shore	5'UTR-shore	GATA4	NM_001308094	5'UTR					GATA4;GATA4	ENST00000528712.1;ENST00000532977.1	5'UTR;5'UTR	chr8:11539225-11539535	3
cg11609156	-0.203965	0.642038	-10.3454	2.07827e-07	0.000242448	7.6202	0.00014976	8	81441781		IGR	opensea	IGR-opensea						TRUE
cg15316660	-0.243034	0.185458	-10.3404	2.08948e-07	0.000242448	7.61489	1.78419e-06	21	38119920	SIM2	Body	island	Body-island	SIM2	NM_005069	Body								chr21:38119685-38120010	3
cg03799283	0.259153	0.807175	10.3347	2.1022e-07	0.000242448	7.60889	1.05925e-06	15	96910011		IGR	island	IGR-island								RP11-522B15.3;RP11-522B15.3	ENST00000558382.1;ENST00000558499.1	5'UTR;5'UTR	chr15:96909745-96910035	3
cg13294846	-0.315376	0.373172	-10.2976	2.1876e-07	0.000247274	7.56956	2.39356e-05	5	2112351		IGR	island	IGR-island											chr5:2112205-2112475	3
cg14459668	0.234954	0.453094	10.2902	2.20503e-07	0.000248491	7.56171	0.000117923	10	77542483	C10orf11	TSS200	opensea	TSS200-opensea	C10orf11	NM_032024	TSS200					C10orf11	ENST00000372499.1	TSS200
cg21374533	0.223342	0.783092	10.2902	2.2051e-07	0.000248491	7.56168	9.79089e-06	2	1132158	SNTG2	Body	opensea	Body-opensea	SNTG2	NM_018968	Body				Unclassified_Cell_type_specific	SNTG2	ENST00000463442.1	5'UTR					chr2:1131706-1132259	6
cg26943056	-0.215104	0.737762	-10.283	2.22222e-07	0.000249279	7.55404	9.73312e-05	5	2169815		IGR	opensea	IGR-opensea											chr5:2169545-2169915	3
cg02162745	0.221952	0.366785	10.2811	2.22672e-07	0.000249369	7.55204	5.65881e-05	6	7427274		IGR	opensea	IGR-opensea											chr6:7426865-7427330	3
cg11265958	0.215825	0.778791	10.2696	2.25459e-07	0.000250717	7.53975	1.92449e-05	15	96909896		IGR	island	IGR-island								RP11-522B15.3;RP11-522B15.3	ENST00000558382.1;ENST00000558499.1	5'UTR;5'UTR	chr15:96909745-96910035	3
cg24112562	0.26543	0.795577	10.2607	2.2762e-07	0.000252267	7.53032	1.08581e-06	21	38070041		IGR	island	IGR-island					DMR			SIM2;SIM2	ENST00000460783.1;ENST00000481185.1	TSS1500;TSS1500	chr21:38069505-38072575	3
cg24253158	-0.214923	0.499964	-10.1996	2.43158e-07	0.000265894	7.46502	0.000117986	1	8151275		IGR	opensea	IGR-opensea								RP11-431K24.1	ENST00000445300.1	5'UTR	chr1:8151140-8151370	3
cg06262288	-0.2052	0.497949	-10.1682	2.51564e-07	0.000272298	7.43139	0.000146866	3	70864999		IGR	opensea	IGR-opensea															chr3:70864760-70865484	3
cg16144533	0.24468	0.60742	10.1535	2.55625e-07	0.000275045	7.41554	8.79562e-05	1	87677564	LOC101927844	TSS1500	opensea	TSS1500-opensea	LOC101927844	NM_001290053	TSS1500
cg06487870	0.239302	0.451021	10.1465	2.57573e-07	0.00027659	7.40803	8.52806e-05	10	77542354	C10orf11	TSS200	opensea	TSS200-opensea	C10orf11	NM_032024	TSS200					C10orf11	ENST00000372499.1	TSS200	chr10:77542220-77542475	3
cg27033418	-0.258432	0.321388	-10.1447	2.58068e-07	0.00027659	7.40613	8.67095e-05	13	28492669	PDX1	TSS1500	shore	TSS1500-shore	PDX1	NM_000209	TSS1500					PDX1;PDX1-AS1	ENST00000381033.4;ENST00000499662.1	TSS1500;3'UTR	chr13:28492065-28492835	3
cg17153382	0.223699	0.548267	10.1024	2.70233e-07	0.00028653	7.36052	9.58946e-05	8	59570327	NSMAF	Body	shore	Body-shore	NSMAF;NSMAF	NM_003580;NM_001144772	Body;Body		RDMR			NSMAF;NSMAF	ENST00000522645.1;ENST00000519871.1	3'UTR;3'UTR	chr8:59570220-59570870	3
cg13871187	-0.231674	0.589578	-10.092	2.73319e-07	0.000288614	7.34927	7.57645e-05	4	7967393	ABLIM2	3'UTR	opensea	3'UTR-opensea	ABLIM2;ABLIM2;ABLIM2;ABLIM2;ABLIM2;ABLIM2	NM_032432;NM_001130083;NM_001130085;NM_001130086;NM_001130084;NM_001130087	3'UTR;3'UTR;3'UTR;3'UTR;3'UTR;3'UTR				Unclassified	ABLIM2;ABLIM2;ABLIM2;ABLIM2;ABLIM2	ENST00000361737.5;ENST00000296372.8;ENST00000514025.1;ENST00000509819.1;ENST00000512594.1	3'UTR;3'UTR;3'UTR;3'UTR;3'UTR	chr4:7967385-7967715	3
cg23633547	-0.236	0.682047	-10.0718	2.79425e-07	0.0002938	7.32739	3.67812e-05	1	214157565		IGR	shore	IGR-shore					RDMR		Unclassified_Cell_type_specific	PROX1;PROX1-AS1	ENST00000471129.1;ENST00000451396.2	5'UTR;3'UTR	chr1:214157005-214157575	3
cg24537237	0.204399	0.323118	10.0689	2.80314e-07	0.000294315	7.32424	9.50913e-05	11	1254204	MUC5B	Body	island	Body-island	MUC5B	NM_002458	Body					MUC5B;MUC5B	ENST00000525715.1;ENST00000546052.1	5'UTR;5'UTR			chr11:1239494-1258876	6
cg19676285	-0.265357	0.354339	-10.0647	2.81619e-07	0.000295266	7.31964	3.07706e-05	4	7967275	ABLIM2	3'UTR	opensea	3'UTR-opensea	ABLIM2;ABLIM2;ABLIM2;ABLIM2;ABLIM2;ABLIM2	NM_032432;NM_001130083;NM_001130085;NM_001130086;NM_001130084;NM_001130087	3'UTR;3'UTR;3'UTR;3'UTR;3'UTR;3'UTR				Unclassified	ABLIM2;ABLIM2;ABLIM2;ABLIM2;ABLIM2	ENST00000361737.5;ENST00000296372.8;ENST00000514025.1;ENST00000509819.1;ENST00000512594.1	3'UTR;3'UTR;3'UTR;3'UTR;3'UTR	chr4:7966665-7967355	3
cg26585612	-0.457078	0.535181	-10.0607	2.8283e-07	0.000296115	7.31539	2.0155e-05	13	28487808	PDX1-AS1	Body	shelf	Body-shelf	PDX1-AS1	NR_047484	Body					PDX1-AS1	ENST00000499662.1	3'UTR					chr13:28487221-28487892	6
cg19696870	-0.24566	0.664421	-10.048	2.86811e-07	0.000299433	7.30154	4.17949e-05	17	17343875		IGR	opensea	IGR-opensea						TRUE	Unclassified				chr17:17343760-17344090	3
cg13924327	0.271682	0.486751	10.0291	2.9281e-07	0.000303976	7.28102	6.4106e-05	9	93697561		IGR	opensea	IGR-opensea											chr9:93697445-93697815	3
cg24052246	-0.231664	0.356128	-10.0264	2.93675e-07	0.000304446	7.2781	7.21345e-05	12	64554454		IGR	opensea	IGR-opensea						TRUE					chr12:64554440-64554890	3
cg14410476	-0.242773	0.642979	-10.009	2.99329e-07	0.000309439	7.25919	3.981e-05	2	95693023	MAL	Body	shore	Body-shore	MAL;MAL;MAL;MAL	NM_022440;NM_022438;NM_022439;NM_002371	Body;Body;Body;Body		CDMR			AC103563.8;MAL	ENST00000448734.1;ENST00000489399.1	TSS1500;5'UTR	chr2:95692645-95693415	3
cg08281426	-0.218838	0.434361	-10.0005	3.02158e-07	0.000311057	7.24986	0.000140947	4	67953781		IGR	opensea	IGR-opensea							Unclassified				chr4:67953680-67953930	3
cg21734781	0.219234	0.284901	9.97894	3.09414e-07	0.000315446	7.22633	5.53267e-05	3	29297895		IGR	opensea	IGR-opensea											chr3:29297400-29297935	3
cg06816156	-0.203187	0.636384	-9.97686	3.10123e-07	0.000315733	7.22406	0.000130904	5	2170036		IGR	opensea	IGR-opensea											chr5:2169925-2170095	3
cg00359495	0.297872	0.324127	9.97547	3.10599e-07	0.000315782	7.22254	2.73182e-05	5	50675623	LOC642366	Body	shelf	Body-shelf	LOC642366	NR_046243	Body					CTD-2314G24.2;CTD-2314G24.2	ENST00000558403.1;ENST00000559112.1	TSS200;3'UTR					chr5:50672510-50675756	6
cg18463707	-0.250243	0.479572	-9.95252	3.18562e-07	0.000322103	7.19742	8.07226e-05	17	55064730	SCPEP1	Body	opensea	Body-opensea	SCPEP1	NM_021626	Body					SCPEP1;SCPEP1;SCPEP1;SCPEP1;SCPEP1;SCPEP1;SCPEP1;SCPEP1;SCPEP1	ENST00000575395.1;ENST00000573823.1;ENST00000573789.1;ENST00000570480.1;ENST00000570589.1;ENST00000571345.1;ENST00000571898.1;ENST00000575423.1;ENST00000570480.1	5'UTR;5'UTR;TSS1500;1stExon;TSS200;5'UTR;5'UTR;3'UTR;5'UTR
cg17416793	-0.208405	0.366869	-9.92835	3.27187e-07	0.000329844	7.17092	0.000113754	11	2846932	KCNQ1	Body	opensea	Body-opensea	KCNQ1;KCNQ1	NM_000218;NM_181798	Body;Body		RDMR			KCNQ1	ENST00000526095.1	5'UTR	chr11:2846145-2847135	3
cg02511456	0.272773	0.254672	9.92665	3.278e-07	0.000329844	7.16906	2.79284e-06	7	156801419	MNX1	Body	island	Body-island	MNX1;MNX1	NM_001165255;NM_005515	Body;Body					MNX1;MNX1;MNX1;MNX1	ENST00000474448.1;ENST00000474448.1;ENST00000469500.1;ENST00000479817.1	3'UTR;1stExon;3'UTR;3'UTR	chr7:156800085-156803315	3
cg06895959	-0.233445	0.57428	-9.91374	3.32518e-07	0.000331201	7.15487	7.84414e-05	5	127612706	FBN2	Body	opensea	Body-opensea	FBN2	NM_001999	Body								chr5:127612580-127612790	3
cg05397697	-0.242114	0.785197	-9.90643	3.35224e-07	0.000332573	7.14683	2.96461e-06	14	90042217	PRO1768	TSS1500	opensea	TSS1500-opensea	PRO1768;FOXN3	NR_024620;NM_001085471	TSS1500;5'UTR			TRUE		CTD-2303B20.1;FOXN3;FOXN3;FOXN3;RP11-33N16.3	ENST00000554071.1;ENST00000345097.4;ENST00000555855.1;ENST00000555353.1;ENST00000555070.1	TSS1500;5'UTR;5'UTR;5'UTR;3'UTR
cg09275704	-0.388026	0.584208	-9.82454	3.67175e-07	0.000353808	7.05641	2.67719e-05	16	54317042		IGR	island	IGR-island					CDMR		Unclassified				chr16:54316825-54317495	3
cg08933613	-0.215022	0.293824	-9.81618	3.70618e-07	0.000355271	7.04714	9.00334e-05	2	233376536		IGR	opensea	IGR-opensea											chr2:233376300-233376575	3
cg10445315	0.29815	0.405782	9.79264	3.80494e-07	0.000361918	7.021	9.92253e-05	21	38066047		IGR	island	IGR-island											chr21:38065965-38067095	3
cg13624988	-0.201972	0.306213	-9.68776	4.28062e-07	0.000397433	6.90384	0.000120275	5	173602861		IGR	opensea	IGR-opensea					DMR			CTC-229L21.1	ENST00000520587.1	5'UTR	chr5:173602685-173603110	3
cg06942514	0.204528	0.645735	9.66193	4.40727e-07	0.000402608	6.87482	0.000107414	14	91140734	TTC7B	Body	opensea	Body-opensea	TTC7B	NM_001010854	Body					RP11-661G16.1	ENST00000554967.1	TSS1500
cg15978039	-0.417713	0.469235	-9.64336	4.50084e-07	0.00040913	6.8539	5.65881e-05	2	66667065	MEIS1	Body	opensea	Body-opensea	MEIS1	NM_002398	Body					MEIS1-AS2;MEIS1-AS1;MEIS1;MEIS1;MEIS1;MEIS1;MEIS1;MEIS1-AS2;MEIS1;MEIS1;MEIS1	ENST00000458376.1;ENST00000421204.1;ENST00000409622.1;ENST00000402908.2;ENST00000496248.1;ENST00000491706.1;ENST00000490726.1;ENST00000439433.1;ENST00000437869.1;ENST00000466811.1;ENST00000488550.1	3'UTR;3'UTR;TSS200;TSS200;5'UTR;5'UTR;5'UTR;3'UTR;TSS1500;TSS1500;5'UTR	chr2:66666180-66667075	3
cg24830730	-0.213689	0.342549	-9.63105	4.56404e-07	0.000413348	6.84002	0.000133207	7	150653195	KCNH2	Body	shore	Body-shore	KCNH2;KCNH2;KCNH2	NM_172056;NM_000238;NM_172057	Body;Body;TSS1500			TRUE		KCNH2;KCNH2;KCNH2;KCNH2;KCNH2	ENST00000461280.1;ENST00000350328.4;ENST00000473610.1;ENST00000330883.4;ENST00000532957.1	TSS1500;TSS1500;TSS1500;TSS1500;3'UTR	chr7:150651980-150653915	3
cg09172296	0.223414	0.459372	9.57078	4.88743e-07	0.000435052	6.77182	0.000152437	10	21807166	C10orf140	5'UTR	shore	5'UTR-shore	C10orf140	NM_207371	5'UTR					C10orf140;C10orf140	ENST00000449193.2;ENST00000444772.3	5'UTR;TSS1500	chr10:21807125-21808330	3
cg15391565	-0.229413	0.548045	-9.56714	4.90772e-07	0.000435268	6.76769	0.000143131	13	54758873		IGR	opensea	IGR-opensea						TRUE									chr13:54756755-54760763	6
cg10451078	-0.240277	0.166672	-9.55518	4.97506e-07	0.00043978	6.75411	3.23695e-07	8	11560851	GATA4	TSS1500	island	TSS1500-island	GATA4	NM_002052	TSS1500	chr8:11560575-11560575	DMR	TRUE	Unclassified_Cell_type_specific	GATA4;GATA4;GATA4;GATA4;GATA4;GATA4	ENST00000526716.1;ENST00000335135.4;ENST00000528027.1;ENST00000528712.1;ENST00000532977.1;ENST00000526974.1	TSS1500;TSS1500;TSS1500;5'UTR;5'UTR;5'UTR	chr8:11560445-11563275	3
cg03162823	-0.214062	0.618187	-9.52785	5.13274e-07	0.000448881	6.72301	0.000200011	12	95941571	USP44	5'UTR	shore	5'UTR-shore	USP44;USP44	NM_001042403;NM_032147	5'UTR;5'UTR		CDMR		Promoter_Associated_Cell_type_specific	USP44;USP44;USP44;USP44;USP44;USP44	ENST00000547951.1;ENST00000537435.2;ENST00000549639.1;ENST00000551837.1;ENST00000393091.2;ENST00000258499.3	3'UTR;5'UTR;5'UTR;5'UTR;5'UTR;5'UTR	chr12:95941225-95943295	3
cg20774834	-0.595002	0.548726	-9.5161	5.20211e-07	0.000451861	6.70963	2.06982e-05	2	66664409	MEIS1	Body	shelf	Body-shelf	MEIS1	NM_002398	Body					MEIS1;MEIS1;MEIS1;MEIS1;MEIS1;MEIS1	ENST00000444274.2;ENST00000398506.2;ENST00000496248.1;ENST00000491706.1;ENST00000490726.1;ENST00000488550.1	TSS1500;TSS200;5'UTR;5'UTR;5'UTR;5'UTR	chr2:66664065-66665235	3
cg00698204	0.543332	0.670198	9.51531	5.20685e-07	0.000451861	6.70872	5.39473e-07	21	38080694	SIM2	Body	island	Body-island	SIM2;SIM2	NM_009586;NM_005069	Body;Body				Unclassified_Cell_type_specific	SIM2;SIM2;SIM2	ENST00000431229.1;ENST00000460783.1;ENST00000481185.1	TSS1500;5'UTR;5'UTR	chr21:38080285-38081115	3
cg11469908	0.202039	0.392224	9.49275	5.34305e-07	0.000460722	6.68297	0.000148191	2	66918305		IGR	opensea	IGR-opensea						TRUE		AC007392.3;AC007392.3;AC007392.3;AC007392.3;AC007392.3	ENST00000423168.1;ENST00000443420.1;ENST00000428590.1;ENST00000412944.1;ENST00000433396.1	5'UTR;TSS1500;TSS1500;TSS1500;5'UTR
cg16086559	0.224693	0.684129	9.46211	5.53425e-07	0.000470747	6.6479	0.000158113	15	96911531		IGR	island	IGR-island								RP11-522B15.3;RP11-522B15.3	ENST00000558382.1;ENST00000558499.1	5'UTR;5'UTR	chr15:96911465-96911775	3
cg18453576	-0.254791	0.437009	-9.44873	5.62004e-07	0.000473543	6.63255	9.5426e-05	7	155013569		IGR	opensea	IGR-opensea
cg16001495	0.469204	0.67707	9.44528	5.64238e-07	0.000474883	6.62859	1.00116e-05	21	38080526	SIM2	Body	island	Body-island	SIM2;SIM2	NM_009586;NM_005069	Body;Body		DMR		Unclassified_Cell_type_specific	SIM2;SIM2;SIM2	ENST00000431229.1;ENST00000460783.1;ENST00000481185.1	TSS1500;5'UTR;5'UTR	chr21:38080285-38081115	3
cg16486690	-0.29235	0.657405	-9.43594	5.70336e-07	0.000476758	6.61786	3.25147e-05	2	85509507	TCF7L1	Body	opensea	Body-opensea	TCF7L1	NM_031283	Body					TCF7L1	ENST00000442813.1	5'UTR
cg02553516	0.500073	0.62505	9.43593	5.70341e-07	0.000476758	6.61785	8.95552e-06	21	38078767	SIM2	Body	shore	Body-shore	SIM2;SIM2	NM_009586;NM_005069	Body;Body			TRUE		SIM2;SIM2	ENST00000460783.1;ENST00000481185.1	5'UTR;5'UTR	chr21:38076425-38079075	3
cg21038785	0.208837	0.605812	9.42862	5.75168e-07	0.000478688	6.60944	0.000215868	15	53087068		IGR	shore	IGR-shore											chr15:53086625-53088615	3
cg01901262	-0.293543	0.607606	-9.4285	5.75244e-07	0.000478688	6.60931	0.00019344	16	54966837	IRX5	Body	island	Body-island	IRX5	NM_005853	Body				Unclassified_Cell_type_specific				chr16:54966700-54968115	3
cg13971504	0.21842	0.607987	9.42292	5.78958e-07	0.000480802	6.60289	0.00017526	5	74344416		IGR	shelf	IGR-shelf					RDMR			RP11-229C3.2;RP11-229C3.2	ENST00000503568.1;ENST00000506086.2	3'UTR;3'UTR	chr5:74344280-74344810	3
cg02505956	-0.295537	0.43918	-9.4167	5.83126e-07	0.000483194	6.59573	0.000189547	7	157348266	PTPRN2	Body	shore	Body-shore	PTPRN2;PTPRN2;PTPRN2	NM_002847;NM_130842;NM_130843	Body;Body;Body								chr7:157348060-157348295	3
cg25994003	0.214618	0.533878	9.41634	5.83362e-07	0.000483194	6.59532	0.000225469	7	156943639	UBE3C	Body	opensea	Body-opensea	UBE3C	NM_014671	Body			TRUE					chr7:156943525-156943895	3
cg03624133	0.206324	0.404334	9.41236	5.86052e-07	0.000483194	6.59073	0.000204946	2	66976210		IGR	opensea	IGR-opensea											chr2:66976160-66976590	3
cg10026009	-0.217742	0.289263	-9.4002	5.94329e-07	0.000486345	6.57673	0.000128699	9	105800346		IGR	opensea	IGR-opensea											chr9:105800140-105800450	3
cg25221496	-0.200913	0.810701	-9.39795	5.95877e-07	0.000487072	6.57413	1.68629e-05	15	37385900	MEIS2	Body	shore	Body-shore	MEIS2;MEIS2;MEIS2;MEIS2;MEIS2;MEIS2;MEIS2	NM_172316;NM_170674;NM_170675;NM_172315;NM_002399;NM_170677;NM_170676	Body;Body;Body;Body;Body;Body;Body			TRUE		MEIS2;MEIS2;MEIS2;MEIS2	ENST00000561422.1;ENST00000561422.1;ENST00000560570.1;ENST00000561163.1	3'UTR;1stExon;3'UTR;3'UTR	chr15:37385720-37386090	3
cg16782885	-0.263376	0.403077	-9.39105	6.00644e-07	0.000489823	6.56618	7.42049e-05	8	11541421		IGR	shelf	IGR-shelf								GATA4;GATA4	ENST00000528712.1;ENST00000532977.1	5'UTR;5'UTR	chr8:11541265-11541835	3
cg12181459	-0.210524	0.565766	-9.39021	6.01234e-07	0.000489823	6.5652	0.00020391	10	8098328	GATA3	Body	island	Body-island	GATA3;GATA3	NM_001002295;NM_002051	Body;Body		RDMR						chr10:8097525-8098475	3
cg13529513	-0.238274	0.538862	-9.33255	6.42765e-07	0.000511802	6.49849	0.000134884	9	36880055	PAX5	Body	shore	Body-shore	PAX5	NM_016734	Body					PAX5;PAX5	ENST00000377840.2;ENST00000523493.1	3'UTR;3'UTR	chr9:36880045-36880215	3
cg02137862	-0.222543	0.484446	-9.32448	6.4882e-07	0.000512734	6.48912	0.000213522	5	74125288	FAM169A	Body	opensea	Body-opensea	FAM169A;FAM169A	NR_046462;NM_015566	Body;Body												chr5:74125226-74125629	3
cg21841085	0.262629	0.29809	9.30113	6.66681e-07	0.000521832	6.46198	3.52417e-05	17	79426353	BAHCC1	ExonBnd	shore	ExonBnd-shore	BAHCC1;BAHCC1	NM_001291324;NM_001291324	ExonBnd;Body					BAHCC1;BAHCC1	ENST00000576039.1;ENST00000307745.7	TSS200;ExonBnd	chr17:79426260-79426515	3
cg07346751	-0.231616	0.479558	-9.25534	7.03257e-07	0.000541842	6.40859	0.000163793	2	174223564	CDCA7	ExonBnd	shelf	ExonBnd-shelf	CDCA7;CDCA7;CDCA7;CDCA7	NM_031942;NM_145810;NM_031942;NM_145810	ExonBnd;ExonBnd;Body;Body					CDCA7;CDCA7;CDCA7;CDCA7;CDCA7	ENST00000468359.1;ENST00000347703.3;ENST00000496441.1;ENST00000467411.1;ENST00000468359.1	1stExon;ExonBnd;5'UTR;5'UTR;5'UTR	chr2:174223285-174223675	3
cg11324957	0.28934	0.696274	9.22024	7.3275e-07	0.00055811	6.36751	5.153e-05	15	53086857		IGR	island	IGR-island											chr15:53086625-53088615	3
cg11320910	-0.279725	0.345078	-9.214	7.38129e-07	0.000560165	6.36019	0.000158113	8	11538786		IGR	island	IGR-island								GATA4;GATA4	ENST00000528712.1;ENST00000532977.1	5'UTR;5'UTR	chr8:11537465-11539215	3
cg25973354	0.202017	0.51132	9.19094	7.58379e-07	0.000569955	6.33311	0.000307442	19	1395646		IGR	island	IGR-island								AC005329.7;AC005329.7	ENST00000501448.1;ENST00000501448.1	1stExon;3'UTR			chr19:1393804-1398159	6	chr19:1392369-1398375	6
cg26163381	-0.221171	0.383626	-9.19019	7.5905e-07	0.000569955	6.33223	0.000369451	1	51655690		IGR	opensea	IGR-opensea								AL162430.1	ENST00000408565.1	TSS1500	chr1:51655425-51655855	3
cg24997744	0.46213	0.540484	9.18845	7.60605e-07	0.000569963	6.33018	9.73312e-05	17	79433049	BAHCC1	3'UTR	shore	3'UTR-shore	BAHCC1	NM_001080519	3'UTR					BAHCC1	ENST00000307745.7	3'UTR	chr17:79432905-79433095	3
cg12062220	0.254309	0.750515	9.18537	7.63362e-07	0.000571449	6.32656	5.06368e-05	15	53087232		IGR	island	IGR-island							Unclassified_Cell_type_specific				chr15:53086625-53088615	3
cg22653016	-0.206885	0.419301	-9.18331	7.65216e-07	0.000572257	6.32413	0.000270461	6	8196178		IGR	opensea	IGR-opensea													chr6:8195627-8196212	6
cg00851389	-0.204942	0.428605	-9.14855	7.97185e-07	0.00058607	6.28317	0.000336412	16	56669681		IGR	island	IGR-island								MT1JP;MT1JP;MT1JP;MT1JP	ENST00000563395.1;ENST00000563395.1;ENST00000564564.1;ENST00000564564.1	1stExon;5'UTR;1stExon;5'UTR	chr16:56669365-56669715	3
cg05718465	-0.243655	0.427307	-9.14535	8.00196e-07	0.000586562	6.2794	0.000241872	4	110799125		IGR	opensea	IGR-opensea															chr4:110798471-110799181	3
cg26144458	0.398406	0.749427	9.14084	8.04461e-07	0.000588488	6.27408	6.01353e-07	21	38070148		IGR	island	IGR-island					DMR			SIM2;SIM2	ENST00000460783.1;ENST00000481185.1	TSS1500;TSS1500	chr21:38069505-38072575	3
cg23209990	-0.211031	0.352134	-9.13742	8.07713e-07	0.000590282	6.27004	0.000129033	4	55097576	PDGFRA	5'UTR	island	5'UTR-island	PDGFRA	NM_006206	5'UTR	chr4:55097338-55097338	DMR	TRUE		PDGFRA;PDGFRA;PDGFRA;PDGFRA;PDGFRA;PDGFRA;PDGFRA	ENST00000257290.5;ENST00000508170.1;ENST00000509092.1;ENST00000512143.1;ENST00000509490.1;ENST00000503856.1;ENST00000504461.1	5'UTR;5'UTR;5'UTR;5'UTR;5'UTR;5'UTR;5'UTR	chr4:55095580-55098670	3
cg00952054	-0.21356	0.738061	-9.13345	8.11511e-07	0.000592472	6.26534	4.01324e-05	1	9437047		IGR	opensea	IGR-opensea						TRUE	Unclassified_Cell_type_specific				chr1:9436880-9437315	3
cg26720125	0.363531	0.631536	9.10311	8.41149e-07	0.000608095	6.22942	2.32039e-05	21	38077673	SIM2	Body	island	Body-island	SIM2;SIM2	NM_009586;NM_005069	Body;Body	chr21:38077611-38077611	DMR	TRUE		SIM2;SIM2	ENST00000460783.1;ENST00000481185.1	5'UTR;5'UTR	chr21:38076425-38079075	3
cg18436214	-0.216459	0.310148	-9.09874	8.45505e-07	0.000610049	6.22425	0.000160945	10	77268489		IGR	opensea	IGR-opensea						TRUE					chr10:77268125-77268515	3
cg01539201	-0.224433	0.697571	-9.06881	8.76049e-07	0.00062183	6.1887	0.000183379	14	89631569	FOXN3	Body	shelf	Body-shelf	FOXN3;FOXN3	NM_005197;NM_001085471	Body;Body			TRUE							chr14:89630680-89632564	6	chr14:89630356-89632945	6
cg17078471	0.248732	0.270679	9.06631	8.78656e-07	0.00062183	6.18573	0.000170627	21	38061898		IGR	shelf	IGR-shelf													chr21:38061506-38062072	4
cg24687055	0.287366	0.580568	9.0482	8.97768e-07	0.000630501	6.16417	0.000126211	6	7427331		IGR	opensea	IGR-opensea															chr6:7426404-7428037	6
cg27526301	0.210172	0.338042	9.04522	9.00952e-07	0.000632135	6.16062	0.000424005	11	126926500		IGR	opensea	IGR-opensea											chr11:126926340-126926535	3
cg19122797	-0.212608	0.333393	-9.01845	9.30129e-07	0.000647681	6.12868	0.000278193	13	93799374		IGR	opensea	IGR-opensea											chr13:93799280-93799490	3
cg19033943	0.280445	0.643443	9.01643	9.32375e-07	0.000648023	6.12626	5.61104e-05	7	1140782	C7orf50	Body	shore	Body-shore	C7orf50;C7orf50;C7orf50	NM_001134395;NM_032350;NM_001134396	Body;Body;Body	chr7:1140726-1140726				C7orf50	ENST00000488073.1	3'UTR	chr7:1140700-1141215	3
cg11815473	-0.241541	0.321914	-9.01225	9.37036e-07	0.00065046	6.12126	8.22195e-05	7	135771715		IGR	opensea	IGR-opensea				chr7:135771654-135771654		TRUE					chr7:135771540-135771855	3
cg15054077	0.226554	0.494727	8.99971	9.51163e-07	0.000657755	6.10626	0.000269829	19	13124215	NFIX	Body	island	Body-island	NFIX	NM_002501	Body				Unclassified_Cell_type_specific				chr19:13123545-13124695	3
cg19007621	-0.223534	0.397973	-8.99365	9.58072e-07	0.000661522	6.09901	0.000297011	4	113120592		IGR	opensea	IGR-opensea													chr4:113120387-113120639	3	chr4:113120172-113121299	6
cg07188077	-0.210835	0.342184	-8.98355	9.69699e-07	0.000665195	6.08691	0.000406224	8	22602504	PEBP4	Body	opensea	Body-opensea	PEBP4	NM_144962	Body			TRUE		RP11-459E5.1;RP11-459E5.1	ENST00000519624.1;ENST00000523627.1	5'UTR;5'UTR	chr8:22601685-22603055	3
cg26647593	-0.273327	0.344697	-8.97277	9.82291e-07	0.000670646	6.07398	0.000317732	18	21002961	TMEM241	Body	opensea	Body-opensea	TMEM241	NM_032933	Body	chr18:21002815-21002815		TRUE		TMEM241	ENST00000450466.2	5'UTR	chr18:21002820-21003355	3
cg03967240	-0.25914	0.36142	-8.97208	9.83098e-07	0.000670646	6.07315	0.00019344	7	28429859	CREB5	5'UTR	opensea	5'UTR-opensea	CREB5	NM_182899	5'UTR			TRUE		CREB5	ENST00000396299.2	5'UTR	chr7:28429065-28429910	3
cg13020870	0.204374	0.395082	8.94134	1.01999e-06	0.000691977	6.0362	0.000321269	15	37173017	LOC145845	Body	island	Body-island	LOC145845	NR_024264	Body		RDMR			RP11-122D10.1;RP11-122D10.1	ENST00000560602.1;ENST00000558089.1	3'UTR;3'UTR	chr15:37172505-37173115	3
cg20677616	-0.238082	0.444065	-8.8204	1.18015e-06	0.000762802	5.88982	0.000304244	4	138970736	LINC00616	Body	opensea	Body-opensea	LINC00616	NR_037866	Body					RP11-8P17.1;RP11-8P17.1;RP11-8P17.1	ENST00000503208.1;ENST00000514600.1;ENST00000505874.1	TSS200;3'UTR;3'UTR	chr4:138970580-138970990	3
cg16395562	0.202732	0.522861	8.80035	1.20921e-06	0.000775447	5.86538	0.000423959	1	102189169		IGR	opensea	IGR-opensea								RP11-411H5.1	ENST00000415532.1	TSS200
cg24785074	0.258558	0.544889	8.76336	1.26486e-06	0.00079864	5.82019	0.000204198	7	12611108	SCIN	Body	shore	Body-shore	SCIN	NM_001112706	Body					AC005281.2	ENST00000433040.1	TSS200					chr7:12609515-12611660	6
cg23335299	-0.230605	0.573281	-8.74784	1.289e-06	0.000807666	5.80119	0.000210344	15	90291756		IGR	shore	IGR-shore					RDMR	TRUE					chr15:90291320-90292015	3
cg18642361	-0.206434	0.360367	-8.74211	1.29805e-06	0.000811959	5.79415	0.000296882	1	58332862	DAB1	5'UTR	opensea	5'UTR-opensea	DAB1;MIR548D2	NM_021080;NR_030385	5'UTR;TSS1500					DAB1;DAB1;DAB1;RP4-737A23.2;DAB1	ENST00000371236.1;ENST00000371234.4;ENST00000477280.1;ENST00000432897.1;ENST00000485760.1	5'UTR;5'UTR;3'UTR;5'UTR;3'UTR	chr1:58332700-58333075	3
cg11848015	0.434625	0.507437	8.72188	1.33052e-06	0.000826637	5.76933	0.000176812	17	79433150	BAHCC1	3'UTR	shelf	3'UTR-shelf	BAHCC1	NM_001080519	3'UTR					BAHCC1	ENST00000307745.7	3'UTR			chr17:79408611-79437019	6
cg07481154	-0.265957	0.507092	-8.71454	1.34252e-06	0.000829928	5.7603	0.000182068	3	187981066	LPP	5'UTR	opensea	5'UTR-opensea	LPP;LPP;LPP	NM_001167672;NM_005578;NM_001167671	5'UTR;5'UTR;5'UTR					LPP;LPP;LPP;LPP;LPP;LPP;LPP;LPP;LPP;LPP;LPP	ENST00000448637.1;ENST00000416784.1;ENST00000430340.1;ENST00000414139.1;ENST00000454789.1;ENST00000426274.1;ENST00000420410.1;ENST00000443217.1;ENST00000312675.4;ENST00000543006.1;ENST00000457242.1	5'UTR;5'UTR;5'UTR;5'UTR;5'UTR;5'UTR;5'UTR;5'UTR;5'UTR;5'UTR;5'UTR	chr3:187980665-187981175	3
cg13976324	0.214259	0.616035	8.71017	1.34972e-06	0.000832981	5.75492	0.000270461	10	34604934	PARD3	Body	opensea	Body-opensea	PARD3	NM_019619	Body			TRUE		PARD3	ENST00000466092.1	3'UTR
cg14681171	-0.227833	0.492957	-8.70104	1.36488e-06	0.000838137	5.74369	0.000310225	8	37309811		IGR	opensea	IGR-opensea						TRUE		RP11-150O12.1;RP11-150O12.1;RP11-150O12.1	ENST00000522718.1;ENST00000520422.1;ENST00000519738.1	3'UTR;3'UTR;3'UTR	chr8:37309725-37310030	3
cg08561732	0.256824	0.726409	8.69155	1.38084e-06	0.000843197	5.732	7.24098e-05	15	96909455		IGR	shore	IGR-shore					RDMR			RP11-522B15.3;RP11-522B15.3	ENST00000558382.1;ENST00000558499.1	5'UTR;5'UTR	chr15:96909300-96909655	3
cg07096238	0.224871	0.336348	8.67344	1.41185e-06	0.000854889	5.70967	0.000118336	2	66589902		IGR	opensea	IGR-opensea						TRUE					chr2:66589840-66590095	3
cg25670429	-0.246842	0.68204	-8.67125	1.41565e-06	0.000855791	5.70696	8.79562e-05	8	41507937		IGR	shore	IGR-shore							Unclassified_Cell_type_specific	NKX6-3;NKX6-3	ENST00000425142.1;ENST00000518699.2	1stExon;1stExon	chr8:41507925-41508515	3
cg23082248	-0.225706	0.38429	-8.66604	1.42474e-06	0.00085987	5.70053	0.000549098	12	67027940	GRIP1	Body	opensea	Body-opensea	GRIP1;GRIP1	NM_021150;NM_001178074	Body;Body					GRIP1;GRIP1;GRIP1;GRIP1	ENST00000542309.1;ENST00000539540.1;ENST00000540433.1;ENST00000538373.1	5'UTR;5'UTR;5'UTR;5'UTR					chr12:67027392-67028097	3
cg26079857	0.39976	0.615448	8.63388	1.48223e-06	0.000877349	5.66074	8.26298e-05	17	79432935	BAHCC1	3'UTR	shore	3'UTR-shore	BAHCC1	NM_001080519	3'UTR					BAHCC1	ENST00000307745.7	3'UTR	chr17:79432905-79433095	3
cg21766413	-0.241738	0.423384	-8.62456	1.49935e-06	0.00088394	5.64918	0.000404562	5	124744831		IGR	opensea	IGR-opensea											chr5:124744785-124745195	3
cg09107367	-0.215868	0.496246	-8.6223	1.50353e-06	0.00088499	5.64638	0.000390094	14	21058762	RNASE12	1stExon	opensea	1stExon-opensea	RNASE12;RNASE11;LOC254028	NM_001024822;NM_145250;NR_122043	1stExon;TSS1500;Body					RP11-14J7.6;RNASE12;RNASE12;RP11-14J7.6;RNASE11;AL163195.3;RNASE11;RP11-14J7.6;RP11-14J7.6;RP11-14J7.6	ENST00000553604.1;ENST00000556526.1;ENST00000382999.1;ENST00000554993.1;ENST00000335950.4;ENST00000555283.1;ENST00000413502.1;ENST00000554529.1;ENST00000556487.1;ENST00000554993.1	5'UTR;1stExon;1stExon;1stExon;TSS200;3'UTR;5'UTR;5'UTR;5'UTR;5'UTR
cg16608652	-0.203821	0.326729	-8.58878	1.56706e-06	0.000912201	5.60473	0.000208692	1	193155390	B3GALT2	5'UTR	opensea	5'UTR-opensea	B3GALT2;B3GALT2;CDC73	NM_003783;NM_003783;NM_024529	5'UTR;1stExon;Body			TRUE		B3GALT2;B3GALT2	ENST00000367434.4;ENST00000367434.4	1stExon;5'UTR			chr1:193154854-193156698	6	chr1:193154980-193155972	3
cg13720023	0.200366	0.636544	8.58502	1.57438e-06	0.000915031	5.60005	0.000221084	18	36752967		IGR	opensea	IGR-opensea															chr18:36752842-36753466	3
cg07103655	-0.23479	0.334382	-8.5687	1.6065e-06	0.000927408	5.57972	0.000108086	8	37532817		IGR	opensea	IGR-opensea								RP11-346L1.2	ENST00000519978.1	TSS1500	chr8:37532760-37533415	3
cg12544314	-0.320953	0.612252	-8.56162	1.62064e-06	0.000932358	5.5709	7.66882e-05	14	100938262	WDR25	Body	opensea	Body-opensea	WDR25;WDR25	NM_024515;NM_001161476	Body;Body					WDR25;WDR25	ENST00000555775.1;ENST00000554492.1	5'UTR;5'UTR	chr14:100936865-100938735	3
cg22958047	0.282884	0.644359	8.51589	1.71533e-06	0.000964289	5.51372	0.000120275	15	96909322		IGR	shore	IGR-shore					RDMR			RP11-522B15.3;RP11-522B15.3	ENST00000558382.1;ENST00000558499.1	5'UTR;5'UTR	chr15:96909300-96909655	3
cg04488869	0.244495	0.645091	8.51007	1.7278e-06	0.000967615	5.50642	0.000256804	4	169563103	PALLD	5'UTR	opensea	5'UTR-opensea	PALLD;PALLD;PALLD	NM_001166109;NM_001166108;NM_016081	5'UTR;Body;Body					PALLD;PALLD;PALLD	ENST00000504519.1;ENST00000512127.1;ENST00000335742.7	5'UTR;5'UTR;5'UTR	chr4:169562960-169563175	3
cg23286646	-0.257093	0.682007	-8.48787	1.77628e-06	0.000987271	5.47855	0.000295133	21	38120350	SIM2	Body	island	Body-island	SIM2	NM_005069	Body										chr21:38119250-38121000	6	chr21:38119348-38121139	6
cg19876983	-0.246668	0.61882	-8.47531	1.80433e-06	0.000998351	5.46277	0.000166653	2	44045853	ABCG5	Body	opensea	Body-opensea	ABCG5	NM_022436	Body					ABCG5;ABCG5	ENST00000486512.1;ENST00000409962.1	3'UTR;3'UTR			chr2:44045794-44046368	6	chr2:44045754-44046499	6
cg19821713	0.237538	0.789765	8.43997	1.88585e-06	0.00102721	5.41824	1.42836e-05	15	96909816		IGR	island	IGR-island					RDMR			RP11-522B15.3;RP11-522B15.3	ENST00000558382.1;ENST00000558499.1	5'UTR;5'UTR	chr15:96909745-96910035	3
cg22249632	-0.256307	0.346688	-8.3899	2.00817e-06	0.00106639	5.35488	0.000376406	14	94254292	PRIMA1	5'UTR	island	5'UTR-island	PRIMA1	NM_178013	5'UTR		CDMR		Unclassified_Cell_type_specific	PRIMA1;PRIMA1;PRIMA1	ENST00000477603.1;ENST00000393140.1;ENST00000393143.1	5'UTR;5'UTR;TSS200	chr14:94254225-94254375	3
cg20580524	0.221634	0.531509	8.36906	2.06155e-06	0.0010869	5.32843	0.000421291	7	12611137	SCIN	Body	shore	Body-shore	SCIN	NM_001112706	Body					AC005281.2	ENST00000433040.1	TSS200					chr7:12609515-12611660	6
cg03860037	0.404551	0.561174	8.35885	2.08826e-06	0.00109676	5.31545	0.000316894	13	28497359	PDX1	Body	shore	Body-shore	PDX1	NM_000209	Body				Unclassified_Cell_type_specific						chr13:28493734-28497749	6	chr13:28493792-28500144	6
cg17454831	-0.352774	0.450508	-8.35447	2.09981e-06	0.0011	5.30989	0.000258054	2	66667073	MEIS1	Body	opensea	Body-opensea	MEIS1	NM_002398	Body					MEIS1-AS2;MEIS1-AS1;MEIS1;MEIS1;MEIS1;MEIS1;MEIS1;MEIS1-AS2;MEIS1;MEIS1;MEIS1	ENST00000458376.1;ENST00000421204.1;ENST00000409622.1;ENST00000402908.2;ENST00000496248.1;ENST00000491706.1;ENST00000490726.1;ENST00000439433.1;ENST00000437869.1;ENST00000466811.1;ENST00000488550.1	3'UTR;3'UTR;TSS200;TSS200;5'UTR;5'UTR;5'UTR;3'UTR;TSS1500;TSS1500;5'UTR	chr2:66666180-66667075	3
cg12284148	-0.240794	0.319364	-8.28188	2.30189e-06	0.00116367	5.21719	0.00031755	14	36409710		IGR	opensea	IGR-opensea								RP11-116N8.1	ENST00000550089.1	5'UTR	chr14:36409480-36409835	3
cg21101465	0.200833	0.735047	8.27716	2.31573e-06	0.00116834	5.21114	0.000358031	13	28493404	PDX1	TSS1500	shore	TSS1500-shore	PDX1	NM_000209	TSS1500					PDX1;PDX1-AS1	ENST00000381033.4;ENST00000499662.1	TSS1500;3'UTR	chr13:28492925-28493650	3
cg22911687	-0.420991	0.591053	-8.24953	2.39852e-06	0.00120107	5.17568	9.73312e-05	5	102211822	PAM	Body	opensea	Body-opensea	PAM;PAM;PAM;PAM	NM_138822;NM_138766;NM_000919;NM_138821	Body;Body;Body;Body			TRUE		PAM;PAM;PAM;PAM;PAM	ENST00000502472.1;ENST00000379787.4;ENST00000274392.9;ENST00000509636.1;ENST00000432578.1	5'UTR;5'UTR;5'UTR;5'UTR;5'UTR
cg11159252	-0.307968	0.518963	-8.2364	2.439e-06	0.0012164	5.15878	0.000212123	1	180945887	STX6	Body	opensea	Body-opensea	STX6;STX6	NM_001286210;NM_005819	Body;Body					RP11-46A10.5;STX6	ENST00000358073.2;ENST00000469135.1	TSS1500;3'UTR
cg03637815	0.204638	0.817503	8.19833	2.56048e-06	0.00125161	5.1097	2.66181e-05	13	95359718		IGR	island	IGR-island											chr13:95359465-95360175	3
cg08470752	-0.23177	0.445887	-8.19666	2.56594e-06	0.00125345	5.10755	0.000406224	10	102079953	PKD2L1	Body	opensea	Body-opensea	PKD2L1;PKD2L1	NM_001253837;NM_016112	Body;Body					PKD2L1;PKD2L1	ENST00000528248.1;ENST00000532547.1	3'UTR;3'UTR	chr10:102079705-102080075	3
cg25961816	0.208214	0.383231	8.16004	2.68922e-06	0.0012999	5.06015	0.000321057	6	121972775		IGR	opensea	IGR-opensea						TRUE	Unclassified_Cell_type_specific				chr6:121972640-121972850	3
cg02081019	0.256011	0.517142	8.14359	2.74663e-06	0.00132073	5.03881	0.000434593	5	92930813		IGR	island	IGR-island					RDMR						chr5:92930505-92930995	3
cg02576188	0.203012	0.365366	8.08623	2.95729e-06	0.00139299	4.96413	0.00041756	16	53920673	FTO	Body	opensea	Body-opensea	FTO	NM_001080432	Body					FTO;FTO;FTO	ENST00000431610.2;ENST00000460382.1;ENST00000464071.1	TSS200;TSS200;3'UTR	chr16:53920565-53920915	3
cg24223558	0.232758	0.566938	8.08095	2.97753e-06	0.00139755	4.95724	0.000457228	15	96913875		IGR	shelf	IGR-shelf					RDMR			RP11-522B15.3;RP11-522B15.3	ENST00000558382.1;ENST00000558499.1	5'UTR;5'UTR
cg27030482	-0.29841	0.480177	-8.07858	2.98665e-06	0.00140057	4.95414	0.00030455	8	11539320		IGR	shore	IGR-shore								GATA4;GATA4	ENST00000528712.1;ENST00000532977.1	5'UTR;5'UTR	chr8:11539225-11539535	3
cg11079996	0.206733	0.236671	8.0677	3.02898e-06	0.00140979	4.93992	8.91679e-05	5	2387083		IGR	opensea	IGR-opensea											chr5:2387045-2387355	3
cg05950572	-0.223075	0.525182	-8.0267	3.19425e-06	0.0014617	4.8862	0.000516833	11	14004854	SPON1	Body	opensea	Body-opensea	SPON1	NM_006108	Body			TRUE					chr11:14004765-14004990	3
cg13993467	0.220107	0.450576	7.97832	3.40181e-06	0.00151846	4.82252	0.000531246	3	3010002	CNTN4	Body	opensea	Body-opensea	CNTN4;CNTN4;CNTN4;CNTN4	NM_001206955;NM_175607;NM_175613;NM_001206956	Body;Body;Body;Body					CNTN4;CNTN4;CNTN4;CNTN4	ENST00000438282.2;ENST00000430505.2;ENST00000427741.1;ENST00000475817.1	5'UTR;5'UTR;3'UTR;5'UTR					chr3:3009533-3010186	3
cg12050271	0.418898	0.560693	7.96763	3.44959e-06	0.0015357	4.80841	0.0014229	1	2980399	FLJ42875	Body	island	Body-island	FLJ42875	NR_015440	Body					RP1-163G9.1;RP1-163G9.1;RP1-163G9.1	ENST00000415573.1;ENST00000321399.3;ENST00000445317.1	TSS200;TSS200;3'UTR	chr1:2980105-2980510	3
cg03115048	0.214863	0.634039	7.9472	3.54285e-06	0.00155857	4.78141	0.000486167	1	152077402		IGR	shelf	IGR-shelf											chr1:152077400-152077630	3
cg15508761	-0.200393	0.333812	-7.94327	3.56112e-06	0.00156068	4.77621	0.00059805	6	143141425	HIVEP2	5'UTR	opensea	5'UTR-opensea	HIVEP2	NM_006734	5'UTR	chr6:143141084-143141084		TRUE	Unclassified	HIVEP2;HIVEP2;HIVEP2	ENST00000367604.1;ENST00000367603.2;ENST00000474532.1	5'UTR;5'UTR;3'UTR	chr6:143140720-143141490	3
cg15318662	0.2073	0.375658	7.90827	3.72821e-06	0.00159991	4.7298	0.000674558	6	31743775	C6orf27	Body	opensea	Body-opensea	C6orf27	NM_025258	Body					VWA7	ENST00000467576.1	3'UTR			chr6:31742887-31743882	6	chr6:31742828-31746446	6
cg14122138	-0.240101	0.790816	-7.9041	3.74867e-06	0.00160682	4.72426	7.48241e-05	17	36719737	SRCIN1	Body	island	Body-island	SRCIN1	NM_025248	Body				Unclassified_Cell_type_specific	SRCIN1;SRCIN1	ENST00000542707.1;ENST00000264659.6	TSS200;ExonBnd	chr17:36719500-36719995	3
cg07143720	-0.267843	0.433982	-7.90015	3.76815e-06	0.0016133	4.71901	0.000370706	17	12453166		IGR	opensea	IGR-opensea						TRUE		AC005358.1	ENST00000313495.1	TSS200	chr17:12452820-12453355	3
cg25722073	-0.204206	0.402443	-7.89614	3.78801e-06	0.00161524	4.71369	0.000907839	1	172351357	DNM3	Body	opensea	Body-opensea	DNM3;DNM3	NM_015569;NM_001136127	Body;Body			TRUE		PIGC;PIGC;PIGC	ENST00000465374.1;ENST00000489002.1;ENST00000475059.1	TSS1500;3'UTR;3'UTR	chr1:172351160-172351370	3
cg21556281	-0.219265	0.566671	-7.88333	3.85234e-06	0.00162856	4.69664	0.000531246	7	27154720	HOXA3	5'UTR	shore	5'UTR-shore	HOXA3;HOXA3;HOXA3	NM_153631;NM_153632;NM_030661	5'UTR;TSS1500;5'UTR					HOXA3;HOXA-AS2;HOXA-AS2;HOXA-AS2;HOXA3;HOXA3;HOXA-AS2;HOXA3;HOXA3;HOXA3;HOXA3	ENST00000396352.3;ENST00000517635.2;ENST00000518046.1;ENST00000522193.1;ENST00000522456.1;ENST00000396350.2;ENST00000518088.1;ENST00000317201.2;ENST00000522788.1;ENST00000521779.1;ENST00000521401.1	5'UTR;TSS1500;TSS1500;5'UTR;TSS1500;TSS1500;5'UTR;5'UTR;5'UTR;5'UTR;3'UTR	chr7:27154525-27154735	3
cg14913993	0.202797	0.624261	7.85775	3.98425e-06	0.00166067	4.66255	0.000744707	2	207474885	ADAM23	Body	opensea	Body-opensea	ADAM23	NM_003812	Body					AC010731.2	ENST00000415275.1	TSS1500
cg21388647	0.210638	0.620703	7.78257	4.40068e-06	0.00176457	4.56186	0.000616377	11	26494087	ANO3	Body	opensea	Body-opensea	ANO3	NM_031418	Body					ANO3	ENST00000531568.1	TSS1500
cg06450048	-0.230963	0.437814	-7.78097	4.41001e-06	0.00176715	4.55971	0.000485883	9	216064	C9orf66	TSS200	shore	TSS200-shore	C9orf66;DOCK8	NM_152569;NM_203447	TSS200;Body					C9orf66;DOCK8;DOCK8;DOCK8	ENST00000382387.2;ENST00000432829.2;ENST00000454469.2;ENST00000479404.1	TSS200;5'UTR;5'UTR;5'UTR	chr9:215860-216150	3
cg11697194	-0.200992	0.417495	-7.77982	4.41674e-06	0.00176878	4.55817	0.000618577	5	964196		IGR	opensea	IGR-opensea						TRUE	Unclassified_Cell_type_specific				chr5:963245-964575	3
cg19402728	-0.250764	0.449641	-7.74128	4.64889e-06	0.00182333	4.50626	0.000517918	5	95918179	LOC101929710	Body	opensea	Body-opensea	LOC101929710	NR_130776	Body					CTD-2337A12.1	ENST00000502645.1	5'UTR	chr5:95918080-95918390	3
cg03380773	0.233025	0.208629	7.73295	4.70078e-06	0.00183501	4.49501	6.07526e-05	8	41504331	NKX6-3	Body	shore	Body-shore	NKX6-3	NM_152568	Body			TRUE					chr8:41503685-41504375	3
cg01514538	0.29671	0.68671	7.72576	4.74605e-06	0.00184239	4.48529	0.00153221	1	2980380	FLJ42875	Body	island	Body-island	FLJ42875	NR_015440	Body					RP1-163G9.1;RP1-163G9.1;RP1-163G9.1	ENST00000415573.1;ENST00000321399.3;ENST00000445317.1	TSS200;TSS200;3'UTR	chr1:2980105-2980510	3
cg20921240	0.225529	0.520393	7.7015	4.90225e-06	0.00188166	4.45247	0.000730968	15	101604157	LRRK1	Body	opensea	Body-opensea	LRRK1	NM_024652	Body					LRRK1;LRRK1;RP11-505E24.2;LRRK1;LRRK1	ENST00000525395.2;ENST00000532145.1;ENST00000559857.1;ENST00000525284.1;ENST00000531270.1	5'UTR;TSS1500;3'UTR;3'UTR;3'UTR					chr15:101603955-101611600	6
cg05848337	-0.211975	0.422649	-7.6972	4.93048e-06	0.00188563	4.44664	0.000805885	7	22484498	STEAP1B	Body	opensea	Body-opensea	STEAP1B;STEAP1B	NM_207342;NM_001164460	Body;Body	chr7:22484182-22484182		TRUE							chr7:22484049-22485907	6	chr7:22481582-22488010	6
cg27227804	-0.214356	0.390476	-7.68756	4.99449e-06	0.00190222	4.43357	0.000980095	16	11085972	CLEC16A	Body	opensea	Body-opensea	CLEC16A	NM_015226	Body			TRUE		CLEC16A	ENST00000494853.1	5'UTR			chr16:11085391-11086278	6	chr16:11084977-11086340	6
cg06974428	-0.258233	0.523749	-7.64928	5.25737e-06	0.00197293	4.38155	0.000582512	10	22972299	PIP4K2A	Body	opensea	Body-opensea	PIP4K2A	NM_005028	Body			TRUE	Unclassified	PIP4K2A	ENST00000545335.1	5'UTR	chr10:22972060-22973130	3
cg02730156	0.394042	0.661546	7.64099	5.31624e-06	0.00198781	4.37026	0.000248042	21	38069950		IGR	island	IGR-island					DMR			SIM2;SIM2	ENST00000460783.1;ENST00000481185.1	TSS1500;TSS1500	chr21:38069505-38072575	3
cg03578375	-0.219508	0.629598	-7.64062	5.3189e-06	0.00198781	4.36975	0.000648759	7	130417085		IGR	shore	IGR-shore
cg02947772	-0.25669	0.407639	-7.63724	5.3431e-06	0.00199183	4.36515	0.00099716	5	103110706		IGR	opensea	IGR-opensea											chr5:103110425-103110795	3
cg16151151	0.220821	0.14238	7.5982	5.63143e-06	0.00205165	4.31183	1.7322e-05	5	50683467	ISL1	Body	island	Body-island	ISL1	NM_002202	Body		CDMR						chr5:50682585-50683615	3
cg08324750	-0.201188	0.422572	-7.57344	5.82288e-06	0.00209452	4.27791	0.0012307	16	77305998		IGR	opensea	IGR-opensea								RP11-538I12.3	ENST00000561672.1	5'UTR	chr16:77305785-77306175	3
cg26165129	-0.256807	0.483655	-7.56149	5.91769e-06	0.0021188	4.26152	0.000872022	14	84380074		IGR	opensea	IGR-opensea						TRUE		RP11-353P15.1	ENST00000554142.1	3'UTR	chr14:84379940-84380175	3
cg03917481	0.219192	0.64722	7.54803	6.02653e-06	0.00214168	4.24303	0.000898957	11	80153592		IGR	opensea	IGR-opensea											chr11:80153520-80153790	3
cg22031944	-0.226499	0.432828	-7.54006	6.09197e-06	0.00215572	4.23207	0.00119823	15	53951454	WDR72	Body	opensea	Body-opensea	WDR72;WDR72	NR_102334;NM_182758	Body;Body								chr15:53951140-53951490	3
cg02425780	0.253457	0.748427	7.49114	6.51066e-06	0.00224352	4.1646	0.00012602	9	94187795	NFIL3	TSS1500	shore	TSS1500-shore	NFIL3;NFIL3	NM_001290000;NM_001289999	TSS1500;TSS1500				Promoter_Associated	RP11-440G5.2	ENST00000442072.1	TSS1500	chr9:94187620-94187870	3
cg19945060	-0.2144	0.651094	-7.49074	6.51415e-06	0.00224367	4.16405	0.000398836	8	41508779		IGR	shore	IGR-shore							Unclassified_Cell_type_specific	NKX6-3;NKX6-3;NKX6-3	ENST00000518699.2;ENST00000518699.2;ENST00000425142.1	1stExon;5'UTR;TSS1500	chr8:41508565-41509375	3
cg26768142	-0.202493	0.592361	-7.46114	6.78249e-06	0.0022975	4.12306	0.000768559	2	190214990		IGR	opensea	IGR-opensea															chr2:190214705-190215920	4
cg19555551	0.200983	0.534722	7.4577	6.81439e-06	0.00230197	4.1183	0.00115627	1	87035652	CLCA4	Body	opensea	Body-opensea	CLCA4;CLCA4	NR_024602;NM_012128	Body;Body					CLCA4	ENST00000496322.1	TSS1500
cg22930848	-0.293256	0.678834	-7.44624	6.92194e-06	0.00232064	4.1024	0.000189547	3	8407419	LMCD1-AS1	Body	opensea	Body-opensea	LMCD1-AS1	NR_033378	Body					AC023481.1;U4atac;AC087859.1;AC087859.1;AC087859.1	ENST00000435368.1;ENST00000517272.1;ENST00000446281.1;ENST00000452802.1;ENST00000420095.1	3'UTR;TSS1500;3'UTR;3'UTR;3'UTR
cg00949753	-0.206633	0.494246	-7.43718	7.00818e-06	0.00234125	4.08982	0.00111438	1	214157306		IGR	shore	IGR-shore					RDMR		Unclassified_Cell_type_specific	PROX1;PROX1-AS1	ENST00000471129.1;ENST00000451396.2	5'UTR;3'UTR	chr1:214157005-214157575	3
cg23008238	-0.258847	0.278221	-7.39541	7.4212e-06	0.00243086	4.03166	0.000344772	5	2112459		IGR	island	IGR-island											chr5:2112205-2112475	3
cg18259490	-0.299473	0.464907	-7.3777	7.60406e-06	0.00247254	4.00693	0.000650112	5	148118823		IGR	opensea	IGR-opensea															chr5:148118289-148119478	4
cg04492228	-0.203766	0.461226	-7.36304	7.75903e-06	0.00249763	3.98643	0.00148189	10	8101513	GATA3	Body	shore	Body-shore	GATA3;GATA3	NM_001002295;NM_002051	Body;Body		RDMR		Unclassified_Cell_type_specific	GATA3	ENST00000461472.1	5'UTR	chr10:8100520-8101750	3
cg21776742	-0.21374	0.537444	-7.35398	7.85647e-06	0.00251724	3.97375	0.00111438	2	235087869		IGR	opensea	IGR-opensea															chr2:235087164-235088250	6
cg04894553	-0.209352	0.379527	-7.34987	7.90111e-06	0.00252465	3.96799	0.00071175	19	58221622	ZNF154	TSS1500	shore	TSS1500-shore	ZNF154;ZNF154;ZNF154	NM_001085384;NR_110974;NR_110975	TSS1500;TSS1500;TSS1500					ZNF154;ZNF154;ZNF154	ENST00000317656.4;ENST00000451275.1;ENST00000426889.1	TSS1500;TSS1500;TSS1500	chr19:58221465-58221955	3
cg00148223	0.219789	0.57857	7.33314	8.08563e-06	0.00255808	3.94453	0.000893183	5	957913		IGR	shore	IGR-shore						TRUE					chr5:957025-957975	3
cg10799386	0.203181	0.559349	7.31934	8.2413e-06	0.00259073	3.92515	0.0012117	10	108332882		IGR	opensea	IGR-opensea						TRUE					chr10:108332825-108333315	3
cg25756406	-0.203725	0.565838	-7.28553	8.63636e-06	0.00267056	3.87756	0.00132978	10	134597884		IGR	island	IGR-island							Unclassified_Cell_type_specific	RP11-288G11.3	ENST00000441365.2	3'UTR	chr10:134597660-134598335	3
cg14847246	-0.212939	0.283428	-7.2824	8.67397e-06	0.00267882	3.87314	0.000866903	3	40158292	MYRIP	5'UTR	opensea	5'UTR-opensea	MYRIP;MYRIP;MYRIP;MYRIP;MYRIP;MYRIP	NM_001284426;NR_104316;NM_001284424;NM_015460;NM_001284423;NM_001284425	5'UTR;Body;Body;Body;Body;Body					MYRIP;MYRIP;MYRIP;MYRIP	ENST00000539167.1;ENST00000482033.1;ENST00000475082.1;ENST00000459828.1	5'UTR;5'UTR;5'UTR;5'UTR			chr3:40158254-40158646	4
cg14626259	0.345363	0.758459	7.1875	9.90008e-06	0.00291422	3.7387	2.62336e-05	21	38079019	SIM2	Body	shore	Body-shore	SIM2;SIM2	NM_009586;NM_005069	Body;Body		DMR	TRUE		SIM2;SIM2	ENST00000460783.1;ENST00000481185.1	5'UTR;5'UTR	chr21:38076425-38079075	3
cg04615095	0.230093	0.347929	7.12828	1.07578e-05	0.0030701	3.65417	0.000956171	9	36277133	GNE	TSS200	opensea	TSS200-opensea	GNE;GNE	NM_001190388;NM_001128227	TSS200;TSS200			TRUE		GNE;GNE;CLTA	ENST00000543356.1;ENST00000396594.3;ENST00000464497.1	TSS200;TSS200;3'UTR	chr9:36276860-36277170	3
cg11088471	0.332127	0.724019	7.09992	1.11962e-05	0.00314943	3.61352	0.000115986	21	38085281	SIM2	Body	shelf	Body-shelf	SIM2;SIM2	NM_009586;NM_005069	Body;Body					SIM2;SIM2	ENST00000483178.1;ENST00000481185.1	5'UTR;5'UTR
cg09492451	-0.208579	0.604963	-7.08363	1.14565e-05	0.00320032	3.59013	0.00109044	16	54967389	IRX5	Body	island	Body-island	IRX5	NM_005853	Body		DMR		Unclassified_Cell_type_specific	CTD-3032H12.2	ENST00000560487.1	TSS1500	chr16:54966700-54968115	3
cg16865953	0.223133	0.465048	7.06172	1.18169e-05	0.00326554	3.55861	0.00142787	2	66808261		IGR	shore	IGR-shore								AC007392.3	ENST00000433396.1	5'UTR	chr2:66808160-66809130	3
cg03671075	-0.221725	0.522207	-7.03185	1.23279e-05	0.00334636	3.51552	0.00158194	4	78573680		IGR	opensea	IGR-opensea						TRUE
cg02776249	-0.226144	0.648496	-7.03157	1.23328e-05	0.00334636	3.51512	0.000815607	1	150033576		IGR	opensea	IGR-opensea													chr1:150033494-150033964	3	chr1:150033368-150034232	4
cg20392013	-0.21585	0.333022	-7.01825	1.25682e-05	0.00339188	3.49587	0.00188105	14	69897271	SLC39A9	5'UTR	opensea	5'UTR-opensea	SLC39A9;SLC39A9;SLC39A9;SLC39A9;SLC39A9	NM_001252152;NM_001252151;NM_001252148;NM_018375;NM_001252150	5'UTR;5'UTR;Body;Body;Body					SLC39A9;SLC39A9;SLC39A9;SLC39A9	ENST00000556125.1;ENST00000555245.1;ENST00000538956.1;ENST00000031146.4	5'UTR;5'UTR;5'UTR;5'UTR					chr14:69896987-69897808	6
cg01128850	-0.211772	0.492614	-6.97619	1.33438e-05	0.00350757	3.4349	0.00161475	11	118397867	TTC36	TSS1500	shelf	TSS1500-shelf	TTC36	NM_001080441	TSS1500					TTC36;RP11-770J1.3;RP11-770J1.3;RP11-770J1.3;RP11-770J1.3;RP11-770J1.3	ENST00000533501.1;ENST00000532597.1;ENST00000525992.2;ENST00000554407.1;ENST00000528578.1;ENST00000556583.1	TSS1500;3'UTR;3'UTR;3'UTR;3'UTR;3'UTR	chr11:118397725-118398215	3
cg13014457	-0.205671	0.581022	-6.93265	1.42004e-05	0.00365847	3.37154	0.00175691	11	115333041	CADM1	Body	opensea	Body-opensea	CADM1;CADM1	NM_001098517;NM_014333	Body;Body			TRUE		CADM1;CADM1;CADM1	ENST00000537140.1;ENST00000541434.1;ENST00000536781.1	3'UTR;3'UTR;3'UTR	chr11:115332700-115333235	3
cg22131907	-0.209264	0.509715	-6.89848	1.49134e-05	0.0037711	3.32163	0.00192714	16	56669661	MT1JP	Body	island	Body-island	MT1JP	NR_036677	Body					MT1JP;MT1JP;MT1JP	ENST00000564564.1;ENST00000563395.1;ENST00000563395.1	TSS200;1stExon;5'UTR	chr16:56669365-56669715	3
cg01090834	0.449725	0.680241	6.86498	1.56498e-05	0.00388531	3.27253	0.000117046	21	38081193	SIM2	Body	island	Body-island	SIM2;SIM2	NM_009586;NM_005069	Body;Body		DMR			SIM2;SIM2;SIM2	ENST00000431229.1;ENST00000460783.1;ENST00000481185.1	TSS1500;5'UTR;5'UTR	chr21:38081145-38082095	3
cg16271121	-0.244149	0.457486	-6.85369	1.59066e-05	0.00392534	3.25595	0.00357637	1	215430385		IGR	opensea	IGR-opensea															chr1:215430231-215431005	6
cg26036831	-0.208152	0.222874	-6.83168	1.64199e-05	0.00401725	3.22359	0.00389335	10	13723418	FRMD4A	Body	opensea	Body-opensea	FRMD4A	NM_018027	Body								chr10:13723145-13723515	3
cg09175835	-0.235499	0.378949	-6.81922	1.67185e-05	0.00406595	3.20523	0.0015286	4	142681496		IGR	opensea	IGR-opensea											chr4:142680940-142681530	3
cg12396412	-0.266546	0.571685	-6.81338	1.68603e-05	0.00408146	3.19662	0.00118117	4	148735567	ARHGAP10	Body	opensea	Body-opensea	ARHGAP10	NM_024605	Body					ARHGAP10	ENST00000510379.1	5'UTR	chr4:148735540-148735790	3
cg16523643	-0.300892	0.53115	-6.75837	1.82611e-05	0.00429646	3.11527	0.00174847	15	37395171		IGR	shore	IGR-shore											chr15:37392000-37395210	3
cg03144839	-0.201087	0.524639	-6.75668	1.83062e-05	0.00429885	3.11276	0.00211026	3	101832645		IGR	opensea	IGR-opensea						TRUE		ZPLD1	ENST00000491959.1	5'UTR	chr3:101832240-101832930	3
cg09169367	-0.204318	0.653863	-6.67841	2.05222e-05	0.00457022	2.99627	0.00115627	6	74191802	MTO1	Body	opensea	Body-opensea	MTO1;MTO1;MTO1	NM_012123;NM_133645;NM_001123226	Body;Body;Body					MTO1;MTO1;MTO1;MTO1;MTO1;MTO1	ENST00000445187.1;ENST00000521156.1;ENST00000523763.1;ENST00000415228.1;ENST00000370308.4;ENST00000462039.1	3'UTR;TSS200;TSS200;3'UTR;5'UTR;5'UTR	chr6:74191705-74191975	3
cg23161691	0.234418	0.443662	6.66763	2.08492e-05	0.0046151	2.98014	0.00265144	17	79428986	BAHCC1	Body	island	Body-island	BAHCC1	NM_001291324	Body					BAHCC1;RP11-1055B8.8	ENST00000571612.1;ENST00000572590.1	TSS1500;TSS200	chr17:79428645-79429695	3
cg22366731	-0.216663	0.792633	-6.65752	2.11607e-05	0.00464738	2.96502	9.73312e-05	5	56799743		IGR	opensea	IGR-opensea								CTD-2023N9.1	ENST00000506106.1	5'UTR					chr5:56799155-56799861	6
cg07161603	-0.25938	0.586481	-6.55395	2.46528e-05	0.00507226	2.80923	0.00119812	8	41508618		IGR	shore	IGR-shore								NKX6-3;NKX6-3;NKX6-3	ENST00000518699.2;ENST00000518699.2;ENST00000425142.1	1stExon;5'UTR;TSS1500	chr8:41508565-41509375	3
cg11479273	-0.220951	0.381497	-6.54011	2.5164e-05	0.0051366	2.78829	0.00341816	2	237568734		IGR	opensea	IGR-opensea											chr2:237568385-237568775	3
cg08598720	-0.26686	0.601507	-6.53461	2.53703e-05	0.005163	2.77997	0.00101716	7	39791184	LINC00265	Body	opensea	Body-opensea	LINC00265	NR_026999	Body					LINC00265	ENST00000340510.4	5'UTR	chr7:39790985-39791350	3
cg10980860	-0.279096	0.703924	-6.52393	2.57759e-05	0.00522005	2.76378	0.000419965	3	130506709		IGR	opensea	IGR-opensea											chr3:130506605-130506870	3
cg23493018	-0.23816	0.522424	-6.51364	2.6173e-05	0.00525913	2.74819	0.00234086	8	37309823		IGR	opensea	IGR-opensea						TRUE		RP11-150O12.1;RP11-150O12.1;RP11-150O12.1	ENST00000522718.1;ENST00000520422.1;ENST00000519738.1	3'UTR;3'UTR;3'UTR	chr8:37309725-37310030	3
cg00292152	-0.2328	0.769066	-6.50501	2.65113e-05	0.00529304	2.73508	0.000357665	3	171569511	TMEM212	Body	opensea	Body-opensea	TMEM212	NM_001164436	Body								chr3:171569500-171569835	3
cg06455851	0.200491	0.594641	6.43927	2.92451e-05	0.00561173	2.63494	0.00252685	12	59308035	LRIG3	ExonBnd	opensea	ExonBnd-opensea	LRIG3;LRIG3;LRIG3;LRIG3	NM_001136051;NM_153377;NM_001136051;NM_153377	ExonBnd;ExonBnd;Body;Body			TRUE		LRIG3;LRIG3	ENST00000379141.4;ENST00000548968.1	ExonBnd;3'UTR
cg01047631	-0.220418	0.511274	-6.43469	2.9446e-05	0.00564094	2.62795	0.00295291	16	54972573		IGR	island	IGR-island					DMR	TRUE		CTD-3032H12.1;CTD-3032H12.1;CTD-3032H12.1;CTD-3032H12.1;CTD-3032H12.2	ENST00000559802.1;ENST00000558156.1;ENST00000558156.1;ENST00000559802.1;ENST00000560487.1	3'UTR;3'UTR;1stExon;1stExon;5'UTR	chr16:54971580-54973075	3
cg12403514	0.202912	0.641182	6.42915	2.96917e-05	0.00567475	2.61947	0.00183577	19	13124343	NFIX	Body	island	Body-island	NFIX	NM_002501	Body				Unclassified_Cell_type_specific				chr19:13123545-13124695	3
cg18881403	-0.206907	0.613437	-6.42563	2.98485e-05	0.00568806	2.6141	0.00187499	5	90261245	ADGRV1	ExonBnd	opensea	ExonBnd-opensea	ADGRV1;ADGRV1;ADGRV1;ADGRV1	NM_032119;NR_003149;NR_003149;NM_032119	ExonBnd;ExonBnd;Body;Body					GPR98;GPR98	ENST00000405460.2;ENST00000399043.4	ExonBnd;3'UTR	chr5:90261000-90261275	3
cg09913956	0.207823	0.692551	6.39433	3.12845e-05	0.00583003	2.56614	0.00383338	19	1776600		IGR	island	IGR-island					DMR			ONECUT3	ENST00000382349.4	3'UTR			chr19:1774570-1777452	6
cg06238779	-0.213714	0.597383	-6.39403	3.12987e-05	0.00583017	2.56568	0.00281701	15	65119016	PIF1	TSS1500	shelf	TSS1500-shelf	PIF1	NM_025049	TSS1500					PIF1;PIF1;PIF1;PIF1	ENST00000560504.1;ENST00000560444.1;ENST00000559239.1;ENST00000268043.4	TSS1500;TSS1500;TSS1500;TSS1500
cg19291618	-0.227723	0.411777	-6.34561	3.36676e-05	0.0060968	2.49121	0.002031	18	4599319		IGR	opensea	IGR-opensea						TRUE									chr18:4599291-4599709	4
cg23623587	-0.266768	0.359839	-6.33856	3.4028e-05	0.00613947	2.48034	0.00168454	16	20338852	GP2	5'UTR	opensea	5'UTR-opensea	GP2;GP2;GP2;GP2;GP2;GP2;GP2;GP2	NM_001007242;NM_001502;NM_001007241;NM_001007240;NM_001007242;NM_001502;NM_001007241;NM_001007240	5'UTR;5'UTR;5'UTR;5'UTR;1stExon;1stExon;1stExon;1stExon					GP2;GP2;GP2;GP2;GP2;GP2;GP2;GP2;GP2	ENST00000302555.5;ENST00000381360.5;ENST00000574982.1;ENST00000575449.1;ENST00000575582.1;ENST00000302555.5;ENST00000381360.5;ENST00000341642.5;ENST00000575730.1	5'UTR;5'UTR;TSS1500;TSS1500;TSS200;1stExon;1stExon;TSS200;TSS200	chr16:20338720-20338955	3
cg22816865	0.215345	0.494505	6.32884	3.45316e-05	0.00618372	2.46534	0.00312323	5	166802870	ODZ2	Body	opensea	Body-opensea	ODZ2	NM_001122679	Body			TRUE
cg12914519	-0.275093	0.480357	-6.31864	3.50683e-05	0.00624474	2.4496	0.00236005	2	202248369	TRAK2	Body	opensea	Body-opensea	TRAK2	NM_015049	Body										chr2:202247829-202248423	6	chr2:202247781-202248487	6
cg19430553	0.204767	0.459226	6.24769	3.90579e-05	0.00662065	2.33959	0.00306721	18	46459934	SMAD7	Body	opensea	Body-opensea	SMAD7	NM_005904	Body										chr18:46457642-46462537	6	chr18:46454768-46463179	6
cg02974368	0.206261	0.388196	6.22414	4.04856e-05	0.00678234	2.30293	0.00364692	1	96840725	LOC101928241	TSS1500	opensea	TSS1500-opensea	LOC101928241	NR_110693	TSS1500					RP5-898J17.1	ENST00000435311.1	TSS1500
cg10791884	0.205764	0.518265	6.16803	4.41159e-05	0.00712062	2.21524	0.00396794	8	69879951		IGR	opensea	IGR-opensea				chr8:69879881-69879881				RP11-600K15.1;RP11-600K15.1;RP11-600K15.1	ENST00000518540.1;ENST00000519062.1;ENST00000524286.1	3'UTR;3'UTR;3'UTR			chr8:69879779-69880410	6	chr8:69879132-69880460	6
cg24080247	0.224871	0.824703	6.04808	5.3083e-05	0.00793788	2.02626	0.000175147	21	38082613	SIM2	Body	shore	Body-shore	SIM2;SIM2	NM_009586;NM_005069	Body;Body		RDMR	TRUE		SIM2;SIM2	ENST00000460783.1;ENST00000481185.1	5'UTR;5'UTR	chr21:38082565-38083375	3
cg15976539	-0.223133	0.529604	-6.03554	5.41259e-05	0.00803199	2.00638	0.00425881	18	24445318	C18orf16	Body	shore	Body-shore	C18orf16;AQP4	NR_026908;NM_001650	Body;Body					CHST9-AS1;CHST9-AS1	ENST00000568797.1;ENST00000568797.1	1stExon;5'UTR
cg22124000	-0.223852	0.589277	-6.01308	5.60489e-05	0.00822313	1.97072	0.00361838	11	105115332		IGR	opensea	IGR-opensea				chr11:105115100-105115100				RP11-94P11.4	ENST00000528811.1	3'UTR	chr11:105115240-105115495	3
cg24947737	0.200524	0.58814	6.01265	5.60862e-05	0.00822668	1.97004	0.00527351	20	48950655		IGR	opensea	IGR-opensea				chr20:48950504-48950504							chr20:48950460-48950730	3
cg22464570	0.22115	0.411431	5.96823	6.01077e-05	0.00854253	1.89931	0.00352317	5	157161695	THG1L	Body	shelf	Body-shelf	THG1L	NM_017872	Body					THG1L;THG1L	ENST00000521655.1;ENST00000521655.1	ExonBnd;3'UTR
cg08120184	-0.218271	0.338178	-5.96407	6.04994e-05	0.00856123	1.89267	0.00470758	4	26911361	STIM2	Body	opensea	Body-opensea	STIM2;STIM2;STIM2	NM_001169117;NM_001169118;NM_020860	Body;Body;Body					STIM2;STIM2;STIM2	ENST00000494628.2;ENST00000463501.1;ENST00000478049.1	5'UTR;5'UTR;5'UTR			chr4:26911057-26911407	4
cg26139552	0.244395	0.635321	5.94036	6.2786e-05	0.00873554	1.85477	0.00303754	21	16563484		IGR	opensea	IGR-opensea											chr21:16563125-16563495	3
cg15142353	0.240165	0.482546	5.91857	6.49666e-05	0.00891054	1.8199	0.00374577	5	157161686	THG1L	Body	shelf	Body-shelf	THG1L	NM_017872	Body					THG1L;THG1L	ENST00000521655.1;ENST00000521655.1	ExonBnd;3'UTR
cg09931909	-0.203525	0.530897	-5.90437	6.64312e-05	0.00902021	1.79712	0.00493359	6	74160206	C6orf150	Body	shore	Body-shore	C6orf150	NM_138441	Body								chr6:74160160-74160490	3
cg15055401	-0.227119	0.39418	-5.90268	6.66085e-05	0.00903597	1.7944	0.00497964	16	79793169	MAFTRR	Body	opensea	Body-opensea	MAFTRR	NR_104663	Body					RP11-345M22.2;RP11-345M22.2;RP11-345M22.2;RP11-345M22.2;RP11-345M22.1	ENST00000562921.1;ENST00000567993.1;ENST00000566729.1;ENST00000568389.1;ENST00000561510.1	3'UTR;3'UTR;3'UTR;3'UTR;5'UTR	chr16:79792900-79793210	3
cg18288325	-0.227009	0.398393	-5.88241	6.87653e-05	0.00918332	1.76184	0.00378864	5	32211508		IGR	opensea	IGR-opensea							Unclassified				chr5:32211000-32211595	3
cg03190609	-0.212968	0.479336	-5.86785	7.03608e-05	0.00929391	1.73841	0.00476711	16	20339420	GP2	TSS1500	opensea	TSS1500-opensea	GP2;GP2;GP2;GP2	NM_001007242;NM_001502;NM_001007241;NM_001007240	TSS1500;TSS1500;TSS1500;TSS1500					GP2;GP2;GP2;GP2;GP2;GP2	ENST00000575449.1;ENST00000575582.1;ENST00000341642.5;ENST00000575730.1;ENST00000302555.5;ENST00000381360.5	TSS1500;TSS1500;TSS1500;TSS1500;TSS1500;TSS1500					chr16:20338514-20339610	6
cg20105955	-0.277583	0.547448	-5.86376	7.08161e-05	0.00932568	1.73182	0.00324785	6	30931700		IGR	opensea	IGR-opensea											chr6:30931485-30931735	3
cg22060954	-0.211954	0.343312	-5.84849	7.25424e-05	0.00945821	1.70722	0.00283216	4	184277924		IGR	opensea	IGR-opensea											chr4:184277705-184277975	3
cg21441360	-0.222233	0.527572	-5.83849	7.36974e-05	0.00954899	1.69108	0.00445057	13	106426066		IGR	opensea	IGR-opensea						TRUE							chr13:106426040-106427954	5
cg08944029	0.201287	0.674696	5.76632	8.263e-05	0.0101634	1.5742	0.00494212	5	112553445	MCC	Body	opensea	Body-opensea	MCC;MCC	NM_002387;NM_001085377	Body;Body			TRUE		MCC;MCC	ENST00000515367.2;ENST00000514701.2	5'UTR;3'UTR	chr5:112553380-112553635	3
cg01622304	0.289804	0.648786	5.75558	8.40538e-05	0.0102794	1.55674	0.006924	13	28497401	PDX1	Body	shore	Body-shore	PDX1	NM_000209	Body				Unclassified_Cell_type_specific				chr13:28497365-28498555	3
cg14876117	-0.205188	0.233186	-5.71932	8.90555e-05	0.0106252	1.49769	0.00263962	14	51428973		IGR	opensea	IGR-opensea						TRUE		RP11-218E20.3	ENST00000553648.2	TSS1500			chr14:51428227-51429023	6	chr14:51427733-51429044	6
cg00643235	-0.21407	0.486982	-5.70427	9.12235e-05	0.0107683	1.47312	0.0060689	6	24650840	TTRAP	3'UTR	opensea	3'UTR-opensea	TTRAP	NM_016614	3'UTR					TDP2;TDP2;TDP2	ENST00000378198.4;ENST00000545780.1;ENST00000341060.3	3'UTR;3'UTR;3'UTR	chr6:24650700-24650930	3
cg24722354	-0.232549	0.755285	-5.68616	9.39052e-05	0.0109378	1.44352	0.00154041	1	31423023	SNORD103A	TSS1500	opensea	TSS1500-opensea	SNORD103A;PUM1;PUM1	NR_004054;NM_014676;NM_001020658	TSS1500;Body;Body					SNORD103B;PUM1	ENST00000365237.1;ENST00000527498.1	TSS1500;3'UTR
cg23065882	-0.302218	0.670494	-5.64422	0.000100443	0.0113526	1.37476	0.00173479	1	180945898	STX6	Body	opensea	Body-opensea	STX6;STX6	NM_001286210;NM_005819	Body;Body					RP11-46A10.5;STX6	ENST00000358073.2;ENST00000469135.1	TSS1500;3'UTR
cg11595635	0.216906	0.674409	5.63202	0.000102432	0.0114639	1.35473	0.00361676	5	2634163		IGR	opensea	IGR-opensea											chr5:2633925-2634415	3
cg04464316	-0.211454	0.447178	-5.62842	0.000103027	0.0114908	1.34881	0.00592134	13	35322453		IGR	opensea	IGR-opensea				chr13:35322323-35322323							chr13:35322265-35322555	3
cg14911335	0.207773	0.685862	5.61554	0.000105187	0.0116332	1.32761	0.00655416	21	38118849	SIM2	Body	shore	Body-shore	SIM2	NM_005069	Body								chr21:38118605-38119095	3
cg21323106	-0.210599	0.39812	-5.51907	0.000122959	0.0127846	1.16814	0.0113189	7	157348237	PTPRN2	Body	shore	Body-shore	PTPRN2;PTPRN2;PTPRN2	NM_002847;NM_130842;NM_130843	Body;Body;Body								chr7:157348060-157348295	3
cg04648480	0.309697	0.789822	5.48636	0.00012968	0.0132067	1.11378	0.000296882	21	38083099	SIM2	Body	shore	Body-shore	SIM2;SIM2	NM_009586;NM_005069	Body;Body		CDMR	TRUE		SIM2	ENST00000481185.1	5'UTR	chr21:38082565-38083375	3
cg09990242	-0.218269	0.434886	-5.48223	0.000130555	0.0132538	1.10691	0.00916522	3	186708780	ST6GAL1	5'UTR	opensea	5'UTR-opensea	ST6GAL1;ST6GAL1	NM_173216;NM_173217	5'UTR;5'UTR					ST6GAL1;ST6GAL1;ST6GAL1;ST6GAL1;ST6GAL1;ST6GAL1;ST6GAL1;ST6GAL1;ST6GAL1	ENST00000169298.3;ENST00000457772.2;ENST00000455441.1;ENST00000427315.1;ENST00000458216.1;ENST00000430309.1;ENST00000417392.1;ENST00000438590.1;ENST00000448408.1	5'UTR;5'UTR;5'UTR;5'UTR;5'UTR;5'UTR;5'UTR;5'UTR;5'UTR	chr3:186708620-186709095	3
cg23656103	-0.244002	0.465082	-5.47597	0.000131895	0.0133197	1.09648	0.00683615	2	9345420	ASAP2	TSS1500	shore	TSS1500-shore	ASAP2;ASAP2	NM_001135191;NM_003887	TSS1500;TSS1500					ASAP2	ENST00000281419.3	TSS1500	chr2:9345205-9345535	3
cg17850960	-0.230728	0.47091	-5.43302	0.000141484	0.0138676	1.0248	0.00664574	6	73075880	RIMS1	TSS1500	opensea	TSS1500-opensea	RIMS1;RIMS1;RIMS1;RIMS1;RIMS1;RIMS1	NM_001168411;NM_014989;NM_001168408;NM_001168407;NM_001168410;NM_001168409	TSS1500;Body;Body;Body;Body;Body					RIMS1;RIMS1;RIMS1	ENST00000414192.2;ENST00000431478.2;ENST00000463023.2	TSS1500;5'UTR;5'UTR
cg10508925	-0.303899	0.611443	-5.43104	0.000141945	0.0138952	1.02148	0.00409252	5	124737474		IGR	opensea	IGR-opensea											chr5:124737465-124737710	3
cg11505018	-0.224876	0.574688	-5.39677	0.000150148	0.0143557	0.964102	0.0070322	8	12934004		IGR	opensea	IGR-opensea											chr8:12933940-12934310	3
cg04459939	-0.205341	0.44537	-5.34721	0.000162906	0.0149948	0.880819	0.00980867	15	90291141		IGR	shelf	IGR-shelf					RDMR	TRUE					chr15:90291045-90291295	3
cg15286975	-0.216819	0.513693	-5.30224	0.000175473	0.0155691	0.804942	0.00892358	6	73076073	RIMS1	TSS1500	opensea	TSS1500-opensea	RIMS1;RIMS1;RIMS1;RIMS1;RIMS1;RIMS1	NM_001168411;NM_014989;NM_001168408;NM_001168407;NM_001168410;NM_001168409	TSS1500;Body;Body;Body;Body;Body					RIMS1;RIMS1;RIMS1	ENST00000414192.2;ENST00000431478.2;ENST00000463023.2	TSS1500;5'UTR;5'UTR
cg14150186	0.217087	0.602626	5.23443	0.00019638	0.0166038	0.690021	0.010918	9	105764606	CYLC2	Body	opensea	Body-opensea	CYLC2	NM_001340	Body
cg04480878	0.213359	0.539263	5.23094	0.000197526	0.0166549	0.684083	0.00916522	6	168366655	MLLT4	Body	opensea	Body-opensea	MLLT4;MLLT4	NM_001207008;NM_001291964	Body;Body					MLLT4;MLLT4;MLLT4	ENST00000341575.3;ENST00000485634.2;ENST00000515794.1	3'UTR;1stExon;TSS200
cg25215188	-0.236828	0.43807	-5.19329	0.000210327	0.0172457	0.619985	0.00939087	6	164801081		IGR	opensea	IGR-opensea											chr6:164800920-164801135	3
cg24698167	0.200632	0.36959	5.18631	0.000212796	0.0173423	0.608074	0.00988458	11	26504745	ANO3	Body	opensea	Body-opensea	ANO3	NM_031418	Body					ANO3	ENST00000531568.1	5'UTR					chr11:26504340-26505677	3
cg03456799	-0.206641	0.306963	-5.00203	0.000290237	0.0204221	0.291421	0.0089234	1	151634388	SNX27	Body	opensea	Body-opensea	SNX27	NM_030918	Body					SNX27;SNX27	ENST00000482791.1;ENST00000368841.2	TSS1500;3'UTR	chr1:151634260-151634575	3
cg26800883	0.229871	0.425292	4.92712	0.000329707	0.0219304	0.161408	0.0100331	7	4228948	SDK1	Body	opensea	Body-opensea	SDK1;SDK1	NR_027816;NM_152744	Body;Body		RDMR			SDK1;SDK1	ENST00000446104.1;ENST00000476701.1	5'UTR;5'UTR	chr7:4228760-4229030	3
cg06840298	-0.209085	0.504544	-4.74612	0.000450064	0.0259316	-0.155651	0.0187572	12	51799659	SLC4A8	5'UTR	opensea	5'UTR-opensea	SLC4A8;SLC4A8	NM_001258401;NM_001267615	5'UTR;5'UTR					SLC4A8	ENST00000535225.1	5'UTR	chr12:51799640-51799930	3
cg12150406	-0.214318	0.445974	-4.73301	0.000460402	0.0262546	-0.178776	0.0193296	18	8708612		IGR	shore	IGR-shore								SOGA2	ENST00000517570.1	5'UTR	chr18:8708405-8708715	3
cg16174680	0.251997	0.341506	4.59279	0.000587813	0.0299461	-0.42739	0.0129995	8	41504078	NKX6-3	Body	island	Body-island	NKX6-3	NM_152568	Body			TRUE	Unclassified_Cell_type_specific				chr8:41503685-41504375	3
cg20782743	-0.239262	0.368636	-4.58317	0.000597798	0.0302449	-0.444521	0.0141082	18	24445262	AQP4	Body	shore	Body-shore	AQP4;C18orf16	NM_001650;NR_026908	Body;TSS200					CHST9-AS1	ENST00000568797.1	TSS200
cg12554476	-0.222612	0.705719	-4.44777	0.000758774	0.034493	-0.686861	0.00891368	16	20338808	GP2	5'UTR	opensea	5'UTR-opensea	GP2;GP2;GP2;GP2;GP2;GP2;GP2;GP2	NM_001007242;NM_001007241;NM_001007240;NM_001007240;NM_001007241;NM_001502;NM_001007242;NM_001502	5'UTR;5'UTR;1stExon;5'UTR;1stExon;1stExon;1stExon;5'UTR					GP2;GP2;GP2;GP2;GP2;GP2;GP2;GP2;GP2;GP2;GP2;GP2	ENST00000575730.1;ENST00000572347.1;ENST00000341642.5;ENST00000302555.5;ENST00000381360.5;ENST00000574982.1;ENST00000575449.1;ENST00000575582.1;ENST00000341642.5;ENST00000575730.1;ENST00000302555.5;ENST00000381360.5	3'UTR;5'UTR;5'UTR;5'UTR;5'UTR;TSS1500;TSS1500;TSS200;1stExon;1stExon;1stExon;1stExon	chr16:20338720-20338955	3
cg24459147	0.222826	0.808952	4.33215	0.000931795	0.0385578	-0.895353	0.011199	21	38068581		IGR	island	IGR-island							Unclassified_Cell_type_specific				chr21:38068445-38068630	3
cg08842268	-0.21822	0.677504	-4.20052	0.00117956	0.043624	-1.13432	0.0211308	17	34040309	AP2B1	Body	opensea	Body-opensea	AP2B1;AP2B1	NM_001030006;NM_001282	Body;Body								chr17:34040100-34040675	3
cg10007680	0.229831	0.322963	4.18034	0.00122319	0.044504	-1.1711	0.0218037	20	61049777	GATA5	Body	island	Body-island	GATA5	NM_080473	Body			TRUE					chr20:61049765-61049915	3
cg01412970	0.259092	0.206825	4.1491	0.00129404	0.0459414	-1.22809	0.0203491	17	17109239	PLD6	1stExon	island	1stExon-island	PLD6	NM_178836	1stExon			TRUE	Promoter_Associated	PLD6	ENST00000321560.2	1stExon	chr17:17109145-17109955	3
cg00937982	0.326212	0.503958	3.72615	0.00280097	0.0696646	-2.00683	0.0365879	21	38080274	SIM2	Body	island	Body-island	SIM2;SIM2	NM_009586;NM_005069	Body;Body					SIM2;SIM2;SIM2	ENST00000431229.1;ENST00000460783.1;ENST00000481185.1	TSS1500;5'UTR;5'UTR			chr21:38064585-38082147	6	chr21:38063544-38083877	6

## Sheet: Antrum vs. Fundus
Row.names	logFC	AveExpr	t	P.Value	adj.P.Val.x	B	adj.P.Val.y	CHR	MAPINFO	gene	feature	cgi	feat.cgi	UCSC_RefGene_Name	UCSC_RefGene_Accession	UCSC_RefGene_Group	Phantom5_Enhancers	DMR	X450k_Enhancer	Regulatory_Feature_Group	GencodeCompV12_NAME	GencodeCompV12_Accession	GencodeCompV12_Group	DNase_Hypersensitivity_NAME	DNase_Hypersensitivity_Evidence_Count	OpenChromatin_NAME	OpenChromatin_Evidence_Count	TFBS_NAME	TFBS_Evidence_Count
cg08709360	0.214352	0.35982	7.73074	5.00212e-06	0.000389384	4.37641	0.000175438	1	1003376		IGR	island	IGR-island											chr1:1003205-1003415	3
cg09864227	0.242493	0.363024	9.6115	5.0461e-07	7.78228e-05	6.71503	4.64095e-05	1	1008207		IGR	shelf	IGR-shelf							Unclassified_Cell_type_specific	RNF223	ENST00000453464.1	5'UTR			chr1:1001787-1011975	6
cg08122070	0.24335	0.34836	12.0139	4.29196e-08	1.34578e-05	9.18192	1.98852e-06	1	1689610	NADK	Body	shelf	Body-shelf	NADK	NM_023018	Body					NADK;NADK;NADK;NADK;NADK;NADK	ENST00000477235.1;ENST00000497186.1;ENST00000469045.1;ENST00000492845.1;ENST00000492768.1;ENST00000460602.1	TSS1500;TSS1500;TSS1500;3'UTR;3'UTR;3'UTR	chr1:1689360-1689770	3
cg14098223	0.215762	0.377836	7.10583	1.17012e-05	0.000702068	3.50378	0.000363743	1	2262333	MORN1	Body	shelf	Body-shelf	MORN1	NM_024848	Body			TRUE					chr1:2262265-2262595	3
cg19846168	-0.480665	0.661194	-29.1795	1.32686e-12	7.81442e-09	18.3223	1.67154e-10	1	2845268		IGR	shore	IGR-shore													chr1:2844541-2846208	6
cg04204766	-0.404654	0.410201	-21.4529	5.17007e-11	1.13152e-07	15.4269	8.21692e-09	1	2845317		IGR	shore	IGR-shore													chr1:2844541-2846208	6
cg15203905	-0.307065	0.709879	-28.4529	1.79397e-12	9.95604e-09	18.1021	3.58871e-09	1	2845514		IGR	shore	IGR-shore													chr1:2844541-2846208	6
cg07523753	0.202186	0.440826	9.68855	4.62828e-07	7.34194e-05	6.80248	2.48951e-05	1	2979582	FLJ42875	Body	island	Body-island	FLJ42875	NR_015440	Body					RP1-163G9.1;RP1-163G9.1;RP1-163G9.1;RP1-163G9.1;RP1-163G9.1;RP1-163G9.1	ENST00000321399.3;ENST00000415573.1;ENST00000413472.1;ENST00000453118.1;ENST00000321399.3;ENST00000445317.1	3'UTR;3'UTR;TSS1500;TSS1500;1stExon;3'UTR			chr1:2976517-2991800	6
cg09074856	0.372769	0.74748	9.66029	4.77706e-07	7.51336e-05	6.77047	1.71691e-07	1	2979817	FLJ42875	Body	island	Body-island	FLJ42875	NR_015440	Body		DMR			RP1-163G9.1;RP1-163G9.1;RP1-163G9.1;RP1-163G9.1;RP1-163G9.1	ENST00000321399.3;ENST00000415573.1;ENST00000453118.1;ENST00000321399.3;ENST00000445317.1	3'UTR;3'UTR;TSS1500;1stExon;3'UTR			chr1:2976517-2991800	6
cg27197651	0.509839	0.567283	17.4728	5.786e-10	6.29901e-07	13.2926	4.12463e-08	1	2980038	FLJ42875	Body	island	Body-island	FLJ42875	NR_015440	Body					RP1-163G9.1;RP1-163G9.1;RP1-163G9.1;RP1-163G9.1;RP1-163G9.1;RP1-163G9.1	ENST00000321399.3;ENST00000415573.1;ENST00000453118.1;ENST00000321399.3;ENST00000415573.1;ENST00000445317.1	3'UTR;3'UTR;TSS1500;1stExon;1stExon;3'UTR			chr1:2976517-2991800	6
cg04484550	0.504887	0.678595	10.4437	2.03979e-07	4.07138e-05	7.62852	8.56261e-07	1	2980163	FLJ42875	Body	island	Body-island	FLJ42875	NR_015440	Body					RP1-163G9.1;RP1-163G9.1;RP1-163G9.1;RP1-163G9.1;RP1-163G9.1	ENST00000321399.3;ENST00000415573.1;ENST00000321399.3;ENST00000415573.1;ENST00000445317.1	3'UTR;3'UTR;1stExon;1stExon;3'UTR	chr1:2980105-2980510	3
cg01514538	0.505743	0.582193	8.95251	1.08132e-06	0.000134118	5.94146	4.31797e-05	1	2980380	FLJ42875	Body	island	Body-island	FLJ42875	NR_015440	Body					RP1-163G9.1;RP1-163G9.1;RP1-163G9.1	ENST00000415573.1;ENST00000321399.3;ENST00000445317.1	TSS200;TSS200;3'UTR	chr1:2980105-2980510	3
cg12050271	0.628537	0.455874	13.2449	1.42186e-08	6.14098e-06	10.2653	3.01105e-06	1	2980399	FLJ42875	Body	island	Body-island	FLJ42875	NR_015440	Body					RP1-163G9.1;RP1-163G9.1;RP1-163G9.1	ENST00000415573.1;ENST00000321399.3;ENST00000445317.1	TSS200;TSS200;3'UTR	chr1:2980105-2980510	3
cg04204526	0.406092	0.557761	13.495	1.14865e-08	5.30478e-06	10.4726	4.46915e-07	1	2980937	FLJ42875	Body	shore	Body-shore	FLJ42875;FLJ42875	NR_024371;NR_015440	Body;Body					RP1-163G9.1;RP1-163G9.1;RP1-163G9.1;RP1-163G9.1	ENST00000415573.1;ENST00000321399.3;ENST00000445317.1;ENST00000321336.1	TSS1500;TSS1500;3'UTR;3'UTR			chr1:2976517-2991800	6
cg22949832	0.227518	0.698082	17.6688	5.0781e-10	5.70783e-07	13.4116	2.05723e-07	1	3047342	PRDM16	Body	opensea	Body-opensea	PRDM16;PRDM16	NM_022114;NM_199454	Body;Body												chr1:3046829-3047512	5
cg09187007	0.220614	0.453224	5.16369	0.000227927	0.00528563	0.447799	0.00136468	1	3514990	MEGF6	Body	shelf	Body-shelf	MEGF6	NM_001409	Body			TRUE					chr1:3513685-3515075	3
cg08919846	-0.207087	0.440507	-8.84027	1.23644e-06	0.000147483	5.80499	4.16377e-05	1	3664586	KIAA0495	TSS1500	shore	TSS1500-shore	KIAA0495	NM_207306	TSS1500				Unclassified_Cell_type_specific	TP73-AS1;TP73-AS1;TP73-AS1	ENST00000418088.1;ENST00000452079.1;ENST00000423764.1	TSS1500;TSS1500;TSS1500					chr1:3662030-3664777	6
cg22942897	-0.224318	0.585412	-12.585	2.54086e-08	9.22957e-06	9.69805	3.4259e-06	1	3680345	CCDC27	Body	opensea	Body-opensea	CCDC27	NM_152492	Body					CCDC27	ENST00000462521.1	5'UTR
cg27170935	0.354628	0.28853	17.1447	7.22116e-10	7.37213e-07	13.0896	1.42812e-07	1	5221521		IGR	opensea	IGR-opensea						TRUE					chr1:5221520-5221735	3
cg11518454	-0.276718	0.403819	-17.0867	7.51259e-10	7.55471e-07	13.0532	1.23555e-07	1	5286091		IGR	opensea	IGR-opensea						TRUE					chr1:5285880-5286375	3
cg27551706	-0.207679	0.281625	-12.5532	2.61474e-08	9.43294e-06	9.66992	8.09372e-07	1	7015944	CAMTA1	Body	opensea	Body-opensea	CAMTA1	NM_015215	Body			TRUE
cg24253158	-0.220244	0.502625	-9.70237	4.55736e-07	7.2626e-05	6.8181	1.84688e-05	1	8151275		IGR	opensea	IGR-opensea								RP11-431K24.1	ENST00000445300.1	5'UTR	chr1:8151140-8151370	3
cg26496749	0.28585	0.735275	13.5147	1.12965e-08	5.24412e-06	10.4888	5.03911e-07	1	8198083		IGR	opensea	IGR-opensea											chr1:8197820-8198275	3
cg20014974	0.230792	0.376802	14.7588	4.11121e-09	2.52879e-06	11.4606	7.30043e-07	1	8271918		IGR	shore	IGR-shore							Unclassified_Cell_type_specific	RP11-431K24.3	ENST00000452982.1	5'UTR	chr1:8271720-8271935	3
cg02847588	0.294201	0.414084	23.8632	1.46192e-11	4.5723e-08	16.4771	1.93182e-08	1	8271997		IGR	island	IGR-island							Unclassified_Cell_type_specific	RP11-431K24.3	ENST00000452982.1	5'UTR	chr1:8271940-8272295	3
cg17156765	-0.211425	0.731712	-6.8688	1.63595e-05	0.000884371	3.15912	7.48637e-05	1	9175961	GPR157	Body	opensea	Body-opensea	GPR157	NM_024980	Body					GPR157	ENST00000466131.1	3'UTR	chr1:9175720-9176195	3
cg00952054	-0.211561	0.737061	-9.11187	8.95846e-07	0.000117847	6.13282	5.14097e-06	1	9437047		IGR	opensea	IGR-opensea						TRUE	Unclassified_Cell_type_specific				chr1:9436880-9437315	3
cg10897503	0.24176	0.706472	13.6436	1.01348e-08	4.83871e-06	10.5939	2.56158e-07	1	9552520		IGR	shelf	IGR-shelf											chr1:9552280-9552535	3
cg13560914	-0.220854	0.621545	-8.65729	1.54273e-06	0.000172794	5.57945	4.40139e-05	1	9565530		IGR	opensea	IGR-opensea							Unclassified_Cell_type_specific				chr1:9565400-9565655	3
cg16740886	-0.221643	0.377047	-12.2771	3.36188e-08	1.12868e-05	9.42282	3.1647e-06	1	9593025		IGR	opensea	IGR-opensea											chr1:9592880-9593275	3
cg07209987	-0.203746	0.449136	-10.8449	1.34565e-07	2.99725e-05	8.04557	1.15082e-05	1	10221203	UBE4B	Body	opensea	Body-opensea	UBE4B;UBE4B	NM_006048;NM_001105562	Body;Body			TRUE		UBE4B;UBE4B	ENST00000253251.8;ENST00000488228.1	ExonBnd;5'UTR	chr1:10221040-10221490	3
cg16574154	-0.208979	0.481513	-14.7135	4.25961e-09	2.60232e-06	11.4268	2.3626e-06	1	10652376	PEX14	Body	opensea	Body-opensea	PEX14	NM_004565	Body			TRUE		PEX14;PEX14	ENST00000538836.1;ENST00000491661.1	5'UTR;5'UTR
cg09797037	-0.227655	0.516127	-26.1263	4.96938e-12	2.08407e-08	17.3327	1.61888e-07	1	11132717	EXOSC10	Body	opensea	Body-opensea	EXOSC10;EXOSC10	NM_002685;NM_001001998	Body;Body					EXOSC10;RP4-635E18.7;EXOSC10;EXOSC10;EXOSC10;EXOSC10	ENST00000544779.1;ENST00000452378.1;ENST00000469634.1;ENST00000469634.1;ENST00000478271.1;ENST00000474216.1	3'UTR;5'UTR;3'UTR;1stExon;TSS1500;3'UTR			chr1:11132287-11133104	6	chr1:11132539-11133140	6
cg20001572	-0.235357	0.592016	-5.59719	0.000112282	0.00327578	1.17595	0.000983076	1	11212399	MTOR	Body	opensea	Body-opensea	MTOR	NM_004958	Body					U6	ENST00000517277.1	TSS200
cg22845457	-0.241197	0.250609	-14.546	4.86026e-09	2.85564e-06	11.3009	9.90817e-07	1	11369115		IGR	opensea	IGR-opensea													chr1:11367986-11369150	6
cg14381712	0.204979	0.309684	14.017	7.43918e-09	3.8778e-06	10.8924	9.1403e-07	1	12546623	VPS13D	Body	opensea	Body-opensea	VPS13D;VPS13D	NM_015378;NM_018156	Body;Body	chr1:12546528-12546528		TRUE		VPS13D;VPS13D	ENST00000471923.1;ENST00000496628.1	5'UTR;5'UTR	chr1:12546525-12546830	3
cg26704846	0.221696	0.319787	6.59598	2.42782e-05	0.00116026	2.75285	0.000197032	1	14721947		IGR	opensea	IGR-opensea															chr1:14721935-14722818	6
cg17573415	-0.252087	0.367703	-13.9063	8.14764e-09	4.15324e-06	10.8048	3.61e-07	1	15468459	TMEM51-AS1	Body	opensea	Body-opensea	TMEM51-AS1	NR_027136	Body				Unclassified_Cell_type_specific	C1orf126;C1orf126	ENST00000404665.2;ENST00000310916.3	3'UTR;3'UTR			chr1:15468309-15469026	6	chr1:15468285-15469119	6
cg15223126	0.201004	0.614808	6.63858	2.2812e-05	0.00111097	2.81697	0.000220007	1	18392089	LOC101927876	TSS200	opensea	TSS200-opensea	LOC101927876	NR_125946	TSS200					RP11-174G17.2	ENST00000569711.1	TSS200
cg14159531	-0.235338	0.524726	-6.49129	2.83235e-05	0.00128851	2.59418	0.000318853	1	18976501	PAX7	Body	shelf	Body-shelf	PAX7;PAX7;PAX7	NM_013945;NM_002584;NM_001135254	Body;Body;Body								chr1:18976105-18976915	3
cg11704005	-0.231565	0.446661	-20.3891	9.43133e-11	1.71042e-07	14.9101	2.47029e-07	1	19002948	PAX7	Body	opensea	Body-opensea	PAX7;PAX7;PAX7	NM_013945;NM_002584;NM_001135254	Body;Body;Body			TRUE					chr1:19002905-19003275	3
cg21583351	0.263639	0.35153	7.58162	6.1003e-06	0.000447098	4.17282	4.24126e-05	1	20244362		IGR	opensea	IGR-opensea							Unclassified						chr1:20244303-20244957	6	chr1:20244218-20244975	6
cg24646445	0.200457	0.231223	10.4155	2.1014e-07	4.16508e-05	7.59862	1.40886e-05	1	22584682		IGR	opensea	IGR-opensea															chr1:22583777-22584838	6
cg24509885	-0.227035	0.473919	-8.64919	1.55806e-06	0.000173864	5.56938	3.71279e-05	1	23343326	C1orf234	TSS1500	shelf	TSS1500-shelf	C1orf234	NM_001242521	TSS1500					RP4-805N21.1	ENST00000566855.1	TSS1500
cg25448571	-0.29212	0.529593	-8.62889	1.59716e-06	0.000176691	5.5441	2.19127e-05	1	24281705		IGR	opensea	IGR-opensea								CNR2	ENST00000536471.1	5'UTR	chr1:24281620-24281995	3
cg17398808	-0.398819	0.548079	-10.9511	1.20793e-07	2.77944e-05	8.15354	1.9799e-06	1	24834209	RCAN3	1stExon	opensea	1stExon-opensea	RCAN3;RCAN3;RCAN3;RCAN3;RCAN3;RCAN3;RCAN3;RCAN3	NM_001251978;NM_001251979;NM_001251984;NM_013441;NM_001251977;NM_001251981;NM_001251983;NM_001251978	1stExon;5'UTR;5'UTR;5'UTR;5'UTR;5'UTR;5'UTR;5'UTR					RCAN3;RCAN3;RCAN3	ENST00000425530.1;ENST00000436717.2;ENST00000425530.1	1stExon;5'UTR;5'UTR
cg01730970	-0.239553	0.502466	-5.41758	0.00015008	0.00397862	0.877394	0.00140792	1	27687074	MAP3K6	Body	island	Body-island	MAP3K6	NM_004672	Body								chr1:27686105-27687215	3
cg24463437	0.24943	0.591744	7.17839	1.05755e-05	0.000654083	3.60776	8.60179e-05	1	28396758	EYA3	Body	opensea	Body-opensea	EYA3;EYA3;EYA3;EYA3;EYA3	NR_104214;NM_001282562;NM_001282561;NM_001282560;NM_001990	Body;5'UTR;5'UTR;5'UTR;5'UTR					EYA3;EYA3;EYA3;EYA3;EYA3;EYA3	ENST00000471498.1;ENST00000436342.2;ENST00000545175.1;ENST00000373863.3;ENST00000540618.1;ENST00000373871.3	3'UTR;5'UTR;5'UTR;5'UTR;5'UTR;5'UTR	chr1:28396585-28396850	3
cg04026201	0.206572	0.49325	5.42322	0.000148709	0.00395434	0.886834	0.00120566	1	31091051		IGR	opensea	IGR-opensea													chr1:31090677-31091888	6
cg26966817	-0.285677	0.484009	-15.4109	2.49485e-09	1.79007e-06	11.9345	2.74983e-07	1	31384994		IGR	shelf	IGR-shelf							Unclassified						chr1:31383825-31385411	6	chr1:31383962-31385551	6
cg24722354	-0.206345	0.742183	-4.92971	0.000337668	0.00690776	0.0442316	0.00084659	1	31423023	SNORD103A	TSS1500	opensea	TSS1500-opensea	SNORD103A;PUM1;PUM1	NR_004054;NM_014676;NM_001020658	TSS1500;Body;Body					SNORD103B;PUM1	ENST00000365237.1;ENST00000527498.1	TSS1500;3'UTR
cg27565803	-0.334213	0.446492	-11.797	5.26689e-08	1.54146e-05	8.97945	1.39997e-06	1	31423065	SNORD103A	TSS1500	opensea	TSS1500-opensea	SNORD103A;PUM1;PUM1	NR_004054;NM_014676;NM_001020658	TSS1500;Body;Body					SNORD103B;PUM1	ENST00000365237.1;ENST00000527498.1	TSS1500;3'UTR
cg04248332	-0.302729	0.330402	-14.9805	3.46144e-09	2.24118e-06	11.6243	2.25203e-07	1	31423071	SNORD103A	TSS1500	opensea	TSS1500-opensea	SNORD103A;PUM1;PUM1	NR_004054;NM_014676;NM_001020658	TSS1500;Body;Body					SNORD103B;PUM1	ENST00000365237.1;ENST00000527498.1	TSS1500;3'UTR
cg08424184	-0.211069	0.566885	-9.209	7.9976e-07	0.000108853	6.24808	2.36448e-05	1	36043633	TFAP2E	Body	shore	Body-shore	TFAP2E	NM_178548	Body		RDMR			RP4-728D4.2	ENST00000444348.1	TSS1500	chr1:36042645-36043855	3
cg22721579	0.354526	0.676107	13.0478	1.68657e-08	6.96871e-06	10.099	6.63737e-07	1	36787932	FAM176B	Body	island	Body-island	FAM176B	NM_018166	Body					SH3D21;SH3D21;AL591845.1;FAM176B	ENST00000480549.1;ENST00000474766.1;ENST00000373137.1;ENST00000490466.1	3'UTR;5'UTR;TSS1500;3'UTR	chr1:36786700-36789970	3
cg13500072	0.278158	0.731901	11.0435	1.10038e-07	2.59573e-05	8.2467	5.43641e-06	1	36788387	FAM176B	Body	island	Body-island	FAM176B	NM_018166	Body					SH3D21;SH3D21;AL591845.1;FAM176B	ENST00000480549.1;ENST00000474766.1;ENST00000373137.1;ENST00000490466.1	3'UTR;5'UTR;TSS1500;3'UTR	chr1:36786700-36789970	3
cg16394290	0.301692	0.671319	11.0406	1.10364e-07	2.60094e-05	8.24375	3.69966e-06	1	36788416	FAM176B	Body	island	Body-island	FAM176B	NM_018166	Body					SH3D21;SH3D21;AL591845.1;FAM176B	ENST00000480549.1;ENST00000474766.1;ENST00000373137.1;ENST00000490466.1	3'UTR;5'UTR;TSS1500;3'UTR	chr1:36786700-36789970	3
cg18270687	0.285722	0.384502	11.8454	5.03033e-08	1.49792e-05	9.02495	2.12598e-06	1	39035982		IGR	opensea	IGR-opensea													chr1:39035344-39036178	4	chr1:39034955-39036601	6
cg01308002	-0.246122	0.709145	-10.858	1.32784e-07	2.9691e-05	8.0589	9.41708e-07	1	40857943	SMAP2	TSS1500	opensea	TSS1500-opensea	SMAP2;SMAP2;SMAP2	NM_001198979;NM_022733;NM_001198978	TSS1500;Body;Body								chr1:40857885-40858155	3
cg00229231	-0.20381	0.777049	-13.3716	1.27564e-08	5.66951e-06	10.3708	7.53911e-07	1	40861911	SMAP2	Body	opensea	Body-opensea	SMAP2;SMAP2;SMAP2;SMAP2	NM_022733;NM_001198978;NM_001198979;NM_001198980	Body;Body;Body;TSS1500					SMAP2	ENST00000539317.1	TSS1500	chr1:40861880-40862050	3
cg19330076	-0.220876	0.426498	-19.9617	1.21099e-10	2.0361e-07	14.6923	4.16792e-07	1	42804806		IGR	shelf	IGR-shelf								RP11-223A3.1	ENST00000436207.1	TSS1500
cg00421829	-0.232522	0.798952	-16.1245	1.47577e-09	1.2198e-06	12.4274	6.16376e-08	1	42887203	RIMKLA	3'UTR	opensea	3'UTR-opensea	RIMKLA	NM_173642	3'UTR												chr1:42886347-42887464	5
cg07271036	-0.212353	0.474672	-4.7151	0.000487408	0.00887362	-0.332052	0.00264996	1	42897202	ZMYND12	Body	opensea	Body-opensea	ZMYND12;ZMYND12	NM_001146192;NM_032257	Body;Body								chr1:42897160-42897555	3
cg19300937	-0.325673	0.381325	-12.363	3.10742e-08	1.06483e-05	9.50029	6.29212e-07	1	43283685	CCDC23	TSS1500	shore	TSS1500-shore	CCDC23;ERMAP	NM_199342;NM_001017922	TSS1500;5'UTR					CCDC23;CCDC23;CCDC23;ERMAP;ERMAP	ENST00000372522.1;ENST00000372521.4;ENST00000537227.1;ENST00000487556.1;ENST00000372517.2	TSS1500;TSS1500;TSS1500;5'UTR;5'UTR	chr1:43283685-43283955	3
cg26576706	-0.233712	0.313167	-19.6748	1.43624e-10	2.25616e-07	14.5426	7.29982e-08	1	44966197	RNF220	Body	opensea	Body-opensea	RNF220	NM_018150	Body					RNF220;RNF220	ENST00000416840.2;ENST00000443020.2	5'UTR;5'UTR					chr1:44966133-44967488	6
cg06766016	0.214994	0.279539	11.5395	6.74372e-08	1.84699e-05	8.73432	1.1217e-06	1	45278971	BTBD19	Body	island	Body-island	BTBD19	NM_001136537	Body				Promoter_Associated	BTBD19;BTBD19;BTBD19;BTBD19;BTBD19;BTBD19;BTBD19;BTBD19	ENST00000485668.1;ENST00000482715.1;ENST00000475105.1;ENST00000495433.1;ENST00000453418.1;ENST00000489976.1;ENST00000489976.1;ENST00000464114.1	5'UTR;5'UTR;5'UTR;5'UTR;3'UTR;1stExon;5'UTR;TSS200	chr1:45278625-45279295	3
cg02879171	0.221194	0.587247	9.43976	6.13031e-07	8.94068e-05	6.51787	1.99488e-05	1	45955199	TESK2	5'UTR	shore	5'UTR-shore	TESK2	NM_007170	5'UTR					TESK2;TESK2;TESK2;TESK2;TESK2	ENST00000538496.1;ENST00000372086.3;ENST00000341771.6;ENST00000451835.2;ENST00000486676.1	5'UTR;5'UTR;5'UTR;5'UTR;3'UTR	chr1:45954785-45955390	3
cg02030141	0.234194	0.476304	7.55352	6.33467e-06	0.000458508	4.13413	0.000103155	1	51124256	FAF1	Body	opensea	Body-opensea	FAF1	NM_007051	Body			TRUE					chr1:51124165-51124655	3
cg26163381	-0.261337	0.403709	-8.41559	2.07775e-06	0.000212475	5.2756	3.8896e-05	1	51655690		IGR	opensea	IGR-opensea								AL162430.1	ENST00000408565.1	TSS1500	chr1:51655425-51655855	3
cg17323179	-0.215768	0.34896	-16.6455	1.0193e-09	9.39278e-07	12.7716	3.45351e-07	1	52747420	ZFYVE9	Body	opensea	Body-opensea	ZFYVE9;ZFYVE9	NM_007324;NM_004799	Body;Body								chr1:52747220-52747530	3
cg20161095	0.232117	0.513444	5.1705	0.000225361	0.00524244	0.459431	0.001567	1	56585054		IGR	opensea	IGR-opensea						TRUE
cg18642361	-0.453992	0.484147	-20.4234	9.24613e-11	1.68928e-07	14.9273	5.51042e-09	1	58332862	DAB1	5'UTR	opensea	5'UTR-opensea	DAB1;MIR548D2	NM_021080;NR_030385	5'UTR;TSS1500					DAB1;DAB1;DAB1;RP4-737A23.2;DAB1	ENST00000371236.1;ENST00000371234.4;ENST00000477280.1;ENST00000432897.1;ENST00000485760.1	5'UTR;5'UTR;3'UTR;5'UTR;3'UTR	chr1:58332700-58333075	3
cg09509503	-0.234226	0.636144	-10.7229	1.52507e-07	3.28569e-05	7.92026	5.16656e-06	1	58353581	DAB1	5'UTR	opensea	5'UTR-opensea	DAB1	NM_021080	5'UTR			TRUE		DAB1;DAB1;DAB1	ENST00000371236.1;ENST00000371234.4;ENST00000485760.1	5'UTR;5'UTR;3'UTR
cg20160351	0.30077	0.651826	10.4963	1.93017e-07	3.91806e-05	7.68399	1.41699e-06	1	58555364	DAB1	5'UTR	opensea	5'UTR-opensea	DAB1	NM_021080	5'UTR			TRUE		DAB1;DAB1;DAB1	ENST00000371236.1;ENST00000371234.4;ENST00000485760.1	5'UTR;5'UTR;3'UTR					chr1:58554613-58556449	6
cg27571329	-0.232516	0.302272	-5.26578	0.000192466	0.00471185	0.621596	0.000951838	1	59859555	FGGY	Body	opensea	Body-opensea	FGGY;FGGY	NM_018291;NM_001113411	Body;Body			TRUE		FGGY;FGGY;FGGY	ENST00000475949.1;ENST00000474476.1;ENST00000495718.1	5'UTR;5'UTR;5'UTR					chr1:59858615-59859991	6
cg23503317	0.202105	0.366773	8.24885	2.56088e-06	0.000245211	5.06196	6.3034e-05	1	61062884		IGR	opensea	IGR-opensea								RP11-776H12.1	ENST00000439156.1	3'UTR	chr1:61062800-61063055	3
cg10196412	-0.31162	0.495102	-22.256	3.34535e-11	8.60367e-08	15.7944	2.00526e-08	1	61628258	NFIA	Body	opensea	Body-opensea	NFIA;NFIA;NFIA;NFIA	NM_001145512;NM_001145511;NM_001134673;NM_005595	Body;Body;Body;Body			TRUE		NFIA;NFIA	ENST00000476646.1;ENST00000479364.1	5'UTR;5'UTR	chr1:61628165-61628470	3
cg22936981	-0.254735	0.28999	-11.8305	5.10202e-08	1.51058e-05	9.01094	5.32327e-07	1	64116959	PGM1	Body	opensea	Body-opensea	PGM1;PGM1;PGM1	NM_001172819;NM_002633;NM_001172818	Body;Body;Body				Unclassified_Cell_type_specific	PGM1	ENST00000483707.1	TSS200	chr1:64116800-64117115	3
cg08209849	-0.217832	0.607631	-6.78086	1.85596e-05	0.000965544	3.02929	0.00015654	1	64117325	PGM1	ExonBnd	opensea	ExonBnd-opensea	PGM1;PGM1;PGM1;PGM1;PGM1;PGM1	NM_001172819;NM_001172818;NM_002633;NM_001172819;NM_002633;NM_001172818	ExonBnd;ExonBnd;ExonBnd;Body;Body;Body				Unclassified_Cell_type_specific	PGM1;PGM1;PGM1	ENST00000483707.1;ENST00000483707.1;ENST00000538673.1	1stExon;5'UTR;ExonBnd					chr1:64116757-64117398	3
cg25471593	0.435729	0.430249	13.7185	9.51989e-09	4.6317e-06	10.6544	1.28522e-06	1	69547404		IGR	opensea	IGR-opensea						TRUE		RP11-424D14.1	ENST00000425517.1	5'UTR	chr1:69547385-69547630	3
cg12658930	0.210327	0.596666	4.06526	0.00153502	0.0195851	-1.50283	0.00564027	1	69552291		IGR	opensea	IGR-opensea						TRUE		RP11-424D14.1	ENST00000425517.1	5'UTR
cg13008005	0.224908	0.46397	5.90468	6.9049e-05	0.00235409	1.6765	0.000598083	1	70225666	LRRC7	TSS200	opensea	TSS200-opensea	LRRC7	NM_020794	TSS200					LRRC7;LRRC7	ENST00000415775.2;ENST00000335298.5	TSS1500;TSS200
cg00145915	0.328747	0.52476	6.87801	1.61457e-05	0.00087647	3.17266	0.000148891	1	74059019		IGR	opensea	IGR-opensea						TRUE							chr1:74058987-74059974	6	chr1:74058953-74059955	6
cg24528350	0.24631	0.713595	11.9476	4.5676e-08	1.40125e-05	9.12041	9.1664e-07	1	77384892	ST6GALNAC5	Body	opensea	Body-opensea	ST6GALNAC5	NM_030965	Body			TRUE		ST6GALNAC5	ENST00000438953.2	5'UTR	chr1:77384880-77385215	3
cg27440927	0.201203	0.52849	9.97205	3.38302e-07	5.86098e-05	7.11913	2.63405e-05	1	77532815		IGR	opensea	IGR-opensea								RP4-706A16.2	ENST00000454305.1	TSS1500
cg09259351	-0.202875	0.408848	-8.7605	1.36111e-06	0.000157618	5.70713	3.73834e-05	1	77974872	AK5	Body	opensea	Body-opensea	AK5;AK5	NM_174858;NM_012093	Body;Body					AK5	ENST00000530826.1	5'UTR					chr1:77974565-77975384	3
cg13452062	0.200175	0.584325	7.71542	5.10452e-06	0.00039464	4.35563	0.000101036	1	79088559	IFI44L	5'UTR	opensea	5'UTR-opensea	IFI44L	NM_006820	5'UTR					IFI44L;IFI44L;IFI44L;IFI44L;IFI44L;IFI44L	ENST00000452835.1;ENST00000370751.4;ENST00000342282.3;ENST00000476521.1;ENST00000459784.1;ENST00000476876.1	5'UTR;5'UTR;5'UTR;5'UTR;5'UTR;5'UTR			chr1:79087791-79088959	6	chr1:79084773-79091295	6
cg03161621	-0.215729	0.262687	-19.9507	1.21887e-10	2.0447e-07	14.6866	1.59255e-07	1	79306811		IGR	opensea	IGR-opensea						TRUE					chr1:79306480-79306955	3
cg04601510	-0.289793	0.346087	-11.8232	5.1374e-08	1.5168e-05	9.0041	9.31485e-07	1	79307043		IGR	opensea	IGR-opensea						TRUE									chr1:79306193-79307227	4
cg01712258	0.219961	0.736691	4.86112	0.000379441	0.00748374	-0.075412	0.000727073	1	86819371	ODF2L	Body	opensea	Body-opensea	ODF2L;ODF2L	NM_001007022;NM_020729	Body;Body					ODF2L;ODF2L;ODF2L;ODF2L	ENST00000457680.1;ENST00000531412.1;ENST00000476054.1;ENST00000473792.2	3'UTR;3'UTR;3'UTR;3'UTR
cg19555551	0.254248	0.508089	13.2392	1.42888e-08	6.1641e-06	10.2605	1.47697e-06	1	87035652	CLCA4	Body	opensea	Body-opensea	CLCA4;CLCA4	NR_024602;NM_012128	Body;Body					CLCA4	ENST00000496322.1	TSS1500
cg25503618	-0.217176	0.293112	-8.50252	1.86543e-06	0.000196813	5.38567	8.41942e-06	1	87114706	CLCA3P	Body	opensea	Body-opensea	CLCA3P	NR_024604	Body					RP4-651E10.4;CLCA3P;CLCA3P	ENST00000456587.1;ENST00000284054.3;ENST00000466454.1	3'UTR;5'UTR;5'UTR					chr1:87113887-87114785	6
cg18279051	-0.22672	0.707027	-13.8827	8.30745e-09	4.21433e-06	10.786	1.14652e-06	1	87221401		IGR	opensea	IGR-opensea											chr1:87221300-87221755	3
cg16144533	0.342799	0.55836	15.3632	2.58606e-09	1.81578e-06	11.9005	1.99805e-07	1	87677564	LOC101927844	TSS1500	opensea	TSS1500-opensea	LOC101927844	NM_001290053	TSS1500
cg06881639	0.216984	0.234153	9.52974	5.5341e-07	8.31089e-05	6.62155	3.71477e-06	1	89752648		IGR	opensea	IGR-opensea				chr1:89752578-89752578							chr1:89752640-89752910	3
cg21422291	-0.204959	0.341371	-6.69813	2.09182e-05	0.00104692	2.90618	0.000200092	1	90053734	LRRC8B	Body	opensea	Body-opensea	LRRC8B;LRRC8B	NM_001134476;NM_015350	Body;Body			TRUE		LRRC8B;RP5-1007M22.2	ENST00000420280.1;ENST00000443562.1	5'UTR;3'UTR					chr1:90053174-90053865	4
cg11342821	0.201099	0.380654	8.02925	3.3885e-06	0.000297078	4.77546	7.74478e-05	1	91557617		IGR	opensea	IGR-opensea						TRUE					chr1:91557460-91557730	3
cg16667721	-0.203455	0.227351	-13.7253	9.46638e-09	4.61206e-06	10.6599	3.05863e-07	1	94747100		IGR	opensea	IGR-opensea											chr1:94746925-94747495	3
cg11809283	0.22048	0.650676	17.5946	5.33457e-10	5.9211e-07	13.3667	2.5545e-07	1	95102298		IGR	opensea	IGR-opensea						TRUE					chr1:95102260-95102495	3
cg27576900	0.231476	0.38528	18.7544	2.52384e-10	3.45619e-07	14.0426	2.85318e-07	1	95113915		IGR	opensea	IGR-opensea				chr1:95113814-95113814		TRUE		RP11-86H7.1	ENST00000442418.1	3'UTR	chr1:95113805-95114095	3
cg22227621	-0.260243	0.457307	-9.72246	4.45627e-07	7.15208e-05	6.84079	1.21393e-05	1	95464471	ALG14	Body	opensea	Body-opensea	ALG14	NM_144988	Body			TRUE		RP4-639F20.3	ENST00000507727.1	3'UTR
cg04095498	0.267883	0.417072	9.3099	7.11529e-07	9.97513e-05	6.36675	1.79711e-05	1	96828042		IGR	opensea	IGR-opensea						TRUE		RP5-898J17.1	ENST00000435311.1	3'UTR			chr1:96828008-96828714	6	chr1:96827804-96828716	6
cg02974368	0.277911	0.35237	9.33526	6.91041e-07	9.74341e-05	6.3964	1.28207e-05	1	96840725	LOC101928241	TSS1500	opensea	TSS1500-opensea	LOC101928241	NR_110693	TSS1500					RP5-898J17.1	ENST00000435311.1	TSS1500
cg16646421	0.240125	0.368861	7.83378	4.36776e-06	0.000354304	4.51542	5.77843e-05	1	97479399		IGR	opensea	IGR-opensea															chr1:97479329-97479850	3
cg21924314	-0.226685	0.332405	-11.9127	4.7203e-08	1.43026e-05	9.08789	1.47697e-06	1	99636927		IGR	opensea	IGR-opensea											chr1:99636765-99637030	3
cg27407949	0.240535	0.445905	7.20698	1.01641e-05	0.00063611	3.64854	0.000116889	1	99784527		IGR	opensea	IGR-opensea				chr1:99784335-99784335
cg17690393	-0.240675	0.470357	-18.4057	3.146e-10	4.12428e-07	13.845	3.18891e-07	1	100844658	CDC14A	Body	opensea	Body-opensea	CDC14A;CDC14A;CDC14A	NM_033313;NM_033312;NM_003672	Body;Body;Body					AC104457.1	ENST00000401248.1	TSS1500
cg15068243	-0.205073	0.342417	-7.48095	6.98545e-06	0.000490586	4.03376	5.97074e-05	1	101810325	LINC01307	Body	opensea	Body-opensea	LINC01307	NR_126402	Body					RP11-157N3.1;RP11-157N3.1	ENST00000454466.1;ENST00000439146.1	5'UTR;5'UTR	chr1:101810240-101810570	3
cg16395562	0.263788	0.492333	8.48826	1.89861e-06	0.000198892	5.36767	3.18904e-05	1	102189169		IGR	opensea	IGR-opensea								RP11-411H5.1	ENST00000415532.1	TSS200
cg21253060	0.241116	0.414447	6.74987	1.94083e-05	0.000995521	2.98328	0.000193734	1	102189179		IGR	opensea	IGR-opensea								RP11-411H5.1	ENST00000415532.1	TSS200
cg09104057	0.215967	0.47711	6.07297	5.3214e-05	0.00197288	1.94476	0.00061847	1	102189264		IGR	opensea	IGR-opensea								RP11-411H5.1	ENST00000415532.1	TSS200
cg25757926	-0.220354	0.478067	-9.93852	3.50949e-07	6.02979e-05	7.08209	1.61481e-05	1	105530151		IGR	opensea	IGR-opensea													chr1:105529857-105530505	5	chr1:105529682-105530574	3
cg07821808	0.21407	0.547445	6.1119	5.01298e-05	0.00189451	2.00625	0.000481307	1	106615686		IGR	opensea	IGR-opensea								RP5-947P14.1	ENST00000437803.1	TSS200
cg01887469	0.207607	0.369928	8.97501	1.05281e-06	0.000131488	5.96864	3.13998e-05	1	106887394		IGR	opensea	IGR-opensea											chr1:106887025-106887610	3
cg09344439	0.209247	0.436557	8.69942	1.46565e-06	0.000166127	5.63171	4.30215e-05	1	107097989		IGR	opensea	IGR-opensea															chr1:107097425-107098738	3
cg09222982	0.220015	0.411829	5.48911	0.00013363	0.00368293	0.996826	0.000956317	1	107224529		IGR	opensea	IGR-opensea						TRUE
cg03764387	0.329431	0.612076	5.30837	0.000179433	0.00449153	0.693686	0.000800809	1	107487395		IGR	opensea	IGR-opensea											chr1:107487385-107487650	3
cg05938949	0.354053	0.324148	7.31449	8.76346e-06	0.000575126	3.80089	6.89177e-05	1	107503190		IGR	opensea	IGR-opensea													chr1:107503150-107503301	4	chr1:107503002-107503458	3
cg06947721	0.300217	0.475304	5.64451	0.000104098	0.00311456	1.25385	0.000920201	1	107507229		IGR	opensea	IGR-opensea											chr1:107507220-107507390	3
cg13069337	0.205427	0.23565	6.52187	2.70727e-05	0.00124822	2.64069	0.000149979	1	107518498		IGR	opensea	IGR-opensea															chr1:107518403-107519184	6
cg14357901	0.235228	0.475779	6.16545	4.61933e-05	0.00179503	2.09048	0.000412929	1	107740195	NTNG1	Body	opensea	Body-opensea	NTNG1;NTNG1;NTNG1	NM_001113226;NM_001113228;NM_014917	Body;Body;Body					NTNG1	ENST00000370062.3	5'UTR					chr1:107739346-107740465	6
cg02833931	0.213752	0.521376	6.27177	3.9316e-05	0.00160961	2.25649	0.000487224	1	107803160	NTNG1	Body	opensea	Body-opensea	NTNG1;NTNG1;NTNG1	NM_001113226;NM_001113228;NM_014917	Body;Body;Body					NTNG1;NTNG1	ENST00000477948.1;ENST00000370062.3	TSS1500;5'UTR
cg06628165	0.222514	0.623703	12.8957	1.92691e-08	7.64575e-06	9.9689	2.33095e-06	1	109054539		IGR	opensea	IGR-opensea											chr1:109054465-109054730	3
cg10486132	-0.23728	0.457751	-6.09573	5.13871e-05	0.00192756	1.98074	0.000667172	1	110661320		IGR	opensea	IGR-opensea													chr1:110661317-110661888	3
cg12393845	0.211987	0.550953	5.68614	9.74173e-05	0.00297917	1.32212	0.000824585	1	111325623		IGR	shelf	IGR-shelf							Unclassified								chr1:111325286-111326721	6
cg08864105	0.255602	0.380233	11.5844	6.45737e-08	1.79183e-05	8.7774	2.70922e-06	1	111743020	DENND2D	1stExon	shelf	1stExon-shelf	DENND2D	NM_024901	1stExon				Unclassified	DENND2D;CHI3L2;DENND2D;DENND2D;DENND2D;DENND2D;DENND2D;DENND2D	ENST00000473822.1;ENST00000445067.2;ENST00000488786.1;ENST00000477586.1;ENST00000473682.1;ENST00000357640.4;ENST00000473682.1;ENST00000463713.1	3'UTR;TSS1500;TSS200;TSS1500;1stExon;1stExon;3'UTR;3'UTR	chr1:111742465-111743675	3
cg18924738	0.232707	0.368104	14.1383	6.73907e-09	3.61021e-06	10.9875	8.0167e-07	1	111743038	DENND2D	1stExon	shelf	1stExon-shelf	DENND2D;DENND2D	NM_024901;NM_001271833	1stExon;Body				Unclassified	DENND2D;CHI3L2;DENND2D;DENND2D;DENND2D;DENND2D;DENND2D;DENND2D	ENST00000473822.1;ENST00000445067.2;ENST00000488786.1;ENST00000477586.1;ENST00000473682.1;ENST00000357640.4;ENST00000473682.1;ENST00000463713.1	3'UTR;TSS1500;TSS200;TSS1500;1stExon;1stExon;3'UTR;3'UTR	chr1:111742465-111743675	3
cg01439475	-0.217258	0.662224	-8.03695	3.35506e-06	0.000294742	4.78561	3.17505e-05	1	114372756	PTPN22	Body	opensea	Body-opensea	PTPN22;PTPN22;PTPN22;PTPN22;AP4B1-AS1	NM_001193431;NM_001308297;NM_015967;NM_012411;NR_125965	Body;Body;Body;Body;Body					PTPN22	ENST00000532224.1	3'UTR	chr1:114372725-114373115	3
cg11944045	-0.269621	0.541248	-14.4182	5.37994e-09	3.06169e-06	11.2037	5.59192e-07	1	117363275		IGR	opensea	IGR-opensea				chr1:117363043-117363043							chr1:117363025-117363335	3
cg14476101	-0.21177	0.324362	-5.27606	0.000189231	0.00465799	0.639022	0.000707022	1	120255992	PHGDH	Body	shore	Body-shore	PHGDH	NM_006623	Body	chr1:120255895-120255895	RDMR			PHGDH;PHGDH;PHGDH;PHGDH;PHGDH	ENST00000493622.1;ENST00000496756.1;ENST00000462324.1;ENST00000537497.1;ENST00000535091.1	5'UTR;5'UTR;5'UTR;5'UTR;5'UTR	chr1:120255685-120256075	3
cg26457483	-0.260117	0.504184	-7.5293	6.54436e-06	0.00046857	4.10071	9.0864e-05	1	120256112	PHGDH	Body	shore	Body-shore	PHGDH	NM_006623	Body	chr1:120255895-120255895	RDMR			PHGDH;PHGDH;PHGDH;PHGDH;PHGDH	ENST00000493622.1;ENST00000496756.1;ENST00000462324.1;ENST00000537497.1;ENST00000535091.1	5'UTR;5'UTR;5'UTR;5'UTR;5'UTR	chr1:120256080-120256730	3
cg10139312	0.223028	0.655327	6.71327	2.04638e-05	0.00103075	2.92878	0.000113557	1	120307478	HMGCS2	Body	opensea	Body-opensea	HMGCS2;HMGCS2	NM_001166107;NM_005518	Body;Body					HMGCS2	ENST00000476640.1	TSS1500
cg24853868	-0.209541	0.484606	-9.78615	4.15152e-07	6.802e-05	6.9124	2.2971e-05	1	146555624		IGR	shore	IGR-shore							Promoter_Associated				chr1:146555540-146555775	3
cg02776249	-0.276336	0.673592	-8.13074	2.97516e-06	0.00027138	4.9086	2.14122e-05	1	150033576		IGR	opensea	IGR-opensea													chr1:150033494-150033964	3	chr1:150033368-150034232	4
cg04664446	-0.207728	0.524931	-7.42117	7.57521e-06	0.00051844	3.95054	0.00016316	1	150814317	ARNT	Body	opensea	Body-opensea	ARNT;ARNT;ARNT;ARNT;ARNT	NM_001286035;NM_178427;NM_001197325;NM_001286036;NM_001668	Body;Body;Body;Body;Body				Unclassified_Cell_type_specific	ARNT;ARNT;ARNT	ENST00000497108.2;ENST00000505979.1;ENST00000504358.1	3'UTR;3'UTR;3'UTR	chr1:150814265-150814470	3
cg03456799	-0.368025	0.387655	-9.47226	5.9074e-07	8.72941e-05	6.55541	6.75952e-06	1	151634388	SNX27	Body	opensea	Body-opensea	SNX27	NM_030918	Body					SNX27;SNX27	ENST00000482791.1;ENST00000368841.2	TSS1500;3'UTR	chr1:151634260-151634575	3
cg15044951	-0.206986	0.192901	-6.76441	1.90052e-05	0.000980854	3.00488	6.26568e-05	1	151634554	SNX27	Body	opensea	Body-opensea	SNX27	NM_030918	Body					SNX27;SNX27	ENST00000482791.1;ENST00000368841.2	TSS200;3'UTR	chr1:151634260-151634575	3
cg08948808	0.206769	0.468566	4.36587	0.00089718	0.013523	-0.955926	0.00490942	1	152942003	SPRR4	TSS1500	opensea	TSS1500-opensea	SPRR4	NM_173080	TSS1500					SPRR4	ENST00000328051.2	TSS1500
cg14680131	-0.229805	0.542146	-14.5599	4.80704e-09	2.837e-06	11.3114	1.23859e-06	1	156131379	SEMA4A	Body	opensea	Body-opensea	SEMA4A;SEMA4A;SEMA4A;SEMA4A	NM_001193301;NM_001193300;NM_022367;NM_001193302	Body;Body;Body;Body			TRUE	Gene_Associated_Cell_type_specific	SEMA4A;SEMA4A;SEMA4A;SEMA4A	ENST00000466698.1;ENST00000469065.1;ENST00000487358.1;ENST00000462892.1	5'UTR;5'UTR;5'UTR;5'UTR	chr1:156131145-156131490	3
cg08583841	0.2119	0.510297	8.09814	3.10172e-06	0.000278723	4.86597	7.41074e-05	1	157647730		IGR	opensea	IGR-opensea								FCRL3;FCRL3;FCRL3;RP11-367J7.2	ENST00000492769.1;ENST00000480682.1;ENST00000368184.3;ENST00000457799.1	3'UTR;3'UTR;3'UTR;TSS1500
cg21348284	0.20895	0.429571	5.14863	0.000233716	0.00537177	0.42203	0.00147688	1	158370467	OR10T2	TSS1500	opensea	TSS1500-opensea	OR10T2	NM_001004475	TSS1500					OR10T2	ENST00000334438.1	TSS1500
cg04923174	0.203932	0.294258	6.59846	2.41903e-05	0.00115805	2.75658	0.000228589	1	158549277	OR10X1	1stExon	opensea	1stExon-opensea	OR10X1	NM_001004477	1stExon					OR10X1	ENST00000368150.1	1stExon
cg16041062	0.22002	0.419569	4.88159	0.000366437	0.0073077	-0.0396457	0.00228513	1	158584994	SPTA1	ExonBnd	opensea	ExonBnd-opensea	SPTA1;SPTA1	NM_003126;NM_003126	ExonBnd;Body					SPTA1;SPTA1;SPTA1;SPTA1	ENST00000498708.1;ENST00000481212.1;ENST00000492934.1;ENST00000368148.3	3'UTR;TSS1500;3'UTR;ExonBnd
cg07902369	0.211175	0.538939	6.29718	3.78389e-05	0.00156696	2.29593	0.000420535	1	158723257	OR6K6	TSS1500	opensea	TSS1500-opensea	OR6K6	NM_001005184	TSS1500					OR6K6	ENST00000368144.2	TSS1500
cg13677990	0.22664	0.635092	9.50246	5.70802e-07	8.50907e-05	6.5902	2.44137e-05	1	158788461		IGR	opensea	IGR-opensea				chr1:158788454-158788454							chr1:158788440-158788650	3
cg25119415	0.220095	0.555359	6.1751	4.55192e-05	0.00177779	2.10562	0.000488109	1	158799935	MNDA	TSS1500	opensea	TSS1500-opensea	MNDA	NM_002432	TSS1500					MNDA;MNDA	ENST00000368141.4;ENST00000491210.1	TSS1500;TSS1500	chr1:158799925-158800155	3
cg10905220	0.20197	0.53507	5.80774	8.03724e-05	0.00260809	1.52013	0.000792146	1	159301504		IGR	opensea	IGR-opensea
cg15700197	0.242608	0.389755	7.46789	7.10997e-06	0.000496504	4.01562	8.17957e-05	1	159409207	OR10J1	TSS1500	opensea	TSS1500-opensea	OR10J1	NM_012351	TSS1500					OR10J1;RP11-550P17.5	ENST00000423932.3;ENST00000431862.1	TSS1500;3'UTR
cg21209282	0.229662	0.388063	9.12278	8.84466e-07	0.000116745	6.14581	2.03523e-05	1	163260161	RGS5	5'UTR	opensea	5'UTR-opensea	RGS5	NM_001254748	5'UTR					RP11-267N12.3;RP11-267N12.3;RP11-267N12.3;NUF2;RP11-267N12.3;RP11-267N12.3;RP11-267N12.3;RP11-267N12.3	ENST00000451759.1;ENST00000449680.1;ENST00000427213.1;ENST00000534289.1;ENST00000531954.1;ENST00000530241.1;ENST00000534288.1;ENST00000428971.2	3'UTR;3'UTR;3'UTR;5'UTR;3'UTR;3'UTR;3'UTR;3'UTR	chr1:163259925-163260430	3
cg15303300	-0.215897	0.308722	-9.48832	5.80045e-07	8.60755e-05	6.57393	1.16146e-05	1	163844956		IGR	opensea	IGR-opensea				chr1:163844797-163844797		TRUE					chr1:163844825-163845095	3
cg19361623	0.212564	0.444746	7.42654	7.52013e-06	0.000516298	3.95803	0.00013767	1	164949670		IGR	opensea	IGR-opensea								U6	ENST00000364400.1	TSS1500
cg22004053	0.203654	0.472585	4.62608	0.000568591	0.00987635	-0.489789	0.00316836	1	170758474		IGR	opensea	IGR-opensea											chr1:170758300-170758490	3
cg21409029	-0.226366	0.593917	-4.74676	0.000461539	0.00854389	-0.276185	0.00200909	1	171535519	PRRC2C	Body	opensea	Body-opensea	PRRC2C	NM_015172	Body					PRRC2C	ENST00000412837.2	TSS1500					chr1:171535409-171536052	6
cg25722073	-0.22552	0.4131	-7.41734	7.61471e-06	0.000520227	3.9452	0.000117887	1	172351357	DNM3	Body	opensea	Body-opensea	DNM3;DNM3	NM_015569;NM_001136127	Body;Body			TRUE		PIGC;PIGC;PIGC	ENST00000465374.1;ENST00000489002.1;ENST00000475059.1	TSS1500;3'UTR;3'UTR	chr1:172351160-172351370	3
cg17267956	0.213482	0.420804	12.0013	4.34266e-08	1.35706e-05	9.17032	4.34551e-06	1	173475955	SLC9A11	Body	opensea	Body-opensea	SLC9A11	NM_178527	Body			TRUE		SLC9C2;SLC9C2	ENST00000466087.1;ENST00000497689.1	3'UTR;3'UTR					chr1:173475369-173477391	6
cg21568193	-0.222698	0.405157	-10.894	1.28007e-07	2.88854e-05	8.09555	8.55305e-06	1	173496518	SLC9C2	Body	opensea	Body-opensea	SLC9C2	NM_178527	Body					SLC9C2;SLC9C2;SLC9C2	ENST00000536496.1;ENST00000466087.1;ENST00000497689.1	3'UTR;3'UTR;3'UTR	chr1:173496285-173496590	3
cg02561451	-0.22813	0.503162	-6.40682	3.21082e-05	0.00140392	2.46505	0.000327749	1	173546667	SLC9C2	Body	opensea	Body-opensea	SLC9C2	NM_178527	Body					SLC9C2;SLC9C2;RP3-436N22.3	ENST00000466087.1;ENST00000497689.1;ENST00000431459.1	TSS1500;3'UTR;5'UTR
cg14979354	0.375976	0.632678	11.0509	1.0923e-07	2.58103e-05	8.25406	1.39699e-06	1	173570861	SLC9C2	Body	opensea	Body-opensea	SLC9C2	NM_178527	Body					SLC9C2;SLC9C2;SLC9C2;SLC9C2;SLC9C2;RP3-436N22.3	ENST00000476568.1;ENST00000476568.1;ENST00000536496.1;ENST00000479367.1;ENST00000536496.1;ENST00000431459.1	3'UTR;1stExon;ExonBnd;3'UTR;5'UTR;5'UTR	chr1:173570785-173571090	3
cg10196751	-0.242318	0.640054	-13.0494	1.68412e-08	6.96871e-06	10.1004	2.06761e-06	1	175186983		IGR	opensea	IGR-opensea											chr1:175186840-175187130	3
cg03768831	0.20532	0.42454	9.20192	8.06375e-07	0.000109472	6.23972	2.50375e-05	1	177154353	FAM5B	5'UTR	shelf	5'UTR-shelf	FAM5B	NM_021165	5'UTR					FAM5B;FAM5B	ENST00000361539.4;ENST00000536589.1	5'UTR;5'UTR					chr1:177154035-177155495	6
cg12478266	0.286408	0.511156	10.5767	1.77442e-07	3.67179e-05	7.76844	5.55142e-06	1	177675656		IGR	opensea	IGR-opensea						TRUE		RP11-63B19.1	ENST00000427173.1	5'UTR
cg24475948	-0.20194	0.674615	-10.7476	1.48678e-07	3.22652e-05	7.94572	3.8997e-06	1	178845478	RALGPS2	Body	opensea	Body-opensea	RALGPS2;RALGPS2	NM_001286247;NM_152663	Body;Body					RALGPS2;RALGPS2	ENST00000477383.1;ENST00000495034.1	TSS1500;5'UTR
cg16101902	-0.24342	0.523584	-16.9677	8.15078e-10	8.02162e-07	12.9781	5.22901e-07	1	179332148		IGR	shelf	IGR-shelf
cg11951808	-0.261019	0.295597	-19.2689	1.83584e-10	2.72101e-07	14.3259	4.88968e-08	1	179995775	CEP350	Body	opensea	Body-opensea	CEP350	NM_014810	Body								chr1:179995720-179996050	3
cg03017865	-0.204815	0.228413	-11.3401	8.19353e-08	2.0941e-05	8.5407	2.11729e-06	1	179995825	CEP350	Body	opensea	Body-opensea	CEP350	NM_014810	Body								chr1:179995720-179996050	3
cg11159252	-0.362945	0.546452	-9.5039	5.69869e-07	8.49927e-05	6.59186	4.35202e-06	1	180945887	STX6	Body	opensea	Body-opensea	STX6;STX6	NM_001286210;NM_005819	Body;Body					RP11-46A10.5;STX6	ENST00000358073.2;ENST00000469135.1	TSS1500;3'UTR
cg23065882	-0.344998	0.691883	-6.36057	3.44043e-05	0.00146924	2.39392	4.53213e-05	1	180945898	STX6	Body	opensea	Body-opensea	STX6;STX6	NM_001286210;NM_005819	Body;Body					RP11-46A10.5;STX6	ENST00000358073.2;ENST00000469135.1	TSS1500;3'UTR
cg06128826	-0.21143	0.235739	-11.3557	8.06853e-08	2.07726e-05	8.556	1.08768e-05	1	180946766	STX6	Body	opensea	Body-opensea	STX6;STX6	NM_001286210;NM_005819	Body;Body					RP11-46A10.5;STX6	ENST00000358073.2;ENST00000469135.1	TSS1500;3'UTR
cg03056393	-0.234105	0.565725	-14.2514	6.14973e-09	3.3799e-06	11.0755	1.17532e-06	1	182860211		IGR	opensea	IGR-opensea						TRUE									chr1:182852041-182860780	6
cg20579480	-0.265381	0.33822	-9.90636	3.63555e-07	6.18637e-05	7.04647	6.19439e-06	1	183622007	APOBEC4	5'UTR	opensea	5'UTR-opensea	APOBEC4;RGL1	NM_203454;NM_015149	5'UTR;5'UTR					APOBEC4;APOBEC4;RGL1;RGL1;RGL1;RGL1	ENST00000481562.1;ENST00000308641.4;ENST00000304685.3;ENST00000367531.1;ENST00000536277.1;ENST00000543395.1	3'UTR;5'UTR;5'UTR;5'UTR;5'UTR;5'UTR	chr1:183621720-183622070	3
cg22033352	-0.269516	0.680567	-16.0186	1.59319e-09	1.29226e-06	12.3559	1.99805e-07	1	185540193	LINC01350	Body	opensea	Body-opensea	LINC01350	NR_110793	Body	chr1:185540108-185540108							chr1:185540120-185540495	3
cg02176951	-0.243144	0.543651	-20.0768	1.13158e-10	1.92896e-07	14.7515	2.1434e-07	1	186090884	HMCN1	Body	opensea	Body-opensea	HMCN1;MIR548F1	NM_031935;NR_031642	Body;Body	chr1:186090860-186090860
cg08906219	0.204352	0.45138	5.78978	8.26775e-05	0.00265883	1.49102	0.000732864	1	187412185		IGR	opensea	IGR-opensea						TRUE		RP11-445P19.1;RP11-445P19.1	ENST00000444887.1;ENST00000427337.1	TSS1500;TSS1500
cg19634762	0.200728	0.317628	9.1634	8.43415e-07	0.000112819	6.1941	3.39999e-05	1	187412594		IGR	opensea	IGR-opensea						TRUE		RP11-445P19.1;RP11-445P19.1	ENST00000444887.1;ENST00000427337.1	TSS200;TSS200
cg10103000	0.2027	0.382108	6.99304	1.37119e-05	0.000782285	3.34073	0.000173329	1	187609278		IGR	opensea	IGR-opensea								ERVMER61-1	ENST00000429725.1	TSS1500
cg05374271	-0.249812	0.490564	-19.5381	1.55926e-10	2.40275e-07	14.4702	1.9645e-07	1	192778890	RGS2	Body	shore	Body-shore	RGS2	NM_002923	Body					RGS2;RGS2;RGS2	ENST00000483295.1;ENST00000464302.1;ENST00000487236.1	5'UTR;5'UTR;5'UTR					chr1:192775826-192784755	6
cg16608652	-0.21146	0.330549	-9.00419	1.01702e-06	0.000128277	6.00383	1.67829e-05	1	193155390	B3GALT2	5'UTR	opensea	5'UTR-opensea	B3GALT2;B3GALT2;CDC73	NM_003783;NM_003783;NM_024529	5'UTR;1stExon;Body			TRUE		B3GALT2;B3GALT2	ENST00000367434.4;ENST00000367434.4	1stExon;5'UTR			chr1:193154854-193156698	6	chr1:193154980-193155972	3
cg21833750	0.2087	0.459605	4.73694	0.000469409	0.00864681	-0.293507	0.00246986	1	194628200		IGR	opensea	IGR-opensea															chr1:194626291-194628306	6
cg25729466	0.266642	0.602636	9.15592	8.50817e-07	0.000113623	6.18522	1.17184e-05	1	195972365		IGR	opensea	IGR-opensea						TRUE					chr1:195972180-195972375	3
cg02987167	-0.221579	0.422641	-7.39694	7.82908e-06	0.000530941	3.91669	0.000129121	1	196030339		IGR	opensea	IGR-opensea								RP11-476B1.1	ENST00000430519.1	TSS200
cg18579187	-0.214722	0.611604	-11.706	5.74448e-08	1.64363e-05	8.89345	5.79035e-06	1	197290211	CRB1	5'UTR	opensea	5'UTR-opensea	CRB1;CRB1;CRB1;CRB1;CRB1;CRB1	NM_001257965;NR_047564;NR_047563;NM_001193640;NM_201253;NM_001257966	5'UTR;Body;Body;Body;Body;Body					CRB1;CRB1	ENST00000535699.1;ENST00000475659.1	5'UTR;5'UTR	chr1:197290145-197290710	3
cg13132858	0.233238	0.744445	20.1358	1.09308e-10	1.8807e-07	14.7817	1.13807e-08	1	197433347	CRB1	Body	opensea	Body-opensea	CRB1;CRB1;CRB1;CRB1;CRB1;CRB1	NR_047564;NR_047563;NM_001193640;NM_201253;NM_001257966;NM_001257965	Body;Body;Body;Body;Body;Body					CRB1;CRB1	ENST00000367401.2;ENST00000484075.1	3'UTR;3'UTR	chr1:197433180-197433635	3
cg20116936	0.321729	0.235872	11.7453	5.53261e-08	1.60145e-05	8.93069	1.51065e-07	1	200100809	NR5A2	Body	opensea	Body-opensea	NR5A2;NR5A2;NR5A2	NM_205860;NM_003822;NM_001276464	Body;Body;Body					NR5A2	ENST00000542116.1	3'UTR	chr1:200100700-200101010	3
cg13449430	-0.285174	0.620397	-19.365	1.73148e-10	2.60547e-07	14.3777	4.50147e-08	1	201465497	CSRP1	5'UTR	opensea	5'UTR-opensea	CSRP1;CSRP1;CSRP1;CSRP1	NM_001193572;NM_001193571;NM_001193570;NM_004078	5'UTR;5'UTR;5'UTR;5'UTR					CSRP1;CSRP1;CSRP1;CSRP1;CSRP1;CSRP1;CSRP1;CSRP1;CSRP1;CSRP1;CSRP1;CSRP1;CSRP1;CSRP1;CSRP1;CSRP1	ENST00000532313.1;ENST00000532460.1;ENST00000533188.1;ENST00000471596.1;ENST00000481851.1;ENST00000524951.1;ENST00000533432.1;ENST00000545649.1;ENST00000340006.2;ENST00000367306.1;ENST00000526256.1;ENST00000530120.1;ENST00000526317.1;ENST00000458271.2;ENST00000527573.1;ENST00000529975.1	TSS200;5'UTR;3'UTR;3'UTR;3'UTR;5'UTR;5'UTR;5'UTR;5'UTR;5'UTR;3'UTR;3'UTR;3'UTR;3'UTR;3'UTR;3'UTR			chr1:201464673-201465691	6	chr1:201464447-201465803	6
cg22246215	-0.208763	0.692439	-13.2344	1.43477e-08	6.18229e-06	10.2565	1.01511e-06	1	203118486	ADORA1	Body	opensea	Body-opensea	ADORA1;ADORA1	NM_000674;NM_001048230	Body;Body					RP11-335O13.8;ADORA1;ADORA1	ENST00000434265.1;ENST00000472535.1;ENST00000464019.1	3'UTR;TSS1500;5'UTR	chr1:203118300-203118875	3
cg05749351	-0.304144	0.514665	-10.1418	2.81357e-07	5.13155e-05	7.30497	5.1002e-06	1	205897809	SLC26A9	Body	opensea	Body-opensea	SLC26A9;SLC26A9;SLC26A9	NM_052934;NM_134325;NM_001142600	Body;Body;TSS1500					SLC26A9;SLC26A9	ENST00000469392.1;ENST00000491127.1	3'UTR;TSS1500	chr1:205897405-205897895	3
cg24465721	-0.241091	0.39534	-8.14093	2.93672e-06	0.000269071	4.9219	2.70763e-05	1	207227806	YOD1	TSS1500	shore	TSS1500-shore	YOD1;PFKFB2;PFKFB2	NM_001276320;NM_001018053;NM_006212	TSS1500;5'UTR;5'UTR					YOD1;PFKFB2;PFKFB2;PFKFB2;PFKFB2;PFKFB2;PFKFB2	ENST00000367084.1;ENST00000545806.1;ENST00000367080.3;ENST00000464777.1;ENST00000468857.1;ENST00000367079.2;ENST00000411990.2	TSS1500;TSS1500;5'UTR;5'UTR;5'UTR;5'UTR;5'UTR
cg12244938	-0.253616	0.399623	-18.877	2.33771e-10	3.23733e-07	14.1111	1.33637e-07	1	209544120		IGR	opensea	IGR-opensea								RP11-372M18.2;RP11-372M18.2	ENST00000447257.1;ENST00000443636.1	TSS1500;5'UTR	chr1:209544080-209544255	3
cg00121963	-0.209952	0.445303	-6.96977	1.41706e-05	0.000800334	3.30688	0.000206478	1	209663736		IGR	opensea	IGR-opensea															chr1:209663182-209663854	6
cg18759788	0.235312	0.404427	7.19233	1.03727e-05	0.000645335	3.62766	0.000104758	1	210108326		IGR	shelf	IGR-shelf
cg26926612	-0.28387	0.377735	-19.7711	1.35595e-10	2.18526e-07	14.5932	3.4508e-08	1	214153294		IGR	island	IGR-island								PROX1-AS1	ENST00000451396.2	3'UTR	chr1:214153025-214153595	3
cg00795024	-0.226869	0.415363	-11.1954	9.45347e-08	2.33369e-05	8.39821	4.62556e-06	1	214157026		IGR	shore	IGR-shore							Unclassified_Cell_type_specific	PROX1;PROX1-AS1	ENST00000471129.1;ENST00000451396.2	5'UTR;3'UTR	chr1:214157005-214157575	3
cg00949753	-0.36116	0.57151	-17.293	6.52979e-10	6.87552e-07	13.1819	1.0732e-07	1	214157306		IGR	shore	IGR-shore					RDMR		Unclassified_Cell_type_specific	PROX1;PROX1-AS1	ENST00000471129.1;ENST00000451396.2	5'UTR;3'UTR	chr1:214157005-214157575	3
cg07896717	-0.28269	0.56394	-16.2597	1.33923e-09	1.13752e-06	12.518	2.58102e-07	1	214157414		IGR	shore	IGR-shore					RDMR		Unclassified_Cell_type_specific	PROX1;PROX1-AS1	ENST00000471129.1;ENST00000451396.2	5'UTR;3'UTR	chr1:214157005-214157575	3
cg23633547	-0.294201	0.711148	-12.3737	3.07735e-08	1.05865e-05	9.50986	5.00533e-07	1	214157565		IGR	shore	IGR-shore					RDMR		Unclassified_Cell_type_specific	PROX1;PROX1-AS1	ENST00000471129.1;ENST00000451396.2	5'UTR;3'UTR	chr1:214157005-214157575	3
cg05999983	-0.202687	0.41508	-10.7917	1.42091e-07	3.12104e-05	7.9911	1.61298e-05	1	214157936	PROX1-AS1	Body	shore	Body-shore	PROX1-AS1	NR_037850	Body	chr1:214157858-214157858	RDMR		Unclassified_Cell_type_specific	PROX1;PROX1-AS1	ENST00000471129.1;ENST00000451396.2	5'UTR;3'UTR	chr1:214157605-214158135	3
cg22210652	-0.214197	0.161271	-9.0763	9.34073e-07	0.000120999	6.09034	3.25206e-07	1	214159589	PROX1-AS1	TSS200	shore	TSS200-shore	PROX1-AS1	NR_037850	TSS200				Unclassified_Cell_type_specific	PROX1;PROX1-AS1	ENST00000471129.1;ENST00000451396.2	5'UTR;TSS200	chr1:214158240-214160215	3
cg25436344	-0.379148	0.555063	-12.4475	2.87726e-08	1.00795e-05	9.57596	1.19625e-06	1	215139809		IGR	opensea	IGR-opensea											chr1:215139800-215140035	3
cg13201279	0.286684	0.269581	13.5481	1.09824e-08	5.14195e-06	10.5161	7.21894e-07	1	215179070	KCNK2	5'UTR	opensea	5'UTR-opensea	KCNK2;KCNK2	NM_001017424;NM_001017424	5'UTR;1stExon					KCNK2;KCNK2;KCNK2;KCNK2	ENST00000486921.1;ENST00000467031.1;ENST00000366948.3;ENST00000391895.2	TSS200;TSS200;TSS200;TSS200	chr1:215178760-215179290	3
cg14989033	0.351031	0.278186	17.0333	7.79195e-10	7.7721e-07	13.0196	1.57027e-08	1	215179151	KCNK2	1stExon	opensea	1stExon-opensea	KCNK2;KCNK2	NM_001017424;NM_001017424	1stExon;5'UTR					KCNK2;KCNK2;KCNK2;KCNK2;KCNK2	ENST00000467031.1;ENST00000366948.3;ENST00000391895.2;ENST00000486921.1;ENST00000486921.1	TSS200;TSS200;TSS200;5'UTR;1stExon	chr1:215178760-215179290	3
cg20176777	0.51306	0.574572	25.0244	8.30515e-12	3.08048e-08	16.9305	2.27582e-10	1	215179191	KCNK2	5'UTR	opensea	5'UTR-opensea	KCNK2;KCNK2	NM_001017424;NM_001017424	5'UTR;1stExon					KCNK2;KCNK2;KCNK2;KCNK2;KCNK2	ENST00000467031.1;ENST00000366948.3;ENST00000391895.2;ENST00000486921.1;ENST00000486921.1	TSS200;TSS200;TSS200;5'UTR;1stExon	chr1:215178760-215179290	3
cg00848374	0.560458	0.551763	28.5371	1.73171e-12	9.68334e-09	18.1281	2.31597e-10	1	215179216	KCNK2	1stExon	opensea	1stExon-opensea	KCNK2;KCNK2	NM_001017424;NM_001017424	1stExon;5'UTR					KCNK2;KCNK2;KCNK2;KCNK2;KCNK2;KCNK2;KCNK2;KCNK2	ENST00000486921.1;ENST00000486921.1;ENST00000467031.1;ENST00000467031.1;ENST00000366948.3;ENST00000366948.3;ENST00000391895.2;ENST00000391895.2	5'UTR;1stExon;5'UTR;1stExon;5'UTR;1stExon;5'UTR;1stExon	chr1:215178760-215179290	3
cg05129325	-0.206936	0.478482	-15.2946	2.7235e-09	1.88226e-06	11.8516	2.08981e-06	1	215255161	KCNK2	TSS1500	shore	TSS1500-shore	KCNK2;KCNK2;KCNK2	NM_014217;NM_001017425;NM_001017424	TSS1500;TSS1500;Body					KCNK2;KCNK2;KCNK2;KCNK2;KCNK2	ENST00000391894.2;ENST00000470177.1;ENST00000444842.2;ENST00000478774.1;ENST00000478774.1	TSS1500;TSS1500;TSS1500;1stExon;5'UTR	chr1:215254900-215255195	3
cg16271121	-0.331676	0.501249	-9.26749	7.47271e-07	0.000103368	6.31701	2.77651e-05	1	215430385		IGR	opensea	IGR-opensea															chr1:215430231-215431005	6
cg27638968	0.234581	0.353467	13.6791	9.8381e-09	4.7338e-06	10.6226	9.4493e-07	1	219484101		IGR	opensea	IGR-opensea															chr1:219482868-219485199	6
cg17108958	0.233114	0.396999	6.32598	3.62356e-05	0.00152162	2.34052	0.000360595	1	221129545		IGR	opensea	IGR-opensea						TRUE
cg20662273	-0.270384	0.494425	-10.2453	2.51761e-07	4.75022e-05	7.41689	7.20968e-06	1	221259207		IGR	opensea	IGR-opensea											chr1:221259065-221259490	3
cg19208107	0.238102	0.327465	8.83988	1.23703e-06	0.000147483	5.80451	1.91103e-05	1	221457510		IGR	opensea	IGR-opensea											chr1:221457365-221457755	3
cg08968773	0.215233	0.372215	9.27506	7.40759e-07	0.000102679	6.32589	2.28126e-05	1	221567575		IGR	opensea	IGR-opensea				chr1:221567491-221567491		TRUE					chr1:221567320-221567875	3
cg07041795	0.221271	0.517358	6.69091	2.11388e-05	0.00105381	2.89538	0.000263019	1	222227333		IGR	opensea	IGR-opensea						TRUE		RP11-400N13.3	ENST00000438158.1	3'UTR	chr1:222227220-222227435	3
cg02096552	-0.204331	0.592847	-7.27119	9.30112e-06	0.000599014	3.73971	0.000141415	1	223168232	DISP1	Body	opensea	Body-opensea	DISP1	NM_032890	Body			TRUE		DISP1;DISP1	ENST00000284476.6;ENST00000495684.1	ExonBnd;5'UTR	chr1:223167785-223168250	3
cg00693833	-0.247549	0.475235	-12.5016	2.73946e-08	9.73016e-06	9.62417	2.61605e-06	1	223810280	CAPN8	Body	opensea	Body-opensea	CAPN8	NM_001143962	Body					CAPN8	ENST00000467384.2	3'UTR					chr1:223808937-223810992	6
cg04159361	-0.31181	0.696973	-15.4027	2.51018e-09	1.79642e-06	11.9287	2.42999e-08	1	223810412	CAPN8	Body	opensea	Body-opensea	CAPN8	NM_001143962	Body					CAPN8;CAPN8;CAPN8	ENST00000465098.1;ENST00000366872.5;ENST00000467384.2	3'UTR;ExonBnd;3'UTR	chr1:223810405-223810595	3
cg01421737	-0.209383	0.629236	-5.99061	6.04199e-05	0.00214976	1.81398	0.000413032	1	224647109		IGR	opensea	IGR-opensea								CNIH3;CNIH3;CNIH3	ENST00000471578.1;ENST00000483512.1;ENST00000498126.1	5'UTR;5'UTR;5'UTR					chr1:224646667-224647122	3
cg21238327	-0.200564	0.36265	-4.59336	0.000601863	0.010268	-0.547981	0.00305043	1	226222428		IGR	opensea	IGR-opensea				chr1:226222205-226222205							chr1:226222200-226222595	3
cg09257635	0.224315	0.804255	8.21742	2.6647e-06	0.000251742	5.02132	1.49965e-05	1	228346181	GJC2	Body	island	Body-island	GJC2	NM_020435	Body								chr1:228346085-228346675	3
cg17680089	0.233423	0.52928	10.232	2.5537e-07	4.79747e-05	7.40256	1.01468e-05	1	228346338	GJC2	Body	island	Body-island	GJC2	NM_020435	Body								chr1:228346085-228346675	3
cg23733384	0.23239	0.432572	8.14112	2.93602e-06	0.000269041	4.92214	6.11836e-05	1	228346347	GJC2	Body	island	Body-island	GJC2	NM_020435	Body								chr1:228346085-228346675	3
cg16676676	-0.386877	0.48478	-17.8508	4.50405e-10	5.31071e-07	13.5207	3.51831e-08	1	228558987	OBSCN	Body	island	Body-island	OBSCN	NM_001098623	Body								chr1:228558740-228559255	3
cg16397638	-0.388564	0.407449	-9.87682	3.75562e-07	6.32317e-05	7.01366	2.38968e-05	1	228559083	OBSCN	Body	island	Body-island	OBSCN	NM_001098623	Body								chr1:228558740-228559255	3
cg03224650	-0.399674	0.404192	-17.6658	5.08831e-10	5.70783e-07	13.4098	5.77895e-08	1	228559090	OBSCN	Body	island	Body-island	OBSCN	NM_001098623	Body								chr1:228558740-228559255	3
cg00566164	-0.448937	0.393935	-20.8106	7.40683e-11	1.44496e-07	15.1191	2.59997e-08	1	228559156	OBSCN	Body	island	Body-island	OBSCN	NM_001098623	Body								chr1:228558740-228559255	3
cg07364631	-0.303728	0.52864	-20.8983	7.04738e-11	1.39603e-07	15.1619	3.32806e-08	1	228917168		IGR	opensea	IGR-opensea				chr1:228917012-228917012							chr1:228916920-228917555	3
cg14855089	0.237279	0.562255	7.29868	8.95582e-06	0.000584115	3.77858	9.9321e-05	1	230269122	GALNT2	Body	opensea	Body-opensea	GALNT2;GALNT2	NM_001291866;NM_004481	Body;Body					GALNT2;GALNT2	ENST00000494106.1;ENST00000541865.1	5'UTR;5'UTR	chr1:230268865-230269250	3
cg10442549	-0.23018	0.424184	-9.61418	5.03092e-07	7.76861e-05	6.71808	1.34494e-05	1	230818260	COG2	Body	opensea	Body-opensea	COG2;COG2	NM_001145036;NM_007357	Body;Body			TRUE		COG2	ENST00000494371.1	5'UTR	chr1:230818120-230818415	3
cg17891827	-0.258508	0.55977	-15.3419	2.62781e-09	1.83302e-06	11.8854	7.19385e-07	1	231754638	TSNAX-DISC1	Body	opensea	Body-opensea	TSNAX-DISC1;TSNAX-DISC1;TSNAX-DISC1;TSNAX-DISC1;TSNAX-DISC1;TSNAX-DISC1;TSNAX-DISC1;TSNAX-DISC1	NR_028399;NR_028400;NR_028396;NR_028395;NR_028394;NR_028398;NR_028397;NR_028393	Body;Body;Body;Body;Body;Body;Body;Body								chr1:231754440-231754650	3
cg16371229	0.237865	0.436882	7.70926	5.14634e-06	0.000397051	4.34726	7.65188e-05	1	233248845	PCNXL2	Body	opensea	Body-opensea	PCNXL2	NM_014801	Body		DMR	TRUE		PCNXL2;PCNXL2;PCNXL2	ENST00000484041.1;ENST00000486012.1;ENST00000475463.2	3'UTR;3'UTR;3'UTR	chr1:233248545-233249250	3
cg12669731	-0.416733	0.527677	-13.5942	1.05641e-08	4.98879e-06	10.5537	2.24631e-07	1	233734842		IGR	opensea	IGR-opensea							Unclassified_Cell_type_specific				chr1:233734560-233735215	3
cg26580391	-0.300867	0.669328	-11.222	9.20743e-08	2.29135e-05	8.4245	6.93882e-07	1	233841181		IGR	opensea	IGR-opensea															chr1:233839518-233841384	6
cg26802210	-0.513781	0.418165	-15.8226	1.83794e-09	1.42801e-06	12.222	6.82147e-08	1	234370650	SLC35F3	Body	shelf	Body-shelf	SLC35F3	NM_173508	Body
cg26620588	-0.220883	0.474809	-10.3631	2.22106e-07	4.33474e-05	7.54295	1.21552e-05	1	234573565	TARBP1	Body	opensea	Body-opensea	TARBP1	NM_005646	Body								chr1:234573560-234573850	3
cg19811148	0.242253	0.421515	7.00112	1.35562e-05	0.000775935	3.35247	0.000152741	1	236273181		IGR	opensea	IGR-opensea							Unclassified				chr1:236272640-236273275	3
cg24943660	0.20511	0.504254	4.5988	0.000596202	0.0102025	-0.538311	0.00336146	1	237283949	RYR2	Body	opensea	Body-opensea	RYR2	NM_001035	Body					7SK	ENST00000516587.1	TSS200	chr1:237283905-237284275	3
cg21453263	-0.255849	0.631373	-12.2855	3.33605e-08	1.12269e-05	9.43041	1.32798e-06	1	238065072	LOC100130331	Body	opensea	Body-opensea	LOC100130331	NR_027247	Body					RYR2;RP11-193H5.1	ENST00000540213.1;ENST00000450451.1	3'UTR;5'UTR			chr1:238064584-238065305	6	chr1:238064324-238065306	6
cg22226656	-0.215135	0.533392	-7.93519	3.82666e-06	0.000322986	4.65093	9.27396e-05	1	245464816	KIF26B	Body	opensea	Body-opensea	KIF26B	NM_018012	Body			TRUE					chr1:245464540-245464975	3
cg02492835	-0.248195	0.594161	-11.982	4.42238e-08	1.3721e-05	9.15234	2.63556e-06	1	245508613	KIF26B	Body	opensea	Body-opensea	KIF26B	NM_018012	Body								chr1:245508420-245508675	3
cg27454528	0.203583	0.56755	8.97926	1.04752e-06	0.000131049	5.97377	4.43218e-05	1	246580864	SMYD3	TSS200	opensea	TSS200-opensea	SMYD3;SMYD3	NM_022743;NM_001167740	TSS200;Body					SMYD3;SMYD3;SMYD3;SMYD3;SMYD3	ENST00000541742.1;ENST00000470863.1;ENST00000455277.1;ENST00000490107.1;ENST00000462422.1	TSS200;3'UTR;5'UTR;5'UTR;3'UTR	chr1:246580680-246581075	3
cg20609679	0.204768	0.545521	13.7095	9.59195e-09	4.6487e-06	10.6472	3.3422e-06	1	246671665	SMYD3	TSS1500	shore	TSS1500-shore	SMYD3	NM_001167740	TSS1500					SMYD3;SMYD3;SMYD3;SMYD3;SMYD3	ENST00000462422.1;ENST00000388985.4;ENST00000470863.1;ENST00000490107.1;ENST00000403792.3	TSS1500;TSS1500;TSS1500;TSS1500;TSS1500
cg10533242	-0.2613	0.468466	-16.9143	8.45638e-10	8.16987e-07	12.9442	2.72323e-07	1	246950204		IGR	shelf	IGR-shelf								RP11-439E19.8;RP11-439E19.3;RP11-439E19.3	ENST00000451123.1;ENST00000421003.1;ENST00000505748.1	5'UTR;5'UTR;5'UTR	chr1:246949845-246950430	3
cg15133201	0.221837	0.289384	7.73285	4.9882e-06	0.000388464	4.37926	3.40594e-05	1	248852044		IGR	shelf	IGR-shelf											chr1:248851845-248852315	3
cg08635977	-0.217017	0.533275	-8.32207	2.33538e-06	0.000230267	5.15618	4.94008e-05	1	249197850		IGR	shelf	IGR-shelf							Unclassified_Cell_type_specific
cg19039481	0.245006	0.554836	17.8691	4.4505e-10	5.29836e-07	13.5316	3.03284e-07	2	394115		IGR	opensea	IGR-opensea				chr2:393939-393939			Unclassified_Cell_type_specific	AC105393.1	ENST00000431911.1	5'UTR	chr2:393780-394295	3
cg21374533	0.364257	0.712634	19.9023	1.25428e-10	2.09458e-07	14.6615	6.53174e-09	2	1132158	SNTG2	Body	opensea	Body-opensea	SNTG2	NM_018968	Body				Unclassified_Cell_type_specific	SNTG2	ENST00000463442.1	5'UTR					chr2:1131706-1132259	6
cg24911730	-0.220343	0.348112	-13.0546	1.67661e-08	6.95635e-06	10.1048	1.60318e-06	2	3789316	DCDC2C	Body	opensea	Body-opensea	DCDC2C	NM_001287444	Body					DCDC2C	ENST00000537457.1	5'UTR					chr2:3788965-3789950	6
cg07896819	0.405165	0.420572	35.2207	1.38934e-13	1.53059e-09	19.8525	2.22214e-10	2	3912964		IGR	opensea	IGR-opensea
cg23415398	0.226195	0.400013	8.42162	2.06222e-06	0.000211322	5.28327	4.62522e-05	2	4583549		IGR	opensea	IGR-opensea						TRUE
cg10955996	0.267237	0.590749	12.5316	2.66623e-08	9.52558e-06	9.65078	1.89401e-06	2	5696413		IGR	opensea	IGR-opensea								AC107057.1	ENST00000425763.1	TSS1500
cg08396985	-0.244809	0.259687	-19.1233	2.00724e-10	2.89936e-07	14.2467	2.13421e-08	2	5896489		IGR	opensea	IGR-opensea
cg11239120	-0.371017	0.516984	-22.3291	3.21768e-11	8.42205e-08	15.827	6.12395e-09	2	7560931		IGR	opensea	IGR-opensea								AC013460.1;AC013460.1;AC013460.1;AC013460.1;AC013460.1	ENST00000441014.1;ENST00000435062.1;ENST00000419713.1;ENST00000444955.1;ENST00000450695.1	TSS1500;TSS1500;TSS1500;TSS1500;TSS1500
cg24981530	-0.207796	0.462373	-7.0896	1.197e-05	0.000712514	3.48043	0.000202729	2	9293523		IGR	opensea	IGR-opensea											chr2:9292985-9294095	3
cg23656103	-0.31993	0.503046	-7.21998	9.98281e-06	0.000628416	3.66703	9.7202e-05	2	9345420	ASAP2	TSS1500	shore	TSS1500-shore	ASAP2;ASAP2	NM_001135191;NM_003887	TSS1500;TSS1500					ASAP2	ENST00000281419.3	TSS1500	chr2:9345205-9345535	3
cg18825594	0.303181	0.39917	11.0573	1.08529e-07	2.57247e-05	8.26049	1.79039e-05	2	10184650	KLF11	Body	island	Body-island	KLF11	NM_003597	Body					KLF11;KLF11;KLF11;KLF11	ENST00000401510.1;ENST00000448523.1;ENST00000440320.1;ENST00000535335.1	5'UTR;5'UTR;5'UTR;5'UTR	chr2:10184060-10184755	3
cg27237932	-0.264556	0.51954	-19.695	1.41905e-10	2.24288e-07	14.5532	1.20003e-07	2	10978753	PDIA6	TSS1500	opensea	TSS1500-opensea	PDIA6	NM_001282705	TSS1500					PDIA6	ENST00000404824.2	TSS1500
cg06032733	0.230468	0.73156	11.9878	4.39799e-08	1.36764e-05	9.1578	6.34811e-07	2	11000267		IGR	opensea	IGR-opensea						TRUE
cg00383542	0.203344	0.683736	10.1637	2.748e-07	5.04847e-05	7.32872	9.59457e-06	2	11803597	NTSR2	Body	opensea	Body-opensea	NTSR2	NM_012344	Body								chr2:11803580-11803895	3
cg01974656	0.229637	0.612403	8.49148	1.89106e-06	0.000198411	5.37174	2.17228e-05	2	11820565		IGR	opensea	IGR-opensea						TRUE		AC106875.1;AC106875.1	ENST00000455754.1;ENST00000435175.1	TSS1500;TSS1500	chr2:11820425-11820855	3
cg22235233	-0.21946	0.55467	-8.72818	1.41539e-06	0.00016235	5.66728	3.72827e-05	2	12171820	LOC100506457	Body	opensea	Body-opensea	LOC100506457;LOC100506457;LOC100506457	NR_110198;NR_110197;NR_110196	Body;Body;Body					SNORD18;AC096559.1;AC096559.1;AC096559.1;AC096559.1	ENST00000459604.1;ENST00000438292.1;ENST00000451644.1;ENST00000450916.1;ENST00000412294.1	TSS1500;5'UTR;5'UTR;5'UTR;5'UTR			chr2:12171433-12173047	6	chr2:12171335-12176486	6
cg17365316	-0.205981	0.485677	-11.4029	7.70386e-08	2.015e-05	8.60201	8.96329e-06	2	12854408		IGR	shelf	IGR-shelf								RP11-333O1.1	ENST00000569860.1	TSS1500					chr2:12854383-12861624	6
cg15244830	0.217722	0.325603	6.44038	3.0544e-05	0.00135699	2.51647	0.000251711	2	15958236		IGR	opensea	IGR-opensea
cg24312597	0.271609	0.404648	8.75211	1.37498e-06	0.000158825	5.6968	3.11821e-05	2	18481276		IGR	opensea	IGR-opensea				chr2:18481222-18481222		TRUE		KCNS3	ENST00000465292.1	5'UTR	chr2:18481160-18481415	3
cg16729997	-0.26596	0.281181	-14.9675	3.49638e-09	2.25588e-06	11.6148	4.99161e-07	2	18636597		IGR	opensea	IGR-opensea						TRUE	Unclassified_Cell_type_specific				chr2:18636380-18637035	3
cg07918712	0.233947	0.404964	12.03	4.22775e-08	1.3324e-05	9.1968	2.76885e-06	2	18792548		IGR	opensea	IGR-opensea						TRUE					chr2:18792380-18792810	3
cg17097782	0.257322	0.609332	8.98308	1.04277e-06	0.000130588	5.97839	2.47378e-05	2	19551860	OSR1	3'UTR	island	3'UTR-island	OSR1	NM_145260	3'UTR					OSR1;OSR1;OSR1	ENST00000272223.2;ENST00000536433.1;ENST00000487581.1	3'UTR;3'UTR;3'UTR	chr2:19551340-19552435	3
cg09546889	0.237099	0.582676	5.68553	9.75118e-05	0.00298131	1.32112	0.000574857	2	22918193		IGR	opensea	IGR-opensea						TRUE
cg04007989	-0.248915	0.278886	-7.79962	4.56798e-06	0.000365694	4.46948	1.12306e-05	2	24496942	ITSN2	Body	opensea	Body-opensea	ITSN2;ITSN2;ITSN2	NM_019595;NM_006277;NM_147152	Body;Body;Body					SCARNA21;ITSN2	ENST00000515996.1;ENST00000445614.1	TSS1500;3'UTR
cg08485187	0.203859	0.646339	11.039	1.10545e-07	2.60436e-05	8.24211	6.4718e-06	2	25500046	DNMT3A	Body	island	Body-island	DNMT3A;DNMT3A	NM_022552;NM_175629	Body;Body	chr2:25499637-25499637		TRUE	Promoter_Associated				chr2:25499065-25500375	3
cg24782584	-0.206876	0.710251	-10.0849	2.99219e-07	5.36584e-05	7.24294	3.72492e-06	2	25893558	DTNB	5'UTR	shelf	5'UTR-shelf	DTNB;DTNB;DTNB;DTNB;DTNB;DTNB	NM_183361;NM_021907;NM_001256303;NM_183360;NM_033148;NM_033147	5'UTR;5'UTR;5'UTR;5'UTR;5'UTR;5'UTR					DTNB;DTNB;DTNB;DTNB;DTNB;DTNB;DTNB;DTNB;DTNB	ENST00000535791.1;ENST00000486826.1;ENST00000349996.6;ENST00000398951.2;ENST00000407186.1;ENST00000356599.5;ENST00000407661.3;ENST00000493538.1;ENST00000545439.1	5'UTR;3'UTR;5'UTR;5'UTR;5'UTR;5'UTR;5'UTR;3'UTR;5'UTR					chr2:25892355-25893860	6
cg12700322	-0.248536	0.679885	-11.9291	4.64789e-08	1.41647e-05	9.10318	2.9106e-06	2	27197497	MAPRE3	5'UTR	shelf	5'UTR-shelf	MAPRE3	NM_012326	5'UTR					AC013472.4;MAPRE3;MAPRE3;MAPRE3;MAPRE3	ENST00000416226.1;ENST00000233121.2;ENST00000494788.1;ENST00000405074.3;ENST00000475633.1	3'UTR;5'UTR;5'UTR;5'UTR;5'UTR	chr2:27197360-27197535	3
cg26130210	0.234419	0.491769	7.97364	3.64063e-06	0.000312574	4.70197	6.93476e-05	2	27401103		IGR	opensea	IGR-opensea											chr2:27401000-27401375	3
cg09699925	0.205336	0.499578	4.35001	0.000922732	0.0137806	-0.98458	0.0063504	2	28499003	BRE	Body	opensea	Body-opensea	BRE;BRE;BRE;BRE;BRE;BRE	NM_199193;NM_199192;NM_004899;NM_199194;NM_199191;NM_001261840	Body;Body;Body;Body;Body;Body	chr2:28498872-28498872		TRUE	Unclassified_Cell_type_specific				chr2:28498960-28499310	3
cg24247771	-0.206228	0.614593	-9.5835	5.2078e-07	7.94534e-05	6.68309	2.44695e-05	2	29273614	FAM179A	Body	opensea	Body-opensea	FAM179A	NM_199280	Body					FAM179A;FAM179A	ENST00000465300.1;ENST00000475900.1	5'UTR;5'UTR	chr2:29273425-29273815	3
cg12227036	-0.236079	0.174411	-14.1494	6.67886e-09	3.59837e-06	10.9962	2.5545e-07	2	29593702	ALK	Body	opensea	Body-opensea	ALK	NM_004304	Body
cg12167336	-0.218358	0.438559	-8.92776	1.11364e-06	0.000136885	5.91148	3.7248e-05	2	30939089		IGR	opensea	IGR-opensea															chr2:30938942-30939693	6
cg21560396	-0.328516	0.313013	-12.6236	2.45427e-08	9.00812e-06	9.73206	1.27502e-06	2	31663819		IGR	opensea	IGR-opensea											chr2:31663645-31663955	3
cg23336143	0.272109	0.516908	15.8815	1.76034e-09	1.37933e-06	12.2625	3.08639e-07	2	36635519	CRIM1	Body	opensea	Body-opensea	CRIM1	NM_016441	Body			TRUE					chr2:36635360-36635930	3
cg03593517	0.226401	0.327416	12.4332	2.91495e-08	1.01825e-05	9.56317	8.0167e-07	2	39896739	TMEM178A	5'UTR	shelf	5'UTR-shelf	TMEM178A;TMEM178A	NM_001167959;NM_152390	5'UTR;Body					TMEM178;TMEM178	ENST00000437068.1;ENST00000482239.1	5'UTR;5'UTR
cg15284809	-0.267031	0.332443	-35.8912	1.10761e-13	1.27741e-09	19.9943	3.44989e-09	2	40739654	SLC8A1	TSS200	opensea	TSS200-opensea	SLC8A1	NM_001112802	TSS200			TRUE		SLC8A1;SLC8A1;SLC8A1	ENST00000403092.1;ENST00000542640.1;ENST00000405269.1	TSS200;TSS200;5'UTR	chr2:40739440-40739790	3
cg24396429	-0.346194	0.432443	-20.3082	9.88482e-11	1.76134e-07	14.8693	1.32066e-08	2	40739661	SLC8A1	TSS200	opensea	TSS200-opensea	SLC8A1	NM_001112802	TSS200			TRUE		SLC8A1;SLC8A1;SLC8A1	ENST00000403092.1;ENST00000542640.1;ENST00000405269.1	TSS200;TSS200;5'UTR	chr2:40739440-40739790	3
cg19501726	-0.27918	0.46062	-23.6978	1.58788e-11	4.84313e-08	16.41	3.12297e-08	2	40739705	SLC8A1	TSS200	opensea	TSS200-opensea	SLC8A1	NM_001112802	TSS200			TRUE		SLC8A1;SLC8A1;SLC8A1	ENST00000542640.1;ENST00000403092.1;ENST00000405269.1	TSS200;TSS1500;5'UTR	chr2:40739440-40739790	3
cg01043734	0.272398	0.477916	12.0077	4.31699e-08	1.35019e-05	9.17617	2.09096e-06	2	40833898		IGR	opensea	IGR-opensea								SLC8A1	ENST00000405269.1	5'UTR	chr2:40833740-40834010	3
cg03989068	-0.202497	0.60414	-8.22863	2.62716e-06	0.00024912	5.03583	5.12313e-05	2	42106106		IGR	opensea	IGR-opensea						TRUE		AC104654.1;AC104654.1	ENST00000398796.2;ENST00000442214.1	5'UTR;5'UTR	chr2:42105885-42106210	3
cg07835048	-0.220729	0.617702	-12.7168	2.25796e-08	8.49022e-06	9.81377	2.03903e-06	2	42190832		IGR	opensea	IGR-opensea				chr2:42190702-42190702							chr2:42190745-42191570	3
cg22476504	-0.370736	0.266816	-9.55781	5.3611e-07	8.11215e-05	6.65372	5.14235e-06	2	42277840	PKDCC	Body	opensea	Body-opensea	PKDCC	NM_138370	Body		RDMR			PKDCC;PKDCC	ENST00000485578.1;ENST00000492861.1	5'UTR;5'UTR			chr2:42277701-42279047	6	chr2:42272727-42278601	6
cg25641759	-0.265796	0.343565	-13.2459	1.42063e-08	6.14098e-06	10.2662	1.06144e-06	2	42280622	PKDCC	Body	opensea	Body-opensea	PKDCC	NM_138370	Body					PKDCC;PKDCC;PKDCC;PKDCC;PKDCC;PKDCC;PKDCC;PKDCC	ENST00000485578.1;ENST00000492861.1;ENST00000475868.1;ENST00000401498.2;ENST00000475241.1;ENST00000490302.1;ENST00000470578.1;ENST00000480099.1	5'UTR;5'UTR;TSS1500;3'UTR;TSS1500;TSS1500;TSS1500;TSS1500	chr2:42280185-42281935	3
cg25276246	-0.24866	0.271079	-12.2724	3.37662e-08	1.13105e-05	9.41851	1.60244e-06	2	42281980	PKDCC	Body	opensea	Body-opensea	PKDCC	NM_138370	Body			TRUE		PKDCC;PKDCC;PKDCC;PKDCC;PKDCC;PKDCC;PKDCC;PKDCC	ENST00000401498.2;ENST00000475868.1;ENST00000475868.1;ENST00000490302.1;ENST00000470578.1;ENST00000480099.1;ENST00000475241.1;ENST00000475241.1	3'UTR;1stExon;5'UTR;TSS200;TSS200;TSS200;1stExon;5'UTR	chr2:42281965-42282595	3
cg12066235	-0.227125	0.280999	-9.65324	4.81494e-07	7.5472e-05	6.76248	6.02531e-06	2	42282000	PKDCC	Body	opensea	Body-opensea	PKDCC	NM_138370	Body			TRUE		PKDCC;PKDCC;PKDCC;PKDCC;PKDCC;PKDCC;PKDCC;PKDCC	ENST00000401498.2;ENST00000475868.1;ENST00000475868.1;ENST00000490302.1;ENST00000470578.1;ENST00000480099.1;ENST00000475241.1;ENST00000475241.1	3'UTR;1stExon;5'UTR;TSS200;TSS200;TSS200;1stExon;5'UTR	chr2:42281965-42282595	3
cg09483650	-0.237709	0.516144	-7.45462	7.23898e-06	0.000502511	3.99716	9.98245e-05	2	43634819	THADA	Body	opensea	Body-opensea	THADA;THADA;THADA	NR_073394;NM_022065;NM_001083953	Body;Body;Body			TRUE		U6;THADA;THADA;THADA;THADA	ENST00000516995.1;ENST00000398653.1;ENST00000408045.2;ENST00000402796.1;ENST00000485353.1	TSS1500;3'UTR;3'UTR;3'UTR;3'UTR
cg19876983	-0.268785	0.629879	-8.99015	1.03408e-06	0.000129874	5.98691	1.05884e-05	2	44045853	ABCG5	Body	opensea	Body-opensea	ABCG5	NM_022436	Body					ABCG5;ABCG5	ENST00000486512.1;ENST00000409962.1	3'UTR;3'UTR			chr2:44045794-44046368	6	chr2:44045754-44046499	6
cg13299425	0.275896	0.366252	11.4454	7.39013e-08	1.95862e-05	8.64336	1.13659e-06	2	44968238	CAMKMT	Body	opensea	Body-opensea	CAMKMT	NM_024766	Body					CAMKMT	ENST00000477830.1	5'UTR	chr2:44967900-44968295	3
cg00032884	-0.255502	0.263183	-14.5165	4.97533e-09	2.89721e-06	11.2785	6.30917e-08	2	48540671	FOXN2	TSS1500	shore	TSS1500-shore	FOXN2	NM_002158	TSS1500					FOXN2;FOXN2;FOXN2	ENST00000413569.1;ENST00000304367.6;ENST00000340553.3	TSS1500;TSS1500;TSS1500	chr2:48540565-48540990	3
cg15184824	0.257782	0.328981	15.8507	1.80053e-09	1.40635e-06	12.2413	3.81212e-07	2	49534260		IGR	opensea	IGR-opensea				chr2:49534130-49534130							chr2:49534140-49534350	3
cg16200207	-0.216399	0.408436	-10.6886	1.58006e-07	3.3707e-05	7.88477	8.21313e-06	2	50370955	NRXN1	Body	opensea	Body-opensea	NRXN1;NRXN1;NRXN1	NM_138735;NM_004801;NM_001135659	Body;Body;Body												chr2:50370810-50372069	6
cg23851515	0.226382	0.431596	6.50399	2.77966e-05	0.00127159	2.61352	0.000287625	2	51057218	NRXN1	Body	opensea	Body-opensea	NRXN1;NRXN1	NM_004801;NM_001135659	Body;Body		RDMR
cg23273041	0.203395	0.516951	4.82093	0.000406397	0.0078384	-0.145782	0.0023504	2	51260739	NRXN1	TSS1500	opensea	TSS1500-opensea	NRXN1;NRXN1	NM_001135659;NM_004801	TSS1500;TSS1500					NRXN1;NRXN1;NRXN1;NRXN1;AC007682.1	ENST00000405472.3;ENST00000401669.2;ENST00000404971.1;ENST00000406316.2;ENST00000440698.1	TSS1500;TSS1500;TSS1500;TSS1500;5'UTR
cg12979807	-0.232477	0.442014	-10.2764	2.4355e-07	4.63438e-05	7.45026	9.14838e-06	2	55497079	MTIF2	TSS1500	shore	TSS1500-shore	MTIF2;MTIF2	NM_001005369;NM_002453	TSS1500;TSS1500				Promoter_Associated	MTIF2;MTIF2;MTIF2;MTIF2;MTIF2;MTIF2;MTIF2;MTIF2;MTIF2	ENST00000417363.1;ENST00000412530.1;ENST00000394600.3;ENST00000420637.1;ENST00000535023.1;ENST00000446660.1;ENST00000403721.1;ENST00000263629.4;ENST00000441307.1	TSS1500;TSS1500;TSS1500;TSS1500;TSS1500;TSS1500;TSS1500;TSS1500;TSS1500	chr2:55496785-55497235	3
cg25750209	-0.241289	0.611191	-9.57781	5.24133e-07	7.98e-05	6.6766	3.11713e-05	2	56089476		IGR	opensea	IGR-opensea						TRUE					chr2:56089460-56090195	3
cg05651795	-0.222972	0.635639	-9.69794	4.57996e-07	7.29193e-05	6.8131	8.95106e-06	2	56276392		IGR	opensea	IGR-opensea				chr2:56276359-56276359
cg04087544	-0.216249	0.353573	-10.3738	2.19604e-07	4.29842e-05	7.55434	7.08291e-06	2	60666929		IGR	opensea	IGR-opensea							Unclassified				chr2:60666600-60667035	3
cg22732253	0.202883	0.70598	8.01415	3.45504e-06	0.000301441	4.75555	3.97599e-05	2	63280164	OTX1	Body	shore	Body-shore	OTX1	NM_014562	Body		RDMR		Unclassified_Cell_type_specific	OTX1	ENST00000484066.2	5'UTR	chr2:63279620-63280315	3
cg27364741	0.234622	0.446416	7.44456	7.33841e-06	0.000507219	3.98315	0.000120612	2	63281069	OTX1	Body	island	Body-island	OTX1	NM_014562	Body		RDMR		Unclassified	OTX1	ENST00000405984.4	ExonBnd	chr2:63280500-63281675	3
cg25622366	0.233333	0.241903	6.55281	2.58667e-05	0.00121038	2.6876	0.000188029	2	63281139	OTX1	Body	island	Body-island	OTX1	NM_014562	Body		DMR		Unclassified				chr2:63280500-63281675	3
cg00445405	0.218476	0.585201	6.76742	1.89226e-05	0.000978223	3.00936	0.00042439	2	63281844	OTX1	Body	shore	Body-shore	OTX1	NM_014562	Body		CDMR		Unclassified	OTX1	ENST00000405984.4	3'UTR	chr2:63281680-63283510	3
cg07974511	0.219363	0.472418	4.93259	0.00033602	0.00688535	0.0492496	0.00211946	2	63283013	OTX1	Body	island	Body-island	OTX1	NM_014562	Body		DMR	TRUE		OTX1	ENST00000405984.4	3'UTR	chr2:63281680-63283510	3
cg22496989	-0.214665	0.227764	-9.70921	4.52264e-07	7.22322e-05	6.82584	6.49895e-06	2	64348245	PELI1	5'UTR	opensea	5'UTR-opensea	PELI1	NM_020651	5'UTR					PELI1;PELI1;PELI1;PELI1	ENST00000466177.2;ENST00000494203.1;ENST00000358912.4;ENST00000468869.1	3'UTR;3'UTR;5'UTR;3'UTR			chr2:64348010-64348569	6
cg17634995	-0.201021	0.422649	-9.84866	3.87406e-07	6.47792e-05	6.9823	2.33942e-05	2	64362666	PELI1	5'UTR	opensea	5'UTR-opensea	PELI1	NM_020651	5'UTR					PELI1;PELI1;PELI1;PELI1	ENST00000466177.2;ENST00000494203.1;ENST00000358912.4;ENST00000468869.1	3'UTR;3'UTR;5'UTR;3'UTR	chr2:64362580-64362810	3
cg06746379	0.215521	0.606658	8.39613	2.12875e-06	0.000215744	5.25083	3.94025e-05	2	66463513		IGR	opensea	IGR-opensea								AC118345.1	ENST00000411785.1	TSS200
cg05215549	0.239876	0.542401	7.08096	1.21159e-05	0.000718825	3.46798	0.000158936	2	66470263		IGR	opensea	IGR-opensea											chr2:66470120-66470355	3
cg07096238	0.270021	0.313772	9.90915	3.62442e-07	6.1741e-05	7.04956	3.62896e-06	2	66589902		IGR	opensea	IGR-opensea						TRUE					chr2:66589840-66590095	3
cg13230698	0.281397	0.434246	11.863	4.947e-08	1.47887e-05	9.04148	1.58809e-06	2	66656687	MEIS1-AS3	Body	shelf	Body-shelf	MEIS1-AS3	NR_046438	Body					MEIS1-AS3	ENST00000454167.1	3'UTR					chr2:66655595-66657103	6
cg07849384	0.541312	0.60952	21.644	4.65472e-11	1.06041e-07	15.516	6.60666e-09	2	66659536		IGR	shore	IGR-shore								MEIS1-AS3;MEIS1	ENST00000454167.1;ENST00000496248.1	3'UTR;TSS1500	chr2:66659060-66659595	3
cg21992238	0.420596	0.33906	22.2665	3.32668e-11	8.58556e-08	15.7991	2.55692e-09	2	66659590		IGR	shore	IGR-shore								MEIS1-AS3;MEIS1	ENST00000454167.1;ENST00000496248.1	3'UTR;TSS1500	chr2:66659060-66659595	3
cg05091060	-0.548854	0.370912	-24.9915	8.43666e-12	3.08461e-08	16.9181	1.32686e-10	2	66663813	MEIS1	Body	shore	Body-shore	MEIS1	NM_002398	Body					MEIS1;MEIS1;MEIS1;MEIS1;MEIS1;MEIS1	ENST00000490726.1;ENST00000398506.2;ENST00000444274.2;ENST00000496248.1;ENST00000491706.1;ENST00000488550.1	TSS1500;TSS1500;TSS1500;5'UTR;5'UTR;5'UTR	chr2:66663405-66663875	3
cg12132133	-0.576192	0.468535	-23.2121	2.03084e-11	5.85928e-08	16.2087	1.91231e-09	2	66664345	MEIS1	Body	shelf	Body-shelf	MEIS1	NM_002398	Body					MEIS1;MEIS1;MEIS1;MEIS1;MEIS1;MEIS1	ENST00000444274.2;ENST00000398506.2;ENST00000496248.1;ENST00000491706.1;ENST00000490726.1;ENST00000488550.1	TSS1500;TSS200;5'UTR;5'UTR;5'UTR;5'UTR	chr2:66664065-66665235	3
cg20774834	-0.574787	0.538619	-8.91935	1.12486e-06	0.000137782	5.90128	7.02287e-06	2	66664409	MEIS1	Body	shelf	Body-shelf	MEIS1	NM_002398	Body					MEIS1;MEIS1;MEIS1;MEIS1;MEIS1;MEIS1	ENST00000444274.2;ENST00000398506.2;ENST00000496248.1;ENST00000491706.1;ENST00000490726.1;ENST00000488550.1	TSS1500;TSS200;5'UTR;5'UTR;5'UTR;5'UTR	chr2:66664065-66665235	3
cg18329218	-0.490361	0.393404	-12.3915	3.02764e-08	1.04868e-05	9.52588	7.34991e-07	2	66664466	MEIS1	Body	shelf	Body-shelf	MEIS1	NM_002398	Body					MEIS1;MEIS1;MEIS1;MEIS1;MEIS1;MEIS1	ENST00000444274.2;ENST00000398506.2;ENST00000496248.1;ENST00000491706.1;ENST00000490726.1;ENST00000488550.1	TSS1500;TSS200;5'UTR;5'UTR;5'UTR;5'UTR	chr2:66664065-66665235	3
cg07809589	-0.502954	0.463872	-12.3124	3.25481e-08	1.10203e-05	9.45469	1.05536e-06	2	66664535	MEIS1	Body	shelf	Body-shelf	MEIS1	NM_002398	Body					MEIS1;MEIS1;MEIS1;MEIS1;MEIS1;MEIS1;MEIS1	ENST00000444274.2;ENST00000398506.2;ENST00000398506.2;ENST00000496248.1;ENST00000491706.1;ENST00000490726.1;ENST00000488550.1	TSS1500;5'UTR;1stExon;5'UTR;5'UTR;5'UTR;5'UTR	chr2:66664065-66665235	3
cg16927242	-0.402833	0.338585	-7.91229	3.94228e-06	0.000329729	4.62044	3.61058e-05	2	66664667	MEIS1	Body	shelf	Body-shelf	MEIS1	NM_002398	Body					MEIS1;MEIS1;MEIS1;MEIS1;MEIS1;MEIS1;MEIS1	ENST00000444274.2;ENST00000398506.2;ENST00000398506.2;ENST00000496248.1;ENST00000491706.1;ENST00000490726.1;ENST00000488550.1	TSS1500;5'UTR;1stExon;5'UTR;5'UTR;5'UTR;5'UTR	chr2:66664065-66665235	3
cg05496203	-0.574618	0.495312	-19.3764	1.71956e-10	2.59911e-07	14.3838	4.34451e-08	2	66664798	MEIS1	Body	shelf	Body-shelf	MEIS1	NM_002398	Body					MEIS1;MEIS1;MEIS1;MEIS1;MEIS1;MEIS1;MEIS1	ENST00000398506.2;ENST00000398506.2;ENST00000444274.2;ENST00000496248.1;ENST00000491706.1;ENST00000490726.1;ENST00000488550.1	5'UTR;1stExon;TSS200;5'UTR;5'UTR;5'UTR;5'UTR	chr2:66664065-66665235	3
cg21306540	-0.526334	0.507062	-17.1458	7.21542e-10	7.37213e-07	13.0903	5.47426e-08	2	66664809	MEIS1	Body	shelf	Body-shelf	MEIS1	NM_002398	Body					MEIS1;MEIS1;MEIS1;MEIS1;MEIS1;MEIS1;MEIS1	ENST00000398506.2;ENST00000398506.2;ENST00000444274.2;ENST00000496248.1;ENST00000491706.1;ENST00000490726.1;ENST00000488550.1	5'UTR;1stExon;TSS200;5'UTR;5'UTR;5'UTR;5'UTR	chr2:66664065-66665235	3
cg06796713	-0.514276	0.475964	-14.5372	4.89418e-09	2.86249e-06	11.2942	1.84139e-07	2	66664871	MEIS1	Body	shelf	Body-shelf	MEIS1	NM_002398	Body					MEIS1;MEIS1;MEIS1;MEIS1;MEIS1;MEIS1;MEIS1	ENST00000398506.2;ENST00000444274.2;ENST00000560281.1;ENST00000496248.1;ENST00000491706.1;ENST00000490726.1;ENST00000488550.1	1stExon;TSS200;ExonBnd;5'UTR;5'UTR;5'UTR;5'UTR	chr2:66664065-66665235	3
cg23398076	-0.513244	0.670221	-16.8171	9.044e-10	8.55835e-07	12.8822	2.72993e-09	2	66664960	MEIS1	Body	shelf	Body-shelf	MEIS1	NM_002398	Body					MEIS1;MEIS1;MEIS1;MEIS1;MEIS1;MEIS1;MEIS1	ENST00000398506.2;ENST00000444274.2;ENST00000495021.2;ENST00000496248.1;ENST00000491706.1;ENST00000490726.1;ENST00000488550.1	1stExon;1stExon;TSS1500;5'UTR;5'UTR;5'UTR;5'UTR	chr2:66664065-66665235	3
cg22982573	-0.584709	0.559413	-21.0563	6.44713e-11	1.30342e-07	15.2383	6.00411e-09	2	66665027	MEIS1	Body	shelf	Body-shelf	MEIS1	NM_002398	Body					MEIS1;MEIS1;MEIS1;MEIS1;MEIS1;MEIS1;MEIS1	ENST00000398506.2;ENST00000444274.2;ENST00000495021.2;ENST00000496248.1;ENST00000491706.1;ENST00000490726.1;ENST00000488550.1	1stExon;1stExon;TSS1500;5'UTR;5'UTR;5'UTR;5'UTR	chr2:66664065-66665235	3
cg00995986	-0.519172	0.630532	-16.3368	1.26746e-09	1.09934e-06	12.5693	1.30915e-08	2	66665428	MEIS1	Body	shelf	Body-shelf	MEIS1	NM_002398	Body			TRUE		MEIS1;MEIS1;MEIS1;MEIS1;MEIS1	ENST00000495021.2;ENST00000496248.1;ENST00000491706.1;ENST00000490726.1;ENST00000488550.1	TSS1500;5'UTR;5'UTR;5'UTR;5'UTR	chr2:66665260-66665710	3
cg16758314	-0.539267	0.635662	-21.445	5.19269e-11	1.13152e-07	15.4231	4.14317e-10	2	66666267	MEIS1-AS2	Body	shelf	Body-shelf	MEIS1-AS2;MEIS1	NR_046625;NM_002398	Body;Body					MEIS1;MEIS1;MEIS1;MEIS1;MEIS1;MEIS1;MEIS1-AS2;MEIS1	ENST00000495021.2;ENST00000496248.1;ENST00000491706.1;ENST00000490726.1;ENST00000409622.1;ENST00000402908.2;ENST00000439433.1;ENST00000488550.1	TSS200;5'UTR;5'UTR;5'UTR;TSS1500;TSS1500;3'UTR;5'UTR	chr2:66666180-66667075	3
cg03589296	-0.527694	0.568596	-18.3304	3.30089e-10	4.27445e-07	13.8018	1.44386e-08	2	66666292	MEIS1	Body	shelf	Body-shelf	MEIS1	NM_002398	Body					MEIS1;MEIS1;MEIS1;MEIS1;MEIS1;MEIS1;MEIS1-AS2;MEIS1	ENST00000495021.2;ENST00000496248.1;ENST00000491706.1;ENST00000490726.1;ENST00000409622.1;ENST00000402908.2;ENST00000439433.1;ENST00000488550.1	TSS200;5'UTR;5'UTR;5'UTR;TSS1500;TSS1500;3'UTR;5'UTR	chr2:66666180-66667075	3
cg02029212	-0.296563	0.371096	-13.0279	1.71612e-08	7.03718e-06	10.082	7.79897e-07	2	66666352	MEIS1-AS2	Body	opensea	Body-opensea	MEIS1-AS2;MEIS1	NR_046625;NM_002398	Body;Body					MEIS1;MEIS1;MEIS1;MEIS1;MEIS1;MEIS1;MEIS1-AS2;MEIS1;MEIS1;MEIS1	ENST00000495021.2;ENST00000496248.1;ENST00000491706.1;ENST00000490726.1;ENST00000409622.1;ENST00000402908.2;ENST00000439433.1;ENST00000437869.1;ENST00000466811.1;ENST00000488550.1	TSS200;5'UTR;5'UTR;5'UTR;TSS1500;TSS1500;3'UTR;TSS1500;TSS1500;5'UTR	chr2:66666180-66667075	3
cg23972738	-0.273074	0.519796	-9.25829	7.55276e-07	0.000104144	6.30619	1.17184e-05	2	66667039	MEIS1	Body	opensea	Body-opensea	MEIS1	NM_002398	Body					MEIS1-AS2;MEIS1-AS1;MEIS1;MEIS1;MEIS1;MEIS1;MEIS1;MEIS1-AS2;MEIS1;MEIS1;MEIS1	ENST00000458376.1;ENST00000421204.1;ENST00000409622.1;ENST00000496248.1;ENST00000491706.1;ENST00000490726.1;ENST00000402908.2;ENST00000439433.1;ENST00000437869.1;ENST00000466811.1;ENST00000488550.1	3'UTR;3'UTR;TSS200;5'UTR;5'UTR;5'UTR;TSS1500;3'UTR;TSS1500;TSS1500;5'UTR	chr2:66666180-66667075	3
cg15978039	-0.249743	0.38525	-7.68546	5.31137e-06	0.000405965	4.31489	6.91213e-05	2	66667065	MEIS1	Body	opensea	Body-opensea	MEIS1	NM_002398	Body					MEIS1-AS2;MEIS1-AS1;MEIS1;MEIS1;MEIS1;MEIS1;MEIS1;MEIS1-AS2;MEIS1;MEIS1;MEIS1	ENST00000458376.1;ENST00000421204.1;ENST00000409622.1;ENST00000402908.2;ENST00000496248.1;ENST00000491706.1;ENST00000490726.1;ENST00000439433.1;ENST00000437869.1;ENST00000466811.1;ENST00000488550.1	3'UTR;3'UTR;TSS200;TSS200;5'UTR;5'UTR;5'UTR;3'UTR;TSS1500;TSS1500;5'UTR	chr2:66666180-66667075	3
cg17454831	-0.245194	0.396719	-8.28296	2.45305e-06	0.000238398	5.10594	5.11442e-05	2	66667073	MEIS1	Body	opensea	Body-opensea	MEIS1	NM_002398	Body					MEIS1-AS2;MEIS1-AS1;MEIS1;MEIS1;MEIS1;MEIS1;MEIS1;MEIS1-AS2;MEIS1;MEIS1;MEIS1	ENST00000458376.1;ENST00000421204.1;ENST00000409622.1;ENST00000402908.2;ENST00000496248.1;ENST00000491706.1;ENST00000490726.1;ENST00000439433.1;ENST00000437869.1;ENST00000466811.1;ENST00000488550.1	3'UTR;3'UTR;TSS200;TSS200;5'UTR;5'UTR;5'UTR;3'UTR;TSS1500;TSS1500;5'UTR	chr2:66666180-66667075	3
cg16178603	-0.265529	0.544517	-10.3064	2.3588e-07	4.50936e-05	7.48245	7.52474e-06	2	66667101	MEIS1	Body	opensea	Body-opensea	MEIS1	NM_002398	Body					MEIS1-AS2;MEIS1-AS1;MEIS1;MEIS1;MEIS1;MEIS1;MEIS1;MEIS1-AS2;MEIS1;MEIS1;MEIS1	ENST00000458376.1;ENST00000421204.1;ENST00000409622.1;ENST00000402908.2;ENST00000560281.1;ENST00000491706.1;ENST00000490726.1;ENST00000439433.1;ENST00000437869.1;ENST00000466811.1;ENST00000488550.1	3'UTR;3'UTR;TSS200;TSS200;ExonBnd;5'UTR;5'UTR;3'UTR;TSS1500;TSS1500;5'UTR	chr2:66667080-66667755	3
cg21715346	0.263964	0.519138	12.9696	1.80591e-08	7.28798e-06	10.0322	1.46275e-06	2	66673730	MEIS1	Body	shore	Body-shore	MEIS1	NM_002398	Body			TRUE	Unclassified	MEIS1;MEIS1;MEIS1;MEIS1	ENST00000466811.1;ENST00000488550.1;ENST00000498705.1;ENST00000475239.1	5'UTR;5'UTR;5'UTR;5'UTR	chr2:66672900-66674015	3
cg16378438	-0.476357	0.662985	-13.3588	1.28965e-08	5.70346e-06	10.3602	4.29313e-08	2	66734900	MEIS1	Body	opensea	Body-opensea	MEIS1	NM_002398	Body			TRUE		MEIS1;MEIS1;MEIS1;MEIS1;MEIS1	ENST00000450027.1;ENST00000542964.1;ENST00000488550.1;ENST00000498705.1;ENST00000475239.1	TSS1500;5'UTR;5'UTR;5'UTR;5'UTR	chr2:66734740-66735095	3
cg02041498	0.217496	0.7008	6.90731	1.5485e-05	0.000851502	3.21564	0.000126478	2	66735849	MEIS1	Body	opensea	Body-opensea	MEIS1	NM_002398	Body					MEIS1;MEIS1;MEIS1;MEIS1;MEIS1	ENST00000450027.1;ENST00000542964.1;ENST00000488550.1;ENST00000498705.1;ENST00000475239.1	TSS1500;5'UTR;5'UTR;5'UTR;5'UTR	chr2:66735600-66736255	3
cg02335251	0.391114	0.653363	13.2186	1.45446e-08	6.23875e-06	10.2432	6.77475e-08	2	66801399		IGR	shore	IGR-shore								AC007392.3	ENST00000433396.1	5'UTR	chr2:66800985-66801430	3
cg13851508	0.218648	0.217054	10.9719	1.1828e-07	2.73939e-05	8.17455	1.03981e-06	2	66805939		IGR	shore	IGR-shore					RDMR			AC007392.3	ENST00000433396.1	5'UTR					chr2:66801757-66811111	6
cg18675617	0.466738	0.538376	13.6817	9.81718e-09	4.7299e-06	10.6247	2.48152e-07	2	66807918		IGR	shore	IGR-shore								AC007392.3	ENST00000433396.1	5'UTR					chr2:66801757-66811111	6
cg04311343	0.399489	0.540752	14.0464	7.26276e-09	3.8182e-06	10.9155	3.03284e-07	2	66808194	LOC100507073	Body	shore	Body-shore	LOC100507073	NR_110156	Body					AC007392.3	ENST00000433396.1	5'UTR	chr2:66808160-66809130	3
cg16865953	0.216713	0.468258	8.48747	1.90047e-06	0.000199058	5.36667	4.6081e-05	2	66808261		IGR	shore	IGR-shore								AC007392.3	ENST00000433396.1	5'UTR	chr2:66808160-66809130	3
cg02963248	0.229199	0.750024	15.2245	2.87194e-09	1.95016e-06	11.8014	7.86913e-08	2	66809780		IGR	shore	IGR-shore					RDMR	TRUE	Unclassified_Cell_type_specific	AC007392.3	ENST00000433396.1	5'UTR	chr2:66809780-66809990	3
cg10552446	0.446806	0.552851	29.451	1.18763e-12	7.36647e-09	18.4023	4.37049e-10	2	66809923		IGR	shore	IGR-shore					RDMR	TRUE	Unclassified_Cell_type_specific	AC007392.3	ENST00000433396.1	5'UTR	chr2:66809780-66809990	3
cg08217163	0.247811	0.812317	17.3737	6.18401e-10	6.60566e-07	13.2317	1.45328e-09	2	66809959		IGR	shore	IGR-shore					RDMR	TRUE	Unclassified_Cell_type_specific	AC007392.3	ENST00000433396.1	5'UTR	chr2:66809780-66809990	3
cg01020413	0.368499	0.695594	21.5646	4.86174e-11	1.09406e-07	15.4791	1.63972e-09	2	66810487		IGR	shore	IGR-shore					RDMR	TRUE	Unclassified_Cell_type_specific	AC007392.3	ENST00000433396.1	5'UTR					chr2:66801757-66811111	6
cg02676167	0.534499	0.54974	54.7225	6.86307e-16	2.53287e-11	22.5797	1.29268e-11	2	66810606		IGR	shore	IGR-shore					RDMR	TRUE	Unclassified_Cell_type_specific	AC007392.3	ENST00000433396.1	5'UTR	chr2:66810500-66810730	3
cg21818791	0.203308	0.629154	6.68342	2.13699e-05	0.00106155	2.88419	0.000198278	2	66918213	LOC100507073	Body	opensea	Body-opensea	LOC100507073	NR_110156	Body			TRUE		AC007392.3;AC007392.3;AC007392.3;AC007392.3;AC007392.3	ENST00000423168.1;ENST00000443420.1;ENST00000428590.1;ENST00000412944.1;ENST00000433396.1	5'UTR;TSS1500;TSS1500;TSS1500;5'UTR
cg11469908	0.257833	0.364327	11.3038	8.49122e-08	2.14787e-05	8.50517	2.10025e-06	2	66918305		IGR	opensea	IGR-opensea						TRUE		AC007392.3;AC007392.3;AC007392.3;AC007392.3;AC007392.3	ENST00000423168.1;ENST00000443420.1;ENST00000428590.1;ENST00000412944.1;ENST00000433396.1	5'UTR;TSS1500;TSS1500;TSS1500;5'UTR
cg03624133	0.258976	0.378008	9.04227	9.7228e-07	0.00012414	6.04958	2.80481e-05	2	66976210		IGR	opensea	IGR-opensea											chr2:66976160-66976590	3
cg22023206	0.448806	0.485877	10.7517	1.48045e-07	3.21585e-05	7.95	3.40367e-06	2	68122623		IGR	opensea	IGR-opensea													chr2:68122369-68122663	3	chr2:68122193-68123723	6
cg07954193	-0.20466	0.491204	-10.9443	1.21631e-07	2.79494e-05	8.14663	1.25357e-05	2	68273022	C1D	Body	opensea	Body-opensea	C1D;C1D;C1D;C1D	NM_173177;NM_006333;NM_001190265;NM_001190263	Body;Body;Body;Body					C1D;C1D	ENST00000479484.1;ENST00000485709.1	3'UTR;3'UTR					chr2:68272285-68273060	6
cg03138124	-0.432184	0.383944	-39.4572	3.54455e-14	5.02316e-10	20.673	8.1725e-11	2	68290812	C1D	TSS1500	opensea	TSS1500-opensea	C1D;C1D	NM_173177;NM_006333	TSS1500;TSS1500					C1D;C1D;C1D;C1D;C1D;C1D	ENST00000407324.1;ENST00000355848.3;ENST00000485709.1;ENST00000409302.1;ENST00000410067.3;ENST00000470189.2	TSS1500;TSS1500;TSS1500;TSS1500;TSS1500;3'UTR					chr2:68289061-68291550	6
cg13854135	-0.231024	0.613688	-11.7472	5.52269e-08	1.59973e-05	8.93247	2.96341e-06	2	68997641	ARHGAP25	Body	opensea	Body-opensea	ARHGAP25;ARHGAP25	NM_001166277;NM_001007231	Body;Body	chr2:68997602-68997602		TRUE	Unclassified_Cell_type_specific	ARHGAP25;ARHGAP25;ARHGAP25;ARHGAP25;ARHGAP25;ARHGAP25;ARHGAP25;ARHGAP25;ARHGAP25	ENST00000456116.2;ENST00000485573.1;ENST00000463061.1;ENST00000485700.1;ENST00000496266.1;ENST00000463483.1;ENST00000481684.1;ENST00000491237.1;ENST00000544262.1	5'UTR;5'UTR;5'UTR;5'UTR;5'UTR;5'UTR;5'UTR;5'UTR;5'UTR	chr2:68997480-68997750	3
cg22856324	0.227711	0.548476	8.18761	2.76737e-06	0.000258039	4.98266	6.43163e-05	2	72371255	CYP26B1	Body	island	Body-island	CYP26B1	NM_019885	Body		CDMR			CYP26B1;CYP26B1	ENST00000412253.1;ENST00000461519.1	TSS1500;1stExon	chr2:72371045-72372815	3
cg22979783	0.245211	0.408496	7.93852	3.81016e-06	0.000321925	4.65535	3.92657e-05	2	72371261	CYP26B1	Body	island	Body-island	CYP26B1	NM_019885	Body		CDMR			CYP26B1;CYP26B1	ENST00000412253.1;ENST00000461519.1	TSS1500;1stExon	chr2:72371045-72372815	3
cg19565262	-0.215118	0.396547	-9.1025	9.05745e-07	0.000118685	6.12165	3.31421e-05	2	73869966	NAT8	TSS1500	opensea	TSS1500-opensea	NAT8	NM_003960	TSS1500					NAT8	ENST00000272425.3	TSS1500	chr2:73869500-73870355	3
cg15049402	0.215962	0.454322	12.6015	2.50359e-08	9.14821e-06	9.71255	4.5584e-06	2	74601431	DCTN1	Body	opensea	Body-opensea	DCTN1;DCTN1;DCTN1;DCTN1	NM_001135040;NM_004082;NM_001135041;NM_023019	Body;Body;Body;Body			TRUE		DCTN1;DCTN1;DCTN1;DCTN1	ENST00000477966.1;ENST00000462813.1;ENST00000463583.1;ENST00000394003.3	3'UTR;TSS1500;TSS1500;ExonBnd			chr2:74599833-74602288	6	chr2:74601367-74602118	3
cg20202112	0.248724	0.490073	22.3109	3.24891e-11	8.47375e-08	15.8189	1.18401e-07	2	74601685	DCTN1	Body	opensea	Body-opensea	DCTN1;DCTN1;DCTN1;DCTN1;DCTN1;DCTN1	NM_001135040;NM_001135041;NM_001135041;NM_004082;NM_023019;NM_023019	Body;1stExon;5'UTR;Body;5'UTR;1stExon					DCTN1;DCTN1;DCTN1;DCTN1;DCTN1;DCTN1	ENST00000477966.1;ENST00000462813.1;ENST00000463583.1;ENST00000477966.1;ENST00000407639.2;ENST00000407639.2	3'UTR;TSS1500;TSS1500;1stExon;1stExon;5'UTR			chr2:74599833-74602288	6	chr2:74601367-74602118	3
cg10412475	0.328046	0.456214	13.717	9.53179e-09	4.6317e-06	10.6532	4.19264e-07	2	74602003	DCTN1	TSS200	opensea	TSS200-opensea	DCTN1;DCTN1;DCTN1;DCTN1;DCTN1;DCTN1;DCTN1	NM_001135041;NM_023019;NR_033935;NM_001190836;NM_004082;NM_001190837;NM_001135040	TSS200;TSS200;Body;Body;Body;Body;Body					DCTN1;DCTN1;DCTN1	ENST00000463583.1;ENST00000477966.1;ENST00000407639.2	TSS1500;TSS200;TSS200	chr2:74601740-74602035	3
cg25086086	-0.225557	0.286206	-9.61648	5.0179e-07	7.75013e-05	6.7207	6.29211e-06	2	75219519		IGR	opensea	IGR-opensea											chr2:75219065-75219555	3
cg13728096	-0.210391	0.54632	-15.3962	2.5226e-09	1.79727e-06	11.924	1.77366e-06	2	77857083		IGR	opensea	IGR-opensea						TRUE									chr2:77856543-77857124	3
cg04704898	-0.252774	0.446131	-8.50495	1.85983e-06	0.000196531	5.38874	3.5269e-05	2	78314862	LOC101927948	TSS1500	opensea	TSS1500-opensea	LOC101927948;LOC101927967	NR_110287;NR_110288	TSS1500;Body					AC012494.1	ENST00000439259.1	TSS1500
cg17927488	-0.203206	0.379355	-18.6892	2.62922e-10	3.58056e-07	14.006	6.74118e-07	2	80529547	LRRTM1	Body	shore	Body-shore	LRRTM1;CTNNA2;CTNNA2;CTNNA2;CTNNA2	NM_178839;NM_001282598;NM_001164883;NM_004389;NM_001282597	Body;Body;Body;Body;Body								chr2:80529125-80529615	3
cg12912344	0.204219	0.385489	6.03192	5.6684e-05	0.00206085	1.87971	0.00055945	2	84445799		IGR	opensea	IGR-opensea											chr2:84445760-84445970	3
cg07847030	0.330074	0.368609	10.5869	1.75572e-07	3.64126e-05	7.77907	4.10211e-06	2	85361959	TCF7L1	Body	island	Body-island	TCF7L1	NM_031283	Body		RDMR			TCF7L1	ENST00000494519.1	5'UTR	chr2:85361265-85362075	3
cg17484733	0.256509	0.433081	8.67855	1.50331e-06	0.000169717	5.60585	2.65492e-05	2	85362030	TCF7L1	Body	island	Body-island	TCF7L1	NM_031283	Body		RDMR			TCF7L1	ENST00000494519.1	5'UTR	chr2:85361265-85362075	3
cg16486690	-0.302595	0.662528	-9.76916	4.23056e-07	6.89021e-05	6.89334	2.42026e-06	2	85509507	TCF7L1	Body	opensea	Body-opensea	TCF7L1	NM_031283	Body					TCF7L1	ENST00000442813.1	5'UTR
cg14849907	0.20707	0.303345	12.0759	4.05028e-08	1.28794e-05	9.23915	1.43848e-06	2	85730887		IGR	opensea	IGR-opensea											chr2:85730760-85731190	3
cg24399924	-0.282399	0.482611	-11.4861	7.10308e-08	1.90698e-05	8.68274	3.10306e-06	2	85980533	ATOH8	TSS1500	island	TSS1500-island	ATOH8	NM_032827	TSS1500					ATOH8;ATOH8;ATOH8	ENST00000306279.3;ENST00000463422.1;ENST00000469442.1	TSS1500;TSS1500;5'UTR	chr2:85980125-85981535	3
cg14141912	-0.218562	0.654556	-9.21334	7.95733e-07	0.000108426	6.25321	1.81448e-05	2	85992696	ATOH8	Body	opensea	Body-opensea	ATOH8	NM_032827	Body			TRUE		ATOH8;ATOH8;ATOH8	ENST00000473116.1;ENST00000469442.1;ENST00000463422.1	5'UTR;5'UTR;5'UTR	chr2:85992185-85992955	3
cg05159099	0.240053	0.569938	15.0713	3.22813e-09	2.11798e-06	11.6906	6.67535e-07	2	95710407	MAL	Body	opensea	Body-opensea	MAL;MAL;MAL;MAL	NM_002371;NM_022438;NM_022440;NM_022439	Body;Body;Body;Body								chr2:95710365-95710670	3
cg00710180	-0.231242	0.345356	-9.6593	4.78234e-07	7.51367e-05	6.76936	7.34618e-06	2	95723453		IGR	opensea	IGR-opensea											chr2:95722585-95723535	3
cg01334602	-0.200564	0.419188	-10.8141	1.38874e-07	3.07086e-05	8.01402	9.97897e-06	2	96059039		IGR	shelf	IGR-shelf															chr2:96054066-96059548	6
cg23649619	-0.296903	0.517978	-15.9371	1.69043e-09	1.34744e-06	12.3005	1.82604e-07	2	98461039	TMEM131	Body	opensea	Body-opensea	TMEM131	NM_015348	Body								chr2:98460900-98461210	3
cg02555533	0.219767	0.562641	9.59378	5.1478e-07	7.88804e-05	6.69483	2.1006e-05	2	104491138		IGR	opensea	IGR-opensea						TRUE		AC013727.1;RP11-76I14.1;RP11-76I14.1	ENST00000455716.1;ENST00000537492.1;ENST00000544869.1	3'UTR;5'UTR;5'UTR
cg14730449	0.224801	0.542629	11.4856	7.10618e-08	1.90698e-05	8.68231	7.64606e-06	2	106960893		IGR	shore	IGR-shore
cg18282393	0.209022	0.301735	4.81452	0.000410883	0.00789419	-0.157037	0.00137534	2	111788355	ACOXL	Body	opensea	Body-opensea	ACOXL;ACOXL;ACOXL	NM_001142807;NM_001142808;NM_001105516	Body;Body;Body			TRUE					chr2:111788080-111788495	3
cg07919614	0.276111	0.350019	17.8655	4.46082e-10	5.30125e-07	13.5295	2.0118e-07	2	112429183		IGR	opensea	IGR-opensea				chr2:112428952-112428952							chr2:112429060-112429295	3
cg04340430	0.228324	0.738276	9.10111	9.0723e-07	0.000118756	6.11998	3.46572e-06	2	113967479	LOC440839	Body	opensea	Body-opensea	LOC440839	NR_029399	Body			TRUE					chr2:113966640-113967550	3
cg23412191	0.212772	0.58383	13.8111	8.81454e-09	4.38124e-06	10.7288	2.27436e-06	2	114764668	LINC01191	Body	opensea	Body-opensea	LINC01191	NR_034128	Body					U3;AC010982.1	ENST00000390880.1;ENST00000412690.1	TSS1500;5'UTR					chr2:114763681-114764773	6
cg01761228	0.206462	0.319519	8.13791	2.94804e-06	0.000269807	4.91796	6.22776e-05	2	115416787	DPP10	Body	shelf	Body-shelf	DPP10;DPP10	NM_020868;NM_001178036	Body;5'UTR					DPP10;DPP10;DPP10	ENST00000436732.1;ENST00000461250.1;ENST00000409163.1	5'UTR;5'UTR;5'UTR
cg10010103	0.200465	0.363203	4.70671	0.000494518	0.00896328	-0.346886	0.00241535	2	115567258	DPP10	Body	opensea	Body-opensea	DPP10	NM_020868	Body			TRUE		DPP10;DPP10;DPP10	ENST00000436732.1;ENST00000461250.1;ENST00000409163.1	5'UTR;5'UTR;5'UTR
cg22529999	-0.221205	0.604461	-10.0356	3.15673e-07	5.58492e-05	7.18897	1.36081e-05	2	115918326	DPP10	TSS1500	shore	TSS1500-shore	DPP10;DPP10;DPP10-AS1;DPP10;DPP10;DPP10	NM_001178034;NM_001004360;NR_036580;NM_020868;NM_001178036;NM_001178037	TSS1500;TSS1500;Body;Body;5'UTR;Body					DPP10;DPP10;DPP10;DPP10;AC066593.1;AC066593.1;DPP10;DPP10;DPP10	ENST00000393147.2;ENST00000310323.8;ENST00000486885.1;ENST00000429914.1;ENST00000448663.1;ENST00000432658.1;ENST00000436732.1;ENST00000461250.1;ENST00000409163.1	TSS1500;TSS1500;TSS1500;TSS1500;3'UTR;3'UTR;5'UTR;5'UTR;5'UTR	chr2:115918125-115919075	3
cg24682723	-0.277898	0.545392	-14.5323	4.91338e-09	2.87134e-06	11.2905	5.37075e-07	2	117519644		IGR	opensea	IGR-opensea						TRUE					chr2:117519540-117519715	3
cg24648930	0.210987	0.584155	7.83337	4.37011e-06	0.000354389	4.51487	7.45783e-05	2	118814005		IGR	opensea	IGR-opensea											chr2:118813785-118814035	3
cg22185537	0.292644	0.384794	8.95128	1.0829e-06	0.000134202	5.93997	1.01468e-05	2	118817853		IGR	opensea	IGR-opensea											chr2:118817420-118818075	3
cg19263565	0.27057	0.318781	15.1035	3.14964e-09	2.07823e-06	11.7139	4.31758e-07	2	118980466		IGR	shore	IGR-shore											chr2:118980300-118980635	3
cg00409049	0.21741	0.373532	7.05732	1.25246e-05	0.000735273	3.43386	0.000144153	2	118980919		IGR	shore	IGR-shore															chr2:118980758-118983666	6
cg02595851	0.21144	0.447721	7.73545	4.97106e-06	0.00038746	4.38279	0.000119034	2	119132095		IGR	opensea	IGR-opensea						TRUE
cg19411272	-0.217603	0.291531	-16.4472	1.17194e-09	1.04472e-06	12.6422	3.10479e-07	2	119134044		IGR	opensea	IGR-opensea
cg16911810	0.28525	0.529699	17.0876	7.50758e-10	7.55471e-07	13.0538	1.74917e-07	2	119596346		IGR	shelf	IGR-shelf
cg01471264	0.282108	0.618998	12.5388	2.64896e-08	9.48683e-06	9.65716	1.68703e-06	2	119597415		IGR	shore	IGR-shore
cg02327563	0.240498	0.607393	6.92937	1.50066e-05	0.000833329	3.24792	0.000112589	2	119597586		IGR	shore	IGR-shore
cg12379048	0.206345	0.43515	13.4962	1.14749e-08	5.30356e-06	10.4736	3.12473e-06	2	119599067		IGR	island	IGR-island					RDMR						chr2:119598900-119599330	3
cg13254751	0.231479	0.438052	6.3903	3.29093e-05	0.00142723	2.43967	0.000314416	2	121118521		IGR	opensea	IGR-opensea													chr2:121117777-121118881	6
cg13713922	0.270185	0.705658	17.3145	6.43555e-10	6.79567e-07	13.1952	7.74339e-08	2	121625577	GLI2	Body	shore	Body-shore	GLI2	NM_005270	Body			TRUE		GLI2;GLI2;GLI2;GLI2	ENST00000482119.1;ENST00000472722.1;ENST00000314490.11;ENST00000435313.2	5'UTR;5'UTR;5'UTR;5'UTR			chr2:121623280-121626505	6	chr2:121624106-121625712	4
cg03287111	0.280875	0.637561	17.8423	4.52943e-10	5.33212e-07	13.5156	8.32761e-08	2	121625634	GLI2	Body	shore	Body-shore	GLI2	NM_005270	Body			TRUE		GLI2;GLI2;GLI2;GLI2	ENST00000482119.1;ENST00000472722.1;ENST00000314490.11;ENST00000435313.2	5'UTR;5'UTR;5'UTR;5'UTR	chr2:121625580-121625875	3
cg03465652	0.226659	0.712812	13.4788	1.16449e-08	5.33299e-06	10.4593	3.76215e-07	2	121625735	GLI2	Body	shore	Body-shore	GLI2	NM_005270	Body			TRUE		GLI2;GLI2;GLI2;GLI2	ENST00000482119.1;ENST00000472722.1;ENST00000314490.11;ENST00000435313.2	5'UTR;5'UTR;5'UTR;5'UTR	chr2:121625580-121625875	3
cg18573586	0.248636	0.564574	7.1261	1.13744e-05	0.000688815	3.5329	0.000119215	2	121637809	GLI2	Body	opensea	Body-opensea	GLI2	NM_005270	Body			TRUE		GLI2;GLI2;GLI2;GLI2	ENST00000482119.1;ENST00000472722.1;ENST00000314490.11;ENST00000435313.2	5'UTR;5'UTR;5'UTR;5'UTR			chr2:121636535-121637853	6	chr2:121636912-121637889	6
cg07855121	0.207086	0.516052	8.24112	2.586e-06	0.000246547	5.05198	6.95581e-05	2	121735776	GLI2	Body	opensea	Body-opensea	GLI2	NM_005270	Body					GLI2;GLI2;GLI2;GLI2	ENST00000437950.1;ENST00000438299.1;ENST00000440937.2;ENST00000435313.2	3'UTR;3'UTR;3'UTR;5'UTR
cg22982094	-0.364848	0.43587	-17.4886	5.72534e-10	6.26068e-07	13.3022	5.22475e-08	2	121816646		IGR	opensea	IGR-opensea											chr2:121816460-121816875	3
cg05736424	0.225848	0.589598	6.35106	3.48981e-05	0.00148286	2.37925	0.000398903	2	127646592		IGR	shelf	IGR-shelf											chr2:127646145-127647115	3
cg00703885	0.200894	0.324023	10.2395	2.53336e-07	4.76855e-05	7.41061	1.30254e-05	2	128440247	LIMS2	TSS1500	opensea	TSS1500-opensea	LIMS2	NM_001161404	TSS1500					LIMS2	ENST00000410011.1	TSS1500	chr2:128440045-128440350	3
cg09629105	-0.238238	0.643997	-9.38494	6.527e-07	9.35107e-05	6.4543	2.02846e-05	2	129231058		IGR	shore	IGR-shore						TRUE					chr2:129230365-129231315	3
cg04283766	-0.268939	0.638261	-21.0228	6.56967e-11	1.3213e-07	15.2222	3.87379e-08	2	130032768	LOC151121	TSS1500	opensea	TSS1500-opensea	LOC151121;LOC151121;LOC151121	NR_122042;NR_122041;NR_122040	TSS1500;TSS1500;TSS1500					AC079586.1	ENST00000375987.3	TSS1500
cg01369479	-0.293814	0.461836	-14.8288	3.89295e-09	2.43056e-06	11.5126	3.97422e-07	2	134532341		IGR	opensea	IGR-opensea						TRUE					chr2:134532320-134532595	3
cg12555975	0.219837	0.361148	6.49797	2.8045e-05	0.00127938	2.60436	0.000278036	2	137403037		IGR	opensea	IGR-opensea								AC092786.1	ENST00000408835.1	TSS1500
cg11746464	0.237745	0.537276	6.33998	3.54825e-05	0.00149986	2.36214	0.00033001	2	137748833	THSD7B	Body	opensea	Body-opensea	THSD7B	NM_001080427	Body					THSD7B	ENST00000472720.1	5'UTR
cg01086974	0.234383	0.395853	5.30683	0.000179887	0.00450032	0.691087	0.00108212	2	137986170	THSD7B	Body	opensea	Body-opensea	THSD7B	NM_001080427	Body								chr2:137986105-137986490	3
cg17711068	0.254567	0.3013	10.8903	1.28489e-07	2.89764e-05	8.09179	2.37991e-06	2	138721306	HNMT	TSS1500	opensea	TSS1500-opensea	HNMT;HNMT;HNMT	NM_001024075;NM_001024074;NM_006895	TSS1500;TSS1500;TSS1500					HNMT;HNMT;HNMT;HNMT;HNMT;HNMT;HNMT	ENST00000410115.1;ENST00000329366.4;ENST00000280096.5;ENST00000475675.1;ENST00000467390.1;ENST00000485653.1;ENST00000480534.1	TSS1500;TSS1500;TSS1500;TSS1500;TSS1500;TSS1500;TSS1500					chr2:138719683-138734995	6
cg24099391	-0.256745	0.591102	-17.7856	4.70144e-10	5.43323e-07	13.4818	2.03018e-07	2	141397266	LRP1B	Body	opensea	Body-opensea	LRP1B	NM_018557	Body				Unclassified_Cell_type_specific				chr2:141397260-141397510	3
cg08820401	-0.308352	0.63007	-15.3349	2.64176e-09	1.83955e-06	11.8804	1.03446e-07	2	144501227	ARHGAP15	Body	opensea	Body-opensea	ARHGAP15	NM_018460	Body			TRUE		ARHGAP15	ENST00000549060.1	5'UTR
cg12571570	0.256923	0.379251	12.7368	2.21824e-08	8.3922e-06	9.83115	8.26833e-07	2	145267984	ZEB2	Body	opensea	Body-opensea	ZEB2;ZEB2	NM_014795;NM_001171653	Body;Body			TRUE		ZEB2;ZEB2;ZEB2;ZEB2;ZEB2;ZEB2;ZEB2;ZEB2;ZEB2;ZEB2;ZEB2	ENST00000493689.1;ENST00000431672.2;ENST00000472146.1;ENST00000465308.1;ENST00000461784.1;ENST00000560384.1;ENST00000476394.1;ENST00000434448.1;ENST00000479735.1;ENST00000453352.1;ENST00000484313.1	3'UTR;3'UTR;3'UTR;3'UTR;3'UTR;3'UTR;3'UTR;3'UTR;3'UTR;3'UTR;3'UTR			chr2:145267902-145268639	6	chr2:145264235-145279440	6
cg12058875	-0.250753	0.479595	-14.1786	6.52252e-09	3.53998e-06	11.0189	9.64485e-07	2	145770038		IGR	opensea	IGR-opensea						TRUE		AC074093.1;AC074093.1;AC074093.1	ENST00000451027.1;ENST00000445791.1;ENST00000451774.1	5'UTR;5'UTR;5'UTR	chr2:145769705-145770315	3
cg11163763	0.237359	0.408266	7.99257	3.55263e-06	0.000307487	4.72702	5.95027e-05	2	146450732		IGR	opensea	IGR-opensea				chr2:146450569-146450569							chr2:146450580-146451055	3
cg00250581	0.325361	0.504138	15.1705	2.99259e-09	2.01356e-06	11.7624	1.75206e-07	2	150716867		IGR	opensea	IGR-opensea								AC007364.1	ENST00000295052.3	TSS1500
cg14417782	0.204619	0.28773	13.1265	1.57492e-08	6.62378e-06	10.1658	6.33669e-07	2	151023084		IGR	opensea	IGR-opensea											chr2:151022600-151023230	3
cg17254273	0.217978	0.430842	14.9074	3.66263e-09	2.32055e-06	11.5706	1.39204e-06	2	152591967	NEB	TSS1500	opensea	TSS1500-opensea	NEB;NEB;NEB	NM_001164508;NM_001164507;NM_004543	TSS1500;TSS1500;TSS1500					NEB;NEB;NEB	ENST00000172853.10;ENST00000439291.2;ENST00000409198.1	TSS1500;TSS1500;TSS1500
cg27066246	0.218356	0.495474	6.54246	2.62636e-05	0.00122354	2.67193	0.00033884	2	154210867		IGR	opensea	IGR-opensea								AC079150.3	ENST00000429916.1	5'UTR					chr2:154210832-154211549	5
cg09193002	0.220146	0.575169	6.04085	5.59096e-05	0.00204194	1.89387	0.000432951	2	154742150	GALNT13	5'UTR	opensea	5'UTR-opensea	GALNT13	NM_052917	5'UTR					GALNT13;GALNT13	ENST00000392825.3;ENST00000434213.1	5'UTR;5'UTR
cg22373593	0.214001	0.59758	5.27329	0.000190098	0.00467184	0.634325	0.00107569	2	155112778	GALNT13	Body	opensea	Body-opensea	GALNT13;GALNT13	NM_052917;NM_001301627	Body;Body					GALNT13;GALNT13	ENST00000487047.1;ENST00000431076.1	TSS1500;3'UTR					chr2:155112670-155113022	3
cg12817107	-0.206819	0.356848	-11.3287	8.28596e-08	2.11042e-05	8.52953	9.11213e-06	2	157013368		IGR	opensea	IGR-opensea						TRUE					chr2:157013180-157013430	3
cg08077071	0.237601	0.579061	9.45765	6.00649e-07	8.83155e-05	6.53855	1.95581e-05	2	157176106		IGR	shore	IGR-shore															chr2:157175904-157193271	6
cg02743713	0.438352	0.451501	17.5353	5.54953e-10	6.13202e-07	13.3307	3.87759e-08	2	157178647		IGR	shore	IGR-shore					CDMR						chr2:157178565-157179750	3
cg18786593	0.449248	0.462891	20.3521	9.63579e-11	1.73471e-07	14.8915	6.92242e-09	2	157178731		IGR	shore	IGR-shore					CDMR						chr2:157178565-157179750	3
cg05611723	0.274234	0.765286	14.576	4.7462e-09	2.81159e-06	11.3236	6.4593e-08	2	157179350		IGR	shelf	IGR-shelf					RDMR						chr2:157178565-157179750	3
cg00969724	-0.205466	0.421729	-9.09258	9.16361e-07	0.000119629	6.1098	3.95446e-05	2	157342904	GPD2	Body	opensea	Body-opensea	GPD2;GPD2	NM_000408;NM_001083112	Body;Body					GPD2;GPD2	ENST00000409125.4;ENST00000495851.1	5'UTR;5'UTR	chr2:157342760-157342995	3
cg14907617	-0.288866	0.381619	-10.0216	3.20498e-07	5.63785e-05	7.17367	6.94777e-06	2	160025801	TANC1	Body	opensea	Body-opensea	TANC1;TANC1	NM_001145909;NM_033394	Body;Body								chr2:160025720-160026010	3
cg20459849	-0.215516	0.634963	-12.8291	2.04368e-08	7.94351e-06	9.91137	4.06821e-06	2	161127884		IGR	shore	IGR-shore					CDMR		Unclassified_Cell_type_specific	ITGB6;ITGB6;ITGB6	ENST00000477514.1;ENST00000459712.1;ENST00000485635.1	TSS200;3'UTR;3'UTR	chr2:161127625-161128275	3
cg24868015	-0.215682	0.381009	-15.8129	1.85106e-09	1.43518e-06	12.2154	8.02163e-07	2	161128184		IGR	shore	IGR-shore					CDMR			ITGB6;ITGB6;ITGB6	ENST00000477514.1;ENST00000459712.1;ENST00000485635.1	TSS1500;3'UTR;3'UTR	chr2:161127625-161128275	3
cg05331214	0.204118	0.501671	5.32127	0.000175672	0.00442772	0.71547	0.00137832	2	167343774	SCN7A	TSS1500	opensea	TSS1500-opensea	SCN7A	NM_002976	TSS1500					SCN7A;SCN7A;SCN7A	ENST00000409855.1;ENST00000441411.1;ENST00000419992.1	TSS1500;5'UTR;5'UTR
cg12958009	0.216597	0.506151	5.17513	0.000223635	0.00521591	0.467334	0.00143454	2	167344365	SCN7A	TSS1500	opensea	TSS1500-opensea	SCN7A;SCN7A	NM_002976;NR_045628	TSS1500;TSS1500					SCN7A;SCN7A;SCN7A	ENST00000409855.1;ENST00000441411.1;ENST00000419992.1	TSS1500;5'UTR;5'UTR
cg12783569	-0.242669	0.260144	-7.84523	4.30278e-06	0.000350778	4.53078	9.17561e-06	2	168785087	LOC105616981	Body	opensea	Body-opensea	LOC105616981	NR_131227	Body					AC016723.4	ENST00000436982.2	3'UTR					chr2:168782046-168799755	6
cg26970032	-0.203108	0.334774	-5.82132	7.86745e-05	0.00256928	1.54212	0.000882307	2	168994440	STK39	Body	opensea	Body-opensea	STK39	NM_013233	Body			TRUE					chr2:168994080-168994610	3
cg03792447	-0.24207	0.295364	-10.3321	2.2953e-07	4.42811e-05	7.50989	5.35581e-06	2	169041897	STK39	Body	opensea	Body-opensea	STK39	NM_013233	Body			TRUE									chr2:169041507-169043295	6
cg06501606	-0.416679	0.486361	-23.9828	1.37748e-11	4.40147e-08	16.5253	2.56039e-09	2	169077032	STK39	Body	opensea	Body-opensea	STK39	NM_013233	Body												chr2:169076691-169078936	6
cg21899461	-0.373922	0.672646	-20.608	8.31435e-11	1.57338e-07	15.0193	5.57346e-09	2	169097849	STK39	Body	opensea	Body-opensea	STK39	NM_013233	Body			TRUE					chr2:169097780-169098115	3
cg04473254	-0.217726	0.518217	-5.55213	0.00012071	0.00344022	1.10146	0.000886111	2	170766843	UBR3	Body	opensea	Body-opensea	UBR3	NM_172070	Body												chr2:170766450-170767481	6
cg07813142	-0.22376	0.510473	-14.0802	7.06519e-09	3.75444e-06	10.9421	1.89753e-06	2	171573223	SP5	Body	island	Body-island	SP5	NM_001003845	Body										chr2:171568154-171574986	6	chr2:171562842-171577299	6
cg20991420	-0.25718	0.266695	-5.16284	0.000228251	0.00529083	0.446337	0.00021696	2	173061715		IGR	opensea	IGR-opensea				chr2:173061382-173061382	DMR						chr2:173061560-173061935	3
cg25474641	-0.381243	0.490612	-14.0272	7.37751e-09	3.85655e-06	10.9005	3.21295e-07	2	174221705	CDCA7	Body	shore	Body-shore	CDCA7;CDCA7	NM_031942;NM_145810	Body;Body					AC092573.3;CDCA7;CDCA7	ENST00000437243.1;ENST00000496441.1;ENST00000467411.1	TSS1500;5'UTR;5'UTR					chr2:174218300-174222404	6
cg07346751	-0.374845	0.551173	-21.5534	4.89196e-11	1.09582e-07	15.4739	6.15449e-09	2	174223564	CDCA7	ExonBnd	shelf	ExonBnd-shelf	CDCA7;CDCA7;CDCA7;CDCA7	NM_031942;NM_145810;NM_031942;NM_145810	ExonBnd;ExonBnd;Body;Body					CDCA7;CDCA7;CDCA7;CDCA7;CDCA7	ENST00000468359.1;ENST00000347703.3;ENST00000496441.1;ENST00000467411.1;ENST00000468359.1	1stExon;ExonBnd;5'UTR;5'UTR;5'UTR	chr2:174223285-174223675	3
cg26120636	0.221778	0.771943	11.9555	4.53367e-08	1.39316e-05	9.12778	8.89162e-07	2	174512647		IGR	opensea	IGR-opensea						TRUE					chr2:174512520-174512790	3
cg06000450	0.226638	0.73376	7.0179	1.32391e-05	0.000764031	3.37681	8.0892e-05	2	174513304		IGR	opensea	IGR-opensea						TRUE
cg19706035	0.225493	0.509474	6.25728	4.01857e-05	0.00163398	2.23396	0.000430448	2	176460065		IGR	opensea	IGR-opensea											chr2:176460005-176460210	3
cg03483330	0.200651	0.365688	6.06579	5.38041e-05	0.00198846	1.93341	0.000521487	2	176464572		IGR	opensea	IGR-opensea						TRUE									chr2:176464367-176465854	6
cg26804244	-0.237935	0.479623	-13.0573	1.67263e-08	6.94486e-06	10.1071	2.09e-06	2	177454770		IGR	opensea	IGR-opensea											chr2:177454760-177455130	3
cg26870386	-0.223041	0.21934	-11.5697	6.54942e-08	1.80854e-05	8.76335	5.90942e-06	2	178220783	LOC100130691	Body	opensea	Body-opensea	LOC100130691	NR_026966	Body					AC074286.1;AC074286.1;AC074286.1;NFE2L2	ENST00000397057.2;ENST00000456746.1;ENST00000447413.1;ENST00000464747.1	3'UTR;3'UTR;3'UTR;3'UTR	chr2:178220700-178220995	3
cg27145055	-0.24427	0.48439	-9.82523	3.97565e-07	6.58991e-05	6.95615	1.10325e-05	2	178596878	PDE11A	Body	opensea	Body-opensea	PDE11A;PDE11A;PDE11A;PDE11A	NM_001077196;NM_001077358;NM_016953;NM_001077197	Body;Body;Body;Body					PDE11A;PDE11A	ENST00000431253.2;ENST00000497003.1	3'UTR;3'UTR					chr2:178596087-178596984	6
cg12525062	0.344299	0.655313	9.05168	9.61542e-07	0.00012334	6.06087	5.49192e-06	2	180425431	ZNF385B	5'UTR	opensea	5'UTR-opensea	ZNF385B;ZNF385B;ZNF385B;ZNF385B;ZNF385B	NM_001113398;NM_001282725;NR_104234;NM_001113397;NM_152520	5'UTR;5'UTR;Body;Body;Body					ZNF385B;ZNF385B;ZNF385B;ZNF385B;ZNF385B;ZNF385B;ZNF385B	ENST00000336917.5;ENST00000409692.1;ENST00000463918.1;ENST00000457304.1;ENST00000466398.1;ENST00000469551.1;ENST00000475539.1	5'UTR;5'UTR;3'UTR;5'UTR;3'UTR;3'UTR;3'UTR					chr2:180422228-180426231	6
cg03939903	-0.203849	0.543949	-4.37542	0.000882161	0.0133621	-0.938697	0.00423562	2	180662010	ZNF385B	5'UTR	opensea	5'UTR-opensea	ZNF385B	NM_152520	5'UTR					ZNF385B;ZNF385B;ZNF385B	ENST00000438871.1;ENST00000451732.1;ENST00000410066.1	TSS1500;5'UTR;5'UTR
cg04625976	-0.333786	0.504961	-9.62102	4.99233e-07	7.72271e-05	6.72587	9.5057e-06	2	180689769	ZNF385B	5'UTR	opensea	5'UTR-opensea	ZNF385B	NM_152520	5'UTR					ZNF385B	ENST00000410066.1	5'UTR			chr2:180689571-180690596	4
cg26101904	-0.261499	0.504775	-11.2462	8.98888e-08	2.24529e-05	8.44844	3.57341e-06	2	180707490	ZNF385B	5'UTR	opensea	5'UTR-opensea	ZNF385B	NM_152520	5'UTR					ZNF385B	ENST00000410066.1	5'UTR	chr2:180707280-180707530	3
cg10671757	-0.317666	0.505178	-8.26772	2.50061e-06	0.000241339	5.08631	3.09645e-05	2	180722610	ZNF385B	5'UTR	shelf	5'UTR-shelf	ZNF385B	NM_152520	5'UTR					ZNF385B	ENST00000410066.1	5'UTR
cg00728946	-0.201078	0.569889	-15.5411	2.26318e-09	1.67374e-06	12.0264	2.21175e-06	2	182766568	SSFA2	Body	opensea	Body-opensea	SSFA2;SSFA2;SSFA2;SSFA2;SSFA2	NR_109843;NM_001130445;NM_001287503;NM_006751;NM_001287504	Body;Body;Body;Body;Body					SSFA2;SSFA2;SSFA2;SSFA2	ENST00000470654.1;ENST00000454579.1;ENST00000440623.1;ENST00000491720.1	5'UTR;3'UTR;3'UTR;5'UTR					chr2:182762540-182778726	6
cg16970113	-0.210746	0.477306	-11.9749	4.45178e-08	1.37805e-05	9.14579	6.20537e-06	2	182766892	SSFA2	Body	opensea	Body-opensea	SSFA2;SSFA2;SSFA2;SSFA2;SSFA2	NR_109843;NM_001130445;NM_001287503;NM_006751;NM_001287504	Body;Body;Body;Body;Body					SSFA2;SSFA2;SSFA2	ENST00000454579.1;ENST00000440623.1;ENST00000491720.1	3'UTR;3'UTR;5'UTR					chr2:182762540-182778726	6
cg06752743	-0.241607	0.459807	-10.3617	2.22434e-07	4.33769e-05	7.54147	7.83617e-06	2	192280916	MYO1B	Body	opensea	Body-opensea	MYO1B;MYO1B;MYO1B	NM_012223;NM_001161819;NM_001130158	Body;Body;Body					MYO1B	ENST00000490069.1	5'UTR					chr2:192280472-192281194	3
cg21638700	0.252426	0.579955	12.4872	2.77547e-08	9.80198e-06	9.61135	1.75635e-06	2	192710226	SDPR	Body	opensea	Body-opensea	SDPR	NM_004657	Body	chr2:192709927-192709927				AC098617.2	ENST00000424116.1	TSS1500	chr2:192709900-192710415	3
cg22354905	0.201142	0.451085	6.9592	1.43845e-05	0.000809207	3.29147	0.000261315	2	192873531	TMEFF2	Body	opensea	Body-opensea	TMEFF2	NM_016192	Body			TRUE		AC098617.2;AC098617.1	ENST00000424116.1;ENST00000428980.1	5'UTR;5'UTR
cg02396520	0.282959	0.490106	9.3052	7.15398e-07	0.000100177	6.36125	1.25047e-05	2	195891601		IGR	opensea	IGR-opensea								AC010983.1	ENST00000418387.1	TSS1500
cg23646367	0.210904	0.338862	7.64791	5.58328e-06	0.00042022	4.26368	9.01542e-05	2	196067198		IGR	opensea	IGR-opensea													chr2:196066972-196067940	3
cg24601404	0.209457	0.398953	12.2276	3.51868e-08	1.16365e-05	9.37792	4.47137e-06	2	197124825	LOC101927482	Body	opensea	Body-opensea	LOC101927482;LOC101927482;HECW2;HECW2	NR_110226;NR_110225;NM_001304840;NM_020760	Body;Body;Body;Body					AC020571.3;AC020571.3;AC020571.3;HECW2	ENST00000433933.1;ENST00000430904.1;ENST00000430904.1;ENST00000462290.1	TSS200;1stExon;5'UTR;3'UTR	chr2:197124600-197125390	3
cg17514880	0.233739	0.47941	5.48815	0.000133838	0.00368694	0.99523	0.00104645	2	200495673	LOC101927641	Body	opensea	Body-opensea	LOC101927641	NR_110270	Body					AC093590.1;AC093590.1	ENST00000453035.1;ENST00000439734.1	TSS1500;5'UTR
cg13283765	-0.286501	0.370886	-16.4497	1.16991e-09	1.04417e-06	12.6438	2.41674e-07	2	200853063		IGR	opensea	IGR-opensea						TRUE					chr2:200852905-200853355	3
cg03008577	-0.305356	0.487491	-13.661	9.9887e-09	4.78443e-06	10.6079	5.70974e-07	2	201752498	PPIL3	5'UTR	opensea	5'UTR-opensea	PPIL3;PPIL3	NM_130906;NM_032472	5'UTR;5'UTR					PPIL3;PPIL3;PPIL3;PPIL3;PPIL3;PPIL3;PPIL3;PPIL3;PPIL3;PPIL3;PPIL3;PPIL3;PPIL3	ENST00000465823.1;ENST00000497263.1;ENST00000492074.1;ENST00000470442.1;ENST00000497501.1;ENST00000487879.1;ENST00000457063.1;ENST00000409361.1;ENST00000392283.4;ENST00000443398.1;ENST00000286175.8;ENST00000409449.1;ENST00000415562.1	3'UTR;3'UTR;3'UTR;3'UTR;3'UTR;3'UTR;5'UTR;5'UTR;5'UTR;5'UTR;5'UTR;5'UTR;TSS200	chr2:201752260-201752510	3
cg12914519	-0.303409	0.494516	-7.0804	1.21255e-05	0.000718885	3.46716	9.49977e-05	2	202248369	TRAK2	Body	opensea	Body-opensea	TRAK2	NM_015049	Body										chr2:202247829-202248423	6	chr2:202247781-202248487	6
cg13113723	-0.26484	0.709031	-10.5363	1.85087e-07	3.80122e-05	7.72611	4.48797e-05	2	202580410	ALS2	ExonBnd	opensea	ExonBnd-opensea	ALS2;ALS2	NM_020919;NM_020919	ExonBnd;Body					ALS2;ALS2	ENST00000264276.6;ENST00000439495.1	ExonBnd;3'UTR	chr2:202580200-202580530	3
cg24897996	0.253004	0.666076	13.3596	1.2887e-08	5.70345e-06	10.3609	6.33669e-07	2	202937892	KIAA2012	TSS200	opensea	TSS200-opensea	KIAA2012	NM_001277372	TSS200			TRUE		AC079354.1;AC079354.1	ENST00000295844.3;ENST00000459709.1	TSS200;TSS200	chr2:202937845-202938070	3
cg13790288	0.256021	0.434345	15.5129	2.31137e-09	1.6942e-06	12.0065	5.32277e-07	2	204582969	CD28	Body	opensea	Body-opensea	CD28	NM_006139	Body	chr2:204582820-204582820			Unclassified_Cell_type_specific				chr2:204582860-204583195	3
cg09737032	0.223458	0.463195	6.69747	2.09383e-05	0.00104772	2.90519	0.0002391	2	205338839		IGR	opensea	IGR-opensea								AC016903.2;AC016903.1	ENST00000456384.1;ENST00000444017.1	TSS1500;TSS1500
cg20351668	0.220201	0.535271	5.14692	0.00023438	0.00538235	0.419113	0.00149528	2	206628737	NRP2	Body	opensea	Body-opensea	NRP2;NRP2;NRP2;NRP2;NRP2	NM_201267;NM_018534;NM_201279;NM_201266;NM_003872	Body;Body;Body;Body;Body		CDMR	TRUE		NRP2;NRP2;NRP2;AC007362.3	ENST00000467850.1;ENST00000485684.1;ENST00000472299.1;ENST00000423425.1	TSS1500;5'UTR;5'UTR;TSS200	chr2:206628425-206628875	3
cg14913993	0.275588	0.587866	6.93807	1.48222e-05	0.000826319	3.26064	0.000105337	2	207474885	ADAM23	Body	opensea	Body-opensea	ADAM23	NM_003812	Body					AC010731.2	ENST00000415275.1	TSS1500
cg13959753	0.230397	0.281373	11.1047	1.03487e-07	2.48569e-05	8.30797	2.25581e-06	2	207474961	ADAM23	Body	opensea	Body-opensea	ADAM23	NM_003812	Body					AC010731.2	ENST00000415275.1	TSS1500
cg08791424	-0.207839	0.138469	-9.29973	7.19932e-07	0.000100564	6.35484	2.01902e-07	2	208795653	PLEKHM3	Body	island	Body-island	PLEKHM3	NM_001080475	Body		DMR			PLEKHM3	ENST00000427836.2	ExonBnd	chr2:208795505-208795895	3
cg23156245	-0.314603	0.580284	-19.3903	1.70506e-10	2.58426e-07	14.3913	3.4508e-08	2	212300337	ERBB4	Body	opensea	Body-opensea	ERBB4;ERBB4	NM_005235;NM_001042599	Body;Body			TRUE					chr2:212299965-212300355	3
cg10953604	0.201726	0.480785	6.72579	2.00961e-05	0.00101883	2.94745	0.000335913	2	212631820	ERBB4	Body	opensea	Body-opensea	ERBB4;ERBB4	NM_001042599;NM_005235	Body;Body					ERBB4;ERBB4	ENST00000484474.1;ENST00000484594.1	3'UTR;3'UTR					chr2:212630614-212631859	3
cg20729130	-0.201509	0.419517	-12.8147	2.06987e-08	8.00719e-06	9.89892	4.6838e-06	2	213700959		IGR	shelf	IGR-shelf								AC093865.1	ENST00000415387.1	3'UTR
cg12439583	0.266234	0.507378	12.3554	3.12919e-08	1.07005e-05	9.49342	1.95013e-06	2	216532411	LINC00607	Body	opensea	Body-opensea	LINC00607	NR_037195	Body					AC012668.2;AC122136.1;AC122136.1;AC122136.1;AC122136.1	ENST00000417485.2;ENST00000445174.1;ENST00000423530.1;ENST00000413563.1;ENST00000451392.1	5'UTR;3'UTR;3'UTR;3'UTR;3'UTR					chr2:216532363-216533558	4
cg12854901	-0.265103	0.612459	-13.0088	1.74495e-08	7.1041e-06	10.0658	5.88266e-07	2	218809758	TNS1	TSS1500	opensea	TSS1500-opensea	TNS1	NM_022648	TSS1500			TRUE		TNS1;TNS1;TNS1	ENST00000449814.1;ENST00000171887.4;ENST00000413280.1	TSS1500;TSS1500;5'UTR	chr2:218809505-218809855	3
cg20010551	-0.342998	0.318833	-25.1899	7.67811e-12	2.90632e-08	16.9926	7.67805e-09	2	218993870	CXCR2	5'UTR	opensea	5'UTR-opensea	CXCR2;CXCR2	NM_001168298;NM_001557	5'UTR;5'UTR					CXCR2;CXCR2;CXCR2;CXCR2;CXCR2;CXCR2	ENST00000453237.1;ENST00000415392.1;ENST00000449014.1;ENST00000318507.2;ENST00000454148.1;ENST00000428565.1	5'UTR;5'UTR;5'UTR;5'UTR;5'UTR;TSS200					chr2:218993758-218995972	6
cg02930667	0.412492	0.385691	16.3589	1.24769e-09	1.08858e-06	12.5839	3.50274e-08	2	219671206	CYP27A1	Body	opensea	Body-opensea	CYP27A1	NM_000784	Body		DMR	TRUE		CYP27A1;CYP27A1;CYP27A1	ENST00000411688.1;ENST00000494263.1;ENST00000466602.1	5'UTR;5'UTR;5'UTR	chr2:219671065-219671395	3
cg20002958	-0.266447	0.365146	-18.2537	3.46741e-10	4.43561e-07	13.7574	4.99656e-08	2	221282600		IGR	opensea	IGR-opensea						TRUE		AC114765.1	ENST00000432993.1	5'UTR
cg07901514	-0.230802	0.502342	-6.47162	2.91604e-05	0.00131386	2.5642	0.000294853	2	221529390		IGR	opensea	IGR-opensea						TRUE		AC067956.1	ENST00000414512.1	5'UTR
cg13772414	0.327864	0.452281	16.2343	1.36376e-09	1.15217e-06	12.5011	1.34379e-07	2	222383060	EPHA4	Body	opensea	Body-opensea	EPHA4	NM_004438	Body	chr2:222383007-222383007		TRUE	Promoter_Associated				chr2:222383045-222383610	3
cg13029853	0.262916	0.546667	13.0329	1.70867e-08	7.02777e-06	10.0863	1.21501e-06	2	222418040	EPHA4	Body	opensea	Body-opensea	EPHA4;EPHA4;EPHA4	NM_001304537;NM_004438;NM_001304536	Body;Body;Body			TRUE					chr2:222418040-222418330	3
cg02831419	-0.205197	0.23617	-8.11293	3.04358e-06	0.000275747	4.88533	4.13e-06	2	223916622	KCNE4	TSS1500	shore	TSS1500-shore	KCNE4	NM_080671	TSS1500			TRUE		KCNE4;KCNE4;KCNE4	ENST00000488477.2;ENST00000281830.3;ENST00000281830.3	TSS1500;1stExon;5'UTR			chr2:223916610-223916985	4	chr2:223916569-223917121	4
cg12308861	-0.238721	0.440369	-9.59662	5.13134e-07	7.86609e-05	6.69807	1.33652e-05	2	224847533	SERPINE2	Body	opensea	Body-opensea	SERPINE2;SERPINE2;SERPINE2;SERPINE2	NR_073116;NM_001136528;NM_006216;NM_001136530	Body;Body;Body;Body					SERPINE2;SERPINE2	ENST00000478966.1;ENST00000473202.1	3'UTR;TSS200
cg10334283	-0.22113	0.488304	-14.3351	5.7493e-09	3.21898e-06	11.1401	1.8328e-06	2	225848666	DOCK10	Body	opensea	Body-opensea	DOCK10	NM_014689	Body					DOCK10	ENST00000492369.1	3'UTR	chr2:225848460-225849155	3
cg03111727	-0.25888	0.317935	-9.55237	5.39417e-07	8.14643e-05	6.64749	1.50986e-05	2	227522184		IGR	opensea	IGR-opensea											chr2:227522180-227522495	3
cg15625012	0.204663	0.506926	5.13777	0.000237984	0.00544158	0.403436	0.00166938	2	229406844		IGR	opensea	IGR-opensea								AC009410.1	ENST00000432481.2	3'UTR			chr2:229406536-229406860	4
cg04090117	0.275179	0.506882	7.29719	8.97419e-06	0.000584744	3.77647	8.76297e-05	2	230319995	DNER	Body	opensea	Body-opensea	DNER	NM_139072	Body	chr2:230319642-230319642							chr2:230319640-230320335	3
cg04774103	0.254954	0.498176	6.14617	4.75718e-05	0.00183035	2.06019	0.000416304	2	230517179	DNER	Body	opensea	Body-opensea	DNER	NM_139072	Body			TRUE
cg27209571	0.216688	0.297568	6.53668	2.64879e-05	0.0012304	2.66317	0.000154731	2	230563222	DNER	Body	opensea	Body-opensea	DNER	NM_139072	Body			TRUE
cg24931403	-0.218939	0.322088	-17.0803	7.54553e-10	7.57751e-07	13.0492	5.92138e-07	2	231620748	CAB39	5'UTR	opensea	5'UTR-opensea	CAB39;CAB39;CAB39	NM_016289;NM_001130849;NM_001130850	5'UTR;5'UTR;5'UTR					CAB39;CAB39	ENST00000258418.5;ENST00000410084.3	5'UTR;5'UTR			chr2:231620736-231621215	5	chr2:231620682-231621185	6
cg20893165	0.20586	0.299682	6.60168	2.40762e-05	0.0011545	2.76145	0.000376488	2	231756172	LOC151484	Body	opensea	Body-opensea	LOC151484	NR_038238	Body					AC012507.3;AC012507.3;AC012507.3	ENST00000447074.1;ENST00000455128.1;ENST00000415628.1	5'UTR;5'UTR;5'UTR	chr2:231755900-231756575	3
cg07039683	-0.242892	0.431721	-7.9738	3.63988e-06	0.000312574	4.70218	8.15169e-05	2	232248695		IGR	opensea	IGR-opensea											chr2:232248400-232248775	3
cg08933613	-0.25963	0.316128	-15.0047	3.39764e-09	2.20761e-06	11.642	6.23169e-07	2	233376536		IGR	opensea	IGR-opensea											chr2:233376300-233376575	3
cg21776742	-0.252355	0.556751	-9.07322	9.37465e-07	0.000121268	6.08666	2.18555e-05	2	235087869		IGR	opensea	IGR-opensea															chr2:235087164-235088250	6
cg04209893	-0.242795	0.576522	-11.3276	8.29463e-08	2.11125e-05	8.52849	4.17587e-06	2	236256812		IGR	opensea	IGR-opensea															chr2:236256181-236257056	6
cg12295485	0.247023	0.416509	10.5223	1.87814e-07	3.84119e-05	7.71143	6.88709e-06	2	236325529		IGR	opensea	IGR-opensea											chr2:236325505-236326035	3
cg25161429	0.214701	0.589977	10.0058	3.26052e-07	5.71091e-05	7.15634	1.44169e-05	2	236443932	AGAP1	Body	island	Body-island	AGAP1;AGAP1	NM_014914;NM_001037131	Body;Body								chr2:236443765-236443975	3
cg06715167	0.252858	0.66496	8.57792	1.70002e-06	0.000184423	5.48043	1.36178e-05	2	236444021	AGAP1	Body	island	Body-island	AGAP1;AGAP1	NM_014914;NM_001037131	Body;Body
cg24073452	-0.333218	0.449443	-17.7566	4.79213e-10	5.52679e-07	13.4644	6.71504e-08	2	236987322	AGAP1	Body	opensea	Body-opensea	AGAP1;AGAP1	NM_001037131;NM_014914	Body;Body					AGAP1	ENST00000466575.1	5'UTR			chr2:236986721-236987613	6	chr2:236986430-236987735	6
cg12800085	0.208368	0.338349	5.23553	0.000202324	0.00487626	0.570249	0.00130741	2	237126373	ASB18	Body	shelf	Body-shelf	ASB18	NM_212556	Body
cg11479273	-0.368779	0.455411	-9.27173	7.43619e-07	0.000102918	6.32198	1.35527e-05	2	237568734		IGR	opensea	IGR-opensea											chr2:237568385-237568775	3
cg15065627	0.219161	0.515153	9.57059	5.28427e-07	8.02716e-05	6.66833	2.15624e-05	2	237796583		IGR	opensea	IGR-opensea						TRUE					chr2:237796445-237796735	3
cg15608925	-0.212894	0.668715	-6.78893	1.83453e-05	0.000958407	3.04125	0.000124407	2	237848713		IGR	opensea	IGR-opensea											chr2:237848320-237848875	3
cg22245096	-0.254568	0.343512	-7.7371	4.96023e-06	0.000386947	4.38503	4.40893e-05	2	238681052	LRRFIP1	Body	opensea	Body-opensea	LRRFIP1;LRRFIP1	NM_001137550;NM_001137551	Body;Body			TRUE		LRRFIP1;LRRFIP1;LRRFIP1;LRRFIP1;LRRFIP1;LRRFIP1	ENST00000474195.1;ENST00000478958.1;ENST00000468950.1;ENST00000489603.1;ENST00000464608.1;ENST00000474195.1	1stExon;5'UTR;5'UTR;5'UTR;5'UTR;5'UTR
cg17156828	-0.211427	0.617764	-11.7327	5.59978e-08	1.61583e-05	8.91874	3.74952e-06	2	240020174	HDAC4	Body	opensea	Body-opensea	HDAC4	NM_006037	Body				Unclassified_Cell_type_specific	HDAC4;HDAC4;HDAC4;HDAC4;HDAC4	ENST00000495497.1;ENST00000487617.1;ENST00000463007.1;ENST00000493582.1;ENST00000535493.1	3'UTR;3'UTR;3'UTR;3'UTR;3'UTR	chr2:240020020-240020370	3
cg21307466	0.214963	0.482996	5.44535	0.000143453	0.00385807	0.923854	0.00105636	2	240552452		IGR	opensea	IGR-opensea								AC079612.2	ENST00000446029.1	5'UTR	chr2:240552265-240552550	3
cg26058474	-0.246505	0.677242	-23.1418	2.10532e-11	6.02313e-08	16.179	5.50243e-08	2	241975035	SNED1	Body	island	Body-island	SNED1	NM_001080437	Body			TRUE		SNED1;SNED1;AC005237.4	ENST00000493358.1;ENST00000493358.1;ENST00000458377.1	1stExon;5'UTR;3'UTR	chr2:241974025-241975295	3
cg09991306	-0.337067	0.456606	-21.8457	4.1706e-11	1.01088e-07	15.609	1.13438e-08	2	241975140	SNED1	Body	island	Body-island	SNED1	NM_001080437	Body			TRUE		SNED1;SNED1;AC005237.4	ENST00000493358.1;ENST00000401644.2;ENST00000458377.1	5'UTR;TSS1500;3'UTR	chr2:241974025-241975295	3
cg12526997	-0.312289	0.435517	-14.7863	4.02411e-09	2.48974e-06	11.481	4.13747e-07	2	242974096		IGR	opensea	IGR-opensea					DMR		Promoter_Associated_Cell_type_specific	AC131097.3	ENST00000415434.1	5'UTR	chr2:242973860-242974195	3
cg21993243	0.209323	0.409176	8.20111	2.72036e-06	0.000255366	5.00018	5.90847e-05	3	324907	CHL1	5'UTR	opensea	5'UTR-opensea	CHL1;CHL1	NM_006614;NM_001253387	5'UTR;5'UTR					U6;CHL1;CHL1;CHL1;CHL1;CHL1;CHL1;CHL1	ENST00000516208.1;ENST00000256509.2;ENST00000397491.2;ENST00000427688.1;ENST00000421198.1;ENST00000453040.1;ENST00000435603.1;ENST00000449294.2	TSS1500;5'UTR;5'UTR;5'UTR;5'UTR;3'UTR;5'UTR;5'UTR
cg19604896	0.223968	0.409993	4.93534	0.000334458	0.00686331	0.0540304	0.00180385	3	2629864	CNTN4	Body	opensea	Body-opensea	CNTN4	NM_175607	Body					CNTN4;CNTN4	ENST00000438282.2;ENST00000430505.2	5'UTR;5'UTR
cg13993467	0.388652	0.366303	13.2489	1.41696e-08	6.13779e-06	10.2687	3.20528e-07	3	3010002	CNTN4	Body	opensea	Body-opensea	CNTN4;CNTN4;CNTN4;CNTN4	NM_001206955;NM_175607;NM_175613;NM_001206956	Body;Body;Body;Body					CNTN4;CNTN4;CNTN4;CNTN4	ENST00000438282.2;ENST00000430505.2;ENST00000427741.1;ENST00000475817.1	5'UTR;5'UTR;3'UTR;5'UTR					chr3:3009533-3010186	3
cg21901604	-0.22067	0.498235	-15.0194	3.35951e-09	2.18476e-06	11.6527	1.44913e-06	3	4344548	SETMAR	TSS1500	shore	TSS1500-shore	SETMAR;SETMAR	NR_024022;NM_006515	TSS1500;TSS1500				Promoter_Associated	SETMAR;SETMAR;SETMAR;SETMAR;SETMAR;SETMAR;SETMAR;SETMAR	ENST00000358065.4;ENST00000413809.1;ENST00000425046.1;ENST00000430981.1;ENST00000425863.1;ENST00000358950.4;ENST00000490691.1;ENST00000462115.1	TSS1500;TSS1500;TSS1500;TSS1500;TSS1500;TSS1500;TSS1500;TSS1500					chr3:4344445-4346984	6
cg23182840	-0.265797	0.586545	-13.3542	1.29465e-08	5.7153e-06	10.3564	6.33669e-07	3	4344661	SETMAR	TSS1500	shore	TSS1500-shore	SETMAR;SETMAR	NR_024022;NM_006515	TSS1500;TSS1500				Promoter_Associated	SETMAR;SETMAR;SETMAR;SETMAR;SETMAR;SETMAR;SETMAR;SETMAR	ENST00000358065.4;ENST00000413809.1;ENST00000425046.1;ENST00000430981.1;ENST00000425863.1;ENST00000358950.4;ENST00000490691.1;ENST00000462115.1	TSS1500;TSS1500;TSS1500;TSS1500;TSS1500;TSS1500;TSS1500;TSS1500			chr3:4344613-4345885	6	chr3:4344445-4346984	6
cg24159247	-0.203975	0.418534	-9.64348	4.86798e-07	7.60289e-05	6.7514	3.09781e-05	3	4575483	ITPR1	Body	opensea	Body-opensea	ITPR1;ITPR1;ITPR1	NM_002222;NM_001099952;NM_001168272	Body;Body;Body			TRUE		ITPR1;ITPR1	ENST00000426160.2;ENST00000467056.1	5'UTR;5'UTR	chr3:4575460-4575775	3
cg09934565	0.205102	0.269211	8.75226	1.37472e-06	0.000158821	5.69699	2.41218e-05	3	4655969	ITPR1	Body	opensea	Body-opensea	ITPR1;ITPR1;ITPR1	NM_001099952;NM_001168272;NM_002222	Body;Body;Body					ITPR1;ITPR1;ITPR1	ENST00000491868.1;ENST00000426160.2;ENST00000467056.1	5'UTR;5'UTR;5'UTR	chr3:4655860-4656135	3
cg22930848	-0.323834	0.694123	-8.1153	3.0344e-06	0.000275137	4.88842	8.85155e-06	3	8407419	LMCD1-AS1	Body	opensea	Body-opensea	LMCD1-AS1	NR_033378	Body					AC023481.1;U4atac;AC087859.1;AC087859.1;AC087859.1	ENST00000435368.1;ENST00000517272.1;ENST00000446281.1;ENST00000452802.1;ENST00000420095.1	3'UTR;TSS1500;3'UTR;3'UTR;3'UTR
cg05851710	-0.49382	0.629368	-21.4689	5.12462e-11	1.12912e-07	15.4344	7.88539e-09	3	8407514	LMCD1-AS1	Body	opensea	Body-opensea	LMCD1-AS1	NR_033378	Body					AC023481.1;U4atac;AC087859.1;AC087859.1;AC087859.1	ENST00000435368.1;ENST00000517272.1;ENST00000446281.1;ENST00000452802.1;ENST00000420095.1	3'UTR;TSS1500;3'UTR;3'UTR;3'UTR
cg01752512	0.200803	0.665887	10.3676	2.21057e-07	4.32226e-05	7.54772	1.42647e-05	3	8500564	LMCD1-AS1	Body	opensea	Body-opensea	LMCD1-AS1	NR_033378	Body	chr3:8500443-8500443				AC087859.1;AC087859.1;AC087859.1	ENST00000446281.1;ENST00000452802.1;ENST00000420095.1	3'UTR;3'UTR;3'UTR	chr3:8500365-8500775	3
cg02945385	-0.346418	0.344313	-13.1801	1.50361e-08	6.37471e-06	10.2109	1.26519e-07	3	9246501	SRGAP3	Body	opensea	Body-opensea	SRGAP3;SRGAP3	NM_001033117;NM_014850	Body;Body			TRUE		SRGAP3;SRGAP3;SRGAP3	ENST00000433332.3;ENST00000470951.1;ENST00000490889.2	3'UTR;3'UTR;3'UTR	chr3:9246425-9246655	3
cg08538637	-0.449169	0.487558	-24.2685	1.19653e-11	4.01445e-08	16.639	1.86721e-09	3	9696458	MTMR14	Body	opensea	Body-opensea	MTMR14;MTMR14;MTMR14	NM_022485;NM_001077525;NM_001077526	Body;Body;Body					MTMR14	ENST00000437997.1	3'UTR					chr3:9694055-9696793	6
cg20916523	-0.235748	0.393633	-7.41352	7.65437e-06	0.00052226	3.93986	7.04973e-05	3	10184584	VHL	Body	shore	Body-shore	VHL;VHL	NM_198156;NM_000551	Body;Body				Promoter_Associated_Cell_type_specific	VHL;VHL	ENST00000477538.1;ENST00000477538.1	1stExon;5'UTR	chr3:10184305-10185010	3
cg24419134	-0.212831	0.281406	-9.45713	6.01002e-07	8.83155e-05	6.53796	9.88399e-06	3	10864864	SLC6A11	Body	opensea	Body-opensea	SLC6A11	NM_014229	Body								chr3:10864685-10864915	3
cg25126016	0.206542	0.675258	9.34321	6.84742e-07	9.67864e-05	6.40569	1.46999e-05	3	11052192	SLC6A1	5'UTR	opensea	5'UTR-opensea	SLC6A1;SLC6A1-AS1	NM_003042;NR_046647	5'UTR;Body					SLC6A1;SLC6A1;SLC6A1;SLC6A1-AS1	ENST00000287766.4;ENST00000425938.1;ENST00000462473.1;ENST00000414969.2	5'UTR;5'UTR;5'UTR;3'UTR	chr3:11052005-11052295	3
cg16937078	-0.220122	0.377763	-27.1237	3.17769e-12	1.56367e-08	17.6751	1.26659e-07	3	12044724	SYN2	TSS1500	shore	TSS1500-shore	SYN2;SYN2	NM_133625;NM_003178	TSS1500;TSS1500				Unclassified_Cell_type_specific	SYN2;SYN2;SYN2	ENST00000540660.1;ENST00000426379.2;ENST00000432424.2	TSS1500;TSS1500;TSS1500	chr3:12044425-12044835	3
cg16827534	0.225634	0.41699	5.15874	0.000229813	0.00531333	0.439334	0.00134374	3	12332780	PPARG	5'UTR	shelf	5'UTR-shelf	PPARG;PPARG;PPARG	NM_005037;NM_138711;NM_138712	5'UTR;5'UTR;5'UTR					PPARG;PPARG;PPARG;PPARG;PPARG;PPARG;PPARG	ENST00000397010.2;ENST00000397029.3;ENST00000309576.6;ENST00000397015.2;ENST00000455517.1;ENST00000397026.2;ENST00000497594.1	5'UTR;5'UTR;5'UTR;5'UTR;5'UTR;5'UTR;5'UTR
cg00088797	-0.476178	0.610115	-13.9253	8.02081e-09	4.10652e-06	10.8199	5.12406e-07	3	12976288	IQSEC1	Body	shore	Body-shore	IQSEC1;IQSEC1	NM_001134382;NM_014869	Body;Body								chr3:12976285-12976595	3
cg00387945	-0.217866	0.319543	-11.1221	1.01701e-07	2.45397e-05	8.32534	2.8922e-06	3	14864349	FGD5	Body	opensea	Body-opensea	FGD5	NM_152536	Body								chr3:14864285-14864975	3
cg06853602	-0.211371	0.535264	-7.4221	7.56564e-06	0.000518183	3.95184	0.000132632	3	16215315	GALNTL2	TSS1500	opensea	TSS1500-opensea	GALNTL2	NM_054110	TSS1500					GALNTL2;GALNTL2	ENST00000339732.5;ENST00000437509.1	TSS1500;TSS1500	chr3:16215145-16215435	3
cg09619282	-0.30381	0.381267	-21.4746	5.10855e-11	1.12895e-07	15.437	1.11679e-08	3	16930667	PLCL2	Body	shelf	Body-shelf	PLCL2	NM_001144382	Body				Unclassified_Cell_type_specific	PLCL2;PLCL2	ENST00000460467.1;ENST00000396755.2	5'UTR;5'UTR	chr3:16930505-16931075	3
cg22583260	-0.204942	0.66317	-6.08089	5.25706e-05	0.00195709	1.95729	0.0003667	3	17414136	TBC1D5	Body	opensea	Body-opensea	TBC1D5;TBC1D5	NM_001134381;NM_014744	Body;Body					TBC1D5;TBC1D5	ENST00000465884.1;ENST00000414318.2	TSS1500;3'UTR			chr3:17414107-17414568	6	chr3:17413872-17415155	4
cg13859004	-0.230102	0.298414	-7.76069	4.80817e-06	0.000378841	4.41695	2.46834e-05	3	22727439		IGR	opensea	IGR-opensea															chr3:22727046-22727739	6
cg18298897	-0.247548	0.439867	-12.9072	1.90758e-08	7.58629e-06	9.97875	1.96808e-06	3	23961713	RPL15	3'UTR	shelf	3'UTR-shelf	RPL15	NM_002948	3'UTR					RPL15;RPL15;RPL15;RPL15;NKIRAS1	ENST00000436146.1;ENST00000510788.2;ENST00000413699.1;ENST00000307839.4;ENST00000421515.2	3'UTR;3'UTR;3'UTR;3'UTR;5'UTR	chr3:23961640-23962330	3
cg21734781	0.287386	0.250825	13.6991	9.67556e-09	4.67199e-06	10.6388	4.43254e-07	3	29297895		IGR	opensea	IGR-opensea											chr3:29297400-29297935	3
cg11940690	-0.216476	0.609218	-7.40599	7.73324e-06	0.000526122	3.92934	0.000163495	3	37095999	LRRFIP2	ExonBnd	opensea	ExonBnd-opensea	LRRFIP2;LRRFIP2;LRRFIP2;LRRFIP2;LRRFIP2;LRRFIP2;LRRFIP2;LRRFIP2	NM_006309;NM_001134369;NM_017724;NM_001282691;NM_006309;NM_001134369;NM_017724;NM_001282691	ExonBnd;ExonBnd;ExonBnd;ExonBnd;Body;Body;Body;Body					LRRFIP2;LRRFIP2;LRRFIP2	ENST00000460646.1;ENST00000421307.1;ENST00000496479.1	3'UTR;ExonBnd;3'UTR	chr3:37095985-37096255	3
cg22222413	0.235634	0.415146	7.93696	3.81791e-06	0.000322432	4.65327	5.87854e-05	3	42066796		IGR	opensea	IGR-opensea						TRUE		TRAK1	ENST00000487159.1	5'UTR	chr3:42066000-42066815	3
cg14545217	0.451973	0.500963	10.2132	2.60581e-07	4.86934e-05	7.38222	4.25631e-06	3	43259422		IGR	opensea	IGR-opensea											chr3:43259225-43259515	3
cg00181669	0.202361	0.667474	7.29361	9.01855e-06	0.000586651	3.77141	6.79929e-05	3	44000978		IGR	opensea	IGR-opensea						TRUE
cg14163686	0.256618	0.597796	15.787	1.88659e-09	1.45814e-06	12.1975	2.72323e-07	3	46134417		IGR	opensea	IGR-opensea				chr3:46134293-46134293			Unclassified_Cell_type_specific				chr3:46134265-46134515	3
cg27547269	-0.202952	0.502944	-15.9611	1.66108e-09	1.33268e-06	12.3168	2.04403e-06	3	51372900	DOCK3	Body	opensea	Body-opensea	DOCK3	NM_004947	Body					DOCK3	ENST00000402669.2	TSS1500
cg09851289	-0.213842	0.586331	-15.2824	2.74862e-09	1.8943e-06	11.8429	1.18305e-06	3	53367968	DCP1A	5'UTR	opensea	5'UTR-opensea	DCP1A;DCP1A;DCP1A;DCP1A;DCP1A	NM_001290207;NM_001290206;NM_001290205;NM_001290204;NM_018403	5'UTR;5'UTR;Body;Body;Body					SNORD38;DCP1A;DCP1A;DCP1A;DCP1A;DCP1A;DCP1A	ENST00000384381.1;ENST00000480258.1;ENST00000494659.2;ENST00000294241.6;ENST00000560624.1;ENST00000559748.1;ENST00000560076.1	TSS1500;3'UTR;3'UTR;3'UTR;3'UTR;3'UTR;3'UTR
cg02906784	0.233203	0.480372	6.21983	4.25291e-05	0.00169867	2.17559	0.000393166	3	54815664	CACNA2D3	Body	opensea	Body-opensea	CACNA2D3	NM_018398	Body			TRUE		CACNA2D3	ENST00000468658.1	3'UTR
cg14762289	-0.301388	0.305562	-16.7805	9.27694e-10	8.72286e-07	12.8587	2.59513e-08	3	55305648		IGR	opensea	IGR-opensea						TRUE					chr3:55305640-55305910	3
cg20631086	0.205768	0.353793	5.82107	7.87054e-05	0.0025696	1.54172	0.000478925	3	55398000		IGR	opensea	IGR-opensea															chr3:55397979-55399152	6
cg20746482	0.218866	0.58289	8.43504	2.0281e-06	0.000208434	5.30031	4.83715e-05	3	55517496	WNT5A	Body	shore	Body-shore	WNT5A	NM_003392	Body		RDMR			WNT5A	ENST00000536765.1	5'UTR	chr3:55514780-55517555	3
cg12921396	0.270585	0.554183	8.24141	2.58506e-06	0.00024652	5.05235	3.34515e-05	3	56217769	ERC2	Body	opensea	Body-opensea	ERC2	NM_015576	Body					RN5S133	ENST00000363368.1	TSS1500
cg01741036	0.200217	0.655767	7.01264	1.33376e-05	0.000768156	3.36919	0.000139809	3	56625176	CCDC66	Body	opensea	Body-opensea	CCDC66;CCDC66;CCDC66	NR_024460;NM_001141947;NM_001012506	Body;Body;Body			TRUE		CCDC66;CCDC66;CCDC66;CCDC66	ENST00000484623.1;ENST00000494672.1;ENST00000341455.6;ENST00000471681.1	5'UTR;5'UTR;3'UTR;3'UTR	chr3:56624885-56625235	3
cg02960347	-0.217296	0.42295	-23.5578	1.70378e-11	5.11214e-08	16.3525	2.60022e-07	3	61715662	PTPRG	Body	opensea	Body-opensea	PTPRG	NM_002841	Body			TRUE		PTPRG;PTPRG	ENST00000495879.1;ENST00000475527.1	5'UTR;5'UTR
cg04065419	0.238588	0.446663	7.25326	9.53394e-06	0.000609435	3.71431	0.000146503	3	62799139	CADPS	Body	opensea	Body-opensea	CADPS;CADPS;CADPS	NM_003716;NM_183394;NM_183393	Body;Body;Body					U6	ENST00000516640.1	TSS1500
cg22183537	0.258472	0.405243	10.985	1.16722e-07	2.71322e-05	8.1878	4.55858e-06	3	62934736		IGR	opensea	IGR-opensea								RP11-129K20.2;RP11-129K20.2;RP11-129K20.2	ENST00000475886.1;ENST00000465684.1;ENST00000465262.1	TSS1500;TSS1500;TSS1500
cg01576260	0.200634	0.656342	10.8303	1.36585e-07	3.03203e-05	8.03066	6.51752e-06	3	63087235	LOC285401	TSS1500	opensea	TSS1500-opensea	LOC285401	NR_027104	TSS1500					RP11-129K20.2;RP11-129K20.2;RP11-129K20.2;RP11-129K20.2	ENST00000475886.1;ENST00000465684.1;ENST00000465262.1;ENST00000468072.1	5'UTR;5'UTR;5'UTR;5'UTR
cg18450254	0.206898	0.762929	13.321	1.33202e-08	5.83147e-06	10.3288	1.34926e-07	3	64200005	PRICKLE2	5'UTR	opensea	5'UTR-opensea	PRICKLE2	NM_198859	5'UTR			TRUE		PRICKLE2;PRICKLE2	ENST00000295902.6;ENST00000498162.1	5'UTR;5'UTR	chr3:64199660-64200375	3
cg12028375	-0.309812	0.344491	-12.9284	1.87229e-08	7.48626e-06	9.997	6.07011e-07	3	66534318	LRIG1	Body	opensea	Body-opensea	LRIG1	NM_015541	Body					LRIG1;LRIG1	ENST00000498287.1;ENST00000475366.1	3'UTR;3'UTR	chr3:66533845-66534330	3
cg25573466	-0.211525	0.458064	-14.4319	5.32112e-09	3.03524e-06	11.2142	2.2579e-06	3	69130853	UBA3	TSS1500	shore	TSS1500-shore	UBA3;UBA3	NM_198195;NM_003968	TSS1500;TSS1500					UBA3;UBA3;UBA3;UBA3;UBA3;UBA3;UBA3	ENST00000464605.1;ENST00000485424.1;ENST00000493957.1;ENST00000465108.1;ENST00000465627.1;ENST00000415609.2;ENST00000349511.4	TSS1500;TSS1500;TSS1500;TSS1500;TSS1500;TSS1500;TSS1500	chr3:69130800-69131090	3
cg22985019	-0.225206	0.588316	-9.83777	3.9209e-07	6.53041e-05	6.97016	1.2112e-05	3	69281395	FRMD4B	Body	opensea	Body-opensea	FRMD4B	NM_015123	Body					FRMD4B;FRMD4B;FRMD4B	ENST00000483668.1;ENST00000487751.1;ENST00000470070.2	3'UTR;3'UTR;3'UTR	chr3:69281365-69281570	3
cg05184978	-0.212737	0.653503	-7.45086	7.27593e-06	0.00050427	3.99193	6.72024e-05	3	69812447	MITF	TSS1500	opensea	TSS1500-opensea	MITF;MITF;MITF	NM_001184967;NM_006722;NM_198159	TSS1500;TSS1500;Body					MITF;MITF;MITF;MITF;MITF	ENST00000472437.1;ENST00000457080.1;ENST00000495741.1;ENST00000429090.1;ENST00000433517.1	TSS1500;TSS1500;5'UTR;5'UTR;5'UTR
cg06070625	-0.212056	0.30245	-15.3944	2.52587e-09	1.79786e-06	11.9228	9.8278e-07	3	69812798	MITF	Body	opensea	Body-opensea	MITF;MITF	NM_198159;NM_006722	Body;TSS200				Unclassified_Cell_type_specific	MITF;MITF;MITF;MITF;MITF;MITF	ENST00000472437.1;ENST00000457080.1;ENST00000495741.1;ENST00000429090.1;ENST00000433517.1;ENST00000472437.1	1stExon;TSS200;5'UTR;5'UTR;5'UTR;5'UTR	chr3:69812760-69813210	3
cg06262288	-0.201434	0.496066	-10.1767	2.70989e-07	5.00803e-05	7.34279	1.97291e-05	3	70864999		IGR	opensea	IGR-opensea															chr3:70864760-70865484	3
cg16734637	-0.24147	0.489234	-10.0942	2.96204e-07	5.34163e-05	7.25315	1.13435e-05	3	71100200	FOXP1	Body	opensea	Body-opensea	FOXP1;FOXP1;FOXP1;FOXP1;FOXP1;FOXP1;FOXP1;FOXP1	NM_001244813;NM_001244815;NM_032682;NM_001244816;NM_001244814;NM_001244812;NM_001244810;NM_001244808	Body;Body;Body;Body;Body;Body;Body;Body					FOXP1	ENST00000472382.1	3'UTR	chr3:71099645-71100395	3
cg27528817	-0.297464	0.578973	-12.8934	1.93082e-08	7.64575e-06	9.96692	4.9241e-07	3	72860419	SHQ1	Body	opensea	Body-opensea	SHQ1	NM_018130	Body			TRUE		SHQ1;SHQ1	ENST00000475558.1;ENST00000444040.2	3'UTR;3'UTR	chr3:72860300-72860490	3
cg05085336	-0.200323	0.382263	-11.956	4.53173e-08	1.39314e-05	9.1282	7.39845e-06	3	73523729	PDZRN3	Body	opensea	Body-opensea	PDZRN3	NM_015009	Body			TRUE		PDZRN3;PDZRN3;PDZRN3;PDZRN3;PDZRN3	ENST00000535920.1;ENST00000535920.1;ENST00000462146.2;ENST00000498048.1;ENST00000466780.1	1stExon;5'UTR;5'UTR;3'UTR;5'UTR
cg08704466	-0.213082	0.422182	-9.94008	3.50349e-07	6.02231e-05	7.08382	1.70633e-05	3	74316978	CNTN3	Body	opensea	Body-opensea	CNTN3	NM_020872	Body					CNTN3	ENST00000477856.1	TSS1500	chr3:74316820-74317050	3
cg26802685	-0.207793	0.450572	-7.69796	5.22398e-06	0.000400779	4.3319	0.000109936	3	74316993	CNTN3	Body	opensea	Body-opensea	CNTN3	NM_020872	Body					CNTN3	ENST00000477856.1	TSS1500	chr3:74316820-74317050	3
cg23443127	0.25404	0.30765	8.30657	2.38127e-06	0.000233265	5.1363	4.00781e-05	3	75229143		IGR	opensea	IGR-opensea															chr3:75227302-75230437	6
cg20197622	0.269811	0.521204	5.83002	7.76064e-05	0.00254713	1.55619	0.00056479	3	76076212		IGR	opensea	IGR-opensea						TRUE
cg07450292	0.206	0.509313	4.72754	0.000477075	0.00874247	-0.310103	0.00263277	3	76419070		IGR	opensea	IGR-opensea						TRUE		ROBO2	ENST00000475034.1	5'UTR
cg25825988	0.215614	0.652258	9.60148	5.10334e-07	7.8427e-05	6.70361	1.27226e-05	3	78210240		IGR	opensea	IGR-opensea								7SK	ENST00000410642.1	TSS1500
cg17346034	0.231744	0.601062	5.87334	7.25134e-05	0.00243593	1.62609	0.00052434	3	79198115	ROBO1	Body	opensea	Body-opensea	ROBO1	NM_002941	Body								chr3:79198020-79198250	3
cg14039937	0.208625	0.31917	9.38783	6.50546e-07	9.33748e-05	6.45765	1.14729e-05	3	79818505	ROBO1	TSS1500	shelf	TSS1500-shelf	ROBO1	NM_002941	TSS1500								chr3:79818465-79818675	3
cg18264139	0.221144	0.544397	4.77976	0.000436102	0.00821974	-0.218092	0.00248818	3	84366072		IGR	opensea	IGR-opensea															chr3:84360976-84367966	6
cg05993643	0.218081	0.407436	7.04825	1.26853e-05	0.000741237	3.42075	0.000173512	3	86277500		IGR	opensea	IGR-opensea						TRUE
cg07093966	0.200485	0.537102	6.46568	2.94182e-05	0.00132169	2.55514	0.000362447	3	87958926		IGR	opensea	IGR-opensea								U6atac	ENST00000408132.1	TSS1500
cg14530983	-0.239255	0.369507	-7.00053	1.35676e-05	0.00077638	3.3516	0.00012438	3	88190749	ZNF654	Body	opensea	Body-opensea	ZNF654	NM_018293	Body					CGGBP1;CGGBP1	ENST00000467332.1;ENST00000462901.1	5'UTR;5'UTR					chr3:88190659-88191669	5
cg19554331	-0.208076	0.480665	-5.61208	0.000109637	0.00322562	1.20049	0.000918468	3	89429444	EPHA3	Body	opensea	Body-opensea	EPHA3;EPHA3	NM_182644;NM_005233	Body;Body								chr3:89429205-89429635	3
cg25647648	0.201601	0.571524	4.11164	0.00141202	0.0184789	-1.41793	0.00596536	3	95402637	MTHFD2P1	TSS1500	opensea	TSS1500-opensea	MTHFD2P1	NR_077228	TSS1500					RP11-219E24.1;RP11-219E24.1	ENST00000463799.1;ENST00000494840.1	TSS1500;TSS1500
cg15731551	0.229445	0.612533	7.29836	8.95975e-06	0.000584268	3.77813	0.000126425	3	98681696		IGR	opensea	IGR-opensea				chr3:98681428-98681428				CTD-2021J15.1	ENST00000474798.1	5'UTR			chr3:98680840-98682816	6	chr3:98680575-98682920	6
cg11268077	-0.205646	0.579224	-8.86413	1.20157e-06	0.000144493	5.83412	4.84947e-05	3	99657029	C3orf26	Body	opensea	Body-opensea	C3orf26;FILIP1L;MIR548G;FILIP1L	NM_032359;NM_182909;NR_031662;NM_001042459	Body;5'UTR;Body;5'UTR			TRUE		FILIP1L;C3orf26;C3orf26	ENST00000354552.3;ENST00000463526.1;ENST00000496116.1	5'UTR;5'UTR;5'UTR			chr3:99656241-99657723	6	chr3:99656458-99658128	6
cg04364311	-0.274524	0.539988	-19.0955	2.04187e-10	2.92647e-07	14.2315	9.53659e-08	3	101231003	SENP7	Body	shore	Body-shore	SENP7;SENP7	NM_001077203;NM_020654	Body;Body					SENP7;SENP7;SENP7	ENST00000394091.1;ENST00000358203.3;ENST00000348610.3	5'UTR;5'UTR;5'UTR			chr3:101230972-101233117	6	chr3:101230930-101233300	6
cg16061885	-0.259212	0.61624	-7.21837	1.0005e-05	0.000629393	3.66475	9.2269e-05	3	101556884	NFKBIZ	5'UTR	opensea	5'UTR-opensea	NFKBIZ	NM_001005474	5'UTR					NFKBIZ;NFKBIZ	ENST00000461724.1;ENST00000483180.1	5'UTR;5'UTR			chr3:101555647-101557077	6
cg20168704	-0.214152	0.351336	-10.078	3.01462e-07	5.39688e-05	7.23541	6.58065e-06	3	101575920	NFKBIZ	Body	opensea	Body-opensea	NFKBIZ;NFKBIZ;NFKBIZ;NFKBIZ	NM_031419;NM_001005474;NM_031419;NM_001005474	Body;Body;ExonBnd;ExonBnd					NFKBIZ;NFKBIZ;NFKBIZ;NFKBIZ	ENST00000495089.1;ENST00000495089.1;ENST00000495719.1;ENST00000483180.1	1stExon;5'UTR;TSS200;ExonBnd					chr3:101565720-101583566	6
cg03144839	-0.401797	0.624995	-15.3852	2.54355e-09	1.80391e-06	11.9162	3.16459e-08	3	101832645		IGR	opensea	IGR-opensea						TRUE		ZPLD1	ENST00000491959.1	5'UTR	chr3:101832240-101832930	3
cg24894318	0.260863	0.435239	11.2273	9.15867e-08	2.28257e-05	8.42979	3.52623e-06	3	104914755		IGR	opensea	IGR-opensea						TRUE					chr3:104914700-104915210	3
cg01991875	0.210659	0.367468	5.39479	0.000155758	0.00408266	0.839197	0.000997019	3	106045899		IGR	opensea	IGR-opensea						TRUE
cg23277505	-0.227143	0.296361	-12.6922	2.30808e-08	8.63471e-06	9.79226	1.9203e-06	3	106142783		IGR	opensea	IGR-opensea											chr3:106142760-106143195	3
cg02006756	0.345031	0.537563	14.1443	6.70645e-09	3.60422e-06	10.9922	3.25206e-07	3	106580512		IGR	opensea	IGR-opensea						TRUE		RP11-280F2.2	ENST00000484698.1	3'UTR
cg03787282	0.213451	0.467184	5.89078	7.05636e-05	0.00239126	1.65416	0.000643912	3	106718760		IGR	opensea	IGR-opensea						TRUE		RP11-280F2.2	ENST00000484698.1	3'UTR
cg18960810	0.2014	0.616509	9.78249	4.16839e-07	6.81905e-05	6.90831	2.29573e-05	3	106843711	LINC00882	Body	opensea	Body-opensea	LINC00882	NR_028303	Body					RP11-280F2.2;RP11-280F2.2;RP11-280F2.2;RP11-280F2.2	ENST00000484698.1;ENST00000477210.1;ENST00000479612.1;ENST00000473636.1	3'UTR;3'UTR;3'UTR;3'UTR					chr3:106843689-106844193	3
cg25092670	-0.231891	0.429356	-11.1182	1.02101e-07	2.46122e-05	8.32142	4.8188e-06	3	108837620	MORC1	TSS1500	shore	TSS1500-shore	MORC1	NM_014429	TSS1500					MORC1;MORC1	ENST00000483760.1;ENST00000232603.5	TSS1500;TSS1500	chr3:108837145-108837635	3
cg08365738	0.263956	0.68879	12.1687	3.71554e-08	1.21028e-05	9.32425	9.5988e-07	3	112324301	CCDC80	Body	opensea	Body-opensea	CCDC80;CCDC80	NM_199511;NM_199512	Body;Body			TRUE					chr3:112324160-112324435	3
cg21731382	-0.328172	0.436476	-13.8046	8.86182e-09	4.39291e-06	10.7237	3.07634e-07	3	112995144	BOC	Body	opensea	Body-opensea	BOC;BOC	NM_001301861;NM_033254	Body;Body	chr3:112994855-112994855		TRUE	Unclassified_Cell_type_specific	BOC;BOC;BOC	ENST00000497495.1;ENST00000466059.1;ENST00000479182.1	5'UTR;5'UTR;5'UTR	chr3:112994585-112995575	3
cg07458150	-0.25741	0.661174	-10.9608	1.19619e-07	2.76087e-05	8.1633	1.15668e-06	3	114051653	ZBTB20	3'UTR	opensea	3'UTR-opensea	ZBTB20;ZBTB20;ZBTB20;ZBTB20;ZBTB20;ZBTB20;ZBTB20;ZBTB20	NM_015642;NM_001164343;NM_001164342;NM_001164347;NM_001164346;NM_001164345;NM_001164344;NR_121662	3'UTR;3'UTR;3'UTR;3'UTR;3'UTR;3'UTR;3'UTR;Body								chr3:114051600-114051815	3
cg27330193	-0.215651	0.586629	-10.0483	3.11325e-07	5.52982e-05	7.20295	1.32104e-05	3	114137930	ZBTB20	5'UTR	opensea	5'UTR-opensea	ZBTB20;ZBTB20;ZBTB20;ZBTB20;ZBTB20;ZBTB20	NM_001164345;NM_001164346;NM_001164347;NM_001164344;NM_015642;NM_001164343	5'UTR;5'UTR;5'UTR;5'UTR;5'UTR;5'UTR			TRUE	Unclassified_Cell_type_specific	ZBTB20;ZBTB20;ZBTB20;ZBTB20;ZBTB20;ZBTB20;ZBTB20;ZBTB20;ZBTB20;ZBTB20;ZBTB20;ZBTB20;ZBTB20;ZBTB20;ZBTB20	ENST00000470311.1;ENST00000482689.1;ENST00000486152.2;ENST00000479879.1;ENST00000481632.1;ENST00000393785.2;ENST00000464560.1;ENST00000471418.1;ENST00000462705.1;ENST00000357258.3;ENST00000463890.1;ENST00000480832.1;ENST00000491500.1;ENST00000492665.1;ENST00000470556.1	5'UTR;5'UTR;3'UTR;3'UTR;5'UTR;5'UTR;5'UTR;5'UTR;5'UTR;5'UTR;3'UTR;3'UTR;3'UTR;3'UTR;3'UTR	chr3:114137860-114138090	3
cg24181062	0.299314	0.369732	18.0756	3.88986e-10	4.84176e-07	13.6536	6.71968e-08	3	115705401	LSAMP	Body	opensea	Body-opensea	LSAMP	NM_002338	Body			TRUE		LSAMP	ENST00000498645.1	3'UTR					chr3:115705269-115706365	6
cg04220686	0.203722	0.386072	6.34814	3.50509e-05	0.0014873	2.37475	0.000416049	3	115770602	LSAMP	Body	opensea	Body-opensea	LSAMP	NM_002338	Body					LSAMP	ENST00000498645.1	TSS1500
cg27232559	0.24868	0.562333	6.31905	3.66145e-05	0.00153285	2.3298	0.000313894	3	115989367	LSAMP	Body	opensea	Body-opensea	LSAMP	NM_002338	Body												chr3:115988872-115989385	3
cg21426404	-0.355812	0.509802	-22.0879	3.65975e-11	9.15699e-08	15.719	8.11172e-09	3	116690765		IGR	opensea	IGR-opensea															chr3:116690325-116690953	3
cg24960565	0.272366	0.594893	18.6174	2.75067e-10	3.70494e-07	13.9656	9.97419e-08	3	116764597		IGR	opensea	IGR-opensea						TRUE
cg02741226	-0.220319	0.270504	-11.8401	5.05559e-08	1.50226e-05	9.01999	1.05642e-06	3	118892305	UPK1B	TSS200	opensea	TSS200-opensea	UPK1B	NM_006952	TSS200					UPK1B;UPK1B;UPK1B	ENST00000497685.1;ENST00000264234.3;ENST00000479520.1	TSS200;TSS200;TSS200	chr3:118892185-118892530	3
cg04825924	-0.200404	0.28319	-13.8148	8.78713e-09	4.37646e-06	10.7318	7.12723e-07	3	118892313	UPK1B	TSS200	opensea	TSS200-opensea	UPK1B	NM_006952	TSS200					UPK1B;UPK1B;UPK1B	ENST00000497685.1;ENST00000264234.3;ENST00000479520.1	TSS200;TSS200;TSS200	chr3:118892185-118892530	3
cg01814130	-0.22225	0.280305	-9.7904	4.13199e-07	6.78105e-05	6.91717	4.0509e-06	3	118892330	UPK1B	TSS200	opensea	TSS200-opensea	UPK1B	NM_006952	TSS200					UPK1B;UPK1B;UPK1B	ENST00000497685.1;ENST00000264234.3;ENST00000479520.1	TSS200;TSS200;TSS200	chr3:118892185-118892530	3
cg20993137	-0.251886	0.26844	-12.5397	2.64672e-08	9.48341e-06	9.65799	2.88021e-07	3	118892461	UPK1B	1stExon	opensea	1stExon-opensea	UPK1B;UPK1B	NM_006952;NM_006952	1stExon;5'UTR					UPK1B;UPK1B;UPK1B;UPK1B;UPK1B;UPK1B	ENST00000497685.1;ENST00000264234.3;ENST00000479520.1;ENST00000497685.1;ENST00000264234.3;ENST00000479520.1	1stExon;1stExon;1stExon;5'UTR;5'UTR;5'UTR	chr3:118892185-118892530	3
cg13475104	-0.350933	0.463625	-24.9908	8.43936e-12	3.08461e-08	16.9178	4.91679e-09	3	119367048	POPDC2	Body	opensea	Body-opensea	POPDC2	NM_022135	Body			TRUE		POPDC2	ENST00000474523.1	3'UTR	chr3:119366740-119367055	3
cg10379479	-0.2035	0.260645	-8.92235	1.12084e-06	0.000137541	5.90493	2.42879e-05	3	123094052	ADCY5	Body	opensea	Body-opensea	ADCY5;ADCY5	NM_001199642;NM_183357	Body;Body	chr3:123093901-123093901				ADCY5;ADCY5;ADCY5;ADCY5;ADCY5	ENST00000476455.1;ENST00000491190.1;ENST00000466617.1;ENST00000483566.1;ENST00000470367.1	5'UTR;5'UTR;5'UTR;5'UTR;3'UTR	chr3:123093860-123094190	3
cg16082993	-0.23485	0.685599	-10.8745	1.30574e-07	2.93121e-05	8.07569	6.35779e-06	3	126769740		IGR	opensea	IGR-opensea											chr3:126769680-126769970	3
cg13050716	0.234685	0.214802	15.8258	1.83364e-09	1.42618e-06	12.2242	1.34961e-08	3	127416580	MGLL	Body	opensea	Body-opensea	MGLL;MGLL	NM_007283;NM_001003794	Body;Body			TRUE	Unclassified_Cell_type_specific	MGLL	ENST00000476682.1	3'UTR	chr3:127415785-127417075	3
cg22558765	-0.237162	0.646452	-14.6741	4.39321e-09	2.65142e-06	11.3974	5.8304e-07	3	127626966		IGR	opensea	IGR-opensea															chr3:127626832-127627447	3
cg22746337	-0.280411	0.548269	-11.2814	8.6811e-08	2.18617e-05	8.48314	3.56391e-06	3	127937161	EEFSEC	Body	opensea	Body-opensea	EEFSEC	NM_021937	Body					EEFSEC	ENST00000484438.1	5'UTR	chr3:127936985-127937575	3
cg01963144	0.264242	0.56514	16.3891	1.22122e-09	1.0731e-06	12.6039	2.31954e-07	3	129088182		IGR	opensea	IGR-opensea											chr3:129087905-129088255	3
cg10980860	-0.288835	0.708793	-6.40544	3.21744e-05	0.00140564	2.46292	9.9642e-05	3	130506709		IGR	opensea	IGR-opensea											chr3:130506605-130506870	3
cg15493073	-0.22552	0.585789	-7.43973	7.38665e-06	0.000509551	3.97642	9.38761e-05	3	131753245	CPNE4	5'UTR	shore	5'UTR-shore	CPNE4	NM_130808	5'UTR				Unclassified	CPNE4;CPNE4;CPNE4;CPNE4	ENST00000429747.1;ENST00000505957.1;ENST00000511604.1;ENST00000512055.1	5'UTR;5'UTR;5'UTR;5'UTR	chr3:131753060-131753535	3
cg10526942	-0.236684	0.363176	-9.80947	4.04561e-07	6.6729e-05	6.93852	1.84958e-05	3	131753457	CPNE4	1stExon	shore	1stExon-shore	CPNE4;CPNE4	NM_130808;NM_130808	1stExon;5'UTR		DMR		Unclassified	CPNE4;CPNE4;CPNE4;CPNE4;CPNE4	ENST00000429747.1;ENST00000429747.1;ENST00000505957.1;ENST00000511604.1;ENST00000512055.1	1stExon;5'UTR;5'UTR;5'UTR;5'UTR	chr3:131753060-131753535	3
cg20559608	-0.237691	0.241598	-12.4975	2.74973e-08	9.7531e-06	9.6205	1.79201e-07	3	131754012	CPNE4	TSS200	island	TSS200-island	CPNE4	NM_130808	TSS200		DMR		Unclassified	CPNE4;CPNE4;CPNE4;CPNE4;CPNE4	ENST00000506687.1;ENST00000429747.1;ENST00000505957.1;ENST00000511604.1;ENST00000512055.1	3'UTR;TSS200;5'UTR;5'UTR;5'UTR	chr3:131753800-131754075	3
cg07846081	-0.203887	0.297466	-11.4074	7.67008e-08	2.01044e-05	8.60638	3.93003e-06	3	131754018	CPNE4	TSS200	island	TSS200-island	CPNE4	NM_130808	TSS200		DMR		Unclassified	CPNE4;CPNE4;CPNE4;CPNE4;CPNE4	ENST00000506687.1;ENST00000429747.1;ENST00000505957.1;ENST00000511604.1;ENST00000512055.1	3'UTR;TSS200;5'UTR;5'UTR;5'UTR	chr3:131753800-131754075	3
cg07671586	-0.276516	0.297268	-14.0322	7.34773e-09	3.84643e-06	10.9043	8.14848e-08	3	131754122	CPNE4	TSS1500	island	TSS1500-island	CPNE4	NM_130808	TSS1500				Unclassified	CPNE4;CPNE4;CPNE4;CPNE4;CPNE4	ENST00000506687.1;ENST00000429747.1;ENST00000505957.1;ENST00000511604.1;ENST00000512055.1	3'UTR;TSS1500;5'UTR;5'UTR;5'UTR			chr3:131753498-131754287	6	chr3:131752888-131754716	6
cg00068155	-0.243035	0.223877	-11.8897	4.8237e-08	1.45147e-05	9.06645	2.95072e-07	3	131754131	CPNE4	TSS1500	island	TSS1500-island	CPNE4	NM_130808	TSS1500				Unclassified	CPNE4;CPNE4;CPNE4;CPNE4;CPNE4	ENST00000506687.1;ENST00000429747.1;ENST00000505957.1;ENST00000511604.1;ENST00000512055.1	3'UTR;TSS1500;5'UTR;5'UTR;5'UTR			chr3:131753498-131754287	6	chr3:131752888-131754716	6
cg10406076	-0.305645	0.317608	-11.9843	4.41257e-08	1.37016e-05	9.15454	5.10011e-07	3	132843079	TMEM108	TSS1500	opensea	TSS1500-opensea	TMEM108;TMEM108;TMEM108	NM_001282865;NM_023943;NM_001136469	TSS1500;5'UTR;5'UTR					TMEM108;TMEM108;TMEM108;TMEM108;TMEM108;TMEM108;TMEM108;TMEM108	ENST00000508711.1;ENST00000515826.1;ENST00000321871.6;ENST00000393130.3;ENST00000514894.1;ENST00000512662.1;ENST00000512137.1;ENST00000511555.1	TSS1500;TSS1500;5'UTR;5'UTR;5'UTR;5'UTR;5'UTR;5'UTR
cg01002430	0.219585	0.589219	4.28395	0.00103752	0.0149436	-1.10415	0.00422244	3	133022834	TMEM108	Body	opensea	Body-opensea	TMEM108;TMEM108;TMEM108	NM_023943;NM_001136469;NM_001282865	Body;Body;Body					TMEM108;TMEM108	ENST00000514894.1;ENST00000512662.1	5'UTR;5'UTR	chr3:133022660-133022850	3
cg06655840	0.23068	0.252854	14.5132	4.9881e-09	2.89905e-06	11.2761	2.78541e-07	3	134333711	KY	Body	opensea	Body-opensea	KY	NM_178554	Body			TRUE		EPHB1;EPHB1;KY;EPHB1;KY	ENST00000460895.1;ENST00000472904.1;ENST00000508041.1;ENST00000467708.2;ENST00000506319.1	TSS1500;5'UTR;3'UTR;5'UTR;3'UTR	chr3:134333565-134333715	3
cg11162839	-0.20517	0.521471	-14.7095	4.27307e-09	2.60232e-06	11.4238	2.82384e-06	3	135688971	PPP2R3A	5'UTR	shelf	5'UTR-shelf	PPP2R3A	NM_002718	5'UTR					PPP2R3A;PPP2R3A	ENST00000264977.3;ENST00000490467.1	5'UTR;5'UTR
cg25221857	-0.326524	0.420218	-19.2969	1.80481e-10	2.6858e-07	14.341	1.80827e-08	3	135692947	PPP2R3A	5'UTR	opensea	5'UTR-opensea	PPP2R3A	NM_002718	5'UTR			TRUE		PPP2R3A;PPP2R3A	ENST00000264977.3;ENST00000490467.1	5'UTR;5'UTR
cg07106766	0.211898	0.344655	6.41419	3.17575e-05	0.00139313	2.47635	0.000381142	3	137014230		IGR	opensea	IGR-opensea						TRUE
cg06014180	-0.230119	0.623121	-17.6003	5.31452e-10	5.90773e-07	13.3702	5.41725e-07	3	138433763	PIK3CB	Body	opensea	Body-opensea	PIK3CB	NM_006219	Body					PIK3CB;PIK3CB;PIK3CB	ENST00000544716.1;ENST00000493568.1;ENST00000462898.1	TSS1500;TSS1500;3'UTR			chr3:138433614-138433919	3
cg15044575	0.202699	0.384715	7.91953	3.90532e-06	0.000327603	4.63009	0.000120594	3	140282243	CLSTN2	Body	opensea	Body-opensea	CLSTN2	NM_022131	Body												chr3:140282048-140282500	4
cg16222710	0.201032	0.360873	8.43821	2.02012e-06	0.000207903	5.30433	3.9165e-05	3	140478020		IGR	opensea	IGR-opensea											chr3:140477945-140478310	3
cg12264723	0.245198	0.258185	6.47717	2.89215e-05	0.00130685	2.57267	0.000180781	3	141660114		IGR	opensea	IGR-opensea				chr3:141659994-141659994							chr3:141659865-141660235	3
cg17726970	0.223237	0.80417	11.7685	5.41177e-08	1.57699e-05	8.95258	1.05242e-07	3	141660756		IGR	opensea	IGR-opensea											chr3:141660545-141661075	3
cg16151803	0.214237	0.672469	11.9167	4.70234e-08	1.42775e-05	9.09166	6.77785e-06	3	141674327	TFDP2	Body	opensea	Body-opensea	TFDP2;TFDP2;TFDP2;TFDP2;TFDP2;TFDP2	NM_001178142;NM_001178140;NM_006286;NM_001178138;NM_001178141;NM_001178139	Body;Body;Body;Body;Body;Body					TFDP2	ENST00000487734.1	3'UTR	chr3:141674005-141674355	3
cg01228271	0.213233	0.332321	7.04982	1.26572e-05	0.000740431	3.42303	0.000126283	3	142663294		IGR	shelf	IGR-shelf											chr3:142663205-142663475	3
cg22753985	0.208702	0.392988	6.91067	1.54112e-05	0.000848709	3.22056	0.000191216	3	143978523		IGR	opensea	IGR-opensea													chr3:143978328-143978651	6
cg08265967	0.233683	0.41262	7.82453	4.42104e-06	0.000357067	4.503	6.35082e-05	3	147606627		IGR	opensea	IGR-opensea
cg04997819	0.252365	0.526597	7.11935	1.14822e-05	0.000693119	3.5232	0.000132131	3	148178031		IGR	opensea	IGR-opensea											chr3:148177800-148178095	3
cg05375685	0.262772	0.536122	12.1987	3.61391e-08	1.18555e-05	9.3516	2.04065e-06	3	149616699	RNF13	Body	opensea	Body-opensea	RNF13;RNF13	NM_183381;NM_007282	Body;Body					ANKUB1	ENST00000481585.1	3'UTR	chr3:149616600-149616850	3
cg16336347	-0.21261	0.354408	-5.19163	0.00021759	0.00512039	0.495493	0.00128499	3	150026417	LINC01214	Body	opensea	Body-opensea	LINC01214;LINC01214	NR_110186;NR_110187	Body;Body								chr3:150026220-150026755	3
cg18884865	0.218374	0.540641	5.92254	6.71543e-05	0.00230934	1.70515	0.000567757	3	151911580		IGR	opensea	IGR-opensea							Promoter_Associated				chr3:151911420-151911890	3
cg11161961	0.220035	0.533745	7.94454	3.7805e-06	0.000320446	4.66336	8.60248e-05	3	152554430	P2RY1	1stExon	shore	1stExon-shore	P2RY1	NM_002563	1stExon		RDMR			P2RY1	ENST00000305097.3	1stExon					chr3:152551943-152554697	6
cg15921351	-0.282963	0.573166	-30.3945	8.14143e-13	5.51313e-09	18.6713	9.15516e-09	3	154829026	MME	Body	opensea	Body-opensea	MME;MME;MME;MME	NM_007287;NM_000902;NM_007288;NM_007289	Body;Body;Body;Body					MME	ENST00000477669.1	TSS1500					chr3:154828598-154832888	3
cg16769027	-0.208127	0.765213	-11.1856	9.54641e-08	2.3527e-05	8.38846	8.51358e-07	3	154829128	MME	Body	opensea	Body-opensea	MME;MME;MME;MME	NM_007287;NM_000902;NM_007288;NM_007289	Body;Body;Body;Body					MME	ENST00000477669.1	TSS1500					chr3:154828598-154832888	3
cg10683392	0.263619	0.445062	8.53641	1.78904e-06	0.000191241	5.42835	3.14584e-05	3	154901913		IGR	opensea	IGR-opensea								MME-AS1	ENST00000484721.1	TSS1500	chr3:154901820-154902090	3
cg18040826	-0.224223	0.465114	-10.0717	3.0351e-07	5.42696e-05	7.22859	1.38385e-05	3	156543194	LEKR1	TSS1500	shore	TSS1500-shore	LEKR1	NM_001004316	TSS1500		CDMR		Promoter_Associated	RP11-6F2.7;LEKR1;RP11-6F2.7;RP11-6F2.7;RP11-6F2.7;RP11-6F2.7;RP11-6F2.7;RP11-6F2.7;RP11-6F2.7	ENST00000498839.1;ENST00000470811.1;ENST00000483177.1;ENST00000477399.1;ENST00000489350.1;ENST00000467376.1;ENST00000491763.1;ENST00000485017.1;ENST00000465728.1	TSS1500;TSS1500;TSS1500;TSS1500;TSS1500;TSS1500;TSS1500;TSS1500;TSS200					chr3:156542157-156545623	6
cg15257942	-0.312293	0.473299	-21.7761	4.33112e-11	1.02136e-07	15.577	2.09284e-08	3	156919241		IGR	opensea	IGR-opensea								RP11-550I24.2;RP11-550I24.2;RP11-550I24.2	ENST00000460796.1;ENST00000487238.1;ENST00000488040.1	5'UTR;5'UTR;5'UTR					chr3:156919179-156920108	6
cg06818929	0.215529	0.265817	6.14524	4.76388e-05	0.00183185	2.05874	0.00013673	3	157562672		IGR	opensea	IGR-opensea											chr3:157562660-157562890	3
cg24249024	-0.207866	0.228941	-14.783	4.03432e-09	2.49188e-06	11.4786	2.10655e-07	3	157573923		IGR	opensea	IGR-opensea											chr3:157573845-157574090	3
cg01577079	0.225636	0.520146	11.4778	7.16087e-08	1.91436e-05	8.67469	5.45864e-06	3	160389186		IGR	opensea	IGR-opensea											chr3:160389120-160389350	3
cg02043033	-0.226871	0.458213	-16.5766	1.06974e-09	9.77084e-07	12.7268	7.65976e-07	3	160717062	PPM1L	Body	opensea	Body-opensea	PPM1L	NM_139245	Body					PPM1L	ENST00000480117.1	5'UTR	chr3:160717060-160717410	3
cg15631418	0.222771	0.35348	5.94352	6.49976e-05	0.00226141	1.73877	0.000442823	3	165340805		IGR	opensea	IGR-opensea								RP11-85M11.2	ENST00000496693.1	5'UTR					chr3:165340021-165340898	5
cg10638793	0.216686	0.265796	8.90171	1.14878e-06	0.000140061	5.87987	1.25486e-05	3	169027604	MECOM	Body	opensea	Body-opensea	MECOM	NM_004991	Body			TRUE		MECOM	ENST00000485957.1	3'UTR			chr3:169027519-169027906	3	chr3:169026482-169028544	6
cg01787382	-0.215633	0.542304	-8.97409	1.05396e-06	0.000131591	5.96753	3.09442e-05	3	169041586	MECOM	Body	opensea	Body-opensea	MECOM	NM_004991	Body			TRUE		MECOM	ENST00000485957.1	3'UTR
cg16529676	0.258246	0.685968	9.12958	8.77445e-07	0.000116005	6.15391	1.10767e-05	3	169470001		IGR	opensea	IGR-opensea
cg08348121	0.294429	0.640291	10.157	2.76791e-07	5.07712e-05	7.32145	3.70116e-06	3	170077111	SKIL	TSS1500	shore	TSS1500-shore	SKIL;SKIL;SKIL	NM_001145097;NM_005414;NM_001145098	TSS1500;5'UTR;5'UTR					SKIL;SKIL;SKIL;SKIL;SKIL;SKIL;SKIL	ENST00000477216.1;ENST00000465590.1;ENST00000476188.1;ENST00000259119.4;ENST00000426052.2;ENST00000413427.2;ENST00000490989.1	5'UTR;5'UTR;5'UTR;5'UTR;5'UTR;TSS1500;5'UTR	chr3:170076720-170077170	3
cg05410708	-0.245911	0.39626	-11.4064	7.67774e-08	2.01173e-05	8.60539	4.15485e-06	3	170696299		IGR	opensea	IGR-opensea											chr3:170696060-170696615	3
cg27506213	-0.2181	0.30537	-6.64083	2.27375e-05	0.00110793	2.82034	0.000290737	3	171072712	TNIK	Body	opensea	Body-opensea	TNIK;TNIK;TNIK;TNIK;TNIK;TNIK;TNIK;TNIK;TNIK	NR_027767;NM_001161560;NM_015028;NM_001161563;NM_001161562;NM_001161561;NM_001161566;NM_001161565;NM_001161564	Body;Body;Body;Body;Body;Body;Body;Body;Body								chr3:171072520-171072730	3
cg00292152	-0.264023	0.784677	-7.5071	6.74308e-06	0.00047839	4.07	2.04927e-06	3	171569511	TMEM212	Body	opensea	Body-opensea	TMEM212	NM_001164436	Body								chr3:171569500-171569835	3
cg22978326	-0.291209	0.570075	-4.90885	0.000349836	0.00708186	0.00791186	0.00142982	3	171761287	FNDC3B	5'UTR	shelf	5'UTR-shelf	FNDC3B;FNDC3B	NM_022763;NM_001135095	5'UTR;5'UTR					FNDC3B;FNDC3B;FNDC3B;FNDC3B	ENST00000392699.1;ENST00000336824.4;ENST00000423424.1;ENST00000469491.1	5'UTR;5'UTR;5'UTR;5'UTR	chr3:171761040-171761430	3
cg24022651	-0.208368	0.625093	-18.4574	3.04415e-10	4.01237e-07	13.8746	6.15921e-07	3	171936389	FNDC3B	Body	opensea	Body-opensea	FNDC3B;FNDC3B	NM_001135095;NM_022763	Body;Body			TRUE		FNDC3B;FNDC3B	ENST00000478016.1;ENST00000469491.1	5'UTR;5'UTR	chr3:171936200-171936435	3
cg05077488	-0.202298	0.557602	-6.85603	1.66611e-05	0.000896473	3.14033	0.000232542	3	171964796	FNDC3B	Body	opensea	Body-opensea	FNDC3B;FNDC3B	NM_022763;NM_001135095	Body;Body			TRUE		FNDC3B	ENST00000469491.1	5'UTR					chr3:171963710-171968620	6
cg16219125	-0.259128	0.638161	-8.98638	1.03871e-06	0.000130212	5.98236	9.78685e-06	3	174043293		IGR	opensea	IGR-opensea						TRUE
cg08802408	-0.358186	0.603281	-15.2284	2.86353e-09	1.94803e-06	11.8042	5.98069e-08	3	176824215	TBL1XR1	5'UTR	opensea	5'UTR-opensea	TBL1XR1	NM_024665	5'UTR					TBL1XR1;TBL1XR1;TBL1XR1;TBL1XR1;TBL1XR1;TBL1XR1;TBL1XR1;TBL1XR1;TBL1XR1;TBL1XR1;TBL1XR1;TBL1XR1;TBL1XR1;TBL1XR1;TBL1XR1	ENST00000424913.1;ENST00000428970.1;ENST00000536758.1;ENST00000431421.1;ENST00000437738.1;ENST00000443315.1;ENST00000430069.1;ENST00000450267.1;ENST00000431674.1;ENST00000422066.1;ENST00000413084.1;ENST00000427349.1;ENST00000352800.5;ENST00000457928.2;ENST00000422442.1	5'UTR;5'UTR;5'UTR;5'UTR;5'UTR;5'UTR;5'UTR;5'UTR;5'UTR;5'UTR;5'UTR;5'UTR;5'UTR;5'UTR;5'UTR	chr3:176824040-176824290	3
cg19060557	0.230054	0.356141	9.15295	8.53774e-07	0.000113916	6.1817	2.49576e-05	3	179399839	USP13	Body	opensea	Body-opensea	USP13	NM_003940	Body					USP13	ENST00000482333.1	5'UTR	chr3:179399760-179399990	3
cg02213103	0.204792	0.592699	8.5204	1.82471e-06	0.00019393	5.4082	4.2878e-05	3	181421548	SOX2OT	Body	opensea	Body-opensea	SOX2OT	NR_004053	Body		CDMR	TRUE		SOX2-OT;SOX2-OT;SOX2-OT;SOX2-OT;SOX2-OT;SOX2-OT;SOX2-OT;SOX2-OT;SOX2-OT;SOX2-OT	ENST00000477928.1;ENST00000466034.1;ENST00000493521.1;ENST00000469278.1;ENST00000498731.1;ENST00000476964.1;ENST00000492337.1;ENST00000491282.1;ENST00000498226.1;ENST00000476125.1	5'UTR;5'UTR;5'UTR;5'UTR;5'UTR;5'UTR;5'UTR;5'UTR;5'UTR;5'UTR			chr3:181421455-181422317	3
cg23165310	0.224197	0.568167	7.61654	5.82189e-06	0.000432752	4.22075	9.3507e-05	3	181422217	SOX2OT	Body	opensea	Body-opensea	SOX2OT	NR_004053	Body		DMR	TRUE		SOX2-OT;SOX2-OT;SOX2-OT;SOX2-OT;SOX2-OT;SOX2-OT;SOX2-OT;SOX2-OT;SOX2-OT;SOX2-OT	ENST00000477928.1;ENST00000466034.1;ENST00000493521.1;ENST00000469278.1;ENST00000498731.1;ENST00000476964.1;ENST00000492337.1;ENST00000491282.1;ENST00000498226.1;ENST00000476125.1	5'UTR;5'UTR;5'UTR;5'UTR;5'UTR;5'UTR;5'UTR;5'UTR;5'UTR;5'UTR	chr3:181421565-181422335	3
cg20060398	0.222258	0.523789	14.9086	3.65928e-09	2.32042e-06	11.5715	1.43633e-06	3	181473901		IGR	opensea	IGR-opensea								SOX2-OT	ENST00000498226.1	5'UTR	chr3:181473845-181474130	3
cg27024196	0.290237	0.295443	9.33353	6.92419e-07	9.75726e-05	6.39438	1.93619e-06	3	181568620		IGR	opensea	IGR-opensea						TRUE							chr3:181568530-181569345	3	chr3:181568210-181569510	6
cg02372142	0.272606	0.558264	10.4492	2.02791e-07	4.0591e-05	7.63439	6.05246e-06	3	182869918	LAMP3	Body	opensea	Body-opensea	LAMP3	NM_014398	Body				Unclassified_Cell_type_specific				chr3:182869800-182870275	3
cg21334144	0.258939	0.327664	14.4187	5.37762e-09	3.06169e-06	11.2041	4.05138e-07	3	183009760	MCF2L2	Body	opensea	Body-opensea	MCF2L2	NM_015078	Body					MCF2L2;B3GNT5;MCF2L2;B3GNT5	ENST00000475664.1;ENST00000462559.1;ENST00000488149.1;ENST00000480551.1	3'UTR;5'UTR;3'UTR;5'UTR	chr3:183009300-183009850	3
cg09965946	-0.210902	0.534782	-8.49703	1.87813e-06	0.000197644	5.37875	5.29546e-05	3	183817703	HTR3E	Body	opensea	Body-opensea	HTR3E;HTR3E;HTR3E;HTR3E;HTR3E	NM_198313;NM_001256613;NM_182589;NM_198314;NM_001256614	Body;Body;TSS1500;TSS1500;TSS1500					HTR3E-AS1;HTR3E;HTR3E;HTR3E	ENST00000431427.1;ENST00000335304.2;ENST00000431041.1;ENST00000436361.2	3'UTR;TSS1500;TSS1500;TSS1500	chr3:183817585-183818055	3
cg20693607	0.336141	0.54303	12.4684	2.82308e-08	9.92739e-06	9.59464	7.41218e-07	3	184319566		IGR	island	IGR-island							Unclassified_Cell_type_specific				chr3:184319305-184321275	3
cg17431659	0.277621	0.417228	16.4832	1.14247e-09	1.02713e-06	12.6658	1.43393e-07	3	185697805	LOC344887	Body	opensea	Body-opensea	LOC344887	NR_033752	Body					RP11-443P15.2	ENST00000423298.1	5'UTR	chr3:185697540-185698275	3
cg04391718	0.23068	0.707985	13.4937	1.14991e-08	5.30478e-06	10.4715	6.34811e-07	3	185911702	DGKG	Body	island	Body-island	DGKG;DGKG;DGKG	NM_001346;NM_001080744;NM_001080745	Body;Body;Body		DMR	TRUE		DGKG;DGKG	ENST00000490452.1;ENST00000480809.1	3'UTR;3'UTR	chr3:185911065-185912595	3
cg12121643	0.298042	0.780383	20.5685	8.50469e-11	1.58922e-07	14.9997	5.59572e-10	3	185911796	DGKG	Body	island	Body-island	DGKG;DGKG;DGKG	NM_001346;NM_001080744;NM_001080745	Body;Body;Body		DMR	TRUE		DGKG;DGKG	ENST00000490452.1;ENST00000480809.1	3'UTR;3'UTR	chr3:185911065-185912595	3
cg24155429	0.200715	0.499953	7.91784	3.91393e-06	0.000328101	4.62783	0.00011061	3	185911885	DGKG	Body	island	Body-island	DGKG;DGKG;DGKG	NM_001346;NM_001080744;NM_001080745	Body;Body;Body			TRUE		DGKG;DGKG	ENST00000490452.1;ENST00000480809.1	3'UTR;3'UTR	chr3:185911065-185912595	3
cg02749735	0.255464	0.57603	6.88847	1.59064e-05	0.00086731	3.18802	0.000136744	3	185912253	DGKG	Body	shore	Body-shore	DGKG;DGKG;DGKG	NM_001346;NM_001080744;NM_001080745	Body;Body;Body		CDMR	TRUE		DGKG;DGKG	ENST00000490452.1;ENST00000480809.1	3'UTR;3'UTR	chr3:185911065-185912595	3
cg09990242	-0.282693	0.467098	-7.35781	8.25858e-06	0.000551355	3.86184	0.000135139	3	186708780	ST6GAL1	5'UTR	opensea	5'UTR-opensea	ST6GAL1;ST6GAL1	NM_173216;NM_173217	5'UTR;5'UTR					ST6GAL1;ST6GAL1;ST6GAL1;ST6GAL1;ST6GAL1;ST6GAL1;ST6GAL1;ST6GAL1;ST6GAL1	ENST00000169298.3;ENST00000457772.2;ENST00000455441.1;ENST00000427315.1;ENST00000458216.1;ENST00000430309.1;ENST00000417392.1;ENST00000438590.1;ENST00000448408.1	5'UTR;5'UTR;5'UTR;5'UTR;5'UTR;5'UTR;5'UTR;5'UTR;5'UTR	chr3:186708620-186709095	3
cg17691171	0.201502	0.291666	13.4007	1.24432e-08	5.56976e-06	10.395	1.16041e-06	3	187464034	BCL6	TSS1500	shore	TSS1500-shore	BCL6	NM_001706	TSS1500					BCL6;BCL6;BCL6;BCL6	ENST00000480458.1;ENST00000496823.1;ENST00000470319.1;ENST00000406870.2	TSS1500;TSS1500;TSS1500;TSS1500	chr3:187463940-187464930	3
cg04339396	0.21015	0.221291	10.1454	2.80294e-07	5.11912e-05	7.30878	7.46502e-06	3	187464106	BCL6	TSS1500	shore	TSS1500-shore	BCL6	NM_001706	TSS1500					BCL6;BCL6;BCL6;BCL6	ENST00000480458.1;ENST00000496823.1;ENST00000470319.1;ENST00000406870.2	TSS1500;TSS1500;TSS1500;TSS1500	chr3:187463940-187464930	3
cg09306099	0.247233	0.364978	21.5111	5.00697e-11	1.11317e-07	15.4541	7.77197e-08	3	187661944		IGR	opensea	IGR-opensea								RP11-44H4.1	ENST00000413056.1	3'UTR	chr3:187661480-187661955	3
cg07481154	-0.208463	0.478344	-6.24326	4.10468e-05	0.00165731	2.21213	0.000429713	3	187981066	LPP	5'UTR	opensea	5'UTR-opensea	LPP;LPP;LPP	NM_001167672;NM_005578;NM_001167671	5'UTR;5'UTR;5'UTR					LPP;LPP;LPP;LPP;LPP;LPP;LPP;LPP;LPP;LPP;LPP	ENST00000448637.1;ENST00000416784.1;ENST00000430340.1;ENST00000414139.1;ENST00000454789.1;ENST00000426274.1;ENST00000420410.1;ENST00000443217.1;ENST00000312675.4;ENST00000543006.1;ENST00000457242.1	5'UTR;5'UTR;5'UTR;5'UTR;5'UTR;5'UTR;5'UTR;5'UTR;5'UTR;5'UTR;5'UTR	chr3:187980665-187981175	3
cg23683730	0.238258	0.664705	16.7601	9.40916e-10	8.83593e-07	12.8456	4.30332e-07	3	189632845		IGR	opensea	IGR-opensea				chr3:189632708-189632708							chr3:189632665-189632915	3
cg21495769	0.312202	0.329732	11.8468	5.02339e-08	1.49792e-05	9.02632	1.2924e-06	3	190164734	TMEM207	Body	opensea	Body-opensea	TMEM207	NM_207316	Body								chr3:190164500-190164770	3
cg13184477	-0.20057	0.450817	-5.78235	8.36517e-05	0.00268117	1.47896	0.000794271	3	190304296	IL1RAP	Body	opensea	Body-opensea	IL1RAP;IL1RAP;IL1RAP;IL1RAP;IL1RAP;IL1RAP	NM_134470;NM_001167930;NM_002182;NM_001167928;NM_001167929;NM_001167931	Body;Body;Body;Body;Body;Body			TRUE	Unclassified_Cell_type_specific	IL1RAP	ENST00000434491.1	5'UTR	chr3:190304165-190304315	3
cg23503431	-0.210797	0.540461	-7.11166	1.16062e-05	0.000698295	3.51216	0.000163119	3	190987100	UTS2B	Body	opensea	Body-opensea	UTS2B	NM_198152	Body					UTS2D;UTS2D;UTS2D	ENST00000440476.1;ENST00000446788.1;ENST00000425357.1	3'UTR;3'UTR;3'UTR			chr3:190986619-190988073	6	chr3:190986654-190988040	6
cg12821154	0.240386	0.490307	5.53433	0.00012422	0.00350651	1.07197	0.000794706	3	191359367		IGR	opensea	IGR-opensea								Y_RNA	ENST00000363400.1	TSS200					chr3:191359311-191360327	6
cg00141989	0.221235	0.402373	6.58504	2.46706e-05	0.00117297	2.73634	0.00022362	3	191548708		IGR	opensea	IGR-opensea
cg00513039	-0.233101	0.608551	-21.417	5.27353e-11	1.14149e-07	15.41	1.27701e-07	3	193340620	OPA1-AS1	Body	opensea	Body-opensea	OPA1-AS1;OPA1;OPA1;OPA1;OPA1;OPA1;OPA1;OPA1;OPA1	NR_046634;NM_130831;NM_130837;NM_130836;NM_130835;NM_130834;NM_130833;NM_130832;NM_015560	Body;Body;Body;Body;Body;Body;Body;Body;Body					OPA1;OPA1-AS1;OPA1-AS1;Y_RNA;OPA1	ENST00000487986.1;ENST00000433105.1;ENST00000444085.1;ENST00000384640.1;ENST00000497189.1	5'UTR;3'UTR;3'UTR;TSS1500;5'UTR
cg03040092	-0.234061	0.307221	-18.9614	2.21833e-10	3.13075e-07	14.1578	2.24631e-07	3	193973035	LOC101929337	ExonBnd	opensea	ExonBnd-opensea	LOC101929337;LOC101929337	NR_125402;NR_125402	ExonBnd;Body					RP11-513G11.3	ENST00000455821.1	5'UTR	chr3:193973005-193973715	3
cg21130113	-0.287953	0.337458	-20.0213	1.1691e-10	1.98375e-07	14.723	2.11637e-08	3	193973396		IGR	opensea	IGR-opensea					DMR		Unclassified_Cell_type_specific	RP11-513G11.3	ENST00000455821.1	5'UTR	chr3:193973005-193973715	3
cg08227659	-0.215136	0.727506	-10.8766	1.30284e-07	2.92739e-05	8.07791	7.788e-06	3	194152923	ATP13A3	Body	opensea	Body-opensea	ATP13A3	NM_024524	Body					ATP13A3	ENST00000484023.1	TSS200
cg10499585	-0.214158	0.613283	-7.82521	4.41712e-06	0.000356905	4.5039	6.98804e-05	3	194282211		IGR	opensea	IGR-opensea											chr3:194282120-194282635	3
cg03715228	-0.218721	0.793907	-15.3493	2.61314e-09	1.82824e-06	11.8907	2.51879e-07	3	194883012	XXYLT1	Body	opensea	Body-opensea	XXYLT1;XXYLT1	NM_001308069;NM_152531	Body;Body	chr3:194882926-194882926			Unclassified_Cell_type_specific	XXYLT1;XXYLT1	ENST00000418940.1;ENST00000491138.1	3'UTR;3'UTR	chr3:194882805-194883415	3
cg16260758	-0.266846	0.576768	-16.031	1.57887e-09	1.28772e-06	12.3643	2.79451e-07	3	195656368		IGR	opensea	IGR-opensea								U2	ENST00000459191.1	TSS1500
cg27523654	-0.265937	0.451954	-14.0769	7.08397e-09	3.75631e-06	10.9395	5.75448e-07	3	197044577		IGR	opensea	IGR-opensea											chr3:197044505-197044710	3
cg03367387	0.217315	0.357837	5.73581	9.00345e-05	0.00281951	1.40325	0.000714782	3	197439334	KIAA0226	Body	opensea	Body-opensea	KIAA0226;KIAA0226	NM_014687;NM_001145642	Body;Body	chr3:197439165-197439165	DMR	TRUE	Promoter_Associated	KIAA0226;KIAA0226	ENST00000467303.1;ENST00000474214.1	3'UTR;3'UTR	chr3:197439205-197439470	3
cg11005692	-0.261933	0.538777	-14.8452	3.84363e-09	2.40631e-06	11.5247	6.28582e-07	4	1595294		IGR	island	IGR-island											chr4:1595240-1595515	3
cg11508406	-0.215248	0.716637	-11.9602	4.5137e-08	1.39108e-05	9.13214	7.2938e-06	4	1595515		IGR	island	IGR-island													chr4:1593114-1596195	6
cg09514197	-0.228508	0.490272	-7.72254	5.05664e-06	0.000392492	4.36529	0.000104118	4	3114992	HTT	Body	opensea	Body-opensea	HTT	NM_002111	Body								chr4:3114860-3115070	3
cg13137032	0.208862	0.577592	6.00562	5.90333e-05	0.00211521	1.83789	0.000472746	4	5904897		IGR	opensea	IGR-opensea						TRUE
cg18867698	-0.24681	0.443732	-9.85412	3.85076e-07	6.45391e-05	6.98839	1.26752e-05	4	7396839	SORCS2	Body	opensea	Body-opensea	SORCS2	NM_020777	Body					SORCS2;SORCS2	ENST00000329016.9;ENST00000511199.1	5'UTR;5'UTR			chr4:7396135-7397739	6
cg10879992	-0.241349	0.279728	-16.4634	1.15863e-09	1.03661e-06	12.6528	1.06029e-07	4	7657481	SORCS2	Body	opensea	Body-opensea	SORCS2	NM_020777	Body					SORCS2	ENST00000511199.1	5'UTR	chr4:7657280-7657870	3
cg03382303	0.207446	0.60652	9.46276	5.97159e-07	8.79513e-05	6.54446	1.95186e-05	4	7688064	SORCS2	Body	opensea	Body-opensea	SORCS2	NM_020777	Body
cg18689503	-0.330101	0.380558	-23.6597	1.61853e-11	4.90863e-08	16.3944	8.65723e-09	4	7962585		IGR	opensea	IGR-opensea				chr4:7962509-7962509		TRUE	Unclassified				chr4:7962485-7963055	3
cg19676285	-0.403554	0.423437	-21.6882	4.54369e-11	1.03945e-07	15.5365	5.97522e-09	4	7967275	ABLIM2	3'UTR	opensea	3'UTR-opensea	ABLIM2;ABLIM2;ABLIM2;ABLIM2;ABLIM2;ABLIM2	NM_032432;NM_001130083;NM_001130085;NM_001130086;NM_001130084;NM_001130087	3'UTR;3'UTR;3'UTR;3'UTR;3'UTR;3'UTR				Unclassified	ABLIM2;ABLIM2;ABLIM2;ABLIM2;ABLIM2	ENST00000361737.5;ENST00000296372.8;ENST00000514025.1;ENST00000509819.1;ENST00000512594.1	3'UTR;3'UTR;3'UTR;3'UTR;3'UTR	chr4:7966665-7967355	3
cg13871187	-0.359094	0.653288	-17.1074	7.40697e-10	7.49958e-07	13.0662	8.7681e-09	4	7967393	ABLIM2	3'UTR	opensea	3'UTR-opensea	ABLIM2;ABLIM2;ABLIM2;ABLIM2;ABLIM2;ABLIM2	NM_032432;NM_001130083;NM_001130085;NM_001130086;NM_001130084;NM_001130087	3'UTR;3'UTR;3'UTR;3'UTR;3'UTR;3'UTR				Unclassified	ABLIM2;ABLIM2;ABLIM2;ABLIM2;ABLIM2	ENST00000361737.5;ENST00000296372.8;ENST00000514025.1;ENST00000509819.1;ENST00000512594.1	3'UTR;3'UTR;3'UTR;3'UTR;3'UTR	chr4:7967385-7967715	3
cg18176442	-0.231442	0.544837	-14.0605	7.17955e-09	3.79065e-06	10.9266	1.25545e-06	4	8147268	ABLIM2	Body	opensea	Body-opensea	ABLIM2;ABLIM2;ABLIM2;ABLIM2;ABLIM2;ABLIM2;ABLIM2	NM_001130083;NM_001130086;NM_001130085;NM_001130084;NM_001130087;NM_032432;NM_001130088	Body;Body;Body;Body;Body;Body;Body					ABLIM2;ABLIM2	ENST00000318888.4;ENST00000502800.1	5'UTR;3'UTR	chr4:8147205-8147475	3
cg01164417	-0.222121	0.333046	-8.40084	2.11629e-06	0.000214865	5.25683	2.66958e-05	4	9895538	SLC2A9	Body	opensea	Body-opensea	SLC2A9;SLC2A9	NM_020041;NM_001001290	Body;Body					SLC2A9;SLC2A9	ENST00000503280.1;ENST00000505104.1	3'UTR;3'UTR	chr4:9895440-9895610	3
cg10124535	0.219783	0.386761	9.11041	8.97379e-07	0.000117943	6.13108	4.13669e-05	4	11652180		IGR	opensea	IGR-opensea						TRUE		RP11-281P23.2	ENST00000510095.1	5'UTR					chr4:11651399-11653202	3
cg22452009	0.42334	0.573586	13.7909	8.96309e-09	4.43418e-06	10.7127	1.82604e-07	4	11915085		IGR	opensea	IGR-opensea								RP11-1J7.1	ENST00000514103.1	TSS1500
cg11278107	0.301319	0.344623	19.0219	2.13677e-10	3.04475e-07	14.1911	4.19358e-08	4	16142263		IGR	opensea	IGR-opensea						TRUE									chr4:16140979-16144102	6
cg23452220	0.407386	0.414153	19.8195	1.31746e-10	2.15618e-07	14.6184	1.04546e-08	4	16846297	LDB2	Body	opensea	Body-opensea	LDB2;LDB2	NM_001290;NM_001130834	Body;Body			TRUE		LDB2;LDB2	ENST00000510825.1;ENST00000504189.1	3'UTR;3'UTR					chr4:16845560-16847020	6
cg18593893	0.24809	0.590406	7.41597	7.62898e-06	0.00052093	3.94328	8.21112e-05	4	19616037		IGR	opensea	IGR-opensea								RP11-608O21.1	ENST00000511431.1	5'UTR	chr4:19615860-19616070	3
cg03405494	0.249329	0.475339	6.4364	3.07252e-05	0.00136247	2.51038	0.00038674	4	19849810		IGR	opensea	IGR-opensea								RP11-608O21.1	ENST00000511431.1	5'UTR
cg15204431	-0.212845	0.283721	-10.892	1.28269e-07	2.89356e-05	8.0935	8.15675e-06	4	20645506		IGR	opensea	IGR-opensea
cg10912084	0.223631	0.384463	5.40504	0.000153178	0.00403766	0.856383	0.00099715	4	21583012	KCNIP4	Body	opensea	Body-opensea	KCNIP4;KCNIP4	NM_001035003;NM_147182	Body;5'UTR					RP11-556G22.3;KCNIP4	ENST00000505528.2;ENST00000515786.2	TSS1500;3'UTR
cg11612852	0.244253	0.613368	9.49463	5.75899e-07	8.55807e-05	6.5812	1.0048e-05	4	21699745	KCNIP4	5'UTR	opensea	5'UTR-opensea	KCNIP4;KCNIP4	NM_147182;NM_001035003	5'UTR;TSS1500					KCNIP4;RP11-556G22.2;KCNIP4	ENST00000382148.3;ENST00000511835.1;ENST00000515786.2	TSS1500;5'UTR;3'UTR
cg18827773	0.263677	0.449636	6.6982	2.09161e-05	0.00104689	2.90628	0.000177822	4	21890040	KCNIP4	5'UTR	opensea	5'UTR-opensea	KCNIP4	NM_147182	5'UTR								chr4:21889805-21890070	3
cg14747059	0.218963	0.49497	5.44931	0.000142534	0.0038426	0.930465	0.001009	4	25087415		IGR	shelf	IGR-shelf											chr4:25087380-25087695	3
cg08120184	-0.218499	0.338292	-5.92517	6.68796e-05	0.00230311	1.70937	0.000683885	4	26911361	STIM2	Body	opensea	Body-opensea	STIM2;STIM2;STIM2	NM_001169117;NM_001169118;NM_020860	Body;Body;Body					STIM2;STIM2;STIM2	ENST00000494628.2;ENST00000463501.1;ENST00000478049.1	5'UTR;5'UTR;5'UTR			chr4:26911057-26911407	4
cg21010701	-0.218582	0.384179	-11.481	7.1381e-08	1.91065e-05	8.67785	6.68561e-06	4	36283195	DTHD1	TSS200	opensea	TSS200-opensea	DTHD1	NM_001136536	TSS200					DTHD1	ENST00000357504.3	TSS200	chr4:36283080-36283270	3
cg00682487	-0.322376	0.364482	-19.9889	1.19168e-10	2.01281e-07	14.7063	2.44541e-08	4	36283275	DTHD1	5'UTR	opensea	5'UTR-opensea	DTHD1;DTHD1	NM_001136536;NM_001136536	5'UTR;1stExon					DTHD1;DTHD1	ENST00000357504.3;ENST00000357504.3	5'UTR;1stExon
cg25266363	0.276859	0.65424	9.27907	7.37325e-07	0.000102453	6.33061	1.26907e-05	4	39062522	KLHL5	TSS1500	opensea	TSS1500-opensea	KLHL5;KLHL5;KLHL5;KLHL5	NM_015990;NM_199039;NM_001007075;NM_001171654	TSS1500;TSS1500;5'UTR;5'UTR					KLHL5;KLHL5;KLHL5	ENST00000504108.1;ENST00000261425.3;ENST00000508137.2	TSS1500;5'UTR;5'UTR			chr4:39062201-39062584	3
cg17748367	0.362525	0.495033	15.7043	2.00507e-09	1.53365e-06	12.1403	1.20925e-07	4	40565477	RBM47	5'UTR	opensea	5'UTR-opensea	RBM47	NM_001098634	5'UTR					RBM47;RBM47;RBM47;RBM47;RBM47;RBM47;RBM47;RBM47;RBM47	ENST00000513044.1;ENST00000514014.1;ENST00000510871.1;ENST00000319592.4;ENST00000514782.1;ENST00000515053.1;ENST00000511902.1;ENST00000505414.1;ENST00000511598.1	3'UTR;5'UTR;5'UTR;5'UTR;5'UTR;5'UTR;5'UTR;5'UTR;5'UTR	chr4:40565460-40565810	3
cg03636295	-0.320373	0.573721	-15.4176	2.48223e-09	1.78748e-06	11.9392	2.64587e-07	4	41017254	APBB2	Body	opensea	Body-opensea	APBB2;APBB2;APBB2	NM_173075;NM_001166050;NM_004307	Body;Body;Body					APBB2;APBB2;APBB2;APBB2	ENST00000513611.1;ENST00000316212.9;ENST00000509446.1;ENST00000503264.1	TSS1500;TSS1500;5'UTR;5'UTR	chr4:41017060-41017455	3
cg14464517	-0.318368	0.484547	-11.6294	6.18311e-08	1.73662e-05	8.82047	1.61664e-06	4	41115076	APBB2	5'UTR	opensea	5'UTR-opensea	APBB2;APBB2;APBB2	NM_173075;NM_001166050;NM_004307	5'UTR;5'UTR;5'UTR					U6;APBB2;APBB2;APBB2;APBB2;APBB2;APBB2;APBB2;APBB2;APBB2;APBB2;APBB2;APBB2;APBB2	ENST00000384469.1;ENST00000509446.1;ENST00000503264.1;ENST00000513140.1;ENST00000503503.1;ENST00000508707.1;ENST00000508593.1;ENST00000508676.1;ENST00000506352.1;ENST00000295974.8;ENST00000506999.1;ENST00000503555.1;ENST00000511572.1;ENST00000502682.1	TSS1500;5'UTR;5'UTR;5'UTR;5'UTR;5'UTR;5'UTR;5'UTR;5'UTR;5'UTR;3'UTR;3'UTR;3'UTR;3'UTR	chr4:41114940-41115175	3
cg16718136	-0.227598	0.321403	-10.9797	1.17356e-07	2.72396e-05	8.18239	2.18902e-06	4	41306412		IGR	opensea	IGR-opensea								Y_RNA	ENST00000384750.1	TSS1500	chr4:41306340-41306535	3
cg25802476	-0.293049	0.62855	-12.5665	2.58364e-08	9.33443e-06	9.68167	1.24407e-06	4	41420614	LIMCH1	5'UTR	opensea	5'UTR-opensea	LIMCH1;LIMCH1;LIMCH1;LIMCH1;LIMCH1	NM_001289124;NM_001112718;NM_001112717;NM_014988;NM_001289122	5'UTR;Body;Body;Body;Body					LIMCH1;LIMCH1;LIMCH1;LIMCH1;LIMCH1;LIMCH1;LIMCH1	ENST00000515847.1;ENST00000513024.1;ENST00000509638.1;ENST00000512228.1;ENST00000514190.1;ENST00000511424.1;ENST00000446625.2	TSS200;5'UTR;5'UTR;5'UTR;5'UTR;5'UTR;5'UTR	chr4:41420345-41421035	3
cg11076306	-0.330687	0.442346	-11.1843	9.55882e-08	2.35498e-05	8.38716	1.90849e-06	4	41430667	LIMCH1	Body	opensea	Body-opensea	LIMCH1;LIMCH1;LIMCH1	NM_014988;NM_001112718;NM_001112717	Body;Body;Body			TRUE		LIMCH1;LIMCH1;LIMCH1;LIMCH1;LIMCH1;LIMCH1;LIMCH1	ENST00000513024.1;ENST00000509638.1;ENST00000512228.1;ENST00000514190.1;ENST00000511424.1;ENST00000446625.2;ENST00000515847.1	5'UTR;5'UTR;5'UTR;5'UTR;5'UTR;5'UTR;5'UTR					chr4:41428498-41430916	6
cg04725285	-0.344157	0.359843	-13.6953	9.70602e-09	4.68246e-06	10.6357	2.08979e-07	4	45603780		IGR	opensea	IGR-opensea						TRUE
cg08786276	0.214276	0.440668	6.73799	1.97443e-05	0.0010073	2.96562	0.000226121	4	47147974	GABRB1	Body	opensea	Body-opensea	GABRB1	NM_000812	Body										chr4:47147600-47148076	6
cg14240528	-0.228034	0.41129	-7.08667	1.20194e-05	0.000714332	3.47619	0.000109983	4	48989713	CWH43	5'UTR	shore	5'UTR-shore	CWH43;CWH43	NM_001286791;NM_025087	5'UTR;Body					CWH43	ENST00000513409.1	5'UTR	chr4:48989645-48990115	3
cg10320892	-0.215233	0.23171	-16.2171	1.38071e-09	1.1581e-06	12.4896	4.53515e-07	4	52901378	SGCB	Body	shelf	Body-shelf	SGCB	NM_000232	Body
cg18545253	0.219937	0.497789	7.68037	5.3474e-06	0.000407748	4.30795	9.81328e-05	4	56962604	MIR7641-2	TSS1500	opensea	TSS1500-opensea	MIR7641-2	NR_106988	TSS1500					RN5S161	ENST00000363871.1	TSS1500
cg07011412	0.206243	0.569466	5.96914	6.24632e-05	0.00220065	1.77972	0.000548766	4	57117483	KIAA1211	5'UTR	opensea	5'UTR-opensea	KIAA1211	NM_020722	5'UTR					KIAA1211;KIAA1211	ENST00000264229.6;ENST00000503618.1	5'UTR;5'UTR
cg02576414	0.272978	0.668913	9.49886	5.7314e-07	8.53641e-05	6.58606	4.19582e-06	4	57604055		IGR	opensea	IGR-opensea				chr4:57604009-57604009							chr4:57603925-57604135	3
cg06374336	0.237483	0.54715	7.25484	9.51327e-06	0.000608693	3.71654	0.000109983	4	58184741		IGR	opensea	IGR-opensea															chr4:58184700-58185396	3
cg21859171	-0.217849	0.206894	-13.8219	8.73581e-09	4.35712e-06	10.7375	1.75784e-06	4	65404486		IGR	opensea	IGR-opensea															chr4:65403849-65404627	6
cg09006039	0.218353	0.528648	4.36305	0.000901672	0.0135675	-0.961023	0.0042886	4	65778481		IGR	opensea	IGR-opensea						TRUE
cg01027820	0.216199	0.613029	5.67485	9.9183e-05	0.00301376	1.30363	0.000578724	4	66566796		IGR	opensea	IGR-opensea								RP11-807H7.2	ENST00000503625.1	TSS1500
cg25725261	0.278175	0.586583	6.46024	2.96566e-05	0.00132884	2.54683	0.000179604	4	66746626		IGR	opensea	IGR-opensea											chr4:66746400-66746650	3
cg14957839	0.23724	0.739171	5.22494	0.0002059	0.00493405	0.552243	0.000401236	4	67557233		IGR	opensea	IGR-opensea															chr4:67556780-67557234	6
cg08281426	-0.356097	0.50299	-16.8329	8.94597e-10	8.48774e-07	12.8923	5.98015e-08	4	67953781		IGR	opensea	IGR-opensea							Unclassified				chr4:67953680-67953930	3
cg20695587	0.28513	0.387381	12.241	3.4755e-08	1.15347e-05	9.39008	1.13365e-06	4	68995759	TMPRSS11F	TSS200	opensea	TSS200-opensea	TMPRSS11F	NM_207407	TSS200					TMPRSS11F	ENST00000356291.2	TSS200	chr4:68995485-68995850	3
cg17840363	0.288161	0.355885	18.9542	2.22821e-10	3.13271e-07	14.1538	4.20844e-08	4	71780347	MOBKL1A	Body	opensea	Body-opensea	MOBKL1A	NM_173468	Body			TRUE		MOB1B;MOB1B;MOB1B;MOB1B	ENST00000502869.1;ENST00000396051.2;ENST00000509041.1;ENST00000511449.1	5'UTR;5'UTR;5'UTR;5'UTR
cg11814672	0.209898	0.676948	12.3428	3.16527e-08	1.08064e-05	9.48214	2.89348e-06	4	74600153		IGR	opensea	IGR-opensea						TRUE					chr4:74600080-74600755	3
cg07445838	0.264912	0.494231	8.31411	2.35883e-06	0.000232022	5.14597	4.7584e-05	4	74962195		IGR	shelf	IGR-shelf											chr4:74962000-74962595	3
cg23208326	0.219388	0.346312	6.30808	3.72234e-05	0.00155025	2.31282	0.000291738	4	75149859	MTHFD2L	Body	opensea	Body-opensea	MTHFD2L	NM_001144978	Body			TRUE		MTHFD2L;MTHFD2L;MTHFD2L;MTHFD2L;MTHFD2L	ENST00000465255.1;ENST00000490128.1;ENST00000359107.4;ENST00000492183.1;ENST00000461856.1	5'UTR;5'UTR;3'UTR;5'UTR;5'UTR	chr4:75149785-75150115	3
cg21256968	-0.330129	0.64714	-16.5558	1.08548e-09	9.87926e-07	12.7133	7.86913e-08	4	77136548	FAM47E	5'UTR	shore	5'UTR-shore	FAM47E;SCARB2;SCARB2	NM_001242936;NM_001204255;NM_005506	5'UTR;TSS1500;TSS1500					FAM47E	ENST00000510197.1	5'UTR	chr4:77136280-77136575	3
cg01307684	-0.246067	0.504937	-7.55098	6.35632e-06	0.000459475	4.13063	9.30606e-05	4	80886143	ANTXR2	Body	island	Body-island	ANTXR2	NM_058172	Body			TRUE		ANTXR2;ANTXR2;ANTXR2;ANTXR2	ENST00000491345.1;ENST00000482406.1;ENST00000449651.1;ENST00000491345.1	1stExon;TSS200;3'UTR;3'UTR
cg22897411	-0.207728	0.404092	-10.2908	2.39831e-07	4.57661e-05	7.46574	1.38028e-05	4	80886232	ANTXR2	Body	shore	Body-shore	ANTXR2;ANTXR2;ANTXR2	NM_001286781;NM_001286780;NM_058172	Body;Body;Body			TRUE		ANTXR2;ANTXR2;ANTXR2;ANTXR2	ENST00000491345.1;ENST00000482406.1;ENST00000449651.1;ENST00000491345.1	1stExon;TSS200;3'UTR;3'UTR	chr4:80886160-80886415	3
cg18376888	-0.26018	0.664425	-7.16635	1.0754e-05	0.000662411	3.59056	5.39362e-05	4	83662601	SCD5	Body	opensea	Body-opensea	SCD5;SCD5	NM_001037582;NM_024906	Body;Body								chr4:83662385-83662815	3
cg11286819	0.21358	0.648868	7.32669	8.618e-06	0.00056846	3.81808	0.000172389	4	84285604		IGR	opensea	IGR-opensea											chr4:84285520-84285810	3
cg13862721	0.209696	0.55871	5.28548	0.00018632	0.004608	0.65496	0.00120729	4	84650305		IGR	opensea	IGR-opensea								RP11-767N15.1	ENST00000510169.1	3'UTR
cg25025940	0.242191	0.386273	9.64371	4.86669e-07	7.6025e-05	6.75166	1.49006e-05	4	87771536	SLC10A6	TSS1500	opensea	TSS1500-opensea	SLC10A6	NM_197965	TSS1500					SLC10A6;SLC10A6	ENST00000505535.1;ENST00000273905.6	TSS1500;TSS1500
cg06090837	0.244216	0.485063	6.20494	4.35009e-05	0.00172602	2.15232	0.000369505	4	88653666		IGR	opensea	IGR-opensea								RP11-742B18.1;RP11-742B18.1	ENST00000506480.1;ENST00000503993.1	TSS200;3'UTR	chr4:88653500-88653790	3
cg27060793	0.219049	0.461784	12.6839	2.32538e-08	8.67743e-06	9.78495	3.3249e-06	4	88775480		IGR	opensea	IGR-opensea						TRUE
cg20293777	-0.233706	0.434237	-7.64031	5.64013e-06	0.000422818	4.25329	7.62532e-05	4	95260570	HPGDS	5'UTR	opensea	5'UTR-opensea	HPGDS	NM_014485	5'UTR					HPGDS;HPGDS;HPGDS	ENST00000514774.1;ENST00000506331.1;ENST00000295256.5	3'UTR;3'UTR;5'UTR			chr4:95260112-95260650	6
cg04050978	-0.20365	0.358892	-10.287	2.40821e-07	4.59431e-05	7.46159	2.00574e-05	4	95818478	BMPR1B	5'UTR	opensea	5'UTR-opensea	BMPR1B	NM_001203	5'UTR					BMPR1B	ENST00000515059.1	5'UTR	chr4:95818160-95818490	3
cg24903382	-0.31418	0.464071	-24.5757	1.0302e-11	3.5533e-08	16.759	9.60721e-09	4	95917486	BMPR1B	1stExon	opensea	1stExon-opensea	BMPR1B;BMPR1B;BMPR1B	NM_001256792;NM_001203;NM_001256792	1stExon;5'UTR;5'UTR			TRUE		BMPR1B;BMPR1B;BMPR1B;BMPR1B	ENST00000512312.1;ENST00000515059.1;ENST00000506363.1;ENST00000512312.1	1stExon;5'UTR;5'UTR;5'UTR	chr4:95916765-95917490	3
cg16263335	0.225234	0.646081	12.7868	2.12178e-08	8.14838e-06	9.87468	2.55285e-06	4	97268767		IGR	opensea	IGR-opensea								RP11-145G20.1;RP11-145G20.1	ENST00000513393.1;ENST00000522173.1	5'UTR;5'UTR	chr4:97268720-97269090	3
cg16468423	0.314202	0.539246	17.4686	5.80254e-10	6.30772e-07	13.29	6.7128e-08	4	98683671	STPG2	Body	opensea	Body-opensea	STPG2	NM_174952	Body					C4orf37	ENST00000506482.1	3'UTR					chr4:98683003-98684011	3
cg04539834	0.224265	0.658164	6.80618	1.78956e-05	0.000941486	3.06678	9.8028e-05	4	100213645	ADH1A	TSS1500	opensea	TSS1500-opensea	ADH1A;LOC100507053	NM_000667;NR_037884	TSS1500;Body					ADH1A;ADH1A;RP11-696N14.1;RP11-696N14.1	ENST00000503461.1;ENST00000209668.2;ENST00000509939.1;ENST00000500358.2	TSS1500;TSS1500;5'UTR;5'UTR
cg05405150	-0.296371	0.257482	-17.9168	4.31352e-10	5.17703e-07	13.56	6.41419e-09	4	100591876		IGR	opensea	IGR-opensea															chr4:100591353-100591952	3
cg17450902	0.25694	0.56922	13.0014	1.75631e-08	7.14248e-06	10.0594	9.83353e-07	4	102866095	BANK1	Body	opensea	Body-opensea	BANK1;BANK1;BANK1	NM_001127507;NM_017935;NM_001083907	Body;Body;Body								chr4:102865840-102866110	3
cg15006682	0.271883	0.515788	16.2066	1.39111e-09	1.16549e-06	12.4826	2.9327e-07	4	102875309	BANK1	Body	opensea	Body-opensea	BANK1;BANK1;BANK1	NM_001127507;NM_001083907;NM_017935	Body;Body;Body			TRUE					chr4:102875140-102875455	3
cg07945757	0.250866	0.393934	6.87094	1.63096e-05	0.000882749	3.16227	0.000195638	4	107451292		IGR	opensea	IGR-opensea													chr4:107450824-107451443	4	chr4:107450557-107451578	5
cg25195933	0.21863	0.612722	6.59218	2.44139e-05	0.00116485	2.74711	0.000196443	4	107540481		IGR	opensea	IGR-opensea															chr4:107540095-107540554	6
cg05718465	-0.420123	0.515541	-12.3028	3.28355e-08	1.10922e-05	9.44603	6.9751e-07	4	110799125		IGR	opensea	IGR-opensea															chr4:110798471-110799181	3
cg19685556	-0.420293	0.475325	-20.578	8.45833e-11	1.58457e-07	15.0045	9.60465e-09	4	110852651	EGF	Body	opensea	Body-opensea	EGF;EGF;EGF	NM_001963;NM_001178131;NM_001178130	Body;Body;Body										chr4:110852626-110852767	4	chr4:110852524-110852856	3
cg23297125	-0.335499	0.358394	-12.8121	2.0747e-08	8.01763e-06	9.89663	2.58703e-07	4	111714932		IGR	opensea	IGR-opensea						TRUE		RP11-777N19.1	ENST00000512794.1	TSS1500	chr4:111714500-111714990	3
cg19007621	-0.359679	0.466046	-16.9427	8.29246e-10	8.11959e-07	12.9623	8.87939e-08	4	113120592		IGR	opensea	IGR-opensea													chr4:113120387-113120639	3	chr4:113120172-113121299	6
cg03322699	0.200253	0.382871	3.9527	0.0018817	0.0225422	-1.70953	0.00776854	4	113656020		IGR	opensea	IGR-opensea											chr4:113655940-113656330	3
cg03776181	0.255866	0.532124	11.7441	5.5392e-08	1.60273e-05	8.92952	2.83982e-06	4	113993777	ANK2	Body	opensea	Body-opensea	ANK2;ANK2;ANK2	NM_001127493;NM_001148;NM_020977	Body;Body;Body					RP11-650J17.1;ANK2	ENST00000508959.1;ENST00000431447.3	TSS1500;5'UTR
cg18911778	-0.274594	0.438888	-19.6762	1.43508e-10	2.25616e-07	14.5433	6.85783e-08	4	114260855	ANK2	Body	opensea	Body-opensea	ANK2;ANK2;ANK2	NM_001127493;NM_001148;NM_020977	Body;Body;Body					ANK2	ENST00000504887.1	5'UTR					chr4:114260618-114260973	3
cg13396943	0.227858	0.467294	5.18312	0.000220685	0.00517032	0.480976	0.00141571	4	117631090		IGR	shelf	IGR-shelf
cg16096646	-0.217971	0.445641	-16.4152	1.19883e-09	1.06072e-06	12.6211	8.99177e-07	4	119771931	SYNPO2	5'UTR	opensea	5'UTR-opensea	SYNPO2;SYNPO2	NM_001286754;NM_001286754	5'UTR;1stExon			TRUE	Unclassified_Cell_type_specific				chr4:119771645-119771990	3
cg00957698	-0.238237	0.507121	-13.4087	1.23591e-08	5.54557e-06	10.4015	1.71487e-06	4	121991345	C4orf31	5'UTR	shore	5'UTR-shore	C4orf31	NM_024574	5'UTR					RP11-647P12.1;NDNF;NDNF;NDNF	ENST00000507782.1;ENST00000511408.1;ENST00000379692.4;ENST00000515757.1	TSS1500;5'UTR;5'UTR;5'UTR					chr4:121991312-121994515	6
cg12576974	0.220838	0.576665	7.37807	8.03322e-06	0.000540845	3.89025	0.000101021	4	122193952		IGR	opensea	IGR-opensea											chr4:122193700-122194050	3
cg18180501	-0.205327	0.282873	-5.32619	0.000174258	0.00440128	0.723778	0.00066764	4	122662861		IGR	opensea	IGR-opensea						TRUE
cg26449178	-0.202425	0.656568	-11.5785	6.49437e-08	1.7967e-05	8.77173	6.49895e-06	4	124324339	SPRY1	3'UTR	opensea	3'UTR-opensea	SPRY1;SPRY1	NM_199327;NM_005841	3'UTR;3'UTR					SPRY1;SPRY1	ENST00000339241.1;ENST00000394339.2	3'UTR;3'UTR					chr4:124317291-124324622	6
cg02075590	-0.277454	0.571908	-15.3756	2.56185e-09	1.8094e-06	11.9094	4.03597e-07	4	125607552	ANKRD50	5'UTR	opensea	5'UTR-opensea	ANKRD50;ANKRD50	NM_001167882;NM_020337	5'UTR;Body			TRUE		ANKRD50	ENST00000515641.1	5'UTR	chr4:125607500-125607735	3
cg11256240	-0.208319	0.743549	-9.00387	1.0174e-06	0.000128282	6.00344	7.99551e-06	4	126108943		IGR	opensea	IGR-opensea															chr4:126108110-126109403	6
cg22028284	0.215681	0.378603	5.42436	0.000148432	0.00395039	0.888752	0.000985262	4	128046349		IGR	opensea	IGR-opensea								RP11-125O18.1	ENST00000504050.1	3'UTR	chr4:128046140-128046390	3
cg20041176	0.252895	0.437336	8.08097	3.17065e-06	0.000283502	4.84347	4.43218e-05	4	130782594		IGR	opensea	IGR-opensea								RNY5P4;RP11-422J15.1;RP11-422J15.1	ENST00000410929.1;ENST00000513875.1;ENST00000507099.1	TSS1500;5'UTR;5'UTR
cg26244520	0.373704	0.556229	13.2682	1.39373e-08	6.05138e-06	10.2847	4.11446e-07	4	131046902		IGR	opensea	IGR-opensea				chr4:131046714-131046714							chr4:131046625-131046950	3
cg01502116	-0.483519	0.548804	-16.3416	1.26316e-09	1.09689e-06	12.5725	3.22175e-08	4	134017922		IGR	opensea	IGR-opensea						TRUE		RP11-9G1.3;RP11-9G1.3;RP11-9G1.3	ENST00000506897.1;ENST00000506897.1;ENST00000505289.1	1stExon;3'UTR;3'UTR
cg02204261	0.21514	0.626933	5.55788	0.000119599	0.00341855	1.11098	0.000697189	4	134787901		IGR	opensea	IGR-opensea						TRUE									chr4:134787672-134788074	3
cg16659650	0.249192	0.499208	6.12462	4.91639e-05	0.00187016	2.02629	0.000412648	4	134945470		IGR	opensea	IGR-opensea															chr4:134945178-134945877	6
cg17132507	0.264235	0.354496	7.6181	5.80977e-06	0.000432155	4.22288	5.97215e-05	4	135987961		IGR	opensea	IGR-opensea								RP11-553P9.2	ENST00000508605.1	TSS1500
cg22881650	-0.276592	0.354284	-13.7719	9.10617e-09	4.48991e-06	10.6974	3.89411e-07	4	136046055		IGR	opensea	IGR-opensea								RP11-553P9.3;RP11-553P9.3	ENST00000511899.1;ENST00000506412.1	TSS1500;TSS1500
cg11449341	0.348129	0.642049	15.401	2.51343e-09	1.79642e-06	11.9274	8.87939e-08	4	136237751		IGR	opensea	IGR-opensea								U6	ENST00000384459.1	TSS1500
cg04984483	0.309494	0.66018	13.4546	1.18867e-08	5.38998e-06	10.4394	3.93375e-07	4	136237803		IGR	opensea	IGR-opensea								U6	ENST00000384459.1	TSS1500
cg17174101	0.213191	0.541793	4.7143	0.000488082	0.0088819	-0.333466	0.00297346	4	137843988		IGR	opensea	IGR-opensea								RP11-138I17.1;RP11-138I17.1	ENST00000512039.1;ENST00000505736.1	TSS1500;3'UTR
cg03724289	0.207621	0.450412	5.26516	0.000192665	0.004715	0.620534	0.00132816	4	138234092		IGR	opensea	IGR-opensea
cg19392967	0.244375	0.562296	5.16457	0.000227595	0.00527992	0.449296	0.00127158	4	138577242		IGR	opensea	IGR-opensea								RP13-884E18.2	ENST00000505454.1	TSS1500
cg20677616	-0.203149	0.426599	-6.08536	5.22113e-05	0.00194803	1.96436	0.000559776	4	138970736	LINC00616	Body	opensea	Body-opensea	LINC00616	NR_037866	Body					RP11-8P17.1;RP11-8P17.1;RP11-8P17.1	ENST00000503208.1;ENST00000514600.1;ENST00000505874.1	TSS200;3'UTR;3'UTR	chr4:138970580-138970990	3
cg21804467	0.208271	0.523343	8.77128	1.34351e-06	0.00015621	5.7204	4.7894e-05	4	139203705		IGR	opensea	IGR-opensea								RP11-733C7.1	ENST00000507220.1	TSS1500
cg06691616	0.224143	0.559818	7.47392	7.05224e-06	0.000493962	4.02399	8.55492e-05	4	139531098		IGR	opensea	IGR-opensea						TRUE
cg17688211	0.268385	0.484188	12.5702	2.57502e-08	9.31241e-06	9.68495	1.6162e-06	4	139657467		IGR	opensea	IGR-opensea													chr4:139657436-139658099	4	chr4:139657238-139658010	4
cg13302767	0.233208	0.582549	17.0121	7.90624e-10	7.86485e-07	13.0062	4.99161e-07	4	140968835	MAML3	Body	opensea	Body-opensea	MAML3	NM_018717	Body												chr4:140967595-140969257	4
cg05611506	-0.353451	0.398688	-16.0221	1.58906e-09	1.29033e-06	12.3583	7.60765e-08	4	141293831	SCOC	TSS1500	shore	TSS1500-shore	SCOC;SCOC;SCOC;SCOC-AS1;SCOC;SCOC;SCOC;SCOC;SCOC	NM_001153484;NM_001153552;NM_001153663;NR_033939;NM_001153446;NM_001153635;NM_032547;NM_001153690;NM_001153585	TSS1500;TSS1500;TSS1500;Body;Body;Body;Body;Body;Body					SCOC;SCOC;SCOC;SCOC;RP11-425I13.3;SCOC	ENST00000512749.1;ENST00000394201.3;ENST00000506597.1;ENST00000510586.1;ENST00000512692.1;ENST00000506322.1	TSS1500;TSS1500;TSS1500;TSS1500;3'UTR;5'UTR					chr4:141293697-141297762	6
cg02023429	-0.203214	0.197211	-10.8461	1.34399e-07	2.99613e-05	8.0468	1.03402e-06	4	141293965	SCOC	TSS1500	shore	TSS1500-shore	SCOC;SCOC;SCOC;SCOC-AS1;SCOC;SCOC;SCOC;SCOC;SCOC	NM_001153484;NM_001153552;NM_001153663;NR_033939;NM_001153446;NM_001153635;NM_032547;NM_001153690;NM_001153585	TSS1500;TSS1500;TSS1500;Body;Body;Body;Body;Body;Body				Promoter_Associated	SCOC;SCOC;SCOC;SCOC;RP11-425I13.3;SCOC	ENST00000512749.1;ENST00000394201.3;ENST00000506597.1;ENST00000510586.1;ENST00000512692.1;ENST00000506322.1	TSS1500;TSS1500;TSS1500;TSS1500;3'UTR;5'UTR	chr4:141293905-141294275	3
cg02182440	-0.336336	0.335707	-17.0713	7.59196e-10	7.59314e-07	13.0435	4.41616e-08	4	141293985	SCOC	TSS1500	shore	TSS1500-shore	SCOC;SCOC;SCOC;SCOC;SCOC;SCOC;SCOC;SCOC	NM_001153552;NM_001153585;NM_032547;NM_001153663;NM_001153484;NM_001153690;NM_001153446;NM_001153635	TSS1500;Body;Body;TSS1500;TSS1500;Body;Body;Body		DMR		Promoter_Associated	SCOC;SCOC;SCOC;SCOC;RP11-425I13.3;SCOC	ENST00000512749.1;ENST00000394201.3;ENST00000506597.1;ENST00000510586.1;ENST00000512692.1;ENST00000506322.1	TSS1500;TSS1500;TSS1500;TSS1500;3'UTR;5'UTR	chr4:141293905-141294275	3
cg05576648	-0.310009	0.295789	-24.0198	1.35251e-11	4.35943e-08	16.5401	2.37729e-09	4	141294009	SCOC	TSS1500	shore	TSS1500-shore	SCOC;SCOC;SCOC;SCOC;SCOC;SCOC;SCOC;SCOC	NM_001153552;NM_001153585;NM_032547;NM_001153663;NM_001153484;NM_001153690;NM_001153446;NM_001153635	TSS1500;Body;Body;TSS1500;TSS1500;Body;Body;Body		DMR		Promoter_Associated	SCOC;SCOC;SCOC;SCOC;RP11-425I13.3;SCOC	ENST00000512749.1;ENST00000394201.3;ENST00000506597.1;ENST00000510586.1;ENST00000512692.1;ENST00000506322.1	TSS1500;TSS1500;TSS1500;TSS1500;3'UTR;5'UTR	chr4:141293905-141294275	3
cg17333211	-0.223952	0.194812	-10.7779	1.44123e-07	3.15666e-05	7.97689	5.9337e-08	4	141294016	SCOC	TSS1500	shore	TSS1500-shore	SCOC;SCOC;SCOC;SCOC;SCOC;SCOC;SCOC;SCOC	NM_001153552;NM_001153585;NM_032547;NM_001153663;NM_001153484;NM_001153690;NM_001153446;NM_001153635	TSS1500;Body;Body;TSS1500;TSS1500;Body;Body;Body		DMR		Promoter_Associated	SCOC;SCOC;SCOC;SCOC;RP11-425I13.3;SCOC	ENST00000512749.1;ENST00000394201.3;ENST00000506597.1;ENST00000510586.1;ENST00000512692.1;ENST00000506322.1	TSS1500;TSS1500;TSS1500;TSS1500;3'UTR;5'UTR	chr4:141293905-141294275	3
cg20910361	0.263655	0.367918	12.2413	3.47454e-08	1.15347e-05	9.39035	1.60961e-06	4	141877033	RNF150	Body	opensea	Body-opensea	RNF150	NM_020724	Body			TRUE		RNF150	ENST00000515057.1	3'UTR	chr4:141876825-141877190	3
cg06435530	0.208478	0.652531	10.8415	1.35042e-07	3.00229e-05	8.04203	1.28448e-05	4	142486718		IGR	opensea	IGR-opensea											chr4:142486565-142486910	3
cg03889426	0.203827	0.744273	12.87	1.97123e-08	7.73894e-06	9.94667	2.70169e-07	4	142530577		IGR	opensea	IGR-opensea											chr4:142530480-142530735	3
cg09175835	-0.372928	0.447663	-13.55	1.09649e-08	5.14195e-06	10.5176	5.26307e-07	4	142681496		IGR	opensea	IGR-opensea											chr4:142680940-142681530	3
cg13533609	0.216952	0.525187	5.40465	0.000153276	0.00403927	0.855723	0.00110938	4	145272419		IGR	opensea	IGR-opensea															chr4:145271809-145272842	5
cg06432753	0.231971	0.55394	7.85694	4.23735e-06	0.000346872	4.54648	6.35057e-05	4	146118165		IGR	opensea	IGR-opensea
cg00344672	0.241109	0.457457	8.5439	1.77262e-06	0.000190063	5.43776	3.70022e-05	4	147751852	TTC29	Body	opensea	Body-opensea	TTC29;TTC29	NM_031956;NM_001300761	Body;Body					TTC29;TTC29	ENST00000398883.3;ENST00000508306.1	3'UTR;3'UTR
cg12396412	-0.238791	0.557808	-6.25072	4.05861e-05	0.00164428	2.22375	0.000320529	4	148735567	ARHGAP10	Body	opensea	Body-opensea	ARHGAP10	NM_024605	Body					ARHGAP10	ENST00000510379.1	5'UTR	chr4:148735540-148735790	3
cg24762344	-0.268627	0.687035	-13.8112	8.81329e-09	4.38124e-06	10.729	1.85411e-07	4	148877163	ARHGAP10	Body	opensea	Body-opensea	ARHGAP10	NM_024605	Body					ARHGAP10;ARHGAP10	ENST00000506054.1;ENST00000506020.1	5'UTR;5'UTR	chr4:148877065-148877250	3
cg15604588	-0.23328	0.465181	-9.98959	3.31886e-07	5.78328e-05	7.13845	1.38149e-05	4	148944024	ARHGAP10	Body	opensea	Body-opensea	ARHGAP10	NM_024605	Body					ARHGAP10;ARHGAP10;ARHGAP10	ENST00000513548.1;ENST00000506054.1;ENST00000506020.1	TSS200;5'UTR;5'UTR
cg04442485	-0.670257	0.43601	-26.0886	5.05565e-12	2.09643e-08	17.3194	2.14174e-09	4	148980937	ARHGAP10	Body	opensea	Body-opensea	ARHGAP10	NM_024605	Body					ARHGAP10;ARHGAP10;ARHGAP10	ENST00000513548.1;ENST00000506054.1;ENST00000506020.1	5'UTR;5'UTR;5'UTR	chr4:148980840-148981375	3
cg10052735	0.206353	0.360036	4.99967	0.00029999	0.00637276	0.165652	0.00215132	4	150855133		IGR	opensea	IGR-opensea								U6	ENST00000384393.1	TSS1500	chr4:150855120-150855350	3
cg01716296	0.23536	0.633819	14.8253	3.90357e-09	2.43147e-06	11.51	5.30842e-07	4	151133530	DCLK2	Body	opensea	Body-opensea	DCLK2;DCLK2	NM_001040261;NM_001040260	Body;Body			TRUE
cg26314593	-0.230313	0.470987	-10.3426	2.26993e-07	4.39586e-05	7.52107	9.39161e-06	4	152023190	RPS3A	Body	shelf	Body-shelf	RPS3A;RPS3A	NM_001267699;NM_001006	Body;Body					RPS3A;RPS3A;SNORD73	ENST00000509736.1;ENST00000507485.1;ENST00000364394.1	5'UTR;5'UTR;TSS200					chr4:152018984-152037154	6
cg14014060	-0.299709	0.509919	-16.7121	9.72902e-10	9.02734e-07	12.8147	1.39681e-07	4	153369229	FBXW7	5'UTR	opensea	5'UTR-opensea	FBXW7;FBXW7	NM_033632;NM_001257069	5'UTR;5'UTR					FBXW7	ENST00000281708.3	5'UTR			chr4:153368704-153369592	6
cg07317452	0.418385	0.514001	18.3618	3.23531e-10	4.19689e-07	13.8198	1.74903e-08	4	153385784	FBXW7	5'UTR	opensea	5'UTR-opensea	FBXW7;FBXW7	NM_033632;NM_001257069	5'UTR;5'UTR				Unclassified_Cell_type_specific	FBXW7	ENST00000281708.3	5'UTR	chr4:153385640-153385870	3
cg12776415	-0.201894	0.557731	-8.4093	2.09411e-06	0.00021355	5.2676	8.20076e-05	4	154340663		IGR	opensea	IGR-opensea													chr4:154340284-154341268	4
cg03287405	0.200985	0.418656	4.88928	0.000361673	0.00724361	-0.0262234	0.00209001	4	155701259	RBM46	TSS1500	shore	TSS1500-shore	RBM46;RBM46;RBM46	NM_144979;NM_001277171;NM_001277173	TSS1500;TSS1500;TSS1500					RBM46;RBM46;RP11-21G20.3	ENST00000514866.1;ENST00000510397.1;ENST00000515071.1	TSS1500;TSS1500;3'UTR
cg17170463	0.208718	0.517156	4.6011	0.000593816	0.0101751	-0.534209	0.00330532	4	157311747		IGR	opensea	IGR-opensea						TRUE
cg14614346	0.269442	0.621615	9.59323	5.15099e-07	7.88965e-05	6.6942	1.52717e-05	4	159092436	FAM198B	Body	opensea	Body-opensea	FAM198B;FAM198B;FAM198B	NM_001031700;NM_001128424;NM_016613	Body;Body;Body					RP11-597D13.9;RP11-597D13.9;RP11-597D13.9;RP11-597D13.9;RP11-597D13.9;RP11-597D13.9	ENST00000503611.1;ENST00000514381.1;ENST00000505532.1;ENST00000509463.1;ENST00000509463.1;ENST00000503611.1	1stExon;TSS1500;TSS200;1stExon;5'UTR;5'UTR	chr4:159092365-159092910	3
cg24811290	0.312015	0.665989	13.955	7.82758e-09	4.02905e-06	10.8434	8.71772e-07	4	159092553	FAM198B	5'UTR	opensea	5'UTR-opensea	FAM198B;FAM198B;FAM198B	NM_001128424;NM_001031700;NM_016613	5'UTR;5'UTR;5'UTR					RP11-597D13.9;RP11-597D13.9;RP11-597D13.9;RP11-597D13.9;FAM198B;FAM198B;RP11-597D13.9;RP11-597D13.9;RP11-597D13.9	ENST00000503611.1;ENST00000514381.1;ENST00000509463.1;ENST00000505532.1;ENST00000296530.7;ENST00000393807.4;ENST00000509463.1;ENST00000503611.1;ENST00000505532.1	1stExon;TSS1500;1stExon;1stExon;5'UTR;5'UTR;5'UTR;5'UTR;5'UTR	chr4:159092365-159092910	3
cg17823067	-0.462115	0.381987	-16.835	8.93252e-10	8.48774e-07	12.8937	9.75539e-09	4	162625650	FSTL5	Body	opensea	Body-opensea	FSTL5;FSTL5;FSTL5	NM_001128428;NM_020116;NM_001128427	Body;Body;Body	chr4:162625637-162625637
cg21341499	0.206381	0.385802	5.85537	7.45819e-05	0.00248107	1.59713	0.000630054	4	162684229	FSTL5	Body	opensea	Body-opensea	FSTL5;FSTL5;FSTL5	NM_001128428;NM_020116;NM_001128427	Body;Body;Body								chr4:162684020-162684270	3
cg00180865	-0.266742	0.378982	-19.6972	1.41712e-10	2.24288e-07	14.5544	5.53287e-08	4	162978267	FSTL5	Body	opensea	Body-opensea	FSTL5;FSTL5;FSTL5	NM_001128428;NM_020116;NM_001128427	Body;Body;Body	chr4:162978202-162978202							chr4:162978180-162978415	3
cg12527110	-0.233092	0.32263	-11.0352	1.10962e-07	2.6098e-05	8.23835	1.98687e-06	4	163907607		IGR	opensea	IGR-opensea						TRUE
cg05445244	0.38511	0.557087	10.5707	1.78572e-07	3.69207e-05	7.76207	2.99503e-06	4	164251942	NPY1R	5'UTR	shore	5'UTR-shore	NPY1R	NM_000909	5'UTR					NPY1R;NPY1R;NPY1R;NPY1R;NPY1R;NPY1R;NPY1R	ENST00000515701.1;ENST00000509586.1;ENST00000512819.1;ENST00000515701.1;ENST00000296533.2;ENST00000504790.1;ENST00000511901.1	1stExon;5'UTR;5'UTR;5'UTR;5'UTR;5'UTR;5'UTR	chr4:164251785-164252375	3
cg08767627	0.235579	0.330681	8.61081	1.63285e-06	0.000179273	5.52155	2.95848e-05	4	164252263	NPY1R	5'UTR	shore	5'UTR-shore	NPY1R	NM_000909	5'UTR		RDMR			NPY1R;NPY1R;NPY1R;NPY1R;NPY1R;NPY1R;NPY1R	ENST00000515701.1;ENST00000509586.1;ENST00000512819.1;ENST00000515701.1;ENST00000296533.2;ENST00000504790.1;ENST00000511901.1	1stExon;5'UTR;5'UTR;5'UTR;5'UTR;5'UTR;5'UTR	chr4:164251785-164252375	3
cg04488869	0.28637	0.624153	8.64852	1.55933e-06	0.000173888	5.56854	1.6884e-05	4	169563103	PALLD	5'UTR	opensea	5'UTR-opensea	PALLD;PALLD;PALLD	NM_001166109;NM_001166108;NM_016081	5'UTR;Body;Body					PALLD;PALLD;PALLD	ENST00000504519.1;ENST00000512127.1;ENST00000335742.7	5'UTR;5'UTR;5'UTR	chr4:169562960-169563175	3
cg16551732	0.211319	0.333262	6.9807	1.39532e-05	0.000792481	3.32278	0.000329724	4	169799087	PALLD	Body	island	Body-island	PALLD;PALLD;PALLD;PALLD	NM_016081;NM_001166110;NM_001166109;NM_001166108	Body;Body;Body;Body				Unclassified_Cell_type_specific	PALLD;PALLD;CBR4;CBR4	ENST00000393726.3;ENST00000510998.1;ENST00000510042.1;ENST00000509108.1	5'UTR;5'UTR;3'UTR;3'UTR	chr4:169798560-169799810	3
cg26314670	0.202412	0.431023	4.32755	0.000960203	0.0141788	-1.02519	0.00480743	4	170902837		IGR	opensea	IGR-opensea								RP11-6E9.4	ENST00000508955.1	TSS200
cg25345746	0.215944	0.525919	7.00167	1.35457e-05	0.000775826	3.35327	0.000184881	4	172032402		IGR	opensea	IGR-opensea						TRUE
cg08772593	-0.235489	0.226935	-7.52011	6.62591e-06	0.00047253	4.088	1.98209e-05	4	172559941		IGR	opensea	IGR-opensea								RP11-97E7.2	ENST00000508977.1	TSS200
cg23846815	-0.357368	0.399939	-18.0386	3.98437e-10	4.88525e-07	13.6319	3.84307e-08	4	172560613		IGR	opensea	IGR-opensea								RP11-97E7.2	ENST00000508977.1	TSS1500			chr4:172560420-172561807	6	chr4:172560370-172562184	6
cg17761654	-0.205753	0.299666	-6.55388	2.58261e-05	0.00120887	2.68922	0.00025339	4	172560793		IGR	opensea	IGR-opensea								RP11-97E7.2	ENST00000508977.1	TSS1500	chr4:172560680-172561075	3
cg01516996	-0.219829	0.679716	-13.226	1.44524e-08	6.21288e-06	10.2494	8.89162e-07	4	174342238		IGR	opensea	IGR-opensea											chr4:174342060-174342275	3
cg08195271	0.214697	0.484959	11.9042	4.75817e-08	1.43879e-05	9.07998	6.40472e-06	4	174530370		IGR	opensea	IGR-opensea						TRUE									chr4:174529722-174530718	6
cg24030964	-0.441907	0.351581	-15.6879	2.02955e-09	1.54607e-06	12.1289	1.4069e-08	4	174926748		IGR	opensea	IGR-opensea											chr4:174926640-174926935	3
cg15890389	0.209502	0.555097	8.36332	2.21776e-06	0.000221968	5.20899	6.02964e-05	4	176168163		IGR	opensea	IGR-opensea													chr4:176168147-176168572	3
cg18650968	0.222521	0.279205	7.69818	5.2225e-06	0.000400749	4.33219	2.30712e-05	4	176340837		IGR	opensea	IGR-opensea				chr4:176340534-176340534							chr4:176340345-176341015	3
cg14924165	0.238222	0.470666	4.69709	0.000502799	0.00905953	-0.363894	0.00284605	4	176575489	GPM6A	Body	opensea	Body-opensea	GPM6A;GPM6A;GPM6A;GPM6A;GPM6A;GPM6A	NR_048571;NM_001261448;NM_201591;NM_005277;NM_001261447;NM_201592	Body;Body;Body;Body;Body;Body					GPM6A	ENST00000508323.1	TSS200
cg18542972	0.202142	0.400077	4.01212	0.00168964	0.0209351	-1.6003	0.00680423	4	176735393	GPM6A	TSS1500	opensea	TSS1500-opensea	GPM6A;GPM6A;GPM6A;GPM6A;GPM6A	NM_201591;NR_048571;NM_001261447;NM_201592;NM_005277	TSS1500;Body;Body;Body;5'UTR					GPM6A;GPM6A;GPM6A;GPM6A;GPM6A;GPM6A;GPM6A;GPM6A;GPM6A;GPM6A	ENST00000393658.2;ENST00000512610.1;ENST00000507540.1;ENST00000513667.1;ENST00000509865.1;ENST00000502754.1;ENST00000512509.1;ENST00000513365.1;ENST00000503563.1;ENST00000280187.7	TSS1500;5'UTR;5'UTR;5'UTR;5'UTR;5'UTR;5'UTR;5'UTR;5'UTR;5'UTR
cg00417746	0.232893	0.468365	7.47284	7.06251e-06	0.000494399	4.02249	0.000101254	4	176883776	GPM6A	Body	opensea	Body-opensea	GPM6A;GPM6A;GPM6A;GPM6A	NR_048571;NM_001261447;NM_201592;NM_005277	Body;Body;Body;5'UTR					GPM6A;GPM6A;GPM6A;GPM6A	ENST00000509865.1;ENST00000502754.1;ENST00000512509.1;ENST00000280187.7	5'UTR;5'UTR;5'UTR;5'UTR
cg06067593	0.217976	0.441617	5.43966	0.000144786	0.00388444	0.914338	0.00120649	4	176918809	GPM6A	5'UTR	shelf	5'UTR-shelf	GPM6A;GPM6A	NM_005277;NM_201592	5'UTR;Body					GPM6A;GPM6A	ENST00000512509.1;ENST00000280187.7	5'UTR;5'UTR
cg27065645	0.22447	0.375431	7.45479	7.23728e-06	0.000502488	3.9974	0.000118071	4	177509237		IGR	opensea	IGR-opensea											chr4:177509085-177509370	3
cg24194285	-0.260734	0.450973	-9.90629	3.63581e-07	6.18637e-05	7.0464	1.13045e-05	4	177715040	VEGFC	TSS1500	shore	TSS1500-shore	VEGFC	NM_005429	TSS1500			TRUE		VEGFC	ENST00000280193.2	TSS1500					chr4:177709115-177716205	6
cg19736047	0.210755	0.500218	6.28029	3.88143e-05	0.0015958	2.26972	0.000440872	4	177759864		IGR	opensea	IGR-opensea						TRUE					chr4:177759860-177760030	3
cg07933191	0.211556	0.328594	5.86538	7.34214e-05	0.00245558	1.61327	0.000807899	4	177760351		IGR	opensea	IGR-opensea						TRUE					chr4:177760065-177760635	3
cg03582419	-0.365252	0.576971	-14.1739	6.5475e-09	3.54666e-06	11.0153	2.08475e-07	4	177804777		IGR	opensea	IGR-opensea						TRUE							chr4:177804659-177805702	6	chr4:177803618-177805757	6
cg17375580	0.217337	0.5499	5.48432	0.000134669	0.00370198	0.988861	0.000949396	4	177842767		IGR	opensea	IGR-opensea															chr4:177841715-177842815	6
cg14780282	0.225007	0.653086	6.10039	5.1021e-05	0.00191842	1.9881	0.00031875	4	177922514		IGR	opensea	IGR-opensea						TRUE					chr4:177922460-177922850	3
cg20993975	0.22667	0.64763	6.15153	4.71843e-05	0.00182019	2.06862	0.000423574	4	178047129		IGR	opensea	IGR-opensea											chr4:178046900-178047150	3
cg25432735	0.258258	0.373979	7.13417	1.1247e-05	0.000683933	3.54448	0.00011044	4	178101546		IGR	opensea	IGR-opensea								7SK	ENST00000410927.1	TSS1500
cg10683527	-0.279003	0.357506	-11.3122	8.42168e-08	2.13394e-05	8.51336	2.56574e-06	4	178230606	NEIL3	TSS1500	shore	TSS1500-shore	NEIL3	NM_018248	TSS1500				Promoter_Associated	NEIL3;NEIL3	ENST00000264596.3;ENST00000513321.1	TSS1500;TSS1500			chr4:178230579-178231823	6	chr4:178229075-178234840	6
cg09199338	0.204677	0.504493	5.64104	0.000104677	0.00312605	1.24814	0.000937755	4	178674883	LINC01098	Body	opensea	Body-opensea	LINC01098	NR_028342	Body					RP11-389E17.1;RP11-162G9.1	ENST00000507870.1;ENST00000507011.1	5'UTR;3'UTR	chr4:178674820-178674975	3
cg08041759	0.201712	0.472197	4.52972	0.000672538	0.0110821	-0.661538	0.00412419	4	180031642		IGR	opensea	IGR-opensea											chr4:180031565-180031915	3
cg17715141	0.223688	0.580176	6.99781	1.36197e-05	0.000778451	3.34766	0.000203654	4	182609697		IGR	opensea	IGR-opensea						TRUE					chr4:182609600-182609830	3
cg07132183	0.274463	0.559831	11.3052	8.4796e-08	2.14567e-05	8.50653	2.38393e-06	4	182873955		IGR	opensea	IGR-opensea						TRUE		AC108142.1	ENST00000509012.1	3'UTR	chr4:182873540-182873970	3
cg05812452	0.260949	0.514164	7.36616	8.16482e-06	0.000546777	3.87357	7.83913e-05	4	183063194	MGC45800	Body	shore	Body-shore	MGC45800	NR_027107	Body		RDMR			AC108142.1;AC108142.1;AC108142.1	ENST00000513752.1;ENST00000315302.2;ENST00000509012.1	3'UTR;3'UTR;3'UTR					chr4:183063143-183067080	6
cg13391479	0.248449	0.492561	8.57404	1.70814e-06	0.000185112	5.47557	3.294e-05	4	184270469		IGR	opensea	IGR-opensea											chr4:184270140-184270475	3
cg04867783	-0.299218	0.34325	-10.0018	3.27483e-07	5.72525e-05	7.15192	6.54656e-06	4	184277344		IGR	opensea	IGR-opensea													chr4:184276366-184277526	6	chr4:184276270-184277353	6
cg22060954	-0.46396	0.469315	-25.6357	6.2298e-12	2.47315e-08	17.1568	1.52733e-09	4	184277924		IGR	opensea	IGR-opensea											chr4:184277705-184277975	3
cg15528676	0.281536	0.675238	9.18125	8.26033e-07	0.000111159	6.21525	3.53037e-06	4	184332641		IGR	opensea	IGR-opensea							Unclassified_Cell_type_specific				chr4:184332425-184333035	3
cg03926846	0.244575	0.479297	14.9531	3.53554e-09	2.27122e-06	11.6042	8.48045e-07	4	184678574		IGR	shore	IGR-shore
cg07344661	0.219725	0.369022	9.337	6.89659e-07	9.73322e-05	6.39843	1.09784e-05	4	185187124		IGR	opensea	IGR-opensea				chr4:185186820-185186820									chr4:185186324-185187647	6	chr4:185186077-185187754	6
cg17517623	-0.317643	0.384613	-32.8359	3.22424e-13	3.01248e-09	19.3064	1.88268e-09	4	187272865	F11-AS1	Body	opensea	Body-opensea	F11-AS1	NR_033900	Body					RP11-215A19.1	ENST00000505103.1	3'UTR	chr4:187272645-187273135	3
cg22018544	0.321816	0.572924	19.7712	1.35587e-10	2.18526e-07	14.5932	2.5688e-08	4	187605498	FAT1	Body	opensea	Body-opensea	FAT1	NM_005245	Body			TRUE									chr4:187605298-187607476	6
cg17092761	-0.230752	0.31132	-13.6245	1.02992e-08	4.89817e-06	10.5783	3.18873e-07	4	187664780		IGR	opensea	IGR-opensea						TRUE
cg19812633	-0.254998	0.484776	-5.44798	0.000142843	0.00384718	0.928241	0.00172591	4	187746201		IGR	opensea	IGR-opensea															chr4:187745779-187747055	5
cg06923084	0.228124	0.549882	6.63332	2.2988e-05	0.00111716	2.80906	0.000271886	4	188477162	LOC100506272	Body	opensea	Body-opensea	LOC100506272	NR_110436	Body					RP11-565A3.2;RP11-565A3.2;RP11-565A3.2;RP11-565A3.2	ENST00000514767.1;ENST00000515660.1;ENST00000507817.1;ENST00000502952.1	TSS200;TSS200;3'UTR;3'UTR
cg05770657	0.221235	0.692156	21.0815	6.35663e-11	1.28899e-07	15.2504	9.11871e-08	4	188595261	LOC100506272	TSS1500	opensea	TSS1500-opensea	LOC100506272	NR_110436	TSS1500					RP11-565A3.2	ENST00000507817.1	TSS1500
cg20916695	0.202166	0.506935	8.00699	3.48713e-06	0.000303598	4.74608	9.11917e-05	4	189142441		IGR	opensea	IGR-opensea											chr4:189142265-189142555	3
cg06019590	0.336606	0.584543	13.2298	1.44051e-08	6.19616e-06	10.2526	6.07205e-07	5	496476	SLC9A3	Body	shore	Body-shore	SLC9A3	NM_004174	Body	chr5:496367-496367							chr5:496065-496675	3
cg08273063	-0.200279	0.373082	-7.42025	7.58466e-06	0.000518879	3.94926	9.73393e-05	5	570685		IGR	opensea	IGR-opensea
cg08391380	-0.252647	0.395018	-8.78875	1.31549e-06	0.000153904	5.74187	2.89078e-05	5	601208		IGR	shore	IGR-shore
cg05631486	0.203506	0.495005	6.6523	2.23601e-05	0.00109596	2.83757	0.000332217	5	664414	TPPP	3'UTR	shore	3'UTR-shore	TPPP	NM_007030	3'UTR		CDMR			CEP72;TPPP	ENST00000514507.1;ENST00000360578.5	5'UTR;3'UTR	chr5:664265-664435	3
cg14499678	0.209301	0.782419	4.51145	0.000694387	0.0113341	-0.694221	0.000415268	5	912599	TRIP13	Body	island	Body-island	TRIP13	NM_004237	Body				Unclassified_Cell_type_specific				chr5:912500-913135	3
cg11421768	0.233899	0.669358	5.25281	0.00019663	0.00478475	0.599592	0.000497255	5	912712	TRIP13	Body	island	Body-island	TRIP13	NM_004237	Body				Unclassified_Cell_type_specific				chr5:912500-913135	3
cg17510385	0.255613	0.739544	4.99936	0.00030015	0.00637468	0.165104	0.000281119	5	912821	TRIP13	Body	island	Body-island	TRIP13	NM_004237	Body				Unclassified_Cell_type_specific				chr5:912500-913135	3
cg03999941	0.425463	0.360205	21.7194	4.46716e-11	1.03945e-07	15.5509	6.64736e-09	5	957511		IGR	shore	IGR-shore						TRUE	Unclassified				chr5:957025-957975	3
cg00148223	0.479026	0.448952	26.9416	3.44385e-12	1.66141e-08	17.6141	4.06571e-10	5	957913		IGR	shore	IGR-shore						TRUE					chr5:957025-957975	3
cg02246916	0.284513	0.739011	12.835	2.03297e-08	7.92879e-06	9.91651	9.03639e-08	5	960204		IGR	shore	IGR-shore											chr5:959960-960235	3
cg11697194	-0.424627	0.529312	-26.2134	4.7759e-12	2.02596e-08	17.3634	1.72287e-09	5	964196		IGR	opensea	IGR-opensea						TRUE	Unclassified_Cell_type_specific				chr5:963245-964575	3
cg25578949	-0.441086	0.519898	-20.4173	9.27904e-11	1.69111e-07	14.9242	7.45186e-09	5	964230		IGR	opensea	IGR-opensea						TRUE	Unclassified_Cell_type_specific				chr5:963245-964575	3
cg18801579	0.221954	0.260795	8.10835	3.06147e-06	0.000276757	4.87933	1.21775e-05	5	1003897		IGR	shore	IGR-shore					CDMR			AC116351.2	ENST00000408317.1	TSS1500	chr5:1003425-1004035	3
cg13005202	0.296333	0.476756	5.24058	0.000200645	0.00484856	0.578815	0.00106306	5	1555844		IGR	shelf	IGR-shelf						TRUE					chr5:1555105-1555950	3
cg03540794	-0.538196	0.566045	-24.9902	8.44164e-12	3.08461e-08	16.9176	1.63972e-09	5	2112109		IGR	island	IGR-island											chr5:2112045-2112195	3
cg04475936	-0.433842	0.60751	-21.3044	5.61292e-11	1.17698e-07	15.3568	1.88268e-09	5	2112184		IGR	island	IGR-island											chr5:2112045-2112195	3
cg07672238	-0.639062	0.484145	-37.1427	7.33543e-14	8.87604e-10	20.2463	7.48848e-11	5	2112260		IGR	island	IGR-island											chr5:2112205-2112475	3
cg13294846	-0.536345	0.483657	-20.8076	7.41944e-11	1.44496e-07	15.1176	9.09505e-09	5	2112351		IGR	island	IGR-island											chr5:2112205-2112475	3
cg20933239	-0.439768	0.353308	-37.9544	5.65583e-14	7.07568e-10	20.4015	2.93226e-11	5	2112381		IGR	island	IGR-island											chr5:2112205-2112475	3
cg23008238	-0.539552	0.418573	-25.4145	6.90746e-12	2.6818e-08	17.0759	3.28485e-09	5	2112459		IGR	island	IGR-island											chr5:2112205-2112475	3
cg02534659	-0.274981	0.269244	-17.8239	4.58442e-10	5.35911e-07	13.5047	2.3594e-07	5	2112561		IGR	shore	IGR-shore											chr5:2112505-2112815	3
cg26943056	-0.269873	0.765146	-15.3468	2.6182e-09	1.8284e-06	11.8889	7.3086e-08	5	2169815		IGR	opensea	IGR-opensea											chr5:2169545-2169915	3
cg06816156	-0.308394	0.688987	-18.2615	3.45008e-10	4.42111e-07	13.7619	1.04546e-08	5	2170036		IGR	opensea	IGR-opensea											chr5:2169925-2170095	3
cg11079996	0.21929	0.230393	8.64883	1.55874e-06	0.000173888	5.56893	4.58388e-06	5	2387083		IGR	opensea	IGR-opensea											chr5:2387045-2387355	3
cg07540084	-0.240217	0.723002	-16.3749	1.23365e-09	1.08016e-06	12.5945	4.98854e-08	5	2537210		IGR	opensea	IGR-opensea															chr5:2536843-2539292	3
cg23251701	-0.27667	0.486116	-12.7851	2.12496e-08	8.15635e-06	9.87321	1.21796e-06	5	2537228		IGR	opensea	IGR-opensea															chr5:2536843-2539292	3
cg23488198	-0.213558	0.701771	-8.60066	1.65327e-06	0.000180866	5.50887	1.07656e-05	5	2537496		IGR	opensea	IGR-opensea															chr5:2536843-2539292	3
cg11595635	0.490219	0.537753	19.3467	1.75084e-10	2.62667e-07	14.3679	1.18119e-08	5	2634163		IGR	opensea	IGR-opensea											chr5:2633925-2634415	3
cg12478032	0.453237	0.427489	21.4948	5.05205e-11	1.11982e-07	15.4465	6.53174e-09	5	2634227		IGR	opensea	IGR-opensea											chr5:2633925-2634415	3
cg17275073	-0.200471	0.736237	-11.4861	7.10278e-08	1.90698e-05	8.68278	2.06326e-06	5	2712098		IGR	opensea	IGR-opensea											chr5:2711965-2712275	3
cg25365014	-0.347079	0.730721	-19.7063	1.40944e-10	2.24209e-07	14.5592	1.00932e-09	5	2727713		IGR	opensea	IGR-opensea
cg27345924	-0.384314	0.62887	-31.0504	6.30398e-13	4.74803e-09	18.8502	4.26552e-10	5	2727758		IGR	opensea	IGR-opensea
cg08239858	-0.236015	0.495524	-18.3097	3.34498e-10	4.31838e-07	13.7898	3.98978e-07	5	2739131		IGR	island	IGR-island								RP11-129I19.2	ENST00000560688.1	TSS1500			chr5:2738298-2741506	6	chr5:2738557-2746070	6
cg16072192	-0.204279	0.520853	-4.83096	0.000399487	0.0077507	-0.128201	0.00263454	5	2741047		IGR	island	IGR-island											chr5:2740345-2741215	3
cg07766803	0.372753	0.341687	11.3749	7.91839e-08	2.05149e-05	8.57469	2.73326e-06	5	2746667	IRX2	3'UTR	shore	3'UTR-shore	IRX2;IRX2	NM_033267;NM_001134222	3'UTR;3'UTR					IRX2	ENST00000382611.6	3'UTR			chr5:2746326-2747143	6	chr5:2746548-2759583	6
cg03312958	0.495311	0.332186	21.4435	5.19683e-11	1.13152e-07	15.4225	2.3618e-08	5	2749302	IRX2	Body	island	Body-island	IRX2;IRX2	NM_033267;NM_001134222	Body;Body								chr5:2748920-2749690	3
cg07511080	0.236956	0.181719	12.4022	2.99841e-08	1.04247e-05	9.53541	1.74903e-08	5	2749715	IRX2	Body	island	Body-island	IRX2;IRX2	NM_033267;NM_001134222	Body;Body										chr5:2747333-2758607	6	chr5:2746548-2759583	6
cg26578682	0.213248	0.160553	18.7198	2.57914e-10	3.52538e-07	14.0233	8.14064e-09	5	2750163	IRX2	Body	island	Body-island	IRX2;IRX2	NM_033267;NM_001134222	Body;Body					IRX2	ENST00000502957.1	5'UTR	chr5:2749745-2751235	3
cg11173941	0.344814	0.257457	24.1667	1.25788e-11	4.12227e-08	16.5987	5.25431e-09	5	2750203	IRX2	Body	island	Body-island	IRX2;IRX2	NM_033267;NM_001134222	Body;Body	chr5:2750184-2750184				IRX2	ENST00000502957.1	5'UTR	chr5:2749745-2751235	3
cg26333652	0.23625	0.214087	17.8791	4.42146e-10	5.28082e-07	13.5375	1.33714e-08	5	2750758	IRX2	Body	island	Body-island	IRX2;IRX2	NM_033267;NM_001134222	Body;Body					C5orf38;IRX2	ENST00000457752.2;ENST00000502957.1	TSS1500;5'UTR	chr5:2749745-2751235	3
cg21629500	-0.238647	0.561024	-6.74532	1.95361e-05	0.000999994	2.97653	0.000246258	5	2754753	C5orf38	Body	island	Body-island	C5orf38	NM_178569	Body					C5orf38;C5orf38	ENST00000503940.1;ENST00000505778.1	3'UTR;3'UTR	chr5:2754725-2755155	3
cg21999939	-0.211814	0.234651	-9.36798	6.65525e-07	9.48877e-05	6.43456	4.98534e-06	5	2755004	C5orf38	Body	island	Body-island	C5orf38	NM_178569	Body					C5orf38;C5orf38	ENST00000503940.1;ENST00000505778.1	3'UTR;3'UTR	chr5:2754725-2755155	3
cg11337945	-0.226266	0.253574	-10.268	2.45736e-07	4.66695e-05	7.44126	6.47328e-07	5	2755158	C5orf38	3'UTR	island	3'UTR-island	C5orf38	NM_178569	3'UTR					C5orf38;C5orf38;C5orf38;C5orf38	ENST00000503940.1;ENST00000505778.1;ENST00000457752.2;ENST00000334000.3	3'UTR;3'UTR;3'UTR;3'UTR			chr5:2747333-2758607	6	chr5:2746548-2759583	6
cg23248357	-0.209298	0.298006	-9.26085	7.53044e-07	0.000103933	6.3092	8.46888e-06	5	2755376	C5orf38	3'UTR	island	3'UTR-island	C5orf38	NM_178569	3'UTR		DMR			C5orf38	ENST00000334000.3	3'UTR	chr5:2755165-2755715	3
cg07851675	-0.233982	0.501271	-8.35216	2.24896e-06	0.00022402	5.19472	4.94766e-05	5	2755540		IGR	island	IGR-island											chr5:2755165-2755715	3
cg03075709	-0.437188	0.494354	-9.68596	4.64172e-07	7.35443e-05	6.79955	5.52088e-06	5	2755820		IGR	island	IGR-island											chr5:2755725-2756215	3
cg12281047	-0.360668	0.546013	-12.5518	2.61815e-08	9.43925e-06	9.66865	6.58112e-07	5	2755879		IGR	island	IGR-island											chr5:2755725-2756215	3
cg12523526	-0.40107	0.34921	-14.5024	5.0313e-09	2.91726e-06	11.2678	2.25469e-08	5	2756005		IGR	island	IGR-island											chr5:2755725-2756215	3
cg27355724	-0.370068	0.503236	-14.4597	5.2049e-09	2.98046e-06	11.2354	1.82604e-07	5	2757457		IGR	shore	IGR-shore											chr5:2757365-2757575	3
cg17965712	-0.260153	0.758398	-15.5314	2.27967e-09	1.67772e-06	12.0195	1.31911e-07	5	2757802		IGR	shore	IGR-shore											chr5:2757705-2758515	3
cg21982455	-0.351663	0.750127	-36.5625	8.86436e-14	1.03856e-09	20.1314	1.63722e-11	5	2757976		IGR	shore	IGR-shore											chr5:2757705-2758515	3
cg24907814	-0.349212	0.727854	-28.2768	1.9322e-12	1.04867e-08	18.0474	1.25887e-10	5	2758088		IGR	shore	IGR-shore											chr5:2757705-2758515	3
cg01259775	-0.212797	0.301378	-10.7987	1.41074e-07	3.10461e-05	7.99829	4.90872e-06	5	2802233		IGR	opensea	IGR-opensea															chr5:2802041-2803478	6
cg04243827	-0.22062	0.23759	-7.76895	4.7561e-06	0.000376007	4.42811	1.30223e-05	5	3103718		IGR	opensea	IGR-opensea						TRUE					chr5:3103485-3104075	3
cg12869949	-0.273173	0.336507	-13.0484	1.68561e-08	6.96871e-06	10.0995	1.11146e-06	5	3116683		IGR	opensea	IGR-opensea											chr5:3116485-3116810	3
cg01560873	-0.250541	0.31383	-14.8918	3.70709e-09	2.33868e-06	11.5592	1.09125e-07	5	3116792		IGR	opensea	IGR-opensea											chr5:3116485-3116810	3
cg16206813	-0.241607	0.491649	-12.3984	3.00866e-08	1.04491e-05	9.53206	2.55679e-06	5	3122162		IGR	opensea	IGR-opensea					DMR						chr5:3122040-3122215	3
cg11490805	0.236763	0.370566	11.4327	7.48272e-08	1.97607e-05	8.63098	5.74083e-06	5	3226466		IGR	opensea	IGR-opensea											chr5:3226245-3226695	3
cg26479667	0.256166	0.527305	6.17367	4.56185e-05	0.00178091	2.10337	0.000353281	5	3339581		IGR	opensea	IGR-opensea											chr5:3339085-3339655	3
cg12468238	-0.252913	0.537546	-7.31458	8.76237e-06	0.000575105	3.80101	0.00010516	5	3598319	IRX1	Body	island	Body-island	IRX1	NM_024337	Body					CTD-2012M11.3	ENST00000559410.1	3'UTR			chr5:3589325-3609969	6	chr5:3593993-3601759	6
cg03594972	0.202535	0.628158	5.74989	8.80514e-05	0.00277708	1.42618	0.00100134	5	3659656		IGR	opensea	IGR-opensea
cg10438439	0.207515	0.366669	12.9667	1.81037e-08	7.29409e-06	10.0298	2.1994e-06	5	3741762		IGR	opensea	IGR-opensea											chr5:3741505-3741835	3
cg16817931	0.244232	0.527832	5.05414	0.000273722	0.00598844	0.259735	0.0018076	5	3754253		IGR	opensea	IGR-opensea													chr5:3753655-3755083	3
cg18045100	0.220737	0.419364	9.8034	4.07288e-07	6.70846e-05	6.93173	1.75083e-05	5	3764541		IGR	opensea	IGR-opensea
cg08907926	0.207657	0.574743	5.84205	7.61558e-05	0.00251552	1.57562	0.000641477	5	3965271		IGR	shelf	IGR-shelf
cg11433097	0.204518	0.461858	4.1644	0.00128441	0.0172921	-1.32158	0.00613918	5	4043153		IGR	opensea	IGR-opensea								CTD-2383I20.1	ENST00000506305.1	TSS1500
cg25724144	0.216517	0.572019	5.01123	0.000294203	0.00629072	0.185649	0.00209117	5	4533774		IGR	opensea	IGR-opensea								RP11-445O3.2	ENST00000507435.1	3'UTR	chr5:4533645-4534155	3
cg06182080	-0.239733	0.501085	-18.8919	2.31618e-10	3.21355e-07	14.1193	3.05863e-07	5	6723352	PAPD7	5'UTR	opensea	5'UTR-opensea	PAPD7;PAPD7	NM_006999;NM_001171805	5'UTR;5'UTR					PAPD7;PAPD7	ENST00000230859.6;ENST00000515721.1	5'UTR;5'UTR			chr5:6723221-6724148	5	chr5:6723228-6729315	6
cg09909206	0.234364	0.679137	7.76564	4.7769e-06	0.000377102	4.42364	5.04584e-05	5	9338147	SEMA5A	Body	opensea	Body-opensea	SEMA5A	NM_003966	Body			TRUE					chr5:9338100-9338375	3
cg14426911	0.259574	0.619531	7.06464	1.23966e-05	0.000729613	3.44443	8.01419e-05	5	9363104	SEMA5A	Body	opensea	Body-opensea	SEMA5A	NM_003966	Body					CTD-2201E9.4	ENST00000511310.1	TSS1500			chr5:9362779-9364066	6	chr5:9361493-9363832	6
cg12081910	0.222247	0.507342	4.71703	0.000485795	0.00885321	-0.328656	0.00284077	5	9370475	SEMA5A	Body	opensea	Body-opensea	SEMA5A	NM_003966	Body					CTD-2201E9.4	ENST00000511310.1	5'UTR	chr5:9370405-9370670	3
cg18943803	0.208066	0.702753	7.86993	4.16604e-06	0.000342481	4.56388	4.3878e-05	5	9396169	SEMA5A	5'UTR	opensea	5'UTR-opensea	SEMA5A	NM_003966	5'UTR			TRUE		CTD-2201E9.4;SEMA5A	ENST00000511310.1;ENST00000382496.5	5'UTR;5'UTR	chr5:9395880-9396170	3
cg13974436	0.246069	0.55809	7.06498	1.23906e-05	0.000729552	3.44492	0.000127001	5	9402292	SEMA5A	5'UTR	opensea	5'UTR-opensea	SEMA5A	NM_003966	5'UTR					CTD-2201E9.4;SEMA5A	ENST00000511310.1;ENST00000382496.5	5'UTR;5'UTR	chr5:9402260-9402490	3
cg10647854	0.272934	0.549558	6.06374	5.39736e-05	0.00199343	1.93017	0.000434507	5	9760520	LOC285692	Body	opensea	Body-opensea	LOC285692	NR_027112	Body					RN5S177;CTD-2143L24.1	ENST00000410122.1;ENST00000511616.1	TSS1500;3'UTR
cg26609516	0.216876	0.534164	5.68795	9.71374e-05	0.00297356	1.32508	0.000746103	5	9854590	LOC285692	Body	opensea	Body-opensea	LOC285692	NR_027112	Body					RP11-447B18.1;RP11-447B18.1;CTD-2143L24.1	ENST00000508097.1;ENST00000508097.1;ENST00000511616.1	1stExon;5'UTR;3'UTR
cg00143606	-0.237719	0.333724	-10.4262	2.07767e-07	4.13136e-05	7.61003	1.33964e-05	5	10759383	DAP	Body	shore	Body-shore	DAP	NM_004394	Body					DAP;DAP;DAP;DAP	ENST00000508646.1;ENST00000514882.1;ENST00000508253.1;ENST00000510546.1	3'UTR;3'UTR;3'UTR;3'UTR
cg01148766	0.214506	0.466632	8.55732	1.7436e-06	0.00018788	5.4546	5.11354e-05	5	11251434	CTNND2	Body	opensea	Body-opensea	CTNND2;CTNND2;CTNND2;CTNND2;CTNND2	NM_001288717;NR_109988;NM_001288716;NM_001288715;NM_001332	Body;Body;Body;Body;Body					CTNND2;CTNND2	ENST00000495388.2;ENST00000504499.1	3'UTR;3'UTR	chr5:11251425-11251690	3
cg12758060	-0.301141	0.426645	-16.0267	1.58386e-09	1.28895e-06	12.3614	1.3601e-07	5	11505162	CTNND2	Body	opensea	Body-opensea	CTNND2;CTNND2;CTNND2;CTNND2;CTNND2	NR_109988;NM_001288716;NM_001288715;NM_001332;NM_001288717	Body;Body;Body;Body;5'UTR					CTNND2;CTNND2;CTNND2	ENST00000504354.1;ENST00000458100.2;ENST00000511278.1	3'UTR;5'UTR;3'UTR	chr5:11504980-11505250	3
cg24731218	-0.256085	0.501071	-9.8675	3.79438e-07	6.38261e-05	7.00329	1.04832e-05	5	13033143		IGR	opensea	IGR-opensea								RP11-419C19.2	ENST00000510065.1	TSS200
cg26956056	0.247569	0.555906	11.5086	6.94942e-08	1.88252e-05	8.70447	4.0185e-06	5	13428234		IGR	opensea	IGR-opensea											chr5:13427925-13428330	3
cg23528617	-0.202079	0.582297	-11.2155	9.26645e-08	2.30001e-05	8.41813	1.00214e-05	5	14440924	TRIO	Body	opensea	Body-opensea	TRIO	NM_007118	Body		RDMR			TRIO;TRIO	ENST00000515710.1;ENST00000515144.1	TSS200;5'UTR	chr5:14440685-14441755	3
cg22727783	-0.222558	0.405098	-7.21627	1.00342e-05	0.000630548	3.66175	0.00011963	5	14441074	TRIO	Body	opensea	Body-opensea	TRIO	NM_007118	Body		RDMR	TRUE		TRIO;TRIO;TRIO	ENST00000515710.1;ENST00000515710.1;ENST00000515144.1	1stExon;5'UTR;5'UTR	chr5:14440685-14441755	3
cg16664944	-0.321955	0.654032	-15.2079	2.90847e-09	1.97134e-06	11.7894	8.89944e-08	5	17079881		IGR	opensea	IGR-opensea											chr5:17079685-17080055	3
cg18085451	0.240808	0.512029	5.83451	7.70614e-05	0.00253612	1.56345	0.000576394	5	17684407		IGR	opensea	IGR-opensea								RP11-454P21.1	ENST00000511596.1	TSS1500
cg15877601	-0.23978	0.307309	-9.66257	4.76486e-07	7.50217e-05	6.77306	3.62896e-06	5	17797535		IGR	opensea	IGR-opensea								RP11-454P21.1	ENST00000511596.1	5'UTR			chr5:17796901-17797660	3	chr5:17796863-17797597	6
cg00606396	0.353864	0.47138	16.9043	8.51486e-10	8.18725e-07	12.9379	8.21126e-08	5	19531574	CDH18	Body	opensea	Body-opensea	CDH18;CDH18	NM_001167667;NM_004934	Body;Body								chr5:19531465-19531710	3
cg23404351	0.218182	0.462501	11.5939	6.39847e-08	1.78018e-05	8.7865	5.80097e-06	5	21751337	CDH12	3'UTR	opensea	3'UTR-opensea	CDH12	NM_004061	3'UTR					CDH12;CDH12;RP11-804N13.1	ENST00000504376.1;ENST00000382254.1;ENST00000522350.1	3'UTR;3'UTR;5'UTR
cg06001205	-0.251212	0.244921	-9.49598	5.75019e-07	8.55292e-05	6.58275	4.86481e-06	5	22213259	CDH12	5'UTR	opensea	5'UTR-opensea	CDH12	NM_004061	5'UTR					CDH12;CDH12;CDH12;CDH12;CDH12;CDH12	ENST00000518209.1;ENST00000521745.1;ENST00000517378.1;ENST00000522262.1;ENST00000504376.1;ENST00000382254.1	TSS1500;TSS1500;TSS1500;5'UTR;5'UTR;5'UTR			chr5:22212479-22213352	6
cg01058368	0.301321	0.307381	11.8368	5.07147e-08	1.50485e-05	9.01689	1.14517e-06	5	24645487	CDH10	TSS1500	opensea	TSS1500-opensea	CDH10	NM_006727	TSS1500			TRUE		CDH10;CDH10	ENST00000510477.1;ENST00000264463.4	TSS1500;TSS1500					chr5:24644776-24646301	6
cg08529864	0.284494	0.355141	7.30533	8.87434e-06	0.000580699	3.78797	0.000105669	5	24645508	CDH10	TSS1500	opensea	TSS1500-opensea	CDH10	NM_006727	TSS1500			TRUE		CDH10;CDH10	ENST00000510477.1;ENST00000264463.4	TSS1500;TSS1500					chr5:24644776-24646301	6
cg05972523	0.205363	0.589954	4.90247	0.000353648	0.00713654	-0.00320804	0.00201094	5	25092476		IGR	opensea	IGR-opensea													chr5:25092053-25092610	3
cg26932146	0.234287	0.292451	9.41923	6.27572e-07	9.09167e-05	6.49411	5.65668e-06	5	28408573		IGR	opensea	IGR-opensea											chr5:28408360-28408635	3
cg22488650	0.277065	0.311421	6.00475	5.91129e-05	0.00211703	1.8365	0.000327749	5	31030027		IGR	opensea	IGR-opensea													chr5:31030023-31030343	6	chr5:31029838-31030474	6
cg10951657	0.238779	0.558327	5.69463	9.61115e-05	0.00295331	1.33601	0.000703696	5	31367286		IGR	opensea	IGR-opensea											chr5:31367040-31367595	3
cg22438454	-0.20136	0.576653	-13.7524	9.25437e-09	4.53393e-06	10.6818	4.0509e-06	5	31597202		IGR	opensea	IGR-opensea								U6	ENST00000362895.1	TSS1500
cg02282833	-0.292537	0.604711	-15.4105	2.49552e-09	1.79007e-06	11.9342	2.9138e-07	5	32726189	NPR3	Body	opensea	Body-opensea	NPR3	NM_000908	Body			TRUE		NPR3	ENST00000506712.1	5'UTR	chr5:32726180-32726610	3
cg20600506	-0.204603	0.599964	-7.50187	6.79089e-06	0.000480673	4.06275	0.000109044	5	35048348	AGXT2	TSS200	opensea	TSS200-opensea	AGXT2;AGXT2	NM_001306173;NM_031900	TSS200;TSS200					AGXT2;AGXT2;AGXT2	ENST00000505542.1;ENST00000231420.6;ENST00000510428.1	TSS1500;TSS200;TSS1500	chr5:35048265-35048555	3
cg04701450	-0.235354	0.610858	-18.6334	2.7232e-10	3.67465e-07	13.9746	1.97764e-07	5	35214080	PRLR	5'UTR	opensea	5'UTR-opensea	PRLR	NM_000949	5'UTR					PRLR;PRLR;PRLR;PRLR;PRLR	ENST00000504500.1;ENST00000508107.1;ENST00000515839.1;ENST00000382002.5;ENST00000342362.5	5'UTR;5'UTR;5'UTR;5'UTR;5'UTR	chr5:35213745-35214095	3
cg17406597	-0.203921	0.740888	-12.8559	1.99584e-08	7.81102e-06	9.93454	4.51457e-07	5	37086927		IGR	opensea	IGR-opensea											chr5:37086880-37087210	3
cg17363074	0.201021	0.329624	8.21404	2.67615e-06	0.00025221	5.01694	7.27432e-05	5	37802433		IGR	opensea	IGR-opensea								AC008869.1	ENST00000458884.1	TSS1500
cg00372293	0.20529	0.524785	5.52573	0.000125955	0.00353741	1.05769	0.000989985	5	37871443	GDNF-AS1	Body	opensea	Body-opensea	GDNF-AS1;GDNF-AS1	NR_103442;NR_103441	Body;Body					GDNF-AS1;GDNF-AS1;GDNF-AS1	ENST00000514532.2;ENST00000514532.2;ENST00000503382.2	1stExon;5'UTR;5'UTR	chr5:37871185-37871475	3
cg24966555	0.220937	0.578853	6.17724	4.53712e-05	0.00177426	2.10897	0.000443949	5	37910554		IGR	opensea	IGR-opensea								CTD-2194L12.2	ENST00000513673.1	3'UTR			chr5:37909789-37910648	6
cg21012183	0.207264	0.558038	5.15488	0.000231297	0.00533702	0.432718	0.00149376	5	38162845		IGR	opensea	IGR-opensea								CTD-2116N24.1	ENST00000513039.2	5'UTR	chr5:38162800-38163095	3
cg03774762	-0.212159	0.509355	-15.6845	2.03468e-09	1.54668e-06	12.1265	1.60404e-06	5	38445301	EGFLAM	TSS1500	opensea	TSS1500-opensea	EGFLAM;EGFLAM;EGFLAM;EGFLAM	NM_182801;NM_152403;NM_001205301;NM_182798	TSS1500;Body;Body;Body					EGFLAM;EGFLAM;EGFLAM;EGFLAM	ENST00000508868.1;ENST00000397210.3;ENST00000506135.1;ENST00000508131.1	TSS1500;TSS1500;TSS1500;TSS1500	chr5:38445085-38445375	3
cg07725759	-0.232461	0.244453	-6.29136	3.81721e-05	0.00157704	2.2869	8.59066e-05	5	40682879	PTGER4	Body	shore	Body-shore	PTGER4	NM_000958	Body	chr5:40682862-40682862				PTGER4;PTGER4;PTGER4	ENST00000512578.1;ENST00000509543.1;ENST00000513635.1	5'UTR;5'UTR;5'UTR	chr5:40682720-40683255	3
cg08485587	-0.228515	0.25469	-5.45051	0.000142257	0.00383764	0.932468	0.000309821	5	40682948	PTGER4	Body	shore	Body-shore	PTGER4	NM_000958	Body	chr5:40682862-40682862				PTGER4;PTGER4;PTGER4	ENST00000512578.1;ENST00000509543.1;ENST00000513635.1	5'UTR;5'UTR;5'UTR	chr5:40682720-40683255	3
cg12220237	0.274234	0.321513	12.1338	3.83774e-08	1.24239e-05	9.29234	9.35793e-07	5	41009484	MROH2B	Body	opensea	Body-opensea	MROH2B	NM_173489	Body					HEATR7B2;HEATR7B2	ENST00000503890.1;ENST00000515297.1	3'UTR;3'UTR	chr5:41009385-41009735	3
cg13806419	-0.377699	0.656478	-9.94155	3.49783e-07	6.01538e-05	7.08545	1.98852e-06	5	41264797		IGR	opensea	IGR-opensea															chr5:41263795-41265092	3
cg03117733	-0.271101	0.296006	-11.817	5.16775e-08	1.52271e-05	8.99827	1.93614e-06	5	42876726		IGR	opensea	IGR-opensea								SEPP1	ENST00000514218.1	5'UTR	chr5:42876600-42876970	3
cg06238500	0.231959	0.408122	5.95599	6.375e-05	0.00223125	1.75872	0.000492881	5	45156830		IGR	opensea	IGR-opensea
cg05851730	0.202017	0.422643	5.67586	9.90244e-05	0.00301023	1.30528	0.000789143	5	45204945		IGR	opensea	IGR-opensea						TRUE
cg11290860	0.214501	0.386275	9.0505	9.62882e-07	0.000123389	6.05946	2.3424e-05	5	50674642		IGR	shelf	IGR-shelf					DMR			CTD-2314G24.2;CTD-2314G24.2	ENST00000558403.1;ENST00000559112.1	3'UTR;3'UTR	chr5:50674565-50675370	3
cg00325750	0.20671	0.300367	6.91313	1.53571e-05	0.000846679	3.22417	0.000145525	5	50675041		IGR	shelf	IGR-shelf					DMR			CTD-2314G24.2;CTD-2314G24.2	ENST00000558403.1;ENST00000559112.1	3'UTR;3'UTR	chr5:50674565-50675370	3
cg11264935	-0.204358	0.331896	-13.7057	9.62197e-09	4.66019e-06	10.6441	2.11467e-06	5	55529124	ANKRD55	5'UTR	opensea	5'UTR-opensea	ANKRD55;ANKRD55	NM_024669;NM_024669	5'UTR;1stExon					ANKRD55;ANKRD55;ANKRD55;ANKRD55;ANKRD55;ANKRD55	ENST00000507283.2;ENST00000504958.1;ENST00000519114.1;ENST00000341048.4;ENST00000513241.2;ENST00000519114.1	5'UTR;TSS1500;1stExon;1stExon;TSS200;3'UTR	chr5:55529080-55529330	3
cg22366731	-0.229608	0.799105	-7.04418	1.27581e-05	0.000743955	3.41486	4.57901e-06	5	56799743		IGR	opensea	IGR-opensea								CTD-2023N9.1	ENST00000506106.1	5'UTR					chr5:56799155-56799861	6
cg18425032	0.284462	0.469551	15.5313	2.2798e-09	1.67772e-06	12.0195	2.65666e-07	5	58412295	PDE4D	Body	opensea	Body-opensea	PDE4D;PDE4D;PDE4D	NM_001165899;NM_001104631;NM_006203	Body;Body;Body			TRUE		PDE4D;PDE4D	ENST00000405053.3;ENST00000505453.1	3'UTR;5'UTR	chr5:58412160-58412650	3
cg23916160	0.240167	0.47083	6.30203	3.7564e-05	0.00155981	2.30344	0.000416049	5	59326529	PDE4D	Body	opensea	Body-opensea	PDE4D	NM_001165899	Body					CTD-2254N19.1;CTD-2254N19.1;PDE4D;PDE4D;PDE4D;PDE4D;PDE4D;PDE4D	ENST00000508696.1;ENST00000502993.1;ENST00000509368.2;ENST00000506024.1;ENST00000515835.2;ENST00000509355.1;ENST00000506510.2;ENST00000511382.1	TSS200;5'UTR;3'UTR;3'UTR;3'UTR;3'UTR;3'UTR;3'UTR
cg20780105	-0.239637	0.329608	-10.9337	1.22938e-07	2.81111e-05	8.13594	3.53037e-06	5	60455790	C5orf43	Body	shelf	Body-shelf	C5orf43	NM_001048249	Body								chr5:60455520-60455990	3
cg09304034	-0.238754	0.271197	-11.7839	5.33275e-08	1.55642e-05	8.96714	6.14133e-07	5	60457362	SMIM15	5'UTR	shore	5'UTR-shore	SMIM15;CTC-436P18.1	NM_001048249;NR_109908	5'UTR;TSS1500					C5orf43;C5orf43;CTC-436P18.1	ENST00000507416.1;ENST00000339020.3;ENST00000506902.1	5'UTR;5'UTR;TSS1500					chr5:60457145-60460666	6
cg04679515	0.234568	0.365215	6.93899	1.48029e-05	0.000825709	3.26198	0.000200565	5	62113067		IGR	opensea	IGR-opensea											chr5:62112925-62113135	3
cg02093951	-0.27381	0.281417	-13.4852	1.15823e-08	5.32509e-06	10.4645	2.01902e-07	5	67112088		IGR	opensea	IGR-opensea						TRUE		RP11-83M16.6;RP11-83M16.6;RP11-434D9.2	ENST00000510621.1;ENST00000506819.1;ENST00000514791.1	3'UTR;3'UTR;3'UTR	chr5:67111705-67112695	3
cg14284762	-0.283158	0.569942	-17.4292	5.95767e-10	6.44787e-07	13.2659	1.84261e-07	5	67522142	PIK3R1	5'UTR	opensea	5'UTR-opensea	PIK3R1	NM_181523	5'UTR					PIK3R1;PIK3R1;PIK3R1;PIK3R1;PIK3R1	ENST00000396611.1;ENST00000517412.1;ENST00000521381.1;ENST00000521657.1;ENST00000517643.1	TSS1500;TSS200;5'UTR;5'UTR;5'UTR					chr5:67520447-67522197	6
cg02271687	0.204898	0.476859	8.59102	1.67293e-06	0.000182476	5.49682	5.13583e-05	5	67585399	PIK3R1	Body	shore	Body-shore	PIK3R1;PIK3R1;PIK3R1	NM_181523;NM_181504;NM_181524	Body;TSS1500;Body				Unclassified_Cell_type_specific	PIK3R1;PIK3R1;PIK3R1;PIK3R1;PIK3R1	ENST00000521409.1;ENST00000336483.5;ENST00000518292.1;ENST00000517698.1;ENST00000518813.1	5'UTR;TSS1500;TSS1500;TSS1500;TSS1500	chr5:67585285-67585775	3
cg01164187	0.265534	0.4649	13.4818	1.16154e-08	5.33299e-06	10.4618	1.06881e-06	5	68591007	CCDC125	Body	opensea	Body-opensea	CCDC125;CCDC125;CCDC125	NM_001297697;NM_176816;NM_001297696	Body;Body;Body			TRUE		CCDC125	ENST00000460090.1	3'UTR	chr5:68590980-68591230	3
cg14418242	0.206754	0.426399	12.2465	3.45814e-08	1.14874e-05	9.39501	4.99015e-06	5	68740557		IGR	opensea	IGR-opensea													chr5:68739936-68740578	3	chr5:68739595-68740695	6
cg02377021	-0.227048	0.653737	-8.93142	1.1088e-06	0.000136494	5.91592	1.18534e-05	5	71537334	MRPS27	Body	opensea	Body-opensea	MRPS27	NM_015084	Body			TRUE		MRPS27;MRPS27;MRPS27	ENST00000522042.1;ENST00000519143.1;ENST00000522404.1	3'UTR;3'UTR;3'UTR					chr5:71536976-71538069	5
cg01986432	-0.206344	0.4376	-5.53356	0.000124375	0.00350915	1.07068	0.00119192	5	72236054		IGR	opensea	IGR-opensea				chr5:72235988-72235988							chr5:72235745-72236315	3
cg16164086	-0.280059	0.61745	-10.9897	1.16169e-07	2.70406e-05	8.19255	1.949e-06	5	73089540	ARHGEF28	Body	opensea	Body-opensea	ARHGEF28;ARHGEF28	NM_001080479;NM_001177693	Body;Body					RP11-428C6.1	ENST00000510131.1	TSS1500					chr5:73088080-73090302	6
cg02137862	-0.380517	0.563433	-14.9634	3.5075e-09	2.25911e-06	11.6118	1.09121e-07	5	74125288	FAM169A	Body	opensea	Body-opensea	FAM169A;FAM169A	NR_046462;NM_015566	Body;Body												chr5:74125226-74125629	3
cg18815657	-0.266307	0.674399	-15.1551	3.02777e-09	2.02799e-06	11.7513	1.71345e-07	5	74130379	FAM169A	Body	opensea	Body-opensea	FAM169A;FAM169A	NR_046462;NM_015566	Body;Body												chr5:74129094-74130658	6
cg13971504	0.44406	0.495167	23.3773	1.8668e-11	5.52006e-08	16.2778	2.98095e-09	5	74344416		IGR	shelf	IGR-shelf					RDMR			RP11-229C3.2;RP11-229C3.2	ENST00000503568.1;ENST00000506086.2	3'UTR;3'UTR	chr5:74344280-74344810	3
cg08391020	0.245248	0.496571	9.50235	5.70872e-07	8.50907e-05	6.59008	1.68193e-05	5	74344779		IGR	shelf	IGR-shelf					RDMR			RP11-229C3.2;RP11-229C3.2	ENST00000503568.1;ENST00000506086.2	3'UTR;3'UTR	chr5:74344280-74344810	3
cg11926485	0.246495	0.7117	11.5057	6.96889e-08	1.88474e-05	8.70169	1.11563e-06	5	74346260		IGR	shore	IGR-shore						TRUE	Promoter_Associated	RP11-229C3.2;RP11-229C3.2	ENST00000503568.1;ENST00000506086.2	3'UTR;3'UTR	chr5:74346200-74346690	3
cg06556435	0.240403	0.697145	8.13476	2.95993e-06	0.000270392	4.91385	2.83657e-05	5	74350752		IGR	shore	IGR-shore					RDMR										chr5:74343684-74352541	6
cg18459152	0.248038	0.718592	14.2497	6.15804e-09	3.38195e-06	11.0742	2.54317e-07	5	75986921	IQGAP2	Body	opensea	Body-opensea	IQGAP2	NM_006633	Body			TRUE		IQGAP2;IQGAP2	ENST00000512256.1;ENST00000504477.1	5'UTR;3'UTR	chr5:75986865-75987270	3
[truncated: 2,507 more rows]

## Sheet: Corpus vs. Fundus
Row.names	logFC	AveExpr	t	P.Value	adj.P.Val.x	B	adj.P.Val.y	CHR	MAPINFO	gene	feature	cgi	feat.cgi	UCSC_RefGene_Name	UCSC_RefGene_Accession	UCSC_RefGene_Group	Phantom5_Enhancers	DMR	X450k_Enhancer	Regulatory_Feature_Group	GencodeCompV12_NAME	GencodeCompV12_Accession	GencodeCompV12_Group	DNase_Hypersensitivity_NAME	DNase_Hypersensitivity_Evidence_Count	OpenChromatin_NAME	OpenChromatin_Evidence_Count	TFBS_NAME	TFBS_Evidence_Count
[truncated: 841 more rows]

[truncated: 3 more sheets: Antrum -WR vs. Antrum +WR, Corpus -WR vs. Corpus +WR, Fundus -WR vs. Fundus +WR]
