# Supplementary material for: DNA methylation in human gastric epithelial cells defines regional identity without restricting lineage plasticity
Source: Clin Epigenetics. 2022 Dec 30;14:193. doi: 10.1186/s13148-022-01406-4 (PMC9801550; doi:10.1186/s13148-022-01406-4)
Supplement: Supplementary file 11 — Additional file 11: Gene set enrichment analysis of genes differentially expressed between stomach regions. [file 13148_2022_1406_MOESM11_ESM.xlsx]

## Sheet: fGSEA_Results_Antrum_vs_Corpus
pathway	GeneSetCollection	direction	pval	padj	ES	NES	nMoreExtreme	size	leadingEdge
MORI_PLASMA_CELL_UP	PATHWAYS	Up	0.000443853	0.0083025	0.628799	2.55299	0	50	PRRC1,DERL1,STT3A,DNAJB9,MGAT2,BET1,ARMCX3,QPCTL,HSPA13,LMAN1,MANF,GMPPB,TMEM39A,SSR2,OSTC,WDYHV1,NBAS,SLC30A7,UBXN4,CRELD2,EBP,SPCS3,CD28,BPGM,MAGT1,TMED2,BHLHA15
GSE22886_UNSTIM_VS_IL15_STIM_NKCELL_DN	IMMUNOLOGIC	Up	0.00049975	0.00356528	0.494215	2.54937	0	196	PSMD14,CKS1B,MANF,SUCLA2,GRPEL1,FAM96B,ALG5,STX3,PPP2R1B,HMGCR,STIP1,ENOPH1,NIPA2,NSDHL,HMGXB4,TCP1,USP1,RBBP8,UBE2N,FEN1,DONSON,HN1L,NUPL1,MTCH2,TUBA3C,EIF2S1,HSPA14,ARMC1,IL4R,SQLE,SSFA2,CTNNAL1,VBP1,PSMC4,TOPBP1,TUBA1B,TMEM97,NUP37,PGRMC1,XRCC5,PSMD6,RFC5,EIF3J,CRELD2,WSB2,MRPL39,POLR3K,CDC6,POLR2H,HDAC2,MCM7,CCT5,APOO,DTL,FH,MSMO1,UBA2,PSMC3,TPM4,MCM6,SARS,ZMPSTE24,BLM,ENO1,ELOVL6,SFXN1,GINS2…
PELLICCIOTTA_HDAC_IN_ANTIGEN_PRESENTATION_UP	PATHWAYS	Up	0.000457457	0.0083025	0.594307	2.51489	0	61	TMED9,CBY1,TRAPPC4,POMP,HSP90B1,PDIA3,SAR1A,PSMD1,PSMD10,BCAP29,PDIA4,HSPA5,COPE,COPB2,COPB1,DDIT3,PSMB1,PSMD13,PSMC4,SEC22A,COPG2,PSMD9,SEC22B,PSMD6,BCAP31,TRAPPC6A,COPA,YIPF5,GOSR2,GOLPH3L,WFS1,HERPUD1
GSE13485_DAY1_VS_DAY21_YF17D_VACCINE_PBMC_DN	IMMUNOLOGIC	Up	0.000497018	0.00356528	0.483867	2.46781	0	184	EIF4E,PDHB,ARFIP1,ZNF616,ZCCHC9,LIN9,MAT2B,SUCLA2,VTA1,ANAPC10,SCOC,KLHL12,ZEB1-AS1,CD58,HSPA8,UBE2V2,UFSP2,ZCCHC10,SUMO2,SKP1,CACYBP,CD24,CEP63,EIF2S1,C1GALT1C1,ASMT,MRPS14,CCL24,VBP1,TSNAX,SDHD,HIGD1A,TXNDC9,ERI2,C11orf73,NDUFA8,FKBPL,MAGOH,MDH1,SEC22B,C4orf27,ZNF585A,FAM3C,EXOSC3,RPP30,RFC5,EIF3J,PPA2,CENPQ,ZNF143,GIN1,MTFR1,ABHD10,TMEM106B,RPL38,TTC1,CCT5,METTL5,SULF1,CHCHD1,CETN3,FH,POT1,BPN…
SHEN_SMARCA2_TARGETS_UP	PATHWAYS	Up	0.000566893	0.00849359	0.435678	2.45988	0	415	TRMT11,ANXA7,PPP1R2,HNRNPH2,PSMD12,MED14,PEX19,TRAPPC4,CTR9,SUCLG2,TTC33,MOB4,COPS8,RNF14,SCFD1,MED4,PDHB,ARFIP1,RAB1A,BTBD3,RPRD1A,NUDT21,ARMC8,IDE,RAB21,NFYC,PIBF1,C11orf58,TWSG1,ARHGAP5,SUCLA2,MRS2,HNRNPA3,PRKD3,DPM1,UBA3,SEC24B,PREPL,ATG3,MBD4,SEPT2,CD59,NFU1,ORC4,RAB14,CDC23,HNRNPH3,BUB3,USP1,PCMT1,U2SURP,UVRAG,MORF4L1,UFSP2,GLOD4,SMAD2,MLH1,LUC7L3,ZC3H13,ZCCHC10,CAST,ACTR3,PANK3,ANP32A,SLC2…
GO_PEPTIDYL_ASPARAGINE_MODIFICATION	GO_BP	Up	0.000439754	0.0106773	0.642326	2.44796	0	39	MCFD2,DPM3,STT3A,MGAT2,FUT8,UBE2J1,ST6GALNAC5,DAD1,LMAN1,DPM1,ST3GAL4,ALG5,ST3GAL3,OSTC,RPN2,STT3B
MILI_PSEUDOPODIA_HAPTOTAXIS_UP	PATHWAYS	Up	0.000588235	0.00865967	0.417714	2.40019	0	500	TRMT11,FNDC3A,HNRNPH2,SELT,PAPD4,TTC33,EIF2S2,MOB4,ZCCHC6,MIB1,SBF2,UCHL5,PPP1CB,NUP54,CCDC34,ARMCX3,CAB39L,IVNS1ABP,CISD2,RBM7,SNX6,ESCO1,RAB11A,SCRN3,MTMR6,FYTTD1,FAR1,VAMP7,AP4S1,DNAJC15,MB21D1,ARHGAP5,SUCLA2,HNRNPA3,WBP4,OXR1,UBA3,SREK1IP1,ZNF24,SEPT7,VAMP4,EDN3,MTPN,TPD52,UGP2,LTN1,ZNF326,PARP4,HNRNPH3,SCP2,EIF5B,RBBP8,IWS1,UBE2V2,TBC1D8B,SNHG6,UFSP2,RNF6,INTS6,TMLHE,HMGCS1,NAE1,SH3GLB1,SLC2…
LAIHO_COLORECTAL_CANCER_SERRATED_UP	PATHWAYS	Up	0.000482625	0.0083025	0.506197	2.38631	0	108	C5orf15,SELT,ANP32E,MORF4L2,DAD1,MBD4,HNRNPC,HSPA8,BCAP29,RASSF2,IQGAP1,ANXA2,SUMO2,MFAP1,NDUFV2,EMP3,ARL8B,SDCBP,NCOA4,CSNK1A1,DDX60,MRPS14,CHMP2B,SEC24A,SGCB,VDAC3,PDIA6,GDI2,ORMDL2,SNRK,EMP1,CAPZA1,ATP2B1,NOP10,PELI1,CNIH4,PLS1,YME1L1,VAPA,RIN2,PLA2G4A,MYL12B,ARPP19,RBX1,PDLIM5,HIF1A,CLINT1,GBP1,ANXA5,SNRPE,RPL36AL,ADAM10,ATP5C1,SERF2,EPRS,C1S,CAV1,ARPC2,LSM3,MON2,GCNT3,CEACAM6,LAMB1
KEGG_PROTEIN_EXPORT	PATHWAYS	Up	0.000431593	0.0083025	0.712508	2.36702	0	23	SPCS2,SEC61B,SEC61G,SRP72,SRP54,HSPA5,SRP68,SRP9,IMMP1L,SRP19,SEC61A1,SPCS3
REACTOME_SCFSKP2_MEDIATED_DEGRADATION_OF_P27_P21	PATHWAYS	Up	0.000453104	0.0083025	0.572537	2.3525	0	53	PSMD12,PSMD14,CKS1B,PSMD1,PSMD10,PSMD7,PSMA7,CUL1,PSMC6,PSME1,SKP1,PSMB1,PSMD13,PSMC4,PSMD9,PSMB2,PSMD6,PSMA4,PSMA2,PSMA6,PSMC3,PSMA1
REACTOME_AUTODEGRADATION_OF_CDH1_BY_CDH1_APC_C	PATHWAYS	Up	0.000454339	0.0083025	0.564079	2.35121	0	56	PSMD12,PSMD14,PSMD1,PSMD10,PSMD7,ANAPC10,PSMA7,CDC23,PSMC6,PSME1,PSMB1,PSMD13,PSMC4,PSMD9,ANAPC11,PSMB2,PSMD6,CDC16,CDC27,PSMA4,PSMA2,PSMA6,PSMC3,PSMA1,PSMC1,UBE2D1,PSMA3
GSE29617_CTRL_VS_DAY3_TIV_FLU_VACCINE_PBMC_2008_DN	IMMUNOLOGIC	Up	0.000493583	0.00356528	0.458723	2.34811	0	188	PSMD14,MGAT2,NDUFB4,PDHB,RAP2A,DGUOK,CXCL10,SCOC,PSMA7,HDHD2,HSPA8,TUBB,AGPS,FAM192A,ARL6IP5,PLAC9,LRIF1,TBCA,LYPLA1,GLT8D1,MTCH2,THOC2,MTIF2,EIF2S1,MRPS14,ZNF25,PPP3CB,ARMC1,TMX2,VBP1,TSNAX,LAIR1,UQCR10,IER3IP1,TAGLN3,SOX15,PSMB2,C11orf73,NDUFA8,MPDU1,MDH1,GDI2,ORMDL2,BCAP31,C14orf142,HTATSF1P2,WSB2,PPA2,PITPNB,TNFAIP8L2,RCAN1,SERPINB6,SUV420H1,AK2,HDAC2,ATF1,CCT5,PSMA4,CTNND1,ARV1,FH,DYNLL1,DNA…
SPIRA_SMOKERS_LUNG_CANCER_UP	PATHWAYS	Up	0.000434405	0.0083025	0.614464	2.32314	0	37	YWHAE,RAB1A,UBE2J1,TRAM1,TPD52,ARL6IP5,TWF1,AIDA,CD164,PPBP,UBXN4,ATP6AP2,CPNE3,TMED2,ACTR2,PLA2G4A,FGF14
SEIDEN_ONCOGENESIS_BY_MET	PATHWAYS	Up	0.000469704	0.0083025	0.515211	2.32263	0	85	HNRNPH2,PPP1CB,ADAM9,SUB1,SEC23A,SRP72,SEP15,GNAI3,HNRNPA3,DPM1,TRAM1,SCP2,PCMT1,P4HA1,ACTR3,LYPLA1,SPTLC1,HIGD1A,AIDA,TCERG1,TMX1,ITGA6,SLC25A24,CAPZA1,SERP1,CD46,YME1L1,PDE8A,MSMO1,UBA2,PLOD2,FAM208B,MBIP,IFNGR1,HAT1,EPS8,CLIC4,SLC38A2,ANXA4,IPO7,SERBP1
GSE14000_TRANSLATED_RNA_VS_MRNA_DC_UP	IMMUNOLOGIC	Up	0.000502008	0.00356528	0.448102	2.29544	0	191	GSPT2,RBM12,PSMD12,ALG2,PSMD14,PRPF38A,EIF4E,UCHL5,SNRPA1,PJA1,TFG,PDCL,DCTN6,CTPS2,LARP1B,NECAP1,ARFGAP3,RAB11A,SAP18,HAUS8,GORAB,WBP4,CBR4,HAUS7,GRPEL1,SAP30BP,ZNF326,PGM3,ACTR3,BBS10,EIF2S1,WRN,PSMB1,COX11,SNRPB2,GBE1,FAHD1,PPP1R7,TMEM199,KAT5,MNAT1,TXNDC9,NDUFAF1,NDUFA8,NDUFA12,LDHA,BUD13,PGM2,OSBPL9,MPHOSPH6,EIF3J,OAT,SMARCAD1,TRAPPC6A,RIOK1,NSUN3,ATP6V1E1,MED27,PDE8A,CETN3,PSMA2,ASH2L,PSMA6…
DE_YY1_TARGETS_DN	PATHWAYS	Up	0.000474834	0.0083025	0.500176	2.28943	0	91	LPAR1,HSP90B1,GNA13,PRKD3,ERAP1,HNRNPC,CYLD,RBBP8,CASP8AP2,EGF,ECT2,PTP4A1,CUL5,PKN2,PNN,PRKAA1,APC,PRKACB,MET,SOCS5,GDI2,BARD1,RBL1,CDC27,SEPT10,DNTTIP2,GSPT1,RBBP6,EPHA3,CAPZA2,AGGF1,TNFRSF11B,HIF1A,DST,CCNL1,EPS8,CLIC4,IPO7,ANXA1,ITGAV,USP16,PAFAH1B1
REACTOME_CHOLESTEROL_BIOSYNTHESIS	PATHWAYS	Up	0.00042517	0.0083025	0.704102	2.28237	0	21	LBR,GGPS1,HMGCR,NSDHL,HMGCS1,SQLE,IDI1,HSD17B7,FDFT1,TM7SF2,EBP,CYP51A1,IDI2,MSMO1,MVD,MVK
REACTOME_ASPARAGINE_N_LINKED_GLYCOSYLATION	PATHWAYS	Up	0.000469704	0.0083025	0.508684	2.26717	0	80	MCFD2,DPM3,ALG2,STT3A,MGAT2,CANX,SEC23A,FUT8,GMPPA,PDIA3,DAD1,LMAN1,DPM1,GMPPB,SEC24B,ALG14,ALG5,B4GALT4,PGM3,SEC24D,PREB,RPN2,MGAT4C,MPI,UGGT1
GSE40274_CTRL_VS_FOXP3_AND_SATB1_TRANSDUCED_ACTIVATED_CD4_TCELL_UP	IMMUNOLOGIC	Up	0.000492126	0.00356528	0.454048	2.26497	0	158	SEC23B,PSMD12,HIAT1,EIF4E,SBF2,UCHL5,CLNK,NUP54,MIS12,ERLIN1,CKS1B,STK39,SRPK1,INO80C,ST3GAL4,FRMD4B,UBA5,SKIV2L2,USP1,RBBP8,WTAP,NMI,HNRNPK,SKP1,EIF2S1,SMN1,DDX60,KLHL2,MRPS14,CALU,SPRED1,PSMC4,CUL5,RAI14,TMEM97,RAB8B,TCERG1,UBE3A,RPF1,UBXN4,TMEM41B,FANCA,HAUS6,ATP2B1,MYOF,XPO5,STARD4,RBM27,VAPA,MTAP,BRCC3,XRN2,GIMAP4,GART,IFI35
GSE22886_NAIVE_CD4_TCELL_VS_12H_ACT_TH2_DN	IMMUNOLOGIC	Up	0.000497265	0.00356528	0.439592	2.26475	0	194	TGDS,GOLT1B,SEC61B,POMP,YWHAE,MGAT2,TFG,BET1,SLC16A1,TARDBP,ZBTB6,RAB21,AQR,MANF,NAPG,DGUOK,OXSM,SEPT8,ZNF207,HBS1L,PPP2R1B,WDR5B,ENOPH1,SNRNP40,GFPT1,MLH1,CCRL2,RNF34,CLDND1,MTCH2,COPB2,TRNAU1AP,SACM1L,MICAL2,PSMB1,MED8,PNP,HSD17B12,SEC24D,SRP19,FAR2,HIGD1A,COX8A,VDAC3,NDUFAF1,CYFIP1,FKBPL,CSNK2A1,MPDU1,MUT,ARID5A,STX6,DARS,FAM3C,CNIH4,MTMR4,TSG101,TMED2,TANK,NUP93,MRPL42,ZNF267,ISOC1,LIF,CCDC47…
SCHLOSSER_SERUM_RESPONSE_DN	PATHWAYS	Up	0.000658762	0.00865967	0.383453	2.25807	0	691	ANXA7,MCFD2,PPP1R2,RBBP4,HNRNPH2,PSMD12,C5orf15,ANP32E,PEX19,SEC61B,KMO,EIF2S2,STT3A,COPS8,EPS15,MGAT2,USPL1,BET1,CANX,TBCE,SEC61G,GLO1,BACH1,SUB1,SEC23A,RAB1A,USO1,DCTN6,HSPA13,UBE2J1,GTF2B,SEP15,RAB21,PSMD1,PIBF1,SUCLA2,HNRNPA3,PSMD10,CBR4,UBA3,PSMD7,SEC24B,SREK1IP1,SRP54,ANAPC10,ZNF207,ECH1,TRAM1,MBD4,STX12,TPD52,KIAA1033,ICAM2,HMGCR,SLC35B1,INSIG1,NIPA2,SCP2,CYB5B,ITIH1,ATP6V1G1,PCMT1,ELOVL5,…
GO_VESICLE_COATING	GO_BP	Up	0.000455789	0.010789	0.512873	2.24988	0	73	MCFD2,TMED9,TRAPPC4,TGFA,SCFD1,EPS15,TFG,BET1,SEC23A,RAB1A,USO1,LMAN1,SEC24B,KLHL12,CD59,PPP6R3,ANKRD28,SEC23IP,CNIH3,SEC24D,PREB,SEC24A,AP2B1,SEC22B,F8,TRAPPC6A,CALY,SNAP91,NSF,TMED2,GOSR2,GORASP1,TRAPPC10
REACTOME_CYCLIN_E_ASSOCIATED_EVENTS_DURING_G1_S_TRANSITION_	PATHWAYS	Up	0.000453721	0.0083025	0.527237	2.24285	0	62	PSMD12,PSMD14,CKS1B,PSMD1,PSMD10,PSMD7,PSMA7,CUL1,PSMC6,PSME1,SKP1,PSMB1,PSMD13,PSMC4,PSMD9,MNAT1,PSMB2,PSMD6,CCNH,PSMA4,PSMA2,PSMA6,PSMC3,PSMA1
GO_STEROL_BIOSYNTHETIC_PROCESS	GO_BP	Up	0.000438212	0.0106773	0.568855	2.20983	0	42	LBR,GGPS1,C14orf1,HMGCR,INSIG1,NSDHL,HMGCS1,CNBP,SQLE,PRKAA1,IDI1,HSD17B7,FDFT1,TM7SF2,EBP,CYP51A1,INSIG2,IDI2,ARV1,MSMO1,ACLY,MVD,MVK
GSE18281_SUBCAPSULAR_VS_PERIMEDULLARY_CORTICAL_REGION_OF_THYMUS_DN	IMMUNOLOGIC	Up	0.000501253	0.00356528	0.430053	2.208	0	192	GOLT1B,TTC33,MOB4,DCTN6,HSPA13,RPRD1A,CTBS,GGPS1,ARL1,CKLF,LMAN1,DDN,PSMD10,MREG,DPM1,ANAPC10,RAPGEF5,SEPT7,UGP2,LTN1,ENOPH1,UBE2V2,NCK1,AHCYL2,SLC30A9,HCCS,QPCT,FNDC3B,KIN,SDCBP,BZW1,SNRPB2,FAM49B,SNX16,CRYM,PI15,ANO3,RAB8B,ATF2,SOX15,HS3ST3B1,SNRNP27,TNFAIP8,BLZF1,RPP30,CENPQ,ADRA1D,SAT1,CNIH4,PRDM9,SLC17A5,PIGH,PDCD10,CCNH,NSUN3,PLS1,PYGO1,SPRY4,ATF1,TREM1,CYP3A43,MYL12A,NAMPT,PDE8A,RWDD3,ZFAN…
SPIELMAN_LYMPHOBLAST_EUROPEAN_VS_ASIAN_DN	PATHWAYS	Up	0.000627746	0.00865967	0.377496	2.19445	0	576	PPP1R2,TGDS,PSMD12,PEX19,RNF4,SEL1L,EIF2S2,G3BP2,UCHL5,DNAJB9,SCFD1,PJA1,ARL2BP,LIMA1,TFG,BET1,ZNF148,ARF4,CGGBP1,RAB1A,XPNPEP1,MAPRE1,DCTN6,ATG5,SRP72,TIMM17A,RBM7,BRE,SNX6,CTBS,GTF2B,GNAI3,ARL1,LMAN1,MED1,RC3H2,DNAJC15,SRPK1,SEPW1,WBP4,MLLT10,NDUFA10,SEC24B,ZNF24,ZNF207,ALG5,MFAP3,TRAM1,MBD4,CD59,ORC4,ICAM2,UGP2,PARP4,CUL1,CDC23,ZW10,SCP2,HSPA8,RASSF2,USP1,ATP6V1G1,CMPK1,DDX24,XIAP,SSR2,NCK1,ZN…
HALLMARK_MTORC1_SIGNALING	HALLMARK	Up	0.000503525	0.00419604	0.423777	2.18571	0	199	PSMD12,PSMD14,EIF2S2,UCHL5,CANX,RAB1A,USO1,HSP90B1,NFYC,SSR1,TBK1,HMGCR,STIP1,INSIG1,CYB5B,ELOVL5,P4HA1,HSPA5,ACTR3,HMGCS1,PSMC6,ACACA,CACYBP,DDIT3,PSMD13,SQLE,PNP,GBE1,UFM1,PSMC4,UBE2D3,TMEM97,IDI1,TUBA4A,CD9,WARS,SLA,SLC37A4,EGLN3,SCD,ETF1,LDHA,GOT1,TM7SF2,PITPNB,EBP,SLC2A1,PDK1,SERP1,CYP51A1,PGK1,SKAP2,NAMPT,STARD4,CORO1A,PSMA4,ACTR2,ADD3,SLC6A6,PPIA,HSPA9,RPA1,PLOD2,COPS5,TPI1,ENO1,ELOVL6,PPA…
BIOCARTA_PROTEASOME_PATHWAY	PATHWAYS	Up	0.00043592	0.0083025	0.622764	2.18195	0	28	PSMD12,PSMD14,PSMA7,PSMC6,PSMB1,PSMC4,RPN2,PSMB2,UBE3A,PSMD6,PSMA4,PSMA2,PSMA6,PSMC3,PSMA1
HALLMARK_MYC_TARGETS_V1	HALLMARK	Up	0.000503525	0.00419604	0.42158	2.17438	0	199	PSMD14,EIF4E,EIF2S2,YWHAE,SNRPA1,CANX,GLO1,TARDBP,RPS6,SRSF7,PSMD1,SRPK1,HNRNPA3,PSMD7,PSMA7,HNRNPU,CUL1,HNRNPC,BUB3,TCP1,USP1,PSMC6,GNL3,CNBP,EIF2S1,SNRPB2,SYNCRIP,VBP1,PSMC4,G3BP1,DDX18,VDAC3,PSMB2,EXOSC7,ETF1,LDHA,XRCC6,TRA2B,HNRNPR,EIF3J,LSM7,EIF1AX,SRSF3,CBX3,ERH,PGK1,GSPT1,HDAC2,MCM7,CCT5,PSMA4,PSMA2,U2AF1,PSMA6,AP3S1,PPIA,UBA2,MCM6,PSMA1,SNRPA,NCBP1,SET,COPS5,RPL34,ACP1,SRSF2,EIF4A1,RFC4,S…
REACTOME_APC_C_CDC20_MEDIATED_DEGRADATION_OF_MITOTIC_PROTEINS	PATHWAYS	Up	0.000458505	0.0083025	0.507625	2.17344	0	65	PSMD12,PSMD14,PSMD1,PSMD10,PSMD7,ANAPC10,PSMA7,CDC23,BUB3,PSMC6,PSME1,PSMB1,PSMD13,PSMC4,PSMD9,ANAPC11,PSMB2,PSMD6,CDC16,CDC27,PSMA4,PSMA2,PSMA6,PSMC3,PSMA1
GSE22886_NAIVE_CD4_TCELL_VS_MEMORY_TCELL_DN	IMMUNOLOGIC	Up	0.000496278	0.00356528	0.421432	2.16892	0	193	GOLGA5,JRKL,MTRR,FASTKD3,MAEA,EIF2S2,ZCCHC6,DHDDS,MGAT2,SEC61G,FUT8,ZBTB6,ERLIN1,ARL1,CKLF,KCMF1,SKIV2L2,ENOPH1,USP1,CMPK1,NCK1,TPM1,ARL6IP5,GLOD4,WTAP,RNF34,GLT8D1,NDUFV2,DYNLT3,COPB2,SKP1,CNBP,RCHY1,EID1,FAM175B,ANKRD27,PNP,TSNAX,UFM1,TRIP4,HIGD1A,LPAR6,ERGIC2,TM9SF2,GIMAP6,MRFAP1L1,RBL1,CDC6,DCK,CD28,GALK2,TMED2,FPGT,PEX13,SHOC2,ZFAND6,GPKOW,ISOC1,GIMAP4,UBA2,TPM4,CCDC47,MCM6,WRB,GALNT7,SNX5,C…
GSE29617_CTRL_VS_TIV_FLU_VACCINE_PBMC_2008_DN	IMMUNOLOGIC	Up	0.000497018	0.00356528	0.422942	2.16447	0	189	GOLGA5,PSMD14,STT3A,MGAT2,NDUFB4,HSP90B1,DGUOK,PSMD1,SSR3,EAF2,ECH1,SCOC,MITD1,HDHD2,PDIA4,TUBB,CYB5B,FAM192A,PLAC9,LRIF1,HN1L,GLT8D1,MTCH2,COPB2,THOC2,MTIF2,EIF2S1,MRPS14,OSTC,PPP3CB,ARMC1,VBP1,TSNAX,UQCR10,PPP1R7,AIDA,PSMB2,NDUFA8,XRCC5,ORMDL2,ZBTB8OS,SEC61A1,HTATSF1P2,STAMBP,EIF3J,PITPNB,DCK,HDAC2,EEA1,TRAPPC8,METTL5,PSMA4,ARV1,ARHGAP19,FH,DYNLL1,DNAJC7,MRPL18,CREB3,C21orf33,FAM120B,SERPING1,E…
YAO_TEMPORAL_RESPONSE_TO_PROGESTERONE_CLUSTER_10	PATHWAYS	Up	0.000461255	0.0083025	0.504046	2.16222	0	66	HIAT1,CANX,USO1,HBA2,DAD1,AP4S1,HNRNPA3,WBP5,EDF1,CACYBP,RALA,POLR2F,OSTC,UFM1,TMEM11,RPN2,SUMO1,LDHA,CHCHD7,SEC61A1,HNRNPR,SERP1,YIPF5,ATF1,TMED2,VDAC2,PEX13,PSMA4,TIMM23,DYNLL1,ARCN1,COX17,PCNA,SARNP
GSE1460_NAIVE_CD4_TCELL_CORD_BLOOD_VS_THYMIC_STROMAL_CELL_DN	IMMUNOLOGIC	Up	0.000501253	0.00356528	0.42102	2.16162	0	192	MCFD2,CBY1,PEX7,TTC33,SCFD1,IBTK,RAB1A,XPNPEP1,ATG5,NUDT21,GNAI3,FEZ2,ARHGAP5,PSMD10,NGRN,TRAM1,CD59,HBS1L,HMGCR,CHCHD3,UBE2V2,MLH1,SLC25A46,DYNC1I2,RHOA,DTWD1,COPB1,CDC7,MFSD1,SCAMP1,LSAMP,LPPR4,PGGT1B,ZFAND1,SGK1,DNAJC10,RYK,ATF3,FAM188A,C10orf88,CHMP2B,HIGD1A,DNAJC6,UGGT1,SCD,TMEM43,FAM3C,EIF3J,CRELD2,SMS,RCAN1,POLR3B,RAB9A,ARPC1A,GCNT1,NARS,GMPR2,MRPL42,PPIA,FAM127B,NFE2L2,NCAPG2,GALNT7,PPCS,…
RODRIGUES_THYROID_CARCINOMA_POORLY_DIFFERENTIATED_UP	PATHWAYS	Up	0.000630915	0.00865967	0.370587	2.16113	0	604	RBBP4,IGF2BP3,DERL1,LEO1,PSMD14,SEL1L,EIF2S2,COPS8,UCHL5,C4orf46,CANX,CCDC34,SLC16A1,C5orf22,ADAM9,CYCS,SUB1,TIMM17A,ERLIN1,LIN9,LARP1B,STAM,GPR180,HSPA13,CKS1B,RPRD1A,NUDT21,SNX13,GNAI3,SAR1A,CKLF,IDE,FAM200B,SSR3,USP47,SSR1,LACTB2,SKIV2L2,CD58,CHCHD3,BUB3,EIF5B,USP1,GFPT1,RBBP8,UBE2V2,U2SURP,AGPS,P4HA1,ECT2,UBA6,HCCS,ITCH,REEP3,FEN1,GEMIN2,LRIF1,DONSON,FBXO22,BMS1,NEMF,MTIF2,TMED5,CACYBP,EIF2S1…
REACTOME_SCF_BETA_TRCP_MEDIATED_DEGRADATION_OF_EMI1	PATHWAYS	Up	0.000446229	0.0083025	0.535208	2.15382	0	49	PSMD12,PSMD14,PSMD1,PSMD10,PSMD7,PSMA7,CUL1,PSMC6,PSME1,SKP1,PSMB1,PSMD13,PSMC4,PSMD9,PSMB2,PSMD6,PSMA4,PSMA2,PSMA6,PSMC3,PSMA1
GO_SINGLE_ORGANISM_MEMBRANE_BUDDING	GO_BP	Up	0.000458085	0.010789	0.494242	2.14977	0	71	MCFD2,TMED9,TRAPPC4,TGFA,SCFD1,TFG,BET1,SEC23A,RAB1A,USO1,LMAN1,SEC24B,KLHL12,CD59,PPP6R3,ANKRD28,SEC23IP,CNIH3,SEC24D,PREB,SEC24A,SEC22B,F8,TRAPPC6A,ATP8A2,NSF,TMED2,VAPA,GOSR2,GORASP1,TRAPPC10
REACTOME_G1_S_TRANSITION	PATHWAYS	Up	0.00047824	0.0083025	0.456329	2.14538	0	106	PSMD12,PSMD14,CKS1B,PSMD1,PSMD10,PSMD7,PSMA7,ORC4,PPP2R1B,CUL1,PPP2CA,PSMC6,PSME1,SKP1,CDC7,PSMB1,PSMD13,PSMC4,PSMD9,MNAT1,TK2,PSMB2,PSMD6,DBF4,POLE2,CCNH,CDC6,MCM7,PSMA4,PSMA2,PSMA6,PSMC3,RPA1,MCM6,PSMA1,ORC6,PRIM1,PSMC1,MCM5,PCNA,PPP2CB,CDC45,PSMA3,MCM4,E2F1,CDC25A,RPA2,MCM2,CDK2
GSE22886_NAIVE_CD4_TCELL_VS_48H_ACT_TH1_DN	IMMUNOLOGIC	Up	0.000497265	0.00356528	0.41514	2.13878	0	194	FASTKD3,GOLT1B,PSMD14,YWHAE,SNRPA1,TARDBP,ARFIP1,ERLIN1,CKS1B,PSMD1,GABPB1,FAM96B,STIP1,NDUFS1,TUBB,USP1,LSM4,CHCHD2,RNF34,DONSON,MFAP1,CLDND1,MTCH2,HIST1H3G,EIF2S1,EID1,MICAL2,PNP,CTNNAL1,GTF2A2,FAR2,MNAT1,HIGD1A,SGCB,COX8A,ARPC5,ERI2,KLHL7,P4HA2,FKBPL,MPDU1,ITGAE,STAMBP,PITPNB,ELL2,ALDH18A1,PSMG2,CAPRIN1,GCNT1,RAD51,PSMA4,CMAS,U2AF1,PSMA6,MSMO1,PPIA,HSPA9,SDC4,PSMA1,MRPL22,MRPL18,ORC6,ATP5F1,TP…
GO_MEMBRANE_BUDDING	GO_BP	Up	0.00047824	0.0110488	0.450784	2.12873	0	111	MCFD2,TMED9,TRAPPC4,TGFA,SCFD1,EPS15,TFG,BET1,SEC23A,RAB1A,USO1,PDCD6IP,LMAN1,VTA1,SEC24B,KLHL12,CD59,MITD1,PPP6R3,ANXA2,ANKRD28,SEC23IP,CNIH3,SEC24D,PREB,CHMP1B,CHMP2B,SEC24A,AP2B1,FNBP1L,SEC22B,F8,TRAPPC6A,CALY,ATP8A2,SNAP91,VPS37A,CHMP2A,TSG101,NSF,TMED2,VAPA,GOSR2,GORASP1,TRAPPC10
REACTOME_VIF_MEDIATED_DEGRADATION_OF_APOBEC3G	PATHWAYS	Up	0.000446229	0.0083025	0.528305	2.12604	0	49	PSMD12,PSMD14,PSMD1,PSMD10,PSMD7,PSMA7,PSMC6,PSME1,PSMB1,PSMD13,PSMC4,CUL5,PSMD9,PSMB2,PSMD6,PSMA4,PSMA2,PSMA6,PSMC3,PSMA1,RBX1,TCEB2
GO_ER_TO_GOLGI_VESICLE_MEDIATED_TRANSPORT	GO_BP	Up	0.000507099	0.0115063	0.422638	2.11896	0	160	MCFD2,SEC23B,TMED9,TRAPPC4,COG2,TGFA,SCFD1,MIA3,TFG,BET1,ARF4,SEC23A,RAB1A,USO1,DCTN6,COG3,ARFGAP3,LMAN1,VAMP7,SEC24B,KLHL12,VAMP4,CD59,BGLAP,ZW10,BCAP29,PPP6R3,COPE,DYNC1I2,COPB2,COPB1,ANKRD28,ANK2,SEC23IP,CNIH3,COG8,SEC24D,PREB,SPTBN2,SEC22A,COPG2,SEC24A,DCTN4,SEC22B,BCAP31,F8,TRAPPC6A,GOLGB1,CNIH4,COPA,USE1,TRAPPC8,NSF,TMED2,VAPA,GOSR2,GORASP1,DYNC2LI1,TRAPPC10,DYNLL1,SPTBN4
GO_NUCLEOTIDE_SUGAR_METABOLIC_PROCESS	GO_BP	Up	0.000435161	0.0106773	0.580477	2.11568	0	33	TGDS,FUT8,DPM1,GMPPB,UGP2,PGM3,GFPT1,GMDS,MPI,UGGT1,GUK1,UAP1,SLC35A3,GALT,UGGT2
REACTOME_ASSEMBLY_OF_THE_PRE_REPLICATIVE_COMPLEX	PATHWAYS	Up	0.000456204	0.0083025	0.495728	2.11456	0	63	PSMD12,PSMD14,PSMD1,PSMD10,PSMD7,PSMA7,ORC4,PSMC6,PSME1,PSMB1,PSMD13,PSMC4,PSMD9,PSMB2,PSMD6,CDC6,MCM7,PSMA4,PSMA2,PSMA6,PSMC3,MCM6,PSMA1,ORC6,PSMC1,MCM5,PSMA3,MCM4,E2F1
REACTOME_CDT1_ASSOCIATION_WITH_THE_CDC6_ORC_ORIGIN_COMPLEX	PATHWAYS	Up	0.00045045	0.0083025	0.510314	2.11325	0	54	PSMD12,PSMD14,PSMD1,PSMD10,PSMD7,PSMA7,ORC4,PSMC6,PSME1,PSMB1,PSMD13,PSMC4,PSMD9,PSMB2,PSMD6,CDC6,PSMA4,PSMA2,PSMA6,PSMC3,PSMA1,ORC6
REACTOME_APC_C_CDH1_MEDIATED_DEGRADATION_OF_CDC20_AND_OTHER_APC_C_CDH1_TARGETED_PROTEINS_IN_LATE_MITOSIS_EARLY_G1	PATHWAYS	Up	0.000455373	0.0083025	0.494199	2.11226	0	64	PSMD12,PSMD14,PSMD1,PSMD10,PSMD7,ANAPC10,PSMA7,CDC23,PSMC6,PSME1,PSMB1,PSMD13,PSMC4,PSMD9,ANAPC11,PSMB2,PSMD6,CDC16,CDC27,PSMA4,PSMA2,PSMA6,PSMC3,PSMA1
REACTOME_REGULATION_OF_MITOTIC_CELL_CYCLE	PATHWAYS	Up	0.000465983	0.0083025	0.477528	2.11179	0	77	PSMD12,PSMD14,PSMD1,PSMD10,PSMD7,ANAPC10,PSMA7,CUL1,CDC23,BUB3,PSMC6,PSME1,SKP1,PSMB1,PSMD13,PSMC4,PSMD9,ANAPC11,PSMB2,PSMD6,CDC16,CDC27,PSMA4,PSMA2,PSMA6,PSMC3,PSMA1
OUELLET_OVARIAN_CANCER_INVASIVE_VS_LMP_UP	PATHWAYS	Up	0.000485673	0.0083025	0.441179	2.11149	0	117	ARF4,GLO1,CYCS,MAPRE1,CKS1B,SRPK1,DPM1,NUP153,SDHB,SSR1,HNRNPU,SLC35B1,NDUFS1,TUBB,UBE2V2,SUMO2,NDUFV2,PSMC6,COPB2,NMI,SDCBP,SNRPB2,CD9,SUMO1,PSMB2,LDHA,MDH1,UBXN4,PLSCR1,OAT,SLC25A5,ATP5B,CTNNA1,PSMA2,FH,CAPG,PTS,TPM4,HERPUD1,COPS5,ATP5F1,ACP1,POLR2K,RFC4,PSMA3,KDELR2,IARS,MEST,ATP5C1,EPRS,COX6A1,NUP205,CBX1,RHEB,BTG3,NASP,MELK,ATP13A3,SNRPD3
GSE37532_VISCERAL_ADIPOSE_TISSUE_VS_LN_DERIVED_PPARG_KO_TCONV_CD4_TCELL_UP	IMMUNOLOGIC	Up	0.000494071	0.00356528	0.420539	2.10639	0	161	ANP32E,CTR9,JKAMP,ARF4,ZCCHC17,GNAI3,RC3H2,ALG5,TPM3,ANGPTL1,HNRNPF,UBR7,CDC42,CAPZB,UBE2N,DHX29,C1GALT1C1,PSMB1,TMX2,ARPC5,POLR2D,MDH1,PLCL2,RRN3,FDFT1,BTBD1,EIF3J,POLE2,MRPL39,SPACA1,CHST10,ERH,MTMR4,EXOC8,HDAC2,BCL2L13,WDR11,MCM7,NUP93,TTC1,ARL5A,GOSR2,PSMA2,OSGEP,TRIT1,PSMA6,EXOSC8,UBA2,COMMD6,MCM6,SARS,HPGDS,RRAS2,ATP5F1,SNX5,ARCN1,S100A10,ARL6IP1,SLBP,CPSF3,NFX1,DDX1,DHX8,TMBIM4,CHEK1,PPP2R…
REACTOME_SYNTHESIS_OF_DNA	PATHWAYS	Up	0.000475285	0.0083025	0.460761	2.10422	0	90	PSMD12,PSMD14,PSMD1,PSMD10,PSMD7,PSMA7,ORC4,FEN1,PSMC6,PSME1,PSMB1,PSMD13,PSMC4,PSMD9,PSMB2,PSMD6,RFC5,POLE2,CDC6,MCM7,PSMA4,PSMA2,PSMA6,PSMC3,RPA1,MCM6,PSMA1,ORC6,PRIM1,GINS2,RFC4,PSMC1,MCM5,PCNA,GINS1,CDC45,PSMA3,MCM4,POLD3
REACTOME_BIOSYNTHESIS_OF_THE_N_GLYCAN_PRECURSOR_DOLICHOL_LIPID_LINKED_OLIGOSACCHARIDE_LLO_AND_TRANSFER_TO_A_NASCENT_PROTEIN	PATHWAYS	Up	0.00087184	0.0101259	0.596625	2.09037	1	28	DPM3,ALG2,GMPPA,DPM1,GMPPB,ALG14,ALG5,PGM3,MPI
REACTOME_CDK_MEDIATED_PHOSPHORYLATION_AND_REMOVAL_OF_CDC6	PATHWAYS	Up	0.000439754	0.0083025	0.524807	2.0895	0	46	PSMD12,PSMD14,PSMD1,PSMD10,PSMD7,PSMA7,PSMC6,PSME1,PSMB1,PSMD13,PSMC4,PSMD9,PSMB2,PSMD6,CDC6,PSMA4,PSMA2,PSMA6,PSMC3,PSMA1
REACTOME_ORC1_REMOVAL_FROM_CHROMATIN	PATHWAYS	Up	0.000458505	0.0083025	0.485849	2.0802	0	65	PSMD12,PSMD14,PSMD1,PSMD10,PSMD7,PSMA7,ORC4,PSMC6,PSME1,PSMB1,PSMD13,PSMC4,PSMD9,PSMB2,PSMD6,CDC6,MCM7,PSMA4,PSMA2,PSMA6,PSMC3,MCM6,PSMA1,ORC6,PSMC1,MCM5,PSMA3,MCM4
REACTOME_M_G1_TRANSITION	PATHWAYS	Up	0.000469263	0.0083025	0.469016	2.07803	0	78	PSMD12,PSMD14,PSMD1,PSMD10,PSMD7,PSMA7,ORC4,PSMC6,PSME1,CDC7,PSMB1,PSMD13,PSMC4,PSMD9,PSMB2,PSMD6,DBF4,POLE2,CDC6,MCM7,PSMA4,PSMA2,PSMA6,PSMC3,RPA1,MCM6,PSMA1,ORC6,PRIM1,PSMC1,MCM5,CDC45,PSMA3,MCM4,E2F1,RPA2,MCM2,CDK2
REACTOME_INCRETIN_SYNTHESIS_SECRETION_AND_INACTIVATION	PATHWAYS	Up	0.000419463	0.0083025	0.648828	2.07765	0	20	CDX2,GATA4,GIP,SPCS2,PCSK1,FFAR1,CTNNB1,PAX6,SPCS3,GPR119,SPCS1,GRP,GCG
CHIANG_LIVER_CANCER_SUBCLASS_UNANNOTATED_DN	PATHWAYS	Up	0.000505051	0.0083025	0.404283	2.0747	0	185	SEC23B,SELT,STT3A,G3BP2,DNAJB9,MAPRE1,HSPA13,NUDT21,DAD1,NFYC,MANF,PSMD10,DPM1,EPDR1,ATG3,STIP1,HSPA8,ECT2,CHCHD2,FEN1,DPCD,SNX7,SPOPL,RHOA,C1GALT1C1,OSTC,CTNNAL1,VBP1,GFM2,NUP37,TMX1,VDAC3,WARS,PDIA6,XRCC5,SEC61A1,TM9SF2,RFC5,POLE2,MAD2L2,MRPL39,COPA,ARPC1A,ACTR6,PGK1,SLC25A5,ATF1,APOO,PSMA2,CMAS,MRPL42,PIGF,MED21,XRN2,PSMC3,SYPL1,CAPZA2,S100A10,FCGR3A,RFC4,HAT1,SNRPD1,TMBIM4,PCNA,ABCB10,ADH5,FC…
DAZARD_UV_RESPONSE_CLUSTER_G3	PATHWAYS	Up	0.000413052	0.0083025	0.697348	2.06935	0	15	GAST,CCNT2
REACTOME_ER_PHAGOSOME_PATHWAY	PATHWAYS	Up	0.000454752	0.0083025	0.493157	2.06873	0	58	PSMD12,SEC61B,PSMD14,SEC61G,PDIA3,PSMD1,PSMD10,PSMD7,PSMA7,PSMC6,PSME1,PSMB1,PSMD13,PSMC4,PSMD9,PSMB2,PSMD6,SEC61A1,PSMA4,PSMA2,PSMA6,PSMC3,PSMA1
KEGG_TERPENOID_BACKBONE_BIOSYNTHESIS	PATHWAYS	Up	0.000413052	0.0083025	0.694979	2.06232	0	15	PDSS2,DHDDS,GGPS1,HMGCR,HMGCS1,ACAT2,PDSS1,IDI1,IDI2,MVD,MVK
GO_REGULATION_OF_PROTEIN_UBIQUITINATION_INVOLVED_IN_UBIQUITIN_DEPENDENT_PROTEIN_CATABOLIC_PROCESS	GO_BP	Up	0.000468604	0.010959	0.442672	2.06048	0	102	PSMD12,PSMD14,ANAPC16,RAB1A,PSMD1,PSMD10,PSMD7,ANAPC10,PSMA7,CUL1,CDC23,BUB3,EGF,FBXO22,PSMC6,PSME1,SKP1,PSMB1,PSMD13,PSMC4,PSMD9,WNT1,ANAPC11,PSMB2,UBE3A,PSMD6,CDC16,FBXW7,CDC27,HFE,PTK2,PSMA4,PSMA2,GORASP1,PSMA6,PSMC3,PSMA1
GSE21927_GMCSF_IL6_VS_GMCSF_GCSF_TREATED_BONE_MARROW_DN	IMMUNOLOGIC	Up	0.000497018	0.00356528	0.401177	2.05308	0	189	GOLT1B,SRBD1,MOB4,YWHAE,BAG4,C18orf25,ANAPC10,ZNF207,PSMA7,PPP2R1B,FANCL,ENOPH1,HSBP1,NUP88,CDC23,HSPA8,PDIA4,LSM4,MLH1,DHRS11,SLC25A46,MTCH2,PSMC6,AFG3L2,MRPS14,PSMD13,GMFB,CALU,CTNNAL1,VBP1,SRR,METAP2,IER3IP1,TMEM11,SLC22A2,MNAT1,COX8A,CASP7,CSNK2A1,XRCC6,PDXK,BNIP1,SS18L2,PSMD6,DBF4,PQBP1,HNRNPR,RPP30,RFC5,PITPNB,ISG20
REACTOME_S_PHASE	PATHWAYS	Up	0.00047824	0.0083025	0.435606	2.04795	0	106	PSMD12,PSMD14,CKS1B,PSMD1,PSMD10,PSMD7,PSMA7,ORC4,CUL1,FEN1,PSMC6,PSME1,SKP1,PSMB1,PSMD13,PSMC4,PSMD9,MNAT1,PSMB2,PSMD6,RFC5,POLE2,CCNH,CDC6,MCM7,PSMA4,PSMA2,PSMA6,PSMC3,RPA1,MCM6,PSMA1,ORC6,PRIM1,GINS2,RFC4,PSMC1,MCM5,PCNA,GINS1,CDC45,PSMA3,MCM4,POLD3
YANG_BREAST_CANCER_ESR1_LASER_DN	PATHWAYS	Up	0.000892459	0.0101259	0.506443	2.03807	1	49	ANP32E,PPP1CB,UBE2J1,PRKD3,TCP1,ACOT9,FNDC3B,HSPA14,SYNCRIP,RSU1,ARHGEF4,AK2,HDAC2,PLD1,DSC2,SEC63,IFRD1,ANXA1,SERBP1,CXCR4
GO_ESTABLISHMENT_OF_PROTEIN_LOCALIZATION_TO_ENDOPLASMIC_RETICULUM	GO_BP	Up	0.000471698	0.0109641	0.435555	2.03461	0	104	SPCS2,SEC61G,SRP72,RPS6,RPL37A,RPL37,SSR3,SRP54,RAB3GAP2,RPL10,SRP68,SRP9,RPS21,SRP19,RPL23,SEC61A1,RPL38,RPL30,RPL34,RPS18,RPL35A,RAB10,RPS20,RPL3,SEC63,RPL31,RPS14,RPLP1,RPL3L,SPCS1,RPS28,RPL41,RPL12,ZFAND2B,RPL22,RPL19,CHMP4A,FAU,RPL35,RPS4X,RPL36A,RPS25,RPL18,RPL11,RPS29,RPS16,RAB3GAP1,RPL5,SRPRB,RPS4Y1,RPS27,RPL24,RYR2,RPL29,RPL23A,RPS3A,RPL13A,RPL10A,RPL13,RPS13,RPL27,RPL6,RPL8
LIN_MELANOMA_COPY_NUMBER_DN	PATHWAYS	Up	0.000875657	0.0101259	0.524935	2.02622	1	41	FNDC3A,MED4,PDIA3,SAP18,MTMR6,SUCLA2,ALG5,SPG20,RNF6,MFAP1,LPAR6,EIF3J,PITRM1,TPT1,PACRG
REACTOME_REGULATION_OF_ORNITHINE_DECARBOXYLASE_ODC	PATHWAYS	Up	0.000887311	0.0101259	0.504066	2.02601	1	48	PSMD12,PSMD14,PSMD1,PSMD10,PSMD7,PSMA7,PSMC6,PSME1,PSMB1,PSMD13,AZIN1,PSMC4,PSMD9,PSMB2,PSMD6,PSMA4,PSMA2,PSMA6,PSMC3,PSMA1
GARY_CD5_TARGETS_DN	PATHWAYS	Up	0.000564653	0.00849359	0.357441	2.01974	0	419	GSPT2,USP15,TRAPPC4,KMO,UCHL5,MGAT2,TDG,TARDBP,CSTF2T,HSP90B1,SAP18,IDE,FAR1,AP4S1,MANF,PSMD1,WBP4,API5,SELK,H3F3B,LARP4,ZNF207,PSMA7,ERAP1,STIP1,HNRNPC,CYB5B,RBM8A,HSPA5,HCCS,PPIB,ZCCHC10,FEN1,TMEM33,DNAJB6,ANP32A,PSMC6,DHX29,EIF2S1,HSPA14,RANBP6,SEC23IP,BZW1,PSMD13,ABT1,AZIN1,GMFB,TWF1,CENPI,PNP,SYNCRIP,UFM1,CHUK,FUBP3,APTX,METAP2,DNAJC10,PNN,CNOT4,DDX18,TUBA4A,TXNIP,DNAJB11,TXNDC9,PLAA,NUP160,…
REACTOME_MITOTIC_G1_G1_S_PHASES	PATHWAYS	Up	0.000491884	0.0083025	0.414413	2.01469	0	130	RBBP4,PSMD12,PSMD14,LIN9,CKS1B,PSMD1,PSMD10,PSMD7,PSMA7,ORC4,PPP2R1B,CUL1,E2F4,PPP2CA,PSMC6,PSME1,SKP1,CDC7,PSMB1,PSMD13,PSMC4,PSMD9,MNAT1,TK2,PSMB2,PSMD6,DBF4,LIN54,POLE2,RBL1,CCNH,CDC6,MCM7,PSMA4,PSMA2,PSMA6,PSMC3,RPA1,MCM6,PSMA1,ORC6,PRIM1,PSMC1,MCM5,PCNA,PPP2CB,CDC45,PSMA3,MCM4
SAKAI_CHRONIC_HEPATITIS_VS_LIVER_CANCER_UP	PATHWAYS	Up	0.000469704	0.0083025	0.452027	2.01466	0	80	CANX,MICA,RANBP2,HNRNPU,CUL1,TCP1,UBE2V2,NCK1,UBE2N,USP8,NAE1,HNRNPK,CUL5,UBE2D3,ATF2,PIGB,UBE3A,HLA-DOA,MPHOSPH6,MICB,HNRNPR,CCR2,CBX3,PPP3R1,TNPO1,YME1L1,LAMTOR3,CUL2,HIF1A,HAT1,JAK1,PCNA,UBE2D1
BLALOCK_ALZHEIMERS_DISEASE_DN	PATHWAYS	Up	0.000791766	0.00941166	0.327899	2.01437	0	1213	GSPT2,TRMT11,SST,ANXA7,PPP1R2,SEC23B,PSMD12,SELT,USP15,PEX19,EPHB2,GOLT1B,PEX7,PSMD14,MOB4,COPS8,G3BP2,RNF14,NAA35,YWHAE,DNAJB9,SCFD1,EPS15,NR2C1,SNRPA1,PJA1,BET1,NDUFB4,ARF4,PDHB,GLO1,CYCS,SUB1,ATP5E,USO1,DCTN6,SRP72,TIMM17A,BRE,STAM,HSPA13,NECAP1,ST6GALNAC5,RAB11A,SAP18,SEP15,ARL1,VAMP7,NFYC,AP4S1,DDN,DGUOK,PSMD1,C11orf58,SUCLA2,PSMD10,WBP4,OXR1,UBA3,RANBP2,NDUFA10,GRPEL1,SRP54,PREPL,ZNF207,NUP…
GSE3982_MEMORY_CD4_TCELL_VS_TH2_DN	IMMUNOLOGIC	Up	0.000502008	0.00356528	0.392929	2.01281	0	191	SEC23B,PSMD12,PSMD14,EIF2S2,SLC16A1,RRP7A,DCTN6,RBM7,CKS1B,NUDT21,CALML4,LARP4,STIP1,PARL,PDIA4,FEN1,ALDOC,ACAT2,MICAL2,BZW1,SQLE,CALU,GTF2A2,NUP37,PSMB2,SCD,CSNK2A1,OSM,XRCC6,XRCC5,ARL3,EMP1,POLE2,PFDN2,MYOF,FES,CAPRIN1,AK2,CPSF6,VDAC2,CTNNA1,DTL,PLA2G4A,STAP1,FH,LIF,EVI5,SDC4,MCM6,NCBP1,ORC6,TPI1,BLM,ENO1,CCL1,GINS2,POLR2K,ETNK1,CDCA8,COX17,SNRPD1,GINS1,MCM4,MSH2,SLC25A32,SERPINE2,HELLS,FILIP1L…
PARK_HSC_VS_MULTIPOTENT_PROGENITORS_DN	PATHWAYS	Up	0.00040833	0.0083025	0.636725	1.99937	0	18	INHBC,KDM4C,TMEM60,SFT2D1,UBE3A,SLC25A5,HOXA9,PRG2
REACTOME_SRP_DEPENDENT_COTRANSLATIONAL_PROTEIN_TARGETING_TO_MEMBRANE	PATHWAYS	Up	0.000482859	0.0083025	0.423281	1.9981	0	109	SPCS2,SEC61B,SEC61G,SRP72,RPS6,RPL37A,RPL37,SSR3,SRP54,TRAM1,SSR1,SSR2,RPL10,SRP68,SRP9,RPS21,SRP19,RPN2,RPL23,SEC61A1,SPCS3,RPL38,RPL30,RPL34,RPS18,RPL35A,RPS20,RPL3,RPL31,RPS14,RPLP1,RPL3L,SPCS1,RPL12P2,RPS28,RPL41,RPL12,RPL22,RPL19,FAU,RPL35,RPS4X,RPL36A,RPS25,RPL18,RPL11,RPS29,RPS16,RPL5,SRPRB,RPS4Y1,RPS27,RPL24,RPL29,RPL23A,RPN1,RPS3A,RPL13A,RPL10A,RPL13,RPS13,RPL27,RPL6,RPL8
BARRIER_COLON_CANCER_RECURRENCE_UP	PATHWAYS	Up	0.000881057	0.0101259	0.51146	1.99334	1	42	COPS8,PDHB,XPNPEP1,SRP72,TIMM17A,SAR1A,ARL1,SULT1C2,ANXA2,THOC2,TRIM2,NDEL1,IER3IP1,RPN2,UGGT1,ERGIC2,SLC18A1
JOHNSTONE_PARVB_TARGETS_3_DN	PATHWAYS	Up	0.000693963	0.00865967	0.331554	1.98989	0	868	SLMO2,RBM12,SEC23B,PSMD12,ANP32E,GOLT1B,EIF4E,STT3A,POMP,COPS8,G3BP2,MIB1,NR2C1,PPP1CB,SNRPA1,C4orf46,ARL2BP,MED4,NUP54,CANX,C5orf22,BAG4,TDG,GLO1,SUB1,PACRGL,RAP2A,ARFIP1,IVNS1ABP,CISD2,TIMM17A,FOXN2,HSPA13,CKS1B,NUDT21,NDFIP2,C2orf69,RAB18,MZT1,SAR1A,VAMP7,TMF1,TWSG1,MRS2,PRKD3,MLLT10,SELK,OXR1,SSR3,ZNF24,ATG3,TRAM1,RBMXL1,SEPT7,SSR1,MTPN,CD58,ORC4,ERAP1,FANCL,CASP2,PARL,AZI2,HNRNPC,DOPEY1,BUB3…
GINESTIER_BREAST_CANCER_ZNF217_AMPLIFIED_UP	PATHWAYS	Up	0.000469925	0.0083025	0.457692	1.98973	0	71	MORF4L2,UFL1,PWWP2A,KIAA1033,CDC42,ITCH,KLHL20,ZBTB38,CSNK1A1,ATP6V1A,LACTB,TK2,SF3B1,SEC22B,C22orf39,F8,DNAJC21,STAG2,SLC17A5,ESR1,RAD1,FAM114A1,YIPF5,TRIP11,SCAF11,SLC35A3,SLU7,SRSF10
REACTOME_DESTABILIZATION_OF_MRNA_BY_AUF1_HNRNP_D0	PATHWAYS	Up	0.000887705	0.0101259	0.489559	1.98766	1	50	PSMD12,PSMD14,PSMD1,PSMD10,PSMD7,PSMA7,HSPA8,PSMC6,PSME1,PSMB1,PSMD13,PSMC4,PSMD9,PSMB2,PSMD6,PSMA4,PSMA2,PSMA6,PSMC3,PSMA1
GSE10239_MEMORY_VS_KLRG1HIGH_EFF_CD8_TCELL_DN	IMMUNOLOGIC	Up	0.000497018	0.00356528	0.387621	1.98371	0	189	FASTKD3,EPS15,CCDC34,IBTK,BACH1,ARFIP1,RBM7,LIN9,KIF22,GTF2B,C2orf69,IDE,RAB21,UBA3,FRMD4B,MIER3,KCMF1,RAB14,NIPA2,HCCS,REEP3,ANXA2,ACOT9,WNK4,ACTR3,MCM9,RTN3,DLAT,MAP2K4,CDC7,FAM91A1,SNIP1,SEC23IP,CENPI,SNX16,BTBD10,DR1,GRM4,TMEM97,SGCB,DNAJC6,ATF2,TRA2B,FDFT1,BCAP31,COQ3,RFC5,PLSCR1,IDH3A,MRPL39,SERP1,CBX3,TNPO1,ALDH9A1,SKAP2,NAMPT,SRRM1,NARS,AP3S1,SRSF10,MTAP,LRR1,LAMTOR3,SET,TK1
REACTOME_CROSS_PRESENTATION_OF_SOLUBLE_EXOGENOUS_ANTIGENS_ENDOSOMES	PATHWAYS	Up	0.000879507	0.0101259	0.498157	1.9834	1	46	PSMD12,PSMD14,PSMD1,PSMD10,PSMD7,PSMA7,PSMC6,PSME1,PSMB1,PSMD13,PSMC4,PSMD9,PSMB2,PSMD6,PSMA4,PSMA2,PSMA6,PSMC3,PSMA1
GO_ANAPHASE_PROMOTING_COMPLEX_DEPENDENT_CATABOLIC_PROCESS	GO_BP	Up	0.000458505	0.010789	0.448576	1.98313	0	76	PSMD12,PSMD14,ANAPC16,PSMD1,PSMD10,PSMD7,ANAPC10,PSMA7,CDC23,BUB3,PSMC6,PSME1,PSMB1,PSMD13,PSMC4,PSMD9,ANAPC11,PSMB2,PSMD6,CDC16,CDC27,PSMA4,PSMA2,PSMA6,PSMC3,PSMA1
REACTOME_CELL_CYCLE_CHECKPOINTS	PATHWAYS	Up	0.000481696	0.0083025	0.41765	1.98127	0	111	PSMD12,PSMD14,PSMD1,PSMD10,PSMD7,ANAPC10,PSMA7,ORC4,CDC23,BUB3,PSMC6,PSME1,CDC7,PSMB1,PSMD13,PSMC4,PSMD9,ANAPC11,PSMB2,PSMD6,DBF4,CDC16,RFC5,RAD1,CDC27,CDC6,MCM7,PSMA4,PSMA2,PSMA6,PSMC3,RPA1,MCM6,PSMA1,ORC6,RFC4,PSMC1,MCM5,CHEK1,CDC45,UBE2D1,PSMA3,MCM4,RFWD2,CDC25A,RPA2,MCM2,CDK2,CHEK2,ANAPC1
GSE7460_WT_VS_FOXP3_HET_ACT_TCONV_DN	IMMUNOLOGIC	Up	0.000496278	0.00356528	0.384675	1.97975	0	193	STK38L,TRMT11,IGF2BP3,ALG2,MED30,MGAT2,MTFMT,SEC61G,LYPLAL1,TMEM168,ZCCHC18,NUDT21,AP4S1,TAF2,SUCLA2,APIP,FRMD4B,USP47,SERTM1,SLC7A6,ORC4,GNAZ,PARL,CCBL2,PPP2CA,FNDC3B,TDRKH,DNAJB6,MTIF2,PSME1,ADORA2B,C1GALT1C1,DEPDC7,RANBP6,C11orf95,RYK,TMEM167A,SDHAF2,VMP1,NPY5R,PPWD1,NPR1,PSMD6,C9orf3,PLSCR1,EIF3J,ARID3A,WSB2,MAD2L2,DCST1,EED,ABI3,RAD1
REACTOME_SYNTHESIS_SECRETION_AND_INACTIVATION_OF_GLP1	PATHWAYS	Up	0.000412031	0.0083025	0.643533	1.97773	0	17	CDX2,SPCS2,PCSK1,FFAR1,CTNNB1,PAX6,SPCS3,GPR119,SPCS1,GRP,GCG
HAMAI_APOPTOSIS_VIA_TRAIL_UP	PATHWAYS	Up	0.000619963	0.00865967	0.340524	1.97707	0	560	PSMD12,SCML1,EIF2S2,ZCCHC6,UCHL5,LIMA1,ZNF148,ADAM9,ARMCX3,VEZT,USO1,NKAP,ZCCHC9,SNX13,TMF1,PIBF1,ARHGAP5,WBP4,UFL1,LINC00467,RPS6KC1,SULT1C2,ZHX1,ATG3,USP47,AK3,MBD4,TPD52,SKIV2L2,PHF20L1,PENK,TBK1,ESRRG,SCP2,BCAP29,EIF5B,USP1,RBBP8,CASP8AP2,U2SURP,MAPK6,ECT2,THAP1,LUC7L3,CAST,USP8,MFAP1,DYNLT3,NMI,SACM1L,TRIM2,SETX,ZBTB38,CEP63,WRN,ZBTB11,RALA,ZNF654,THUMPD3,ARMC1,RAD54B,PJA2,NOX4,CTNNAL1,DMXL1…
BOYAULT_LIVER_CANCER_SUBCLASS_G3_UP	PATHWAYS	Up	0.000506329	0.0083025	0.385519	1.97423	0	184	RBBP4,ANP32E,GOLT1B,PSMD14,SNRPA1,C5orf22,TDG,SEC61G,SUB1,MAPRE1,RPRD1A,CKLF,MED1,TAF2,NGRN,TPD52,SAP30BP,ENOPH1,CYB5B,UBE2V2,SMAD2,SNX7,PSMC6,MPZL2,ACACA,GNL3,EIF2S1,COIL,MPV17,GMFB,PSMC4,TOPBP1,DR1,WDYHV1,DNAJC10,NUP37,TMX1,FNBP1L,SMG8,CENPM,HNRNPR,CBX3,CDC6,PGK1,NSF,CCT5,NARS,MRPL42,PIGF,ARPP19,PLOD2,EML4,COPS5,ENO1,PRIM1
REACTOME_METABOLISM_OF_PROTEINS	PATHWAYS	Up	0.000565611	0.00849359	0.348741	1.97079	0	421	GSPT2,MCFD2,DPM3,SPCS2,ALG2,GALNT11,SEC61B,EIF4E,EIF2S2,STT3A,MGAT2,CANX,TBCE,SEC61G,SEC23A,FUT8,GMPPA,SRP72,TIMM17A,PDIA3,RPS6,DAD1,LMAN1,RPL37A,RPL37,DPM1,SSR3,GRPEL1,GMPPB,SEC24B,ALG14,SRP54,ALG5,TRAM1,SSR1,GALNTL6,TUBA1A,PMPCB,B4GALT4,EIF5B,TCP1,PGM3,MUC2,SSR2,ST3GAL3,RPL10,TBCA,SRP68,PIGC,SRP9,TUBA3C,B3GNT7,EIF2S1,C1GALT1C1,TUBA1C,MTX1,VBP1,SEC24D,PREB,ARFGEF2,TUBA1B,RPS21,SRP19,PIGN,RPN2,TU…
GO_VESICLE_TARGETING	GO_BP	Up	0.000458505	0.010789	0.445292	1.96861	0	76	MCFD2,TMED9,TRAPPC4,TGFA,SCFD1,TFG,BET1,SEC23A,RAB1A,USO1,LMAN1,SEC24B,KLHL12,CD59,PPP6R3,ANKRD28,SEC23IP,CNIH3,SEC24D,PREB,SEC24A,SEC22B,F8,TRAPPC6A,NSF,TMED2,GOSR2,GORASP1,TRAPPC10
HORTON_SREBF_TARGETS	PATHWAYS	Up	0.00170648	0.0164648	0.582813	1.9663	3	24	INSIG1,ALDOC,HMGCS1,ACACA,SQLE,IDI1,HSD17B7,FDFT1,TM7SF2,CYP51A1,STARD4,ELOVL6,ACLY,LDLR,FDPS,ACSS2,FASN,LSS,PMVK,PCSK9,DHCR7
WANG_SMARCE1_TARGETS_DN	PATHWAYS	Up	0.000556483	0.00847651	0.353293	1.96178	0	356	IGF2BP3,LBR,SCML1,MAEA,EIF4E,UCHL5,SNRPA1,CLK4,TARDBP,MICA,CSTF3,STAM,CKLF,DNAJC15,SRPK1,SUCLA2,SEPW1,MRS2,APIP,GRPEL1,ADAM12,SDHB,TPD52,ENOPH1,CYB5B,CDC42,ALAS1,UBE2V2,MAPK6,S100A2,TPM1,RNF6,HCCS,TMEM33,ACOT9,LYPLA1,HMGCS1,GLT8D1,NDUFV2,ING2,DYNLT3,NUPL1,SACM1L,DLAT,GNL3,CACYBP,FLJ32255,IL4R,EXOSC10,LAMA4,CYYR1,PTP4A1,SGK1,GTF2A2,MAGEA12,SMC3,PNN,CAV2,CENPV,ETV3,HIGD1A,TCERG1,PRSS23,CASP7,CD9,AP…
GSE33425_CD161_INT_VS_NEG_CD8_TCELL_UP	IMMUNOLOGIC	Up	0.000497265	0.00356528	0.380463	1.96013	0	194	HIAT1,DNAJB9,EPS15,PPP1CB,ARF4,IVNS1ABP,SNX6,ARL1,PRKD3,UBA3,SEPT2,VAMP4,U2SURP,SMU1,ANXA2,CRLF3,RPL10,RGS2,HMGCS1,RAB28,HNRNPK,GTF2E2,EID1,SNIP1,PLEKHA1,PRPF4B,PPP3CB,SQLE,TMEM30A,TNFRSF18,IMMP1L,GBE1,UBE2D3,CD244,SMC3,CD9,AKAP12,RSU1,VMP1,YTHDF3,BCAP31,TM9SF2,PLSCR1,RECK,LAPTM4A,EED,PELI1,CIAPIN1,B3GNT2,ERH,PGK1,TNPO1,ATF1,SKAP2,EEA1,SERINC3,DAZAP2,ATP6AP2,CBX5,CTNNA1,ARL5A,C6orf120,CMAS,PERP,S…
GSE10239_MEMORY_VS_DAY4.5_EFF_CD8_TCELL_DN	IMMUNOLOGIC	Up	0.000502008	0.00356528	0.382178	1.95774	0	191	SLMO2,SLC33A1,PRPF38A,SNRPA1,NUP54,CCDC34,IBTK,ARFIP1,GNA13,RBM7,MORF4L2,KIF22,GTF2B,SSR3,FRMD4B,KCMF1,RAB14,HMGCR,SNRNP40,AHCYL2,UFSP2,FEN1,ACTR3,HMGCS1,CDC7,NFYB,SQLE,HSD17B12,DR1,PPP1R7,METAP2,FAM188A,GZMB,OPA1,LDHA,RPL23,TRA2B,FDFT1,KDM1B,CDC16,RPP30,TM9SF2,RFC5,IDH3A,EIF1AX,MRPL39,CAND1,FBXW11,EED,CBX3,SPCS3,PGK1,YIPF5,PEX13,EPT1,ANKRD46,NARS,VAPA,MSL3,AP3S1,SRSF10,UBA2,LUC7L2,LAMTOR3,SET,MF…
KINSEY_TARGETS_OF_EWSR1_FLII_FUSION_UP	PATHWAYS	Up	0.000793021	0.00941166	0.318725	1.95737	0	1216	LPAR1,SLMO2,PPP1R2,RBM12,RBBP4,UBR1,SELT,ANP32E,ARL6IP6,ADRB3,FASTKD3,TTC33,KMO,EIF2S2,MIB1,UCHL5,YWHAE,SNRPA1,USPL1,C4orf46,TBCE,CCDC34,SLC16A1,MTFMT,CYCS,PACRGL,LRFN5,MIS12,RAB1A,XPNPEP1,MAPRE1,ATG5,SRP72,CSTF3,LIN9,LARP1B,RPRD1A,MLX,MAT2B,NUDT21,NDFIP2,HAUS8,C2orf69,MTMR6,GRIK2,MZT1,RTTN,FAR1,NFYC,PSMD1,GABPB1,C11orf58,TAF2,SUCLA2,PSMD10,PRKD3,APIP,GRPEL1,LARP4,SRP54,ZHX1,ZNF207,NUP153,USP47,E…
GSE22886_NAIVE_CD4_TCELL_VS_48H_ACT_TH2_DN	IMMUNOLOGIC	Up	0.000502008	0.00356528	0.381122	1.95233	0	191	PDSS2,SEC61B,DHDDS,YWHAE,MGAT2,CANX,GLO1,TARDBP,HSPA13,CKLF,ZNF180,PSMD1,GABPB1,OXSM,SEPT8,LARP4,FRMD4B,NUP153,ALG5,ALAS1,MED18,RNF34,TMEM33,DYNC1I2,COPB2,COPB1,CDC7,STAU2,MPV17,ATP6V1A,APTX,NDUFAF1,PIGB,UNC50,DARS,STAMBP,BARD1,NOP10,CENPQ,EED,RBL1,PSMG2,CDC123,TMED2,ACTR2,MSMO1,PIGF,MED21,DYNLL1,SDC4,ZMPSTE24,RRAS2,TPI1,ENO1,SNX5,GALNT3,ARL6IP1,REEP5,ETNK1,COX17,GDE1,PCNA,NDUFC2,KIAA1279,GAPDH,P…
KEGG_PROTEASOME	PATHWAYS	Up	0.000879507	0.0101259	0.490069	1.95119	1	46	PSMD12,PSMD14,POMP,PSMD1,PSMD7,PSMA7,PSMC6,PSME1,PSMB1,PSMD13,PSMC4,PSMB2,PSMD6,PSMA4,PSMA2,PSMA6,PSMC3,PSMA1,PSMC1,PSMA3,PSMC1P4
GSE45365_NK_CELL_VS_CD8A_DC_MCMV_INFECTION_DN	IMMUNOLOGIC	Up	0.000498008	0.00356528	0.38511	1.95039	0	177	GSPT2,GIP,PPP1R2,FASTKD3,GOLT1B,TIMM17A,ZNF492,STAM,NDFIP2,MRS2,HOXA5,ENPP4,PAEP,CRY1,MTMR10,AKAP4,KATNA1,CLDN12,B3GALTL,CLDND1,BBS10,TMTC1,RALA,SPTLC1,GMFB,TWF1,SLC4A1AP,APTX,FAHD1,KIAA1715,RFPL2,GIPC2,CHMP2B,NMU,PLAA,PIGB,BTK,HCFC2,YIPF4,UPP1,CENPM,TADA2A,OSBPL11,HESX1,ALDH18A1,GALNT1,LRRC23,CDK5R2,ATOH8,TMEM106B,BAALC,CXCL11,SMPDL3A,CEBPZ,GIMAP4,PRKRIR,UMPS,EPHA3,GCH1,TDO2,GEN1
GSE25088_IL4_VS_IL4_AND_ROSIGLITAZONE_STIM_STAT6_KO_MACROPHAGE_DAY10_DN	IMMUNOLOGIC	Up	0.0004995	0.00356528	0.380708	1.94979	0	190	ANXA7,SLMO2,RABGEF1,UBR1,C5orf15,STT3A,G3BP2,ARF4,ARMCX3,GHRL,RAB1A,ZNF438,ELF1,IL15RA,TRAM1,SPG20,TBK1,INSIG1,SLFN11,HNRNPC,ATP6V1G1,IL1A,C5orf51,P4HA1,HSPA5,WTAP,MCTP1,ACOT9,FNDC3B,MFAP1,CCDC59,PROCR,RCHY1,DDIT3,DDX60,OSTC,ZEB2,DNAJB11,PRF1,PDIA6,ZC3H11A,UNC50,SASH3,SEC22B,VAV1,MB21D2,ARL5B,PLSCR1
GO_LOCALIZATION_WITHIN_MEMBRANE	GO_BP	Up	0.000962001	0.0158067	0.406307	1.94921	1	120	MCFD2,TRAPPC4,TGFA,SCFD1,TFG,BET1,SEC23A,RAB1A,USO1,GRIK2,LMAN1,SEC24B,KLHL12,CD59,PPP6R3,NRXN1,CD24,ANKRD28,DLG2,RALA,SEC23IP,CNIH3,SEC24D,PREB,MUSK,SEC24A,ITGB7,SEC22B,F8,TRAPPC6A,FLNA,CD2,NSF,TMED2,GRIK5,VAPA,GOSR2,GORASP1,TRAPPC10
MMS_MOUSE_LYMPH_HIGH_4HRS_UP	PATHWAYS	Up	0.00131119	0.0134456	0.524951	1.94799	2	35	RAB18,UBA3,EIF1AY,FEN1,LYPLA1,ATP6V1A,VBP1,PGRMC1,PELI1,CDC6,DCK,SPIN1,RBBP6,PSMA3,EIF4A2,CXCR4
REACTOME_TRANSLATION	PATHWAYS	Up	0.00049456	0.0083025	0.393703	1.9434	0	145	GSPT2,SPCS2,SEC61B,EIF4E,EIF2S2,SEC61G,SRP72,RPS6,RPL37A,RPL37,SSR3,SRP54,TRAM1,SSR1,EIF5B,SSR2,RPL10,SRP68,SRP9,EIF2S1,RPS21,SRP19,RPN2,ETF1,RPL23,SEC61A1,EIF3J,EIF1AX,SPCS3,RPL38,RPL30,EIF4B,RPL34,RPS18,RPL35A,EIF4A1,RPS20,RPL3,RPL31,RPS14,RPLP1,RPL3L,SPCS1,RPL12P2,EIF4A2,RPS28
TARTE_PLASMA_CELL_VS_B_LYMPHOCYTE_UP	PATHWAYS	Up	0.000467508	0.0083025	0.439679	1.94101	0	76	SEC61B,SEL1L,STT3A,CANX,ARF4,FUT8,HSP90B1,MANF,IL15RA,TRAM1,SSR1,ICAM2,SLC35B1,HSPA5,PPIB,HSD17B8,RPN2,PDIA6,ITGA6,PDXK,TM9SF2,CCR2,ARID3A,ELL2,PDK1,TNFRSF17
REACTOME_P53_INDEPENDENT_G1_S_DNA_DAMAGE_CHECKPOINT	PATHWAYS	Up	0.000887311	0.0101259	0.48219	1.93809	1	48	PSMD12,PSMD14,PSMD1,PSMD10,PSMD7,PSMA7,PSMC6,PSME1,PSMB1,PSMD13,PSMC4,PSMD9,PSMB2,PSMD6,PSMA4,PSMA2,PSMA6,PSMC3,PSMA1,PSMC1,CHEK1,PSMA3
PIGF_UP.V1_UP	ONCOGENIC	Up	0.000505561	0.00950936	0.376566	1.92926	0	188	STK38L,SLC33A1,DNAJB9,LRRC17,TDG,ADAM9,BACH1,HSPA13,NECAP1,SUCLA2,HNRNPA3,UFL1,LARP4,SKIV2L2,SPRYD7,KIAA1033,UGP2,MAPK6,AHCYL2,RNF6,RGS2,THOC2,DHX29,TMED5,MMP10,MAP2K4,TRMU,STAU2,GMFB,TWF1,OSBPL8,RIF1,SMC3,OPA1,MAGOH,PISD,PRKACB,SOCS5,XIST,AMPH,ANAPC13,SAT1,ZNF451,CDC27,KIAA0040,PDCD10,BPGM,TRIP11,SCAF11,CPA3,SULF1,PLA2G4A,BAZ2B,CEBPZ,BCLAF1,FAM208A,HIF1A,STXBP3,STAM2,PGAP1,PPIG
SCHLOSSER_MYC_TARGETS_REPRESSED_BY_SERUM	PATHWAYS	Up	0.000502008	0.0083025	0.386534	1.92904	0	156	TGDS,PSMD14,EIF4E,G3BP2,SLC16A1,CYCS,API5,NUP153,PMPCB,BUB3,ALX1,GLOD4,UBE2N,LYPLA1,NAE1,NUPL1,CNBP,EIF2S1,WRN,ZBTB11,AFG3L2,ZNF330,COX11,TCERG1,TMX1,ETF1,PDIA6,DARS,IDH3A,OAT,SERP1,ADSS,CBX3,ZC3H15,HDAC2,CYP2A13,NUP93,CCT5,IARS2,U2AF1,ATXN10,FH,DHX9,EXOSC8,UBA2,SARS,ZMPSTE24,RMND5A,ACP1,FBXO21,SNRPF,DDX1,NUP98,SSBP1,HPRT1,SEC13,CCT8,RABGGTB,GNL2,SERBP1,IARS,ATP5C1,EPRS,C12orf29,SSB,ISCA1,HK2
GSE24634_NAIVE_CD4_TCELL_VS_DAY7_IL4_CONV_TREG_DN	IMMUNOLOGIC	Up	0.00049975	0.00356528	0.372628	1.92217	0	196	DERL1,FHL2,PSMD14,LIMA1,SLC16A1,PDCL,FUT8,CTPS2,BRE,CKS1B,GABPB1,MREG,GMPPB,ACOT8,CD58,FANCL,STYXL1,RBBP8,LSM4,SEC14L1,ITCH,MLH1,ANXA2,FEN1,ACOT9,CCR3,ENTPD1,CDC7,ACAT2,SQLE,PREB,RAB8B,WARS,NDUFAF1,PSMB2,SERPINB1,PDIA6,HMGCL,ORMDL2,RFC5,CRELD2,FIBP,POLR3K,GOLGB1,RAD1,CD2,SLC25A5,MCM7,RAD51,CBX5,ATAD2,CCT5,SLC25A20,STAP1,CAPG,PLA2G16,PPIA,FECH,MCM6,PSMA1,AKR1A1,BLM,PTPN22,SLBP
GO_ANTIGEN_PROCESSING_AND_PRESENTATION_OF_PEPTIDE_ANTIGEN_VIA_MHC_CLASS_I	GO_BP	Up	0.000929368	0.0156068	0.421782	1.92216	1	89	PSMD12,PSMD14,CANX,SEC23A,PDIA3,PSMD1,PSMD10,PSMD7,SEC24B,PSMA7,ERAP1,NCF1,PSMC6,PSME1,PSMB1,PSMD13,SEC24D,PSMC4,ABCB5,PSMD9,SEC24A,PSMB2,PSMD6,BCAP31,HFE,ABCB4,PSMA4,PSMA2,PSMA6,PSMC3,PSMA1,SEC31A,PSMC1,SEC13,ITGAV,PSMA3,FCER1G
GSE44649_NAIVE_VS_ACTIVATED_CD8_TCELL_MIR155_KO_DN	IMMUNOLOGIC	Up	0.000496278	0.00356528	0.37333	1.92136	0	193	TRMT11,MED14,GALNT11,SUCLG2,PDCL,MTFMT,KBTBD7,DCTN6,GNA13,FOXN2,MTMR6,RAB21,TAF2,PAPOLG,ORC4,ICAM2,SLC39A10,PGM3,ARHGAP6,LRIF1,INTS6,GABPA,PANK3,KLHL20,TMED5,DEPDC7,ZNF654,BTBD10,GTF2A2,RIF1,PDSS1,PKN2,TCERG1,CASP7,CD274,NUP160,HEATR5B,BLZF1,RFC5,LIN54,HAUS6,RNPC3,CEP192,SMARCAD1,SSC5D,MED23,SUV420H1,RP2,FBXL5,USP38,GCA,BORA,ZNF157,FBXO3,CLINT1,FLVCR1,SFT2D3,EPS8,ARHGAP15,PPAPDC1B,CHEK1,NPAT,LRBA…
GSE369_PRE_VS_POST_IL6_INJECTION_SOCS3_KO_LIVER_UP	IMMUNOLOGIC	Up	0.00049776	0.00356528	0.372417	1.9205	0	195	MCFD2,EIF2S2,BACH1,RAB1A,HSPA13,UBE2J1,MORF4L2,CCDC144A,ELF1,SLC20A1,ICAM2,CLK1,P4HA1,CCRL2,ANXA2P1,CLDND1,NUPL1,TMED5,ANKRD28,ADORA2B,DDIT3,VAMP5,CTNNAL1,UBE2D3,NMB,RPS21,CHMP2B,NET1,WARS,LDHA,MAGOH,ITGB7,RPL23,RRN3,SNRK,CEBPG,EMP1,SLC2A5,MIR22HG,ATP2B1,PGK1,RP2,TMED2,SHOC2,APOH,CDC5L,ZNF267,ING3,STARD8,BNIP2,SERPING1,GALNT3,S100A10,NPY1R,KLF10,TNFSF11,RPL31,CD55,IFRD1,RALB,RPL36AL,PKP1,BHLHE40,…
REACTOME_DNA_REPLICATION	PATHWAYS	Up	0.000505051	0.0083025	0.372903	1.91367	0	185	PSMD12,PSMD14,MIS12,MAPRE1,PSMD1,PSMD10,RANBP2,PSMD7,PSMA7,ORC4,PPP2R1B,ZW10,BUB3,FEN1,PPP2CA,PSMC6,PSME1,CDC7,PSMB1,PSMD13,CENPI,NDEL1,PSMC4,PSMD9,SMC3,NUP37,PSMB2,SKA2,PSMD6,CENPM,DBF4,RFC5,POLE2,CENPQ,NUP85,STAG2,CDC6,MCM7,KIF2B,PSMA4,PSMA2,GORASP1,PSMA6,PSMC3,SEH1L,RPA1,MCM6,PSMA1,ORC6,PRIM1,NSL1,GINS2,RFC4,CDCA8,PSMC1,MCM5,SEC13,PCNA,PPP2CB,GINS1,CDC45,PSMA3,PAFAH1B1,PPP2R5C,MCM4,POLD3,E2F1
LEE_BMP2_TARGETS_DN	PATHWAYS	Up	0.000698324	0.00865967	0.319245	1.91133	0	857	SLMO2,RBM12,PSMD12,MTRR,ANP32E,LEO1,RNF4,ARL6IP6,EPHB2,TRAPPC4,GOLT1B,EIF4E,EIF2S2,MCTP2,COPS8,UCHL5,MGAT2,SNRPA1,NUP54,ZNF148,SLC16A1,TDG,TARDBP,CYCS,FUT8,TIMM17A,CSTF3,FOXN2,CKS1B,NECAP1,OXNAD1,LMAN1,MANF,SRSF7,SRPK1,TAF2,HAUS7,NUS1,UBA3,LARP4,ADAM12,NUP153,SCOC,RBMXL1,SLC7A6,SSR1,KCMF1,SLC20A1,SKIV2L2,ORC4,PHF20L1,SPRYD7,PPP2R1B,HDHD2,HMGCR,STIP1,ENOPH1,NUP88,HSPA8,SNRNP40,USP1,NUCKS1,SECISBP2…
HOWLIN_CITED1_TARGETS_2_DN	PATHWAYS	Up	0.00123609	0.0128216	0.621865	1.91114	2	17	TRIM34,MPZL2,ETF1,BPGM,FGG,PRKCDBP,TMEM45B,BID,CITED1,CHRDL1,STC2
GSE1460_CD4_THYMOCYTE_VS_NAIVE_CD4_TCELL_CORD_BLOOD_UP	IMMUNOLOGIC	Up	0.00049776	0.00356528	0.370359	1.90989	0	195	MCFD2,RBM12,FHL2,RNF4,TTC33,POMP,G3BP2,UCHL5,SCFD1,ZNF148,TARDBP,TIMM17A,PSMD7,ATG3,SEPT7,SSR1,TNF,PIK3R4,CUL1,HSPA5,ITCH,RNF34,FIG4,GABPA,GLT8D1,DYNC1I2,COPB2,STAU2,RAD54B,CALU,OSBPL8,RAB8B,C10orf88,THUMPD1,NMU,SF3B1,PGRMC1,ETF1,MDH1,UBE3A,RSAD2,PSMD6,BTBD1,RPP30,GOT1,BARD1,DSCR3,SRSF3,TPT1,CAPRIN1,CBX3,DNTTIP2,RFC1
GSE10240_IL22_VS_IL17_STIM_PRIMARY_BRONCHIAL_EPITHELIAL_CELLS_UP	IMMUNOLOGIC	Up	0.00049776	0.00356528	0.369809	1.90705	0	195	RBBP4,MED4,CCDC34,MCPH1,HSP90B1,DCTN6,MLX,MAT2B,RC3H2,SRPK1,VAMP4,UBA5,TBK1,PARL,HNRNPH3,SCP2,ALAS1,VPS33B,GLOD4,ZNF770,FBXO22,SRP9,GRIA3,DTWD1,GNL3,FAM76A,ZBTB11,ATG4A,ZNF654,AFG3L2,GMFB,TMEM30A,FAM49B,CHUK,ZFAND1,TUBA1B,TRIP4,C10orf88,SPAG9,DNAJB11,TXNDC9,HADHB,PIGB,USP6NL,SS18L2,MAP3K2,HOXD9,WSB2,SAT1,DSCR3,NUP35,RAB9A,SUV420H1,SERAC1,SLC10A3,ABHD10,ACTR6,CDC6,RP2,PPIP5K2
GO_RESPONSE_TO_FOOD	GO_BP	Up	0.00204499	0.0259399	0.605947	1.90619	4	19	GAST,SLC16A1,G6PC,SREBF1
ALONSO_METASTASIS_UP	PATHWAYS	Up	0.000510725	0.0083025	0.370194	1.9056	0	190	EXOC2,TDG,GLO1,RAB1A,MAPRE1,CKS1B,DAD1,IDE,TUBA1A,ENOPH1,HSPA8,WBP5,ALDH1A2,DHRS11,CHCHD2,MFAP1,TUBA3C,SKP1,SDCBP,NCOA4,BZW1,VBP1,PFN1,TMEM199,PPP1R3C,SDHD,COX8A,TUBA4A,SCD,LIPA,MDH1,XRCC5,ANO6,C14orf142,EMP1,LAPTM4A,POLR3K,FAM114A1,DCK,CCT5,CHCHD1,ASH2L,CDC5L,PLA2G16,FGG,FHL1,CA9,SET,ENO1,S100A10,MRPS22,KLF10,RPL35A,HMMR,CLIC4,TMBIM4,SPCS1,PPP2CB,TMEM9B,ITGAV,KIAA1279,PPP2R5C,BRK1,SHB,YWHAQ,IL1R…
DIAZ_CHRONIC_MEYLOGENOUS_LEUKEMIA_UP	PATHWAYS	Up	0.000855432	0.0100598	0.308941	1.90501	0	1362	ANXA7,RBBP4,HNRNPH2,PSMD12,SPAG7,FHL2,LBR,MEIS1,MAEA,TTC33,EIF4E,EIF2S2,COPS8,G3BP2,RNF14,UCHL5,SCFD1,EPS15,ARL2BP,TFG,MED4,TFR2,NUP54,CANX,TBCE,SLC16A1,BAG4,TDG,ARF4,PDHB,GLO1,CGGBP1,TARDBP,CYCS,SUB1,KLF1,ARFIP1,XPNPEP1,DCTN6,CTPS2,SRP72,TIMM17A,RBM7,STAM,HSPA13,MORF4L2,KIF22,MAT2B,NUDT21,RAB11A,DAD1,GTF2B,SEP15,PDCD6IP,GNAI3,ARL1,IDE,LMAN1,VAMP7,FEZ2,DGUOK,PSMD1,C11orf58,SRPK1,TWSG1,ACBD3,TAF2,…
GSE24634_TEFF_VS_TCONV_DAY5_IN_CULTURE_UP	IMMUNOLOGIC	Up	0.000496278	0.00356528	0.369847	1.90344	0	193	PSMD12,FHL2,GLO1,KIF22,STK39,NFYC,NAPG,C18orf25,HAUS7,GRPEL1,EAF2,ST7,HBS1L,STIP1,CHCHD3,SNRNP40,BUB3,UBR7,RBBP8,AGPS,ECT2,HCCS,FEN1,GNL3,CACYBP,TAF1A,CDC7,EIF2S1,POLR2F,RAD54B,TUBA1C,NUP37,PLAA,KLHL7,UGGT1,CENPM,DBF4,RFC5,EIF3J,PPA2,UAP1,PFDN2,RAD1,GSPT1,MCM7,DNAJA2
FLECHNER_BIOPSY_KIDNEY_TRANSPLANT_OK_VS_DONOR_UP	PATHWAYS	Up	0.000617665	0.00865967	0.328385	1.90314	0	543	ANXA7,FNDC3A,PPP1R2,HNRNPH2,PSMD14,DDX19B,YWHAE,SCFD1,EPS15,ARF4,TARDBP,CYCS,SUB1,SEC23A,RAB1A,MAPRE1,SRP72,PDIA3,BTBD3,HSPA13,MORF4L2,RAB11A,SAP18,C11orf58,ACBD3,CBR4,UFL1,DPM1,SEC24B,H3F3B,FRMD4B,NUP153,UBE4A,CRYAB,KIAA1033,TUBA1A,LTN1,DICER1,NDUFS1,HSBP1,HNRNPC,SCP2,HSPA8,ELOVL5,HSPA5,RNF6,LUC7L3,PPIB,UBE2N,TBCA,OGT,SH3BGR,ANP32A,SLC25A46,DYNLT3,DYNC1I2,PSMC6,NMI,TRIM2,RHOA,COPB1,TMED5,HNRNPK,…
STEIN_ESRRA_TARGETS_RESPONSIVE_TO_ESTROGEN_DN	PATHWAYS	Up	0.0017414	0.0166601	0.495035	1.90235	3	40	FEN1,RAI14,PRSS23,MICB,POLE2,MYOF,CDC6,ATAD2,DTL,ASPH,CHRNA5,MCM6,NCAPG2,GINS2,TMPO,WDHD1,MCM5,PCNA,SOX3,CDC25A,MCM2,BTG3,TMEM194A,CAP2,OLFM1,ZWILCH
HALLMARK_ANDROGEN_RESPONSE	HALLMARK	Up	0.000464468	0.00419604	0.409941	1.89965	0	101	DNAJB9,UBE2J1,STK39,GNAI3,LMAN1,TPD52,TARP,HMGCR,INSIG1,PGM3,ELOVL5,KLK2,HMGCS1,NCOA4,ELK4,SEC24D,SGK1,SRP19,IDI1,AKAP12,SCD,XRCC6,XRCC5,TNFAIP8,HERC3,SMS,ELL2,UAP1,SAT1,SPCS3,ABHD2,APPBP2,MYL12A,TSC22D1,HSD17B14,VAPA
REACTOME_AUTODEGRADATION_OF_THE_E3_UBIQUITIN_LIGASE_COP1	PATHWAYS	Up	0.00132567	0.0134975	0.473936	1.8995	2	47	PSMD12,PSMD14,PSMD1,PSMD10,PSMD7,PSMA7,PSMC6,PSME1,PSMB1,PSMD13,PSMC4,PSMD9,PSMB2,PSMD6,PSMA4,PSMA2,PSMA6,PSMC3,PSMA1
RODRIGUES_THYROID_CARCINOMA_ANAPLASTIC_UP	PATHWAYS	Up	0.000652742	0.00865967	0.321482	1.89185	0	688	IGF2BP3,PSMD12,USP15,LEO1,GOLT1B,PSMD14,SEL1L,EIF2S2,MOB4,SLC16A1,USO1,ATG5,ZNF616,ERLIN1,LIN9,HSPA13,MORF4L2,NUDT21,ST6GALNAC5,GNAI3,FYTTD1,FAR1,LMAN1,RC3H2,GABPB1,SRPK1,ARHGAP5,VTA1,API5,OXR1,DPM1,SSR3,ONECUT2,USP47,MFAP3,MITD1,CD58,KIAA1033,TPTE,STIP1,BUB3,EIF5B,USP1,IQGAP1,PGM3,GFPT1,RBBP8,U2SURP,AGPS,S100A2,RPS6KB1,ECT2,UBA6,RNF6,ITCH,ANXA2,FEN1,LRIF1,CAST,RARS2,NUPL1,NEMF,THOC2,NMI,ZBTB38,C…
DING_LUNG_CANCER_EXPRESSION_BY_COPY_NUMBER	PATHWAYS	Up	0.000473037	0.0083025	0.404988	1.88444	0	99	BAG4,COG3,MTMR6,ARMC8,NAPG,TAF2,GZF1,NUP153,TPD52,GEMIN2,FIG4,GABPA,TBCA,FAM91A1,SEC23IP,ARMC1,RYK,THUMPD1,VPS41,CDC42SE2,SIAH2,METTL4,BRWD1,CEBPG,LSM1,FBXW11,PPP4R2,GOLGA7,ANKRD46,MFN1,CMAS,ASH2L,MYNN,FBXO3,RFC4,SDHC,ATP11B,MRPS28
RHEIN_ALL_GLUCOCORTICOID_THERAPY_DN	PATHWAYS	Up	0.000552486	0.00844889	0.339235	1.8842	0	353	RBBP4,ANP32E,PSMD14,CANX,GLO1,IVNS1ABP,CKS1B,SAP18,DAD1,HNRNPA3,FABP5,PSMD10,NDUFA10,FRMD4B,SSR1,UGP2,FANCL,CHCHD3,HNRNPC,SCP2,HSPA8,TUBB,PCMT1,LSM4,RBM8A,ECT2,CETN2,TBCA,RTN3,ANP32A,ING2,RHOA,CACYBP,CNBP,EID1,COX11,TUBA1C,GBE1,ZFAND1,TMEM135,TUBA1B,METAP2,TMEM97,PIN4,NUP37,TMEM14A,CD9,AKAP12,RSU1,PSMB2,NDUFA8,CYFIP1,LDHA,MDH1,PDIA6,RPL23,GDI2,BCAP31,DARS,EMP1,SMS,POLE2,BARD1,GIMAP6,RCAN1,PGK1,AK…
PUJANA_CHEK2_PCC_NETWORK	PATHWAYS	Up	0.000667557	0.00865967	0.316556	1.87986	0	762	GIP,TGDS,RBBP4,ANP32E,LBR,RNF2,CTR9,EIF4E,EIF2S2,YWHAE,SNRPA1,BET1,SLC16A1,TDG,SEC61G,RRP7A,TARDBP,CYCS,DDX39B,XPNPEP1,SRP72,TIMM17A,GNA13,CKS1B,RPS6,GTF2B,SEP15,SAR1A,DGUOK,PRR3,TAF2,HNRNPA3,FABP5,DPM1,SREK1IP1,LARP4,ANAPC10,NUP153,SLC7A6,LCK,PPP2R1B,PCGF1,HMGCR,PARP2,HNRNPF,INSIG1,CASP2,ZNF250,NUP88,CDC23,HNRNPC,HSPA8,SNRNP40,BUB3,EIF5B,TCP1,USP1,RBBP8,PCMT1,LSM4,LSM6,NCK1,WTAP,EIF5AL1,UBE2N,CC…
REACTOME_MITOTIC_M_M_G1_PHASES	PATHWAYS	Up	0.000502513	0.0083025	0.373708	1.87909	0	165	PSMD12,PSMD14,MIS12,MAPRE1,PSMD1,PSMD10,RANBP2,PSMD7,PSMA7,ORC4,PPP2R1B,ZW10,BUB3,PPP2CA,PSMC6,PSME1,CDC7,PSMB1,PSMD13,CENPI,NDEL1,PSMC4,PSMD9,SMC3,NUP37,PSMB2,SKA2,PSMD6,CENPM,DBF4,POLE2,CENPQ,NUP85,STAG2,CDC6,MCM7,KIF2B,PSMA4,PSMA2,GORASP1,PSMA6,PSMC3,SEH1L,RPA1,MCM6,PSMA1,ORC6,PRIM1,NSL1,CDCA8,PSMC1,MCM5,SEC13,PPP2CB,CDC45,PSMA3,PAFAH1B1,PPP2R5C,MCM4,E2F1,NUP133,NUP107,RPA2,MCM2,CENPK,CDK2
PUIFFE_INVASION_INHIBITED_BY_ASCITES_DN	PATHWAYS	Up	0.000487567	0.0083025	0.381013	1.87704	0	142	NRBF2,MOB4,DCTN6,IVNS1ABP,ATG5,MSX2,MTMR6,VAMP7,ACBD3,ORC4,UBE2V2,ELOVL5,CETN2,ZCCHC10,RPL10,FNDC3B,NAE1,SH3GLB1,MTIF2,AFG3L2,ZNF330,NDEL1,WWTR1,PNN,CHMP2B,TXNDC9,ERI2,SECISBP2L,TNFAIP8,ZNF226,AMD1,BTBD1,TM7SF2,SAT1,PDCD10,CCNH,ACTR6,GCNT1,C6orf120,POT1,CEBPZ,EXOSC8,ASPH,ING3,LAMTOR3,RRAS2,MFF,GCH1,PCYT2,FAM35A,CCNL1,HAT1
DAZARD_RESPONSE_TO_UV_SCC_UP	PATHWAYS	Up	0.000484027	0.0083025	0.393693	1.87625	0	114	RBBP4,SCFD1,AP4S1,TAF2,UPK1B,SSR1,TNF,SCP2,TPM1,SMAD2,ANXA2,CCBL2,SLC25A46,DYNLT3,COPB1,SKP1,TWF1,UBE2D3,HSD17B8,ATF3,SDHD,TAGLN3,RSU1,PDIA6,FKBP1A,RFC5,PLSCR1,MIR22HG,SEPT10,PGK1,ATP6AP2,KRR1,DYNC2LI1,SRSF10,ITM2B,PFDN6,RRAS2,HEXIM1,TMPO,AP1S2,SSBP1,HPRT1,IL1B,HRSP12,RALB
REACTOME_ACTIVATION_OF_ATR_IN_RESPONSE_TO_REPLICATION_STRESS	PATHWAYS	Up	0.00174825	0.0166601	0.505516	1.87587	3	35	ORC4,CDC7,DBF4,RFC5,RAD1,CDC6,MCM7,RPA1,MCM6,ORC6,RFC4,MCM5,CHEK1,CDC45,MCM4,CDC25A,RPA2,MCM2,CDK2
REACTOME_REGULATION_OF_APOPTOSIS	PATHWAYS	Up	0.000908678	0.0101362	0.449949	1.87549	1	56	PSMD12,PSMD14,PSMD1,PSMD10,PSMD7,PSMA7,PSMC6,PSME1,PSMB1,PSMD13,PSMC4,PSMD9,PSMB2,UNC5A,PSMD6,PSMA4,PSMA2,PSMA6,PSMC3,PSMA1
ST_G_ALPHA_S_PATHWAY	PATHWAYS	Up	0.00207125	0.0185502	0.620763	1.87368	4	16	GAST,SNX13
GO_ISOPRENOID_BIOSYNTHETIC_PROCESS	GO_BP	Up	0.00125945	0.0188275	0.557969	1.87053	2	24	PDSS2,GGPS1,NUS1,HMGCR,ALDH1A2,HMGCS1,PDSS1,IDI1,FDFT1,IDI2,RBP1,MVD,MVK,ISPD,FDPS
REACTOME_SIGNALING_BY_WNT	PATHWAYS	Up	0.000907441	0.0101362	0.439711	1.87052	1	62	PSMD12,PSMD14,PSMD1,PSMD10,PSMD7,PSMA7,PPP2R1B,CUL1,PPP2CA,PSMC6,PSME1,SKP1,CSNK1A1,PSMB1,PSMD13,PSMC4,PSMD9,APC,PSMB2,PSMD6,CTNNB1,PSMA4,PSMA2,PSMA6,PSMC3,PSMA1,PSMC1,PPP2CB,PSMA3,PPP2R5C
REACTOME_ANTIGEN_PROCESSING_CROSS_PRESENTATION	PATHWAYS	Up	0.000469925	0.0083025	0.430081	1.86969	0	71	PSMD12,SEC61B,PSMD14,SEC61G,PDIA3,PSMD1,PSMD10,PSMD7,PSMA7,PSMC6,PSME1,PSMB1,PSMD13,PSMC4,PSMD9,PSMB2,PSMD6,SEC61A1,PSMA4,PSMA2,PSMA6,PSMC3,PSMA1
GSE22886_IGG_IGA_MEMORY_BCELL_VS_BLOOD_PLASMA_CELL_DN	IMMUNOLOGIC	Up	0.0004995	0.00356528	0.364671	1.86766	0	190	FNDC3A,GOLT1B,CHPF,SLC33A1,ZCCHC6,TFG,IBTK,FUT8,XPNPEP1,STAM,ARFGAP3,CTBS,NFYC,TMF1,UFL1,API5,SSR3,ERAP1,DICER1,PARP2,GFPT1,EIF1AY,UFSP2,QPCT,FNDC3B,GLT8D1,C1GALT1C1,SPTLC1,TMX2,HSD17B8,WDYHV1,SEC24A,MTX2,UGGT1,LEPROTL1,PDHX,GOT1,BIRC2,C1orf27,PDK1,ARPC1A,CCNH,SEPT10,PPIP5K2,PTRH2,MAGT1,SERINC3,TSG101,ADIPOR1,IGF1,NSF,IMPAD1,GOLPH3L,WFS1,IFI35,HERPUD1,WRB,MRPS22,C7orf49,CLINT1,CDC73,ETNK1
HALLMARK_PROTEIN_SECRETION	HALLMARK	Up	0.000458085	0.00419604	0.404994	1.86712	0	96	ANP32E,COG2,BET1,ARFIP1,USO1,STAM,ARFGAP3,LMAN1,VAMP7,NAPG,STX12,VAMP4,TPD52,RAB14,DOPEY1,ZW10,COPE,COPB2,COPB1,SCAMP1,KRT18,SEC24D,ARFGEF2,CAV2,TMX1,OCRL,SSPN,AP2B1,SEC22B
GO_ANDROGEN_RECEPTOR_SIGNALING_PATHWAY	GO_BP	Up	0.00219394	0.0268055	0.482522	1.86387	4	41	MED30,MED14,FHL2,RNF4,RNF14,MED4,MED1,NCOA4,THRAP3,NR1I3,KAT5,UBE3A,CTNNB1
GSE17721_PAM3CSK4_VS_GADIQUIMOD_6H_BMDC_DN	IMMUNOLOGIC	Up	0.000501253	0.00356528	0.362808	1.86275	0	192	GAST,FNDC3A,PAPD4,PRPF38A,G3BP2,TFG,DPF1,FUT8,ELF1,FEZ2,PSMD7,USP47,MITD1,RBBP8,CUTC,LUC7L3,RNF34,KATNA1,NUB1,GRID2,KBTBD4,TXLNB,SGCB,ADAM23,NEUROG3,LIPA,MET,PLCL2,TMEM209,INTS4,LRRK2,SH3BP2,C9orf3,FLNC,GUK1,FBXW11,COL6A3,PELI1,STAG2,CNIH4,MAGOHB,RAB9A,SEPT10,GABRQ,TAF1B,SMAD1,COX15,DNAJA2,CPNE3,ACTRT2,CXCL11,SMPDL3A,LRR1,ABCG2,BNIP2,STXBP3,WDR43,PTH,EMB,IFI27L2,ATP11B
DEBIASI_APOPTOSIS_BY_REOVIRUS_INFECTION_UP	PATHWAYS	Up	0.000545554	0.00843697	0.340729	1.86233	0	308	TGDS,FHL2,EIF4E,MOB4,DNAJB9,BET1,PDCL,BACH1,ZBTB6,DCTN6,TIMM17A,GNA13,NECAP1,RAB21,ARHGAP5,HOXA5,UBA3,ANAPC10,ZNF24,CXCL10,STX3,KIAA1033,CLK1,BUB3,UBE2V2,LSM6,WTAP,ITCH,GEMIN2,PANK3,KIN,DNAJB6,TAC1,NUPL1,THOC2,NMI,MAP2K4,RCHY1,TAF1A,FAM175B,DDIT3,ZNF330,PRPF4B,PPP3CB,ZEB2,PGGT1B,RSRC2,ATF3,PRKAA1,KAT5,THUMPD1,CASP7,RLF,SREBF1,SECISBP2L,RSAD2,BNIP1,TADA2A,BLZF1,SNRK,CEBPG,PLSCR1,PITPNB,ISG20,RCAN1…
RAMALHO_STEMNESS_UP	PATHWAYS	Up	0.000516262	0.00832258	0.359989	1.86176	0	199	PPP1R2,PSMD12,RNF4,PEX7,SUCLG2,LIMA1,ADAM9,GLO1,BACH1,PACRGL,SEC23A,STAM,RAB18,SLC7A6,PPP2R1B,DICER1,WBP5,C5orf51,MTMR10,SMAD2,ZCCHC10,DNAJB6,RARS2,CPXM1,ZNF639,ACAT2,SEC23IP,RSRC2,CWC22,RYK,TXNDC9,NDUFAF1,KLHL7,MPDU1,ITGA6,RRN3,XRCC5,UPP1,BLZF1,EIF3J,ZNF644,LAPTM4A,SMARCAD1,PHTF2,SRSF3,NUP35,MED23,KANK3,GHR,SMAD1,TNPO1,SNRPC,IMPAD1,TGS1,RNF145,IARS2,CRTAP,UMPS,FHL1,ERCC5,ELOVL6,ARCN1,PPA1,STXBP3…
GSE2405_0H_VS_9H_A_PHAGOCYTOPHILUM_STIM_NEUTROPHIL_DN	IMMUNOLOGIC	Up	0.00049975	0.00356528	0.360287	1.85851	0	196	RBBP4,RPS6,NUDT21,SEPW1,FABP5,RPL37A,RPL37,TPM3,RBMXL1,LCK,HNRNPU,HNRNPC,HSPA8,TUBB,NUCKS1,ATP6V1G1,CAPZB,ANXA2,CHCHD2,RPL10,ACTR3,TBCA,PSME1,CNBP,UBE2D3,TUBA1B,RPS21,SDHD,LDHA,RPL23,RAP1B,DYNLT1,ZSCAN2,GDI2,MRFAP1L1,SRSF3,TPT1,CHST10,CDC123,MCM7,DAZAP2,RPL38,LIMD2,CCT5,PSMA6,RPL22L1,PPIA,PSMC3,PSMA1,RPL30,AKR1A1,EIF4B,ATP5F1,HMGB1,RPL34,ARL6IP1,RPS18,SRSF2,EIF4A1,RPL3,RPL31,RPS14,ARPC3,PCNA,SERB…
GO_PROTEIN_LOCALIZATION_TO_ENDOPLASMIC_RETICULUM	GO_BP	Up	0.000969932	0.0158686	0.386373	1.85813	1	123	SPCS2,SEC61G,SRP72,PDIA3,RPS6,RPL37A,RPL37,SSR3,SRP54,BCAP29,RAB3GAP2,HSPA5,RPL10,SRP68,SRP9,ANK2,RPS21,SRP19,RPL23,BCAP31,SEC61A1,RPL38,GRIK5,VAPA,RPL30,KDELR3,RPL34,ANKRD13C,RPS18,RPL35A,RAB10,RPS20,RPL3,SEC63,RPL31,RPS14,RPLP1,RPL3L,SPCS1,RPS28,KDELR2,RPL41,RPL12,ZFAND2B,RPL22,RPL19,CHMP4A,FAU,RPL35,RPS4X,RPL36A,RPS25,RPL18,RPL11,SEC16B,RPS29,RPS16,RAB3GAP1,RPL5
SCHMIDT_POR_TARGETS_IN_LIMB_BUD_UP	PATHWAYS	Up	0.00299658	0.0243566	0.544498	1.85802	6	25	INSIG1,NSDHL,HMGCS1,ACAT2,SQLE,IDI1,ZMAT4,FDFT1,TM7SF2,CYP51A1,STARD4,MSMO1,ELOVL6,ACLY,MVD,MVK,LDLR,FDPS
ZHANG_BREAST_CANCER_PROGENITORS_UP	PATHWAYS	Up	0.000570776	0.00849359	0.329396	1.85549	0	407	TRMT11,SLMO2,ANP32E,ARL6IP6,PEX7,ABHD13,SLC20A2,MOB4,TGFA,G3BP2,UCHL5,BET1,ZNF148,KIF16B,TIMM17A,TAF2,SUCLA2,HNRNPA3,UBA3,ZNF24,PANK1,NFU1,HNRNPU,SLC39A10,BCAP29,USP1,RBBP8,CASP8AP2,TNIK,ECT2,RNF6,TMEM33,ZNF770,HOOK1,IK,CLDN12,TASP1,NAE1,DLAT,SETX,CD24,RNF128,EID1,ACAT2,NFYB,AZIN1,SNRPB2,SYNCRIP,IMMP1L,MTDH,VBP1,TOPBP1,RIF1,FARSB,CAV2,SMCHD1,VDAC3,ERI2,SKA2,MDH1,ENPP3,ITGA6,MET,ZNF841,TMEM209,XRC…
WONG_PROTEASOME_GENE_MODULE	PATHWAYS	Up	0.000892459	0.0101259	0.460791	1.85435	1	49	PSMD12,PSMD14,PSMD1,PSMD10,UBA3,PSMA7,UBR7,USP1,UBA6,USP8,PSME1,PSMB2,SIAH2,UBE3A
GSE1432_CTRL_VS_IFNG_1H_MICROGLIA_DN	IMMUNOLOGIC	Up	0.000494315	0.00356528	0.362533	1.85311	0	187	GAST,STK38L,TRAPPC4,RGS16,KIF26B,BACH1,RBM7,MAT2B,GTF2B,DGUOK,SETD4,CXCL10,MFAP3,HBS1L,B4GALT4,MTNR1A,PLCH2,USP8,SKP1,GIMAP5,CKMT2,TWF1,PPP1R7,CLP1,C10orf88,NET1,TUBB4A,TMX1,PSMB2,ZNF226,PSG5,NEUROG2,PELI1,ACTR6,ERH,UFC1,SMAP1,HPSE2,FBXL5,SLCO1B1,SHOC2,CRTAC1,CXCL11,CDC5L,GOLPH3L,SCN1A,ZNF267,GFM1,ZIC3,ANGPTL4,CTNNBL1,OR2F1,GGNBP2,RBX1,PPA1,SCYL3,CCNL1,GBP1,GNG10,MRPS28,CHMP5,CXCL14,FAM131B,PAK1
GO_GOLGI_VESICLE_TRANSPORT	GO_BP	Up	0.000547645	0.012144	0.338408	1.85254	0	306	MCFD2,GOLGA5,SEC23B,TMED9,EXOC2,TRAPPC4,COG2,TGFA,SCFD1,EPS15,MIA3,TFG,BET1,ARF4,SEC23A,RAB1A,USO1,DCTN6,COG3,KIF16B,ARFRP1,KIF22,ARFGAP3,ARL1,LMAN1,VAMP7,NAPG,SEC24B,KLHL12,VAMP4,CD59,RAB14,BGLAP,ZW10,BCAP29,UVRAG,RGPD6,PPP6R3,COPE,DYNC1I2,COPB2,KLHL20,COPB1,ANKRD28,ANK2,SCAMP1,SEC23IP,CNIH3,COG8,KRT18,VAMP5,SEC24D,PREB,SPTBN2,ARFGEF2,SEC22A,COPG2,SNX8,SEC24A,NBAS,VPS41,ERGIC2,RAB6B,DCTN4,SEC22B…
GSE21360_SECONDARY_VS_TERTIARY_MEMORY_CD8_TCELL_UP	IMMUNOLOGIC	Up	0.00049776	0.00356528	0.359013	1.85137	0	195	SEC23B,GOLT1B,TBCE,GMPPA,IDE,NFYC,OXSM,SDHB,TPD52,CDC23,HNRNPC,ZNF706,ALAS1,LSM4,AGPS,GEMIN2,ACTR3,CCDC59,BMS1,NUPL1,DHRS7B,GNL3,HNRNPK,TAF1A,PSMD13,CALU,PNP,MTX1,VBP1,LETM1,TMEM11,MNAT1,HIGD1A,COX8A,TCERG1,MMACHC,PLAA,MTX2,NDUFA8,SCD,BNIP1,TADA2A,RPP30,GOT1,RFC5,SMS,LSM7,MRPL39,CYP51A1,RMI1,B3GNT2
GSE32986_UNSTIM_VS_GMCSF_AND_CURDLAN_LOWDOSE_STIM_DC_UP	IMMUNOLOGIC	Up	0.00049975	0.00356528	0.358521	1.8494	0	196	SCML1,PSMD14,SBF2,C4orf46,CYCS,BTBD3,RTTN,SRPK1,H3F3B,FRMD4B,FAM96B,EAF2,SCOC,STIP1,EIF5B,ALAS1,ECT2,ALDOC,ING2,NUPL1,HSPA14,SSFA2,HSD17B12,GBE1,FAM162A,IL1RAP,LACTB,SASS6,FARSB,MNAT1,AP2B1,FAM3C,GOT1,RFC5,POLE2,EBP,PFDN2,NUP35,IL18R1,NANP,POLR2H,ATAD2,IL1RN,CEACAM1,U2AF1,EXOSC8,UBA2,LRR1,PTPN3,TK1,TPI1,ENO1,APEX2,LRP8,PGAP1,EPS8,CLIC4,WDHD1,ACLY,SEC13,TMEM154,C12orf4,TIPRL,HBEGF,LY86,SUV39H1,MAP…
GSE24142_ADULT_VS_FETAL_EARLY_THYMIC_PROGENITOR_DN	IMMUNOLOGIC	Up	0.000497265	0.00356528	0.358335	1.84612	0	194	SPCS2,PSMD12,KLHL9,PSMD14,LYPLAL1,USO1,TMEM60,PSMD7,SEPT8,SREK1IP1,EPDR1,AK3,SSR1,TPD52,SLC35B1,NDUFS1,ZW10,CMPK1,GGT1,HCCS,DDC,HIF3A,PPP2CA,FBLN1,RARS2,DERA,CACYBP,AQP1,SDCBP,POLR2F,ATP6V1A,UBE2D3,PDSS1,TMEM97,GZMB,NUP37,TMEM167A,VDAC3,MAGOH,ERGIC2,ITGA6,IGF2BP1,S1PR1,TUBA8,GOT1,IDH3A,BARD1,ERP44,CIAPIN1,PERP,MSMO1,MRPL42,HBB,RRAS2,ABCG2,COPS5,CALML3,F2R,BCAT1,HPRT1,MVD,DNAJC24,DSTN,TMEM165,TRIM…
GSE22886_NAIVE_CD4_TCELL_VS_12H_ACT_TH1_DN	IMMUNOLOGIC	Up	0.000496278	0.00356528	0.357925	1.84208	0	193	FASTKD3,PSMD14,EIF2S2,MCTP2,DHDDS,LIMA1,BET1,ERLIN1,PSMD1,GABPB1,NUP153,HMGCR,ENOPH1,NSDHL,SNRNP40,MLH1,RNF34,FEN1,TMEM33,NDUFV2,BMS1,MTCH2,CACYBP,CDC7,EIF2S1,SEC24D,GTF2A2,FAR2,DDX18,HIGD1A,PLAA,P4HA2,CSNK2A1,ERGIC2,GOT1,SLC2A1,POLR3K,COL6A3,RMI1,CMAHP,GNG4,MCM7,MED27,RAD51,TGS1,NARS,U2AF1,UMPS,SDC4,PSMA1,MRPL22,TPI1,ELOVL6,SFXN1,RFC4,ETNK1,C1D,HPRT1,COX17,CCT8,PCNA,SNRPE,TMEM165,PSMA3
GSE7460_CTRL_VS_TGFB_TREATED_ACT_TREG_UP	IMMUNOLOGIC	Up	0.000493583	0.00356528	0.359506	1.84024	0	188	PSMD12,STT3A,UCHL5,SLC16A1,ATP10A,TMEM168,MLX,STK39,HNRNPA3,WBP4,FLJ37505,RBMXL1,THOC6,LTN1,ENOPH1,ENPP4,USP1,CYB5B,GFPT1,ANXA2,UBE2N,DONSON,GTF2E2,EIF2S1,AFG3L2,RAD54B,SEC24D,RIF1,PDSS1,METAP2,ETAA1,TMX1,SLA,EXOSC3,EIF3J,HAUS6,IL18RAP,ERP44,DSCR3,CYP51A1,RIOK1,KCTD9,DNTTIP2,SERINC3,EPT1,KRR1,MRPL22,ANKRD13C,HIF1A,SLBP,LRP8,TMPO,KIAA1524,PSMC1,HPRT1,EMB,EBI3,CHEK1,MTM1,GIMAP8,STX7,TMEM181,STOML2,…
GSE11924_TH1_VS_TH2_CD4_TCELL_DN	IMMUNOLOGIC	Up	0.000497018	0.00356528	0.359518	1.83989	0	189	MCFD2,TMED9,TFG,CANX,IBTK,ARF4,FAM20B,RAP2A,GHRL,RAB1A,TMEM167B,TMEM168,ERLIN1,HSPA13,MTMR6,FYTTD1,SEPW1,GZF1,NUS1,ADAM12,TBK1,IQCF1,GFPT1,HCCS,CCR3,LIX1,C1orf194,MMP10,KIAA1468,VAMP5,WDFY4,HSD17B12,HSD17B3,BCAR3,MGAT4C,RSU1,SPEG,ZMAT4,TCF21,RAP1B,SEC22B,MAP3K2,MYOCD,ARID3A,OAT,LAPTM4A,BCL2L15,RABL3,C19orf33,DSCR3,TMEM106B,YIPF5,NIPSNAP3A,BTAF1,ARV1,SLC35F5,GOLPH3L,HIGD2A,PNMA5
REACTOME_ACTIVATION_OF_NF_KAPPAB_IN_B_CELLS	PATHWAYS	Up	0.000907441	0.0101362	0.431989	1.83767	1	62	PSMD12,PSMD14,PSMD1,PSMD10,PSMD7,PSMA7,CUL1,PSMC6,PSME1,SKP1,PSMB1,PSMD13,CHUK,PSMC4,PSMD9,PSMB2,PSMD6,FBXW11,PSMA4,PSMA2,PSMA6,PSMC3,PSMA1
GSE2770_IL12_AND_TGFB_ACT_VS_ACT_CD4_TCELL_6H_DN	IMMUNOLOGIC	Up	0.00049776	0.00356528	0.356062	1.83616	0	195	TFG,PDCL,DDX39B,SAR1A,MANF,GRPEL1,GMPPB,FRMD4B,IL15RA,ZNF207,CXCL10,TMEM39A,TNF,STIP1,BGLAP,NIPA2,HSPA8,HSPA5,UBE2N,RNF34,HN1L,DNAJB6,MTCH2,ACACA,SEC24D,FUBP3,GZMB,SGCB,RPN2,WARS,PRF1,CSNK2A1,FBXO4,USP6NL,PDIA6,DYNLT1,NOP10,PFDN2,IL18RAP,EED,MAGOHB,FES,KIAA0040,IL18R1,AK2,PTRH2,FUT7,IMPAD1,SLC35F5,PTGER4,LIF,TPM4,IFI35,RRAS2,GCH1,SNCA,SRSF2,LRP8,EIF4A1,IL12RB2,COX17,CD55,MAT2A,TBX21,VCL,B4GALT2,T…
GSE21927_SPLEEN_C57BL6_VS_EL4_TUMOR_BALBC_MONOCYTES_DN	IMMUNOLOGIC	Up	0.000502008	0.00356528	0.358351	1.83568	0	191	FASTKD3,SEC61B,MOB4,STAM,MORF4L2,RAB11A,NAPG,GRPEL1,ANAPC10,PSMA7,UBA5,SKIV2L2,FANCL,PARP2,NDUFS1,HSBP1,NUP88,HSPA8,SNRNP40,ZNF706,PDIA4,LSM4,HN1L,AFG3L2,MRPS14,CALU,CTNNAL1,CHUK,TMEM11,RAB8B,MNAT1,COX8A,POLR2D,WARS,CSNK2A1,XRCC6,C4orf27,RPP30,EIF3J,CRELD2,IL18R1,ERH,DNTTIP2,GSPT1,POLR2H,MCM7,ATAD2,IARS2,RNF25,HSPA9,ORC6,PRIM1,NXT1,SLBP,SNRPF,NSMCE4A,SNRPE,GNL2,SERBP1,MCM4,EMG1,EPRS,CLPX,SHFM1,SE…
KAUFFMANN_MELANOMA_RELAPSE_UP	PATHWAYS	Up	0.000909091	0.0101362	0.436286	1.83484	1	59	ORC4,SUMO1,XRCC5,RFC5,FANCA,CCNH,CDC6,MCM7,RAD51,PPIA,MCM6,ORC6,BLM,GINS2,RFC4,FANCD2,PCNA,CHEK1,CDC45,MCM4,MSH2,DEK,RAD18,MSH6,SMC2,DCLRE1A,CHEK2,TDP1
GENTILE_UV_RESPONSE_CLUSTER_D6	PATHWAYS	Up	0.00174825	0.0166601	0.493937	1.8329	3	35	LPAR1,IGF2BP3,CSTF3,HNRNPU,RAB14,HMGXB4,NCK1,MFAP1,NFYB,BCAR3,IFNGR2
WUNDER_INFLAMMATORY_RESPONSE_AND_CHOLESTEROL_UP	PATHWAYS	Up	0.00136302	0.013805	0.438808	1.82906	2	56	GAST,SLC16A1,PDIA4,AIF1,TFF3,CASP7,UPP1,CTRB1,DUSP28
GSE2706_R848_VS_R848_AND_LPS_8H_STIM_DC_DN	IMMUNOLOGIC	Up	0.000497018	0.00356528	0.358692	1.82591	0	182	FNDC3A,ALG2,PAPD4,GOLT1B,MGAT2,BET1,ARF4,SEC61G,RBM7,HSPA13,MORF4L2,SAR1A,SELK,RPS6KC1,SSR1,TARP,UGP2,IQCG,IL23A,MMP10,ANKRD28,RALA,DEPDC7,ZNF300P1,OSTC,NUDT11,CRLF2,SPAG9,PRSS23,WARS,SERPINB1,SIAH2,OSM,MET,RAP1B,RRN3,ZFPM2,ARL5B,SLC2A5,CCDC159,PIGA,BIRC2,UAP1,PELI1,PRDM9,UNC5C,DNAJA2,MAGT1,PPP4R2,TMED2,RNF19A,HLA-DOB,HSD17B14,C17orf58
GO_STEROID_BIOSYNTHETIC_PROCESS	GO_BP	Up	0.00095648	0.0158067	0.386634	1.8258	1	111	LBR,CYP19A1,GGPS1,MED1,ACBD3,C14orf1,ACOT8,HMGCR,INSIG1,SCP2,NSDHL,HSD17B1,STARD5,HMGCS1,CNBP,SQLE,HSD17B12,HSD17B3,HSD17B8,PRKAA1,IDI1,CYP2R1,HSD17B7,FDFT1,TM7SF2,EBP,SDR42E1,CYP51A1,INSIG2,LHB,IDI2,HSD17B14,ARV1,MSMO1,CYP17A1,AKR1D1,FDX1L,ACLY,HSD3B1,MVD,HSD17B2,MVK
GRABARCZYK_BCL11B_TARGETS_UP	PATHWAYS	Up	0.000469043	0.0083025	0.414631	1.82574	0	75	ATP5E,USO1,ZNF678,PDCD6IP,MREG,NUS1,TARP,MAPK6,AGPS,SLC30A9,ANXA2,SPOPL,ACACA,GMFB,S100A4,TMEM167A,PRF1,ITGB7,C5orf56,PPIP5K2,ANKRD46,SLC35F5,U2AF1,TRUB1,JAK1,MYCN,USP44,DENND1B,NKG7,TRAM2,CTSW,PRKAR2B
BIDUS_METASTASIS_UP	PATHWAYS	Up	0.000510465	0.0083025	0.34978	1.82428	0	208	SLMO2,RBBP4,MED14,EIF4E,COPS8,YWHAE,C5orf22,TARDBP,SEC23A,PSMD10,MLLT10,SEC24B,LARP4,PREPL,NUP153,HBS1L,HNRNPU,CDC23,AZI2,HNRNPH3,HMGXB4,CRY1,P4HA1,ECT2,FEN1,TMEM33,PPP2CA,RAB28,HNRNPK,AZIN1,SQLE,MTDH,VBP1,PTP4A1,G3BP1,ATF2,RRN3,DCTN4,TRA2B,SNRNP27,DBF4,AMD1,HNRNPR,CEBPG,RFC5,SMS,CAND1
GO_REGULATION_OF_CELLULAR_AMINO_ACID_METABOLIC_PROCESS	GO_BP	Up	0.000457038	0.010789	0.425284	1.82337	0	66	PSMD12,PSMD14,PSMD1,PSMD10,PSMD7,PSMA7,PSMC6,PSME1,PSMB1,PSMD13,AZIN1,PSMC4,PSMD9,APC,PSMB2,PSMD6,SIRT4,PSMA4,PSMA2,PSMA6,PSMC3,PSMA1
GSE7460_CD8_TCELL_VS_TREG_ACT_DN	IMMUNOLOGIC	Up	0.0004995	0.00356528	0.35567	1.82156	0	190	TRMT11,PSMD12,PRPF38A,COPS8,LIMA1,CCDC115,VAMP7,ZNF24,MIER3,SSR1,UBA5,BUB3,AHCYL2,ANKDD1B,ANKRD28,EIF2S1,KLHL2,HSPA14,OSTC,PSMD13,RAD54B,TNFRSF18,FUBP3,SMC3,FARSB,NUP37,ATP11C,POLR2D,TMX1,ERI2,FNBP1L,CENPM,C4orf27,ERI1,RFC5,PHTF2,FES,CDC27,ADSS,ACTR6,SPCS3,EXOC8,CTDSPL2,MCM7,TSG101,SSX2IP,NUP93,NAMPT,NXT2,RWDD3,PSMA4,SNUPN,SRSF10,GALNT9,ACSL1,GEN1,MED19,ANKRD13C,GINS2,CEP57L1,DDX1,KIAA1524,TINF2,…
GSE22432_CDC_VS_COMMON_DC_PROGENITOR_DN	IMMUNOLOGIC	Up	0.000501253	0.00356528	0.353664	1.8158	0	192	TXNDC5,LBR,SUCLG2,SLC16A1,GLO1,DDX39B,MORF4L2,FYTTD1,MANF,MB21D1,TNF,FANCL,BCAP29,SNRNP40,BUB3,TCP1,LSM6,ECT2,MLH1,UBE2N,CCBL2,HN1L,DTWD1,ADORA2B,OSTC,FAM124B,G3BP1,NUP37,HSD17B7,LYPD3,ETF1,DARS,SEC61A1,PPA2,OAT,PHTF2,MEI1,TNFRSF17,PSMG2,CCNH,ATAD2,CD48,WLS,PTPRO,OSGEP,SRSF10,DHX9,SYPL1,GFM1,SET,ABCG2,CFDP1,FRMD3,FITM1,MYO3A,IFNGR1,HPRT1,EMB,IRF6,NFATC2,DIS3,CDC45,SUV39H1,RWDD4,YWHAQ,UBE2T
GSE33425_CD161_HIGH_VS_NEG_CD8_TCELL_DN	IMMUNOLOGIC	Up	0.0005	0.00356528	0.352084	1.8158	0	197	ANXA7,KLHL9,HIAT1,PEX7,PSMD14,SUCLG2,SBF2,DNAJB9,GLO1,BACH1,ATP5E,FUT8,KIF16B,FOXN2,ALG5,SEPT2,MTPN,TPD52,ANXA2,MINOS1,DLAT,SCAMP1,S100A6,SNRPB2,IMMP1L,VBP1,S100A4,THUMPD1,STT3B,TMEM167A,CD9,RSU1,VMP1,KLHL7,SSPN,ITGA6,UBE3A,YIPF4,ARID3A,OAT,SH3BGRL2,PDE8A,ACTR2,SMPDL3A,SLC25A15,ITM2B,GIMAP4,IL15,ENO1,SFXN1,S100A10,PTPN22,EPS8,EMB,FAM105A,PPP2CB,BMX,HRSP12,MTM1,GNL2,INPP5A
GSE3982_MEMORY_CD4_TCELL_VS_TH1_DN	IMMUNOLOGIC	Up	0.000501253	0.00356528	0.353581	1.81537	0	192	PSMD12,PSMD14,CKS1B,CALML4,STIP1,GGT1,P4HA1,HN1L,MFAP1,KIN,NDUFV2,SLC25A46,DLAT,RALA,SQLE,CALU,GTF2A2,PDSS1,NUP37,WARS,SLA,PSMB2,AP2B1,SCD,CSNK2A1,SERPINB1,XRCC6,ARL3,PSMD6,ORMDL2,CEBPG,EMP1,IDH3A,CXorf40B,POLE2,RCAN1,FES,CDC6,AK2,VDAC2,NAMPT,DTL,PERP,QPRT,SDC4,MCM6,NCAPG2,ORC6,TPI1,BLM,ENO1,TCTN3,GINS2,NDUFAF3,CDCA8,MCM5,PDE4D,GINS1,SCN3A,PSMA3,GNL2,MSH2,MRPL13,SLC25A32,HELLS,LDLR,FILIP1L,VRK1,M…
GRAHAM_NORMAL_QUIESCENT_VS_NORMAL_DIVIDING_DN	PATHWAYS	Up	0.000468165	0.0083025	0.400815	1.81259	0	86	CKS1B,FABP5,CSF2RB,FEN1,GZMB,AMMECR1,VDAC3,CENPM,POLE2,NUP85,CDC6,CPA3,DTL,HBB,MCM6,TK1,PRG2,HBD,GINS2,RFC4,HAT1,MCM5,PCNA,XK,GINS1,CHEK1,CDC45,MCM4,MSH2,CDC25A,VRK1,MCM2,SMC2,MELK,AQP3,DHFR,TRIP13,KIAA0101,CDK1,ATP5G3,CSE1L,RFC3,ZWINT
GO_MATURATION_OF_5_8S_RRNA	GO_BP	Up	0.00127334	0.0189609	0.517463	1.81088	2	28	SKIV2L2,ABT1,EXOSC10,RPS21,ERI2,EXOSC7,MPHOSPH6,RPF1,ERI1,EXOSC3,EXOSC8,C1D,PES1
KEGG_STEROID_BIOSYNTHESIS	PATHWAYS	Up	0.0041425	0.0314262	0.59947	1.80941	9	16	NSDHL,SQLE,HSD17B7,LIPA,FDFT1,TM7SF2,EBP,CYP51A1,MSMO1
GSE13485_DAY1_VS_DAY7_YF17D_VACCINE_PBMC_DN	IMMUNOLOGIC	Up	0.0004995	0.00356528	0.352421	1.80492	0	190	KMO,SRBD1,SNX6,CALML4,SUCLA2,ANAPC10,CXCL10,KLHL12,TLR4,CD58,FANCL,AZI2,RBBP8,NMI,SFT2D1,C2orf47,C1GALT1C1,DDX60,TRIM69,TET2,ATP11C,CASP7,WARS,SKA2,RSAD2,LINC00487,RFC5,PLSCR1,CAPZA1,DPH3,PHF11,COMMD10,NEXN,MYOF,ZBP1,YIPF5,TBC1D23,KLHDC7B,IL1RN,PSMA4,RIN2,TRIM5,MRPL42,LRR1,DDX60L,LAMTOR3,OAS3,OAS1,OAS2,COPS5,GCH1,SERPING1,ZNF41,CCDC90B,GBP3,RTP4,GBP1,MRPS28,CHMP5,SNAPC5,IFNAR1,GINS1,MSH2,OASL,MRP…
GSE22886_UNSTIM_VS_STIM_MEMORY_TCELL_DN	IMMUNOLOGIC	Up	0.000501253	0.00356528	0.351423	1.8043	0	192	RBM12,DERL1,CTR9,RAB1A,DCTN6,ERLIN1,TAF2,SDHB,PSMA7,FANCL,HNRNPF,SLC35B1,HSPA8,BCAP29,BUB3,DNAJB6,TAF1A,SNIP1,HSPA14,ELOVL1,CTNNAL1,DDX18,TCERG1,WARS,PLAA,MPDU1,MAGOH,FKBP1A,DBF4,COQ3,AMD1,HNRNPR,RPP30,IDH3A,BARD1,MRPL39,ELL2,EED,ABHD10,CDC123,VDAC2,RNF19A,NXT2,TGS1,U2AF1,PIGF,DHX9,NAA50,SDC4,NCBP1,TPI1,PRIM1,IMPA1,APEX2,SNRPF,REEP5,IL12RB2,MRPS28,SNRPD1,MOB1A,MAT2A,RABGGTB,TCF12,MRPL13,DHX15,ARP…
GSE44649_NAIVE_VS_ACTIVATED_CD8_TCELL_MIR155_KO_UP	IMMUNOLOGIC	Up	0.000497265	0.00356528	0.350165	1.80403	0	194	PSMD12,RNF4,HIAT1,CHPF,PRPF38A,EIF2S2,ZCCHC6,DNAJB9,MGAT2,CGGBP1,MAPRE1,CCDC115,MORF4L2,MSX2,MED1,PHF23,HNRNPA3,UBA3,TADA1,SLC7A6,VAMP4,SLC20A1,TBK1,PARP2,ENOPH1,WBP5,UBE2N,CNOT8,MFSD1,OSTC,RBM17,PNN,CHMP1B,GPD2,TCERG1,SBDS,SERPINB1,PDXK,FAM3C,SH3BP2,FBXW11,MRFAP1L1,LCOR,USF1,KCTD9,GSPT1,ZC3H15,GNAO1,NAMPT,USP38,CPA3,PAIP2,TIMM23,UMPS,ARCN1,PPA1,SLBP,TIMM17B,SLC38A2,ARPC3,TINF2,CCL4,PCNA,IFRD1,RA…
GSE17721_0.5H_VS_24H_PAM3CSK4_BMDC_DN	IMMUNOLOGIC	Up	0.000497265	0.00356528	0.349505	1.80063	0	194	BET1,TBCE,CLK4,ATP5E,C11orf58,USP47,KCTD14,LACTB2,SPRYD7,KCNA3,PMPCB,PPP1R11,SEC14L1,LUC7L3,CNOT8,DNAJB6,DYNLT3,CCNT1,COPB1,TMED5,ACSL5,NUB1,HSD17B12,SEC24D,PDZRN3,TXLNB,TM2D3,FAM103A1,NET1,CD9,ZDHHC20,KLHL7,SCD,FBXO4,ERGIC2,ZNF841,ZC3H11A,CAPZA1,LAPTM4A,EIF1AX,C1orf27,ZNF451,MYOF,TRPC4AP,CDC27,GHR,HDAC2,SERINC3,CPNE3,METTL20,HECTD1,CHAC2,DYNLRB1,UBE2B,ASH2L,GORASP1,BPNT1,ITM2B,LIF,HSPA9,COMMD6,T…
REACTOME_ANTIGEN_PRESENTATION_FOLDING_ASSEMBLY_AND_PEPTIDE_LOADING_OF_CLASS_I_MHC	PATHWAYS	Up	0.00419463	0.0316973	0.562013	1.79965	9	20	CANX,SEC23A,PDIA3,SEC24B,ERAP1,HSPA5,SEC24D
HONMA_DOCETAXEL_RESISTANCE	PATHWAYS	Up	0.00260191	0.0221146	0.493677	1.79902	5	32	ATP5E,TUBB,HSPA5,UFM1,TUBA1B,RPN2,MAD2L2,CTNNB1,RPL38,DYNLL1,ENO1,S100A10,GAPDH,CALR,CFL1,MRPS6,MRPL17,GSTP1,MX1,GNB2L1,SQRDL,PDCD5,COX7C,APRT,PPP1R14B,ANAPC7
GSE5099_UNSTIM_VS_MCSF_TREATED_MONOCYTE_DAY7_UP	IMMUNOLOGIC	Up	0.000497018	0.00356528	0.352179	1.79601	0	185	HIAT1,POMP,TMEM168,HSPA13,CTBS,VAMP7,DNAJC15,PSMD10,ZHX1,TRAM1,KIAA1033,PCMT1,CMPK1,LRIF1,GABPA,SH3GLB1,SACM1L,CNBP,KIAA1468,SQLE,PNP,FAM162A,UBE2D3,SENP7,ZBTB1,METAP2,PNN,NUP37,VPS41,TMEM167A,RLF,ERI2,MUT,NUDT12,SS18L2,RSRC1,OSBPL9,BTBD1,MED10,MRPL39,ALDH18A1,RAB9A,CD28,YIPF5,DAZAP2,CCT5,AP3S1,SRSF10,CDC5L,PIGF,COMMD6,SNX5,ZNF157,CPSF3,ARHGAP30,NSMCE4A,ETNK1,SEC63,HPRT1,ATP11B,CHD9,PPAPDC1B,AKIR…
BIOCARTA_CDC42RAC_PATHWAY	PATHWAYS	Up	0.00455675	0.0338389	0.59412	1.79326	10	16	CDC42,ACTR3,RHOA,ARPC5,ARPC1A,ACTR2,ARPC3,PAK1,ARPC2,ARPC4,RAC1
GSE22886_CD8_VS_CD4_NAIVE_TCELL_UP	IMMUNOLOGIC	Up	0.000502008	0.00356528	0.349842	1.79209	0	191	KLHL9,EXOC2,GALNT11,UCHL5,MGAT2,FAM114A2,GGPS1,ARL1,CKLF,GABPB1,PSMD7,ALG5,SEPT7,TARP,WDR5B,NCK1,TPM1,LRIF1,GLT8D1,DYNLT3,MTCH2,DNAL4,MICAL2,MED8,PNP,SLC4A1AP,APTX,MNAT1,LAX1,HIGD1A,TXNDC9,NDUFAF1,ERGIC2,MUT,STX6,ORMDL2,DARS,LYRM2,PLSCR1,CXorf40B,DSCR3,ZNF232,SUV420H1,IL18R1,ZMYM6,PDCD10,NPRL2,PEX13,ZFAND6,SLC25A20,ABCA11P,ISOC1,ARPP19,FECH,KIAA0232,ZMPSTE24,RRAS2,GGNBP2
GSE29615_CTRL_VS_DAY3_LAIV_IFLU_VACCINE_PBMC_UP	IMMUNOLOGIC	Up	0.000497512	0.00356528	0.353114	1.79051	0	178	HNRNPH2,MED30,ABHD13,DNAJB9,TFG,RAB1A,TMEM167B,GNA13,HSPA13,ESCO1,ACOT12,GTF2B,MTMR6,MZT1,FYTTD1,DPM1,ZNF24,CRYAB,SPTY2D1,HMGXB4,MAPK6,CRY1,FAM8A1,ZNF770,PPP2CA,WNK4,CCR3,LOC100128343,COIL,LYVE1,CAMKK1,SSFA2,NDEL1,TXNDC16,TMEM11,CHMP2B,SUMO1,YTHDF3,ETF1,B3GNT5,MAP3K2,ZNF644,LAPTM4A,FBXL3,MAGOHB,B3GNT2,SNX4,DNTTIP2,PPP4R2,PEX13,GAL3ST3,KBTBD2,DTL,DHX9,BCLAF1,HBB,SLC34A2,DPYSL3,ING3,COQ10B,SERPING1…
GSE13485_CTRL_VS_DAY1_YF17D_VACCINE_PBMC_UP	IMMUNOLOGIC	Up	0.000497018	0.00356528	0.350053	1.78194	0	182	ALG2,SELT,TTC33,MGAT2,C5orf22,BAG4,ARF4,SEC23A,KBTBD7,ZCCHC9,RAB21,MFAP3,ZUFSP,KLHL12,PAPOLG,PHF20L1,OR2L13,VPS33B,MTMR10,THAP1,ZCCHC10,FEN1,TMEM33,PPP2CA,MFAP1,KIN,DLAT,MAP2K4,HARS2,ERLEC1,BTBD10,PCTP,UNC50,DERL2,TTI2,RNF168,TM9SF2,RFC5,ZNF644,C1orf27,NUP35,MED23,SLC17A5,MTFR1,RP2,ABHD2,YIPF5,APPBP2,TBC1D23,GOSR2,ZNF200,DCUN1D1,LAMTOR3,DUSP11,C8orf76,COPS5,ARCN1,IMPA1,CCDC90B,SETMAR,CEP57L1,ZNF7…
GSE22886_IGM_MEMORY_BCELL_VS_BLOOD_PLASMA_CELL_DN	IMMUNOLOGIC	Up	0.00049975	0.00356528	0.345376	1.78159	0	196	FNDC3A,GOLGA5,SLC33A1,COPS8,YWHAE,RGS16,MIA3,IBTK,C5orf22,FUT8,TIMM17A,CTBS,ACBD3,SSR3,GMPPB,KCNA3,STIP1,GFPT1,EIF1AY,SSR2,UFSP2,HCCS,RNF34,FNDC3B,GLT8D1,RCHY1,C2orf47,NCOA4,TMX2,SNRPB2,UFM1,PSMC4,SGK1,SEC24A,NDUFAF1,CSNK2A1,LEPROTL1,UBE3A,PDHX,MICB,UBXN4,ALDH18A1,ZBP1,CDC123,GSPT1,PPIP5K2,HDAC2,SERINC3,CCT5,CETN3,MAN1A2,GOLPH3L,WFS1,ISOC1,IFI35,WRB,MFF,RINT1,AGGF1,NDUFAF3,POLR2K,ETNK1,HAT1,TRABD…
GSE14413_UNSTIM_VS_IFNB_STIM_NIH3T3_CELLS_DN	IMMUNOLOGIC	Up	0.000480769	0.00356528	0.368159	1.77979	0	130	GSPT2,PPP1R2,RNF4,SRBD1,MGAT2,MTFMT,SUB1,LARP1B,UBE2J1,SNX6,MRS2,NGRN,PANK1,CASP2,USP1,CMPK1,VPS33B,OTUD6A,UBE2N,HMGCS1,NAE1,DNAJB6,DYNLT3,RAB28,DHX29,ACACA,FGGY,EXOC6B,GTF2E2,EIF2S1
GSE5503_LIVER_DC_VS_PLN_DC_ACTIVATED_ALLOGENIC_TCELL_DN	IMMUNOLOGIC	Up	0.0005	0.00356528	0.344594	1.77717	0	197	GSPT2,ARL6IP6,SLC33A1,BIRC6,MGAT2,MED4,FAM20B,ADAM9,HSP90B1,KBTBD7,CSTF3,LIN9,FRS2,MTMR6,API5,UBA5,PARL,CYLD,ZNF706,CASP8AP2,NCF1,LRIF1,TASP1,NAE1,DTWD1,GNL3,FAM91A1,PLEKHA1,ZNF639,ATG4A,ZNF654,ZNF330,AZIN1,FAM49B,SLK,OPA1,TXNDC9,FKBP1A,DCTN4,PHTF2,SERAC1,PDCD10,MTMR4,ENTPD7,NSUN3,SMAP1,YME1L1,CCT5,RBM27,CHCHD1,ARHGAP19,KRR1,MSL3,PRKRIR,L3MBTL3,BLM,PAIP1,REEP5,ZNF708,EMB,PTCD3,ATAD1,FAM105A,C20or…
GO_POSITIVE_REGULATION_OF_LIGASE_ACTIVITY	GO_BP	Up	0.0014171	0.0202619	0.377065	1.77647	2	108	PSMD12,PSMD14,ANAPC16,RAB1A,PSMD1,PSMD10,PSMD7,ANAPC10,PSMA7,CUL1,CDC23,BUB3,UBE2N,PSMC6,PSME1,SKP1,PSMB1,PSMD13,PSMC4,PSMD9,ANAPC11,PSMB2,PSMD6,CDC16,FBXW7,CDC27,PSMA4,PSMA2,GORASP1,PSMA6,DCUN1D1,PSMC3,PSMA1,MASTL,XRCC4,PSMC1,CDC14C,CDC14B,UBE2D1,PSMA3
GSE41867_NAIVE_VS_EFFECTOR_CD8_TCELL_UP	IMMUNOLOGIC	Up	0.0004995	0.00356528	0.346823	1.77625	0	190	SLMO2,ANP32E,GOLT1B,STT3A,SNRPA1,CCDC34,GLO1,SEC23A,ARFGAP3,NGRN,HMGCR,NSDHL,NUCKS1,ALAS1,ACOT9,BBS10,DERA,SNIP1,PSMD13,LETM1,RAB8B,SGCB,HSD17B7,FAM118B,HIVEP3,WARS,VMP1,ANAPC11,TTI2,CENPM,CDC16,TRAPPC6A,ELL2,EED,PIGH,MTFR1,CBX3,CDC123,MRPS36,PEX13,CCT5,USP38,ARL5A,DTL,SNUPN,SAMHD1,SEH1L,MRPS5,C8orf76,AKR1A1,PCYT2,PROS1,G2E3,FBXO3,ZNF708,SEC63,NUBPL,PSMC1,MRPS28,PXMP4,FANCD2,SEC13,MVD,ROMO1,CCT8,…
GO_INTRA_GOLGI_VESICLE_MEDIATED_TRANSPORT	GO_BP	Up	0.00218818	0.0268055	0.453923	1.77505	4	43	GOLGA5,COG2,COG3,NAPG,RGPD6,COPE,COPB2,COPB1,COG8,COPG2,RAB6B,COPA,TRIP11,NSF,GOSR2,TRAPPC10
GUTIERREZ_MULTIPLE_MYELOMA_UP	PATHWAYS	Up	0.00478261	0.0351785	0.483813	1.77317	10	33	SELT,SUCLG2,CANX,SRP72,BTBD3,SSR3,HNRNPK,EID1,PTP4A1,ETF1,SEPT10,VDAC2
GSE8515_CTRL_VS_IL6_4H_STIM_MAC_UP	IMMUNOLOGIC	Up	0.000496278	0.00356528	0.344121	1.77104	0	193	STK38L,MCTP2,IBTK,VEZT,XPNPEP1,STAM,STK39,RAB11A,PSMD1,MRS2,NGRN,C18orf25,SEC24B,RAB14,CDC23,PCSK1,GFPT1,TBC1D8B,UFSP2,SMAD2,ANK2,C11orf95,SEC22A,DR1,RNGTT,SRR,MPL,ERLIN2,PLAA,KLRC3,CNGA3,CYP4F2,SS18L2,ZFPM2,STX6,BLZF1,DPF3,EIF1AX,AATK,MTFR1,TH,TAF1B,RP2,PLS1,ZNF329,SSX1,TMED2,CYP3A43,SIKE1,CMAS,SNUPN,ZNF702P,RMND5A,GALNT7,MEF2A,RANBP9,CHRNB3,LRCH1,SLBP,C1D,HPRT1,DNALI1,SLC12A5,ABCC9,MBNL2
GSE32423_MEMORY_VS_NAIVE_CD8_TCELL_IL7_IL4_DN	IMMUNOLOGIC	Up	0.000493583	0.00356528	0.345894	1.77056	0	188	TRMT11,ANXA7,LEO1,PEX19,NAA35,SEC23A,KIF16B,TMEM168,RPRD1A,ARFGAP3,NDFIP2,FYTTD1,HNRNPA3,SRP54,ZNF24,ST7,PMPCB,HNRNPC,BUB3,ZNF706,CRY1,LUC7L3,GABPA,TASP1,CDKN2AIP,ANKRD28,TAGAP,OSBPL8,SLC4A1AP,METAP2,DNAJC6,PLAA,NUP160,TRIM23,CUL4A,MPP4,PEBP4,STX6,LIN54,PITRM1,RCAN1,NUP35,PPIP5K2,TMED2,BTAF1,MAN1A2,MSL3,KIAA2018,BAZ2B,FH,ANKRD32,C9orf152,BCLAF1,PTPN3,CHMP3,CUL2,PRDM15,CHD1L,G2E3,FAM208B
GSE26727_WT_VS_KLF2_KO_LPS_STIM_MACROPHAGE_DN	IMMUNOLOGIC	Up	0.000501253	0.00356528	0.344019	1.76628	0	192	KLHL9,FHL2,PSMD14,RNF14,YWHAE,RRP7A,CYCS,SUB1,IVNS1ABP,GNAI3,FEZ2,GABPB1,SUCLA2,RANBP2,PSMD7,TNF,CD58,TUBA1A,HNRNPF,NUP88,ZC3H13,FEN1,PPP2CA,HOPX,EIF2S1,PNP,SYNCRIP,PGGT1B,SRR,TUBA1B,ATF3,PSMD9,RPN2,TXNDC9,NUP160,TRA2B,BLZF1,ATP2B1,CAND1,IL18RAP,TAF1B,RP2,IQCB1,PEX3,EEA1,CCT5,VAPA,FH,ZNF267,DYNLL1,ZNF200,UBA2,UMPS,RRAS2,LRRFIP1,ACSL1,RANBP9,IMPA1,PTPN22,EVI2B,NLRP3,COX17,IL1B,CCL4,IFRD1,IPO7,UBE2…
KANG_GLIS3_TARGETS	PATHWAYS	Up	0.00260643	0.0221146	0.466416	1.7634	5	37	SST,GHRL,PCSK2,SRP9,NEUROD1,NEUROG3,SLC2A5,G6PC2,PAX6,PPP1R1A,SCGN,SLIT3,ABCC8,TMEM27,GCG,LDLR
KEGG_N_GLYCAN_BIOSYNTHESIS	PATHWAYS	Up	0.00395778	0.0303221	0.442788	1.76295	8	46	DPM3,ALG2,STT3A,MGAT2,FUT8,DAD1,DPM1,ALG14,ALG5,RPN2,STT3B
BENPORATH_PROLIFERATION	PATHWAYS	Up	0.000497018	0.0083025	0.360367	1.76285	0	138	LBR,CKS1B,SRPK1,RBM8A,SMAD2,NMI,HSPA14,ANKRD27,CSNK1G1,FAM49B,PDSS1,TMEM14A,C11orf73,UGGT1,GDI2,CENPM,DBF4,FAM3C,CEBPG,FANCA,PFDN2,CNIH4,MAGOHB,PDCD10,CDC123,SLC25A5,HDAC2,RAD51,ATAD2,DTL,PTS,GART,LRP8,RFC4,SNRPD1,AVL9,PCNA,PSMA3,KDELR2,MSH2,DEK,UBE2T,SHFM1,PRPF18,MCM2,LGALS8,C1orf112,GTPBP4,GPSM2,ARF1,SUV39H2,S100A11,RDX,SNRPG,A1BG,NFE2L3,CDK1,GINS3
CHANG_CORE_SERUM_RESPONSE_UP	PATHWAYS	Up	0.00051573	0.00832258	0.339231	1.76144	0	204	PSMD12,PSMD14,SNRPA1,USPL1,SLC16A1,MAPRE1,ERLIN1,UBE2J1,SAR1A,CKLF,VTA1,TPM3,PSMA7,SPRYD7,PDIA4,LSM4,TPM1,CCBL2,HN1L,NUPL1,UQCR10,PFN1,PNN,FARSB,MNAT1,TUBA4A,SKA2,ITGA6,MET,PGM2,TRA2B,DYNLT1,HNRNPR,FLNC,SMS,POLE2,WSB2,UAP1,POLR3K,NUP85,NUP35,MAGOHB,DCK,SLC25A5,MCM7,SNRPC,NUP93,CCT5,APOO,KRR1,EXOSC8,PSMC3,UMPS,SNRPA,STK17A,PLOD2,TPI1,ENO1,NLN,WDHD1,COX17,MRPS28,SNRPD1,SNRPE,CHEK1
REACTOME_TRANSPORT_TO_THE_GOLGI_AND_SUBSEQUENT_MODIFICATION	PATHWAYS	Up	0.00565217	0.0394878	0.480576	1.76131	12	33	MCFD2,MGAT2,SEC23A,FUT8,LMAN1,SEC24B,B4GALT4,SEC24D,PREB,MGAT4C,ST8SIA3,MAN1A2,SEC31A,SEC13,B4GALT2
BORCZUK_MALIGNANT_MESOTHELIOMA_UP	PATHWAYS	Up	0.000547345	0.00843697	0.323843	1.76064	0	296	PPP1R2,RBBP4,RNF2,BET1,SEC61G,GLO1,RAB1A,MAPRE1,CKS1B,MORF4L2,ARL1,VAMP7,SRPK1,ACBD3,SEPW1,PSMD10,SDHB,SSR1,TUBA1A,STIP1,HNRNPC,HSPA8,BUB3,PCMT1,S100A2,NCK1,P4HA1,SMAD2,WTAP,ANXA2,UBE2N,LYPLA1,CNOT8,PIGC,DYNLT3,SKP1,RALA,SEC23IP,AZIN1,SQLE,CALU,VBP1,SEC24D,UBE2D3,GTF2A2,RIF1,G3BP1,TMEM97,DDX18,PGRMC1,RAP1B,FKBP1A,XRCC5,GDI2,CAPN7,WSB2,SRSF3,RAD1,CDC27,COPA,FLNA,CBX3,PGK1,DCK,TNPO1,RP2,FZD6,CCT5,I…
TIEN_INTESTINE_PROBIOTICS_24HR_DN	PATHWAYS	Up	0.000508388	0.0083025	0.336881	1.7599	0	210	FNDC3A,GOLGA5,SEL1L,MCTP2,DNAJB9,MIA3,TFG,CANX,ARF4,ARMCX3,HSP90B1,PDIA3,HSPA13,RPS6,MANF,ACBD3,RPL37A,TRAM1,TMEM39A,HSPA8,PDIA4,GFPT1,HSPA5,PPIB,RPL10,HOOK1,SH3GLB1,THOC2,TMED5,CSNK1A1,PJA2,MTDH,DNAJC10,ATF3,ATF2,WARS,PDIA6,RPL23,UBXN4,GOT1,CEBPG,SAT1,SERP1,MTFR1,TPT1,CDC6,TMED2,TANK,PDE8A,MAN1A2,CDC5L,PRR15L,HSPA9,HERPUD1,SARS,EIF4B,TTC17,LRRFIP1,RPL34,RANBP9,FICD,RPS18,RPL3,SEC63,RPS14,TFE3,AG…
GSE10239_NAIVE_VS_DAY4.5_EFF_CD8_TCELL_DN	IMMUNOLOGIC	Up	0.000502008	0.00356528	0.343472	1.75946	0	191	SLMO2,STT3A,SNRPA1,CCDC34,CKS1B,KIF22,MANF,GABPB1,FABP5,FRMD4B,SSR1,LACTB2,MAPK6,ANXA2,FEN1,GEMIN2,KLRC1,CLDN12,GMDS,CDC7,SQLE,PDSS1,FAM188A,NUP37,CASP7,PGRMC1,CYFIP1,SIAH2,NEDD1,RFC5,PLSCR1,CRELD2,BARD1,MAGOHB,ERH,PGK1,RAD51,EPT1,APOO,DTL,AP3S1,UBA2,LRR1,MRPL18,TK1,COPS5,ORC6,PRIM1,ZNF367,SRSF2,LRP8,GINS2,RFC4,WDHD1,CDCA8,MCM5,CXCL14,FAM185A,SEC13,DSTN,GINS1,CHEK1,ABCB10,MCM4,TMEM163,UHRF1,NAA20…
JOHNSTONE_PARVB_TARGETS_2_DN	PATHWAYS	Up	0.000542005	0.00843697	0.319167	1.75722	0	322	RBBP4,ANP32E,SCML1,UCHL5,MED4,NUDT21,SRPK1,TAF2,MRS2,HNRNPA3,GORAB,UFL1,OXR1,SEC24B,NUP153,SSR1,TMEM128,ENPP4,ELOVL5,ICK,TMEM33,LEMD3,NUPL1,RAB28,DERA,GMDS,FAM76A,RCHY1,CSNK1A1,PRPF4B,SYNCRIP,GBE1,OSBPL8,CUL5,SLK,KIAA1715,SMC3,TCERG1,NET1,TMEM14A,HIVEP3,OPA1,PSMB2,NUFIP2,HS3ST3B1,MUT,B3GNT5,SOCS5,UBE3A,PPWD1,SEC22B,PCNP,TNFAIP8,HNRNPR,EMP1,ZFYVE28,PPA2,PRPF39,CENPQ,SRSF3,RIOK1,AK2,ATF1,MAGT1,FAM1…
PYEON_CANCER_HEAD_AND_NECK_VS_CERVICAL_UP	PATHWAYS	Up	0.000502513	0.0083025	0.344024	1.75672	0	180	RBBP4,MEIS1,SCML1,SNRPA1,NDUFB4,MCPH1,ZNF678,CALML4,ARHGAP5,FANCL,B4GALT4,CASP8AP2,U2SURP,DONSON,FLJ32255,CDC7,KLHL2,HOXB3,CENPI,DDX3X,TOPBP1,DR1,KIAA1715,TXNDC16,OPA1,USP37,FNBP1L,FDFT1,BRWD1,XIST,OSBPL11,RFC5,ARL13B,PIGA,BARD1,PRPF39,MRPL39,RBL1,ESR1,RMI1,GSPT1,ATAD2,SLC35A3,DTL,ANKRD32,DDX59,GART,HOXA9,FAM199X,PRDM15,GCH1,FGFR1OP2,GEN1,ANKRD13C,ZNF367,CCNL1,TMPO,WDHD1,ZNF532,XK,GINS1,BHLHE40
GSE11961_FOLLICULAR_BCELL_VS_MEMORY_BCELL_DAY7_DN	IMMUNOLOGIC	Up	0.000497018	0.00356528	0.342899	1.75484	0	189	TRMT11,UBR1,FASTKD3,EIF4E,C5orf22,ADAM9,KBTBD7,RPS6,RPRD1A,NECAP1,FAR1,TWSG1,NUS1,SLC7A6,SLC10A7,RAB14,NSDHL,SYCP1,C5orf51,HCCS,EXOC6,HOOK1,DLAT,MTA3,SQLE,VBP1,LAIR1,ARFGEF2,C10orf88,CD164,ATP11C,STT3B,OPA1,NUP160,CACNG3,CMA1,MDH1,SOCS5,ERI1,TADA2A,C12orf49,POLE2,GALNT4,PHTF2,FAM114A1,ENTPD7,CTDSPL2,APPBP2,SPRY4,SESTD1,FCRLA,SLC35A3,TMEM208,ANKRD46,PAIP2
BARRIER_CANCER_RELAPSE_TUMOR_SAMPLE_UP	PATHWAYS	Up	0.00702189	0.0452042	0.591191	1.75433	16	15	DNAJB9,HSPA13,CKS1B,ATP6V1G1,ZFAND1,PDCD10,MED21
GSE17721_POLYIC_VS_CPG_0.5H_BMDC_DN	IMMUNOLOGIC	Up	0.000502008	0.00356528	0.339968	1.75286	0	198	MCFD2,NRBF2,ANP32E,PEX7,MOB4,MED4,NDUFB4,FAM20B,RAB1A,GMPPA,RBM7,MTMR6,SEPT2,TPD52,MITD1,ORC4,PENK,HMGXB4,PCMT1,FAM8A1,LYPLA1,MTCH2,C12orf66,SFT2D1,RNF128,C1GALT1C1,TWF1,SNRPB2,RIF1,FASTKD5,SPEG,PGRMC1,C4orf27,CDC16,OSBPL11,RNPC3,UBIAD1,RCAN1,ZNF451,STAG2,CCNH,LCOR,GCNT1,TMEM106B,DCK,BCL2L13,SLC37A3,GBP6,TTC1,STARD4,ANKRD46,C6orf120,PLA2G4A,BPNT1,LYST,EBAG9
SHAFFER_IRF4_TARGETS_IN_ACTIVATED_DENDRITIC_CELL	PATHWAYS	Up	0.00136861	0.0138255	0.410537	1.75117	2	63	PPP1R2,TXNDC5,DNAJB9,CANX,SUB1,HSP90B1,UBE2J1,TRAM1,SSR1,PDIA4,GFPT1,MNAT1,TCERG1,ITGB7,ELL2,UAP1,ISG20,TNFRSF17
GSE21360_NAIVE_VS_QUATERNARY_MEMORY_CD8_TCELL_UP	IMMUNOLOGIC	Up	0.000502008	0.00356528	0.339404	1.74995	0	198	TGDS,PRRC1,PALB2,TRAPPC4,IBTK,BAG4,MIS12,ARFIP1,TIMM17A,RBM7,ELF1,GTF2B,ARMC8,ARHGAP5,MRS2,SETD4,KCTD14,ORC4,DOPEY1,BCAP29,TCP1,UVRAG,ZCCHC10,LRIF1,TMEM33,WDR44,NMI,DTWD1,TMED5,C2orf47,DDX60,APTX,ARFGEF2,SRR,RIF1,VCPIP1,ETV3,LAX1,RSAD2,RAP1B,DCTN4,TADA2A,STAMBP,PLSCR1,IDH3A,ISG20,PHF11,POLR3F,B3GNT2,RNF146,CD48,IMPAD1,SLC39A9,CMAS,STAP1,IFI35,OAS3,OAS1,OAS2,COQ10B,GALNT7,ACP1,CDC73,EIF4A1,RTP4,XR…
GSE28726_NAIVE_CD4_TCELL_VS_NAIVE_NKTCELL_UP	IMMUNOLOGIC	Up	0.000497265	0.00356528	0.339605	1.74962	0	194	JRKL,TMED9,EIF4E,COPS8,RNF14,YWHAE,C5orf22,RRP7A,CYCS,SUB1,FEZ2,GABPB1,PRKD3,RANBP2,PSMD7,CD58,TUBA1A,HSBP1,FEN1,PPP2CA,GABPA,EIF2S1,CALU,ATP6V1A,SYNCRIP,NDEL1,IL1RAP,TUBA1B,ATF3,SPAG9,RPN2,CD9,AMD1,EMP1,WSB2,ATP2B1,UAP1,CAND1,RAD1,IL18R1,TAF1B,RP2,CHMP2A,PEX3,CD48,C6orf120,DYNLL1,UMPS,DNAJC7,NFE2L2,RRAS2,RCE1,IMPA1,EVI2B,PGAP1,WDR43,AP1S2,GBP1,CCL4,SNAPC5,LAMA3,IPO7,UBE2D1,ZFYVE16,GAPDH,EMG1,PHL…
REACTOME_P53_DEPENDENT_G1_DNA_DAMAGE_RESPONSE	PATHWAYS	Up	0.00362483	0.0282751	0.425669	1.74903	7	53	PSMD12,PSMD14,PSMD1,PSMD10,PSMD7,PSMA7,PSMC6,PSME1,PSMB1,PSMD13,PSMC4,PSMD9,PSMB2,PSMD6,PSMA4,PSMA2,PSMA6,PSMC3,PSMA1
ZHANG_TLX_TARGETS_36HR_DN	PATHWAYS	Up	0.000506329	0.0083025	0.341454	1.74857	0	184	ZNF148,TARDBP,ARHGAP5,RANBP2,ZNF207,ORC4,HNRNPU,HMGXB4,USP1,RBBP8,CASP8AP2,UBE2V2,THOC2,PRPF4B,TMEM30A,PPP1R7,RIF1,SASS6,SMC3,ATP11C,NET1,APC,EGLN3,ERI2,SKA2,POLN,NEDD1,FANCA,HAUS6,SMARCAD1,CENPQ,NUP85,STAG2,RBL1,DNTTIP2,RFC1,EEA1,SCAF11,TGS1,DTL,SMPDL3A,ANKRD32,CEBPZ,BCLAF1,ARPP19,LRR1,NCAPG2,MASTL,BLM,PRIM1,FAM208B,PPIG,TMPO,HAT1,HMMR,KIAA1524,WDHD1,DIS3,GINS1,CHEK1,CDC45,SERBP1,MCM4,ASH1L,MIS1…
GSE15324_ELF4_KO_VS_WT_ACTIVATED_CD8_TCELL_UP	IMMUNOLOGIC	Up	0.000502008	0.00356528	0.341205	1.74785	0	191	MCFD2,GALNT11,MIB1,EPS15,BET1,BAG4,FAM114A2,ADAM9,GLO1,SEC23A,ARFIP1,RPRD1A,FAM45A,FYTTD1,VAMP4,FAM135A,GLOD4,ZCCHC10,FAM8A1,SPOPL,GTF2E2,PRMT2,FAM91A1,ARMC1,FAM49B,APOF,SENP7,SCAPER,TMEM199,TRIP4,KCNK10,SLC35G1,CASC4,RLF,FUT11,EGLN3,ERI2,FKBPL,TRIM23,DUSP22,BTBD7,ARL3,ELL2,RAB9A,CCNH,CBX3,ARHGEF4,ALDH9A1,SKAP2,FAM126A,SSX2IP,TRAPPC8,PEX13,METTL20,KRR1,GORASP1,AP3S1,SLC25A15,PPIP5K1,LIF,CCDC47,TP…
GSE17721_0.5H_VS_12H_PAM3CSK4_BMDC_DN	IMMUNOLOGIC	Up	0.000494315	0.00356528	0.341836	1.74732	0	187	MCFD2,PSMD12,CLK4,CGGBP1,MIS12,RBM7,C11orf58,ARHGAP5,VTA1,PSMD10,NUS1,SRP54,KCTD14,SPG20,SEPT7,NCF1,TMEM134,WNK4,CNOT8,DNAJB6,DYNLT3,C12orf66,COPB1,ACSL5,MFSD1,NUB1,AZIN1,HEPH,TRIP4,GFM2,NET1,CD9,VDAC3,ERGIC2,POU2F2,ZNF841,ZC3H11A,RSAD2,METTL6,IGF2BP1,S1PR1,COQ3,CAPZA1,SIRT4,ZNF451,PRDM9,CDC27,AP1S1,SIKE1,METTL20,PSMA4,VAPA,MAN1A2,ASH2L,MYL10,PSMA1,TTC17,IMP3,ACSL1,IMPA1
ST_MYOCYTE_AD_PATHWAY	PATHWAYS	Up	0.0056719	0.0394878	0.502422	1.74527	12	27	GAST,EPHB2,KAT5,APC
GSE13547_WT_VS_ZFX_KO_BCELL_ANTI_IGM_STIM_2H_UP	IMMUNOLOGIC	Up	0.000499002	0.00356528	0.345897	1.74245	0	172	IGF2BP3,PSMD12,UCHL5,SNRPA1,CLNK,SRP72,DNAJC15,SEPT2,MTPN,TCP1,ANXA2,RPL10,HMGCS1,CDC7,MRPS14,BZW1,HSD17B12,SDHD,CASC4,POLR2D,PSMB2,PLAA,PDHX,ADSS,IL18R1,CDC6,AP1S1,RAD51,CPSF6,SLC35A3,DTL,PRKAG1,UBA2,NAA50,CAPZA2,SNRPA,RRAS2,COPS5,HMGB1,TPI1,GALNT3,CINP,DPY19L1,TMPO,HAT1,DDX1,MRPL1,PSMC1,EMB,MRPS28,SNRPD1,EIF2A,MCM4,ETFDH,COX5B,IL1RL1,POLR2B,EPRS,NUP133,RRP15,RBM3,DDX21,CCDC58,FIGNL1,PGAM1
GSE17974_CTRL_VS_ACT_IL4_AND_ANTI_IL12_2H_CD4_TCELL_DN	IMMUNOLOGIC	Up	0.000497018	0.00356528	0.340193	1.74099	0	189	ALG2,LEO1,ZCCHC6,COPS8,YWHAE,PJA1,CYCS,ERLIN1,SNRNP35,LARP4,SRP54,DNAJC17,MIR17HG,NUP88,NSDHL,RBBP8,MED18,TXNDC17,QPCT,MFAP1,FBXO22,COPB2,NMI,DLAT,DHRS7B,C1GALT1C1,RALA,CTNNAL1,HIATL1,SEC24A,SDHAF2,NDUFA8,B3GNT5,STX6,ORMDL2,C14orf142,EMP1,EIF3J,FBXW11,EED,ZNF232,SLC17A5,SERAC1,CCNH,CHMP2A,CCT5,IL1RN,CHAC2,FAM102B,MRPL42,MED21,NCBP1,COPS5,IMP3,KLF10,TNFSF11,MRPS28,BCOR,MGC40069,RABIF,GNL2,EMG1,SLC…
GO_PROTEIN_N_LINKED_GLYCOSYLATION	GO_BP	Up	0.00182648	0.0239978	0.394272	1.73851	3	75	MCFD2,DPM3,STT3A,MGAT2,FUT8,UBE2J1,ST6GALNAC5,DAD1,LMAN1,DPM1,ST3GAL4,ALG5,PGM3,ST3GAL3,OSTC,RPN2,STT3B,MGAT4C
REACTOME_POST_TRANSLATIONAL_PROTEIN_MODIFICATION	PATHWAYS	Up	0.000502513	0.0083025	0.340349	1.73795	0	180	MCFD2,DPM3,ALG2,GALNT11,STT3A,MGAT2,CANX,SEC23A,FUT8,GMPPA,PDIA3,DAD1,LMAN1,DPM1,GMPPB,SEC24B,ALG14,ALG5,GALNTL6,B4GALT4,PGM3,MUC2,ST3GAL3,PIGC,B3GNT7,C1GALT1C1,SEC24D,PREB,PIGN,RPN2,MGAT4C,ARSF,MPI,PIGB,UGGT1,B3GNT5,PIGA,GALNT1,PIGH,B3GNT2,GCNT1,ST8SIA3,GALNT13,MAN1A2,UGGT2,PIGF,RFT1,GALNT9,GALNT7,PROS1,GALNT3,PGAP1,GFPT2,SEC31A
ZHU_CMV_24_HR_UP	PATHWAYS	Up	0.00095648	0.0105431	0.377909	1.73519	1	93	EIF4E,SNRPA1,SAR1A,MANF,SRSF7,GRPEL1,SSR1,PENK,STIP1,ALAS1,RAB2B,GMFB,SNRPB2,PNP,TUBA4A,PSMB2,PSMD6,IDH3A,EIF1AX,GAL,B3GNT2,NPTX2,NUP93,NAMPT,PSMA2,PLA2G4A,PSMA6,TRIM5,OAS1,GCH1,ENO1,IMPA1,POLR2K,EIF4A1,PSMC1,GBP1,CD55,PSMA3,TRIM21
YAO_TEMPORAL_RESPONSE_TO_PROGESTERONE_CLUSTER_13	PATHWAYS	Up	0.000502513	0.0083025	0.344835	1.73508	0	166	DPM3,HNRNPH2,PEX7,ATP5E,SEP15,DNAJC15,C14orf1,ECH1,PMPCB,CHRAC1,CYB5B,TXNDC17,ANXA2,PPIB,RAB28,S100A6,FAM49B,UQCR10,GTF2A2,PPP1R7,IFNGR2,SNRNP27,PQBP1,FAM3C,LYRM2,RPP30,GUK1,ANAPC13,EBP,FIBP,POLR3K,CHMP2A,UQCR11,DYNLRB1,CETN3,PSMA6,MRPL18,ATP5F1,S100A10,REEP5,C1D,ARMCX2,SPCS1,ROMO1,SNRPE,ANXA1,NDUFS2,SF3B5,PPP2R5C,VPS29,COX5B,NDUFC1,MRPL13,POLD3,ATP5J,COX6A1,SHFM1,PSMG4,RBM3,SUMO3,LSM3,ELOF1,NDUF…
GO_ALCOHOL_BIOSYNTHETIC_PROCESS	GO_BP	Up	0.00190114	0.0246502	0.367398	1.73432	3	110	LBR,LPCAT2,GGPS1,FABP5,NUS1,C14orf1,HMGCR,INSIG1,SCP2,NSDHL,HSD17B1,HMGCS1,CNBP,SPTLC1,SQLE,HSD17B3,PRKAA1,IDI1,CYP2R1,HSD17B7,PLA2G5,PHOSPHO1,LPIN1,FDFT1,GOT1,TM7SF2,EBP,CYP51A1,INSIG2,IDI2,IMPAD1,PLA2G4A,ARV1,MSMO1
ZHOU_CELL_CYCLE_GENES_IN_IR_RESPONSE_6HR	PATHWAYS	Up	0.00140449	0.0140909	0.387532	1.7342	2	82	LBR,KIF22,HAUS8,FABP5,NUP88,USP1,TOPBP1,RFC5,MAGOHB,MCM7,RAD51,DTL,MCM6,GINS2,RFC4,WDHD1,CDCA8,MCM5,DEK,E2F1,UBE2T,UHRF1,RPA2,TPRKB,MCM2,CENPK,GPN3,SMC2,CDK2,DCLRE1A,PSMC3IP,TRIP13,KIAA0101,DNAJC9,DSN1,GINS3
TOMIDA_METASTASIS_UP	PATHWAYS	Up	0.00606061	0.0412795	0.504251	1.7336	13	26	DAD1,HNRNPA3,ECH1,TUBB,TUBA3C,METAP2,CPLX2,TUBA4A
ZHAN_MULTIPLE_MYELOMA_SUBGROUPS	PATHWAYS	Up	0.00526316	0.0376398	0.48568	1.73177	11	30	PSMD14,CKS1B,UGP2,UBE2V2,MTIF2,EIF2S1,SUMO1,XRCC6,FKBP1A,CDC6,SNRPC,PRIM1,C1D,MSH2,CCT4,SNRPD3
GSE1460_INTRATHYMIC_T_PROGENITOR_VS_NAIVE_CD4_TCELL_CORD_BLOOD_UP	IMMUNOLOGIC	Up	0.00049776	0.00356528	0.335493	1.73009	0	195	STK38L,PSMD14,USPL1,CTPS2,ERLIN1,IDE,FABP5,TARP,CHCHD3,CUL1,NSDHL,SNRNP40,UBR7,TUBB,USP1,WBP5,SMAD2,FEN1,GABPA,MFAP1,DNAJB6,DYNC1I2,COPB2,RHOA,CNBP,TOPBP1,GTF2A2,TCERG1,HIVEP3,TXNDC9,PGRMC1,ETF1,CSNK2A1,HNRNPR,GOT1,THUMPD2,IDH3A,RMI1,CHST10,ABHD10,CBX3,KCTD9,RFC1,ENSA,CCT5,PSMA6,GMPR2,BAZ2B,MCM6,RRAS2,ORC6,MRPS22,EIF4A1,DDX1,NUBPL,CHD9,ANXA4,GDE1,DET1,PCNA,GINS1,SCN3A,TCF12,GNL2,ADH5,RAP1GDS1,MSH…
GO_MULTI_ORGANISM_TRANSPORT	GO_BP	Up	0.00182983	0.0239978	0.40467	1.72901	3	65	DERL1,EPS15,NUP54,DDX39B,RANBP2,NUP153,THOC6,NUP88,TCP1,NUPL1,THOC2,CAV2,NUP37,NUP160,DYNLT1,THOC3,NUP85,NUP35,VPS37A,TSG101,NUP93
GO_MULTI_ORGANISM_LOCALIZATION	GO_BP	Up	0.00182983	0.0239978	0.40467	1.72901	3	65	DERL1,EPS15,NUP54,DDX39B,RANBP2,NUP153,THOC6,NUP88,TCP1,NUPL1,THOC2,CAV2,NUP37,NUP160,DYNLT1,THOC3,NUP85,NUP35,VPS37A,TSG101,NUP93
GSE2405_0H_VS_24H_A_PHAGOCYTOPHILUM_STIM_NEUTROPHIL_UP	IMMUNOLOGIC	Up	0.00049776	0.00356528	0.335188	1.72852	0	195	YWHAE,PDHB,SUB1,RPS6,HNRNPA3,FABP5,RPL37A,RPL37,TPM3,LCK,HNRNPF,HNRNPC,HSPA8,HSPA5,MORF4L1,ANXA2,CHCHD2,RPL10,TBCA,HNRNPK,PSME1,ACSL5,CSNK1A1,S100A6,UBE2D3,TUBA1B,RPS21,VDAC3,LY9,RPL23,GDI2,TM9SF2,TNFAIP8L2,MRFAP1L1,TPT1,FCRL1,CAPRIN1,ZBP1,DAZAP2,RPL38,LIMD2,CORO1A,RPL22L1,PPIA,PSMA1,RPL30,SET,AKR1A1,EIF4B,OAS2,MFF,RPL34,RPS18,RPL3,RPL31,RPS14,ARPC3,NDUFC2,LY86,FCER1G,GIMAP8,HADHA,BRK1,RPL41,RPL1…
GSE24574_NAIVE_VS_TCONV_CD4_TCELL_DN	IMMUNOLOGIC	Up	0.00049776	0.00356528	0.335144	1.72829	0	195	SEL1L,COPS8,BET1,CANX,RRP7A,TIMM17A,PDIA3,PSMD1,SRPK1,PRR3,SUCLA2,HNRNPA3,PSMD7,TNF,SKIV2L2,HNRNPF,NUP88,UBE2V2,HCCS,PPP2CA,GTF2E2,SQLE,CALU,PNP,SRR,TUBA1B,IDI1,RPN2,TXNDC9,VDAC3,MMACHC,NUP160,EIF3J,IDH3A,OAT,LSM7,UAP1,CAND1,RCAN1,IL18RAP,IL18R1,AK2,CD28,IQCB1,EIF4E2,PEX3,CD48,SNRPC,PSMA6,LYST,EXOSC8,ZNF200,UBA2,ZNF75D,RRAS2,ENO1,PGAP1,WDR43,EIF4A1,LPL,IL12RB2,RFC4,DNAJC3,HPRT1,SNRPD1,CCL4,MARS
GSE12366_PLASMA_CELL_VS_NAIVE_BCELL_UP	IMMUNOLOGIC	Up	0.000497512	0.00356528	0.340074	1.72439	0	178	NRBF2,SEC23B,PRRC1,TMED9,ALG2,EIF2S2,NDUFB4,SEC61G,MORF4L2,ARFGAP3,LMAN1,ALG14,ALG5,EAF2,AK3,TMEM39A,SLC10A7,UBA5,HBS1L,SLC35B1,PARP4,SSR2,SEC14L1,WBP5,FAM8A1,RGS2,STARD5,COPB2,OSTC,RAB2B,RNGTT,MYOM3,C11orf86,SEC24A,RPN2,EMX1,IGLV4-3,AAMP,UNC50,CGREF1,HTR4,PQBP1,TM9SF2,NTNG2,MIR22HG,ISG20,MTFR1,TNFRSF17,SPCS3,CCL25,MAGT1,IGF1
GSE28726_ACT_CD4_TCELL_VS_ACT_NKTCELL_UP	IMMUNOLOGIC	Up	0.000496278	0.00356528	0.334861	1.72338	0	193	COPS8,BET1,CANX,RRP7A,SUB1,TIMM17A,PDIA3,AP4S1,PSMD1,SRPK1,SUCLA2,HNRNPA3,FABP5,PSMD7,TNF,SKIV2L2,HNRNPF,NUP88,CUL1,CYB5B,HCCS,PPP2CA,HN1L,DLAT,GTF2E2,ATP6V1A,NDEL1,TUBA1B,IDI1,SDHD,GZMB,DDX18,SPAG9,RPN2,TXNDC9,VDAC3,MMACHC,NUP160,LDHA,TRA2B,AMD1,EIF3J,CAND1,IL18RAP,PGK1,CD28,IQCB1,PEX3,SNRPC,OSGEP,ATXN10,FH,LYST,ZNF200,RRAS2,CFDP1,TPI1,ENO1,ACSL1,PGAP1,RFC4,GTPBP6,HPRT1,IL1B,CCL4,MARS,UBE2D1,BHL…
GSE10325_BCELL_VS_LUPUS_BCELL_DN	IMMUNOLOGIC	Up	0.00049776	0.00356528	0.333991	1.72234	0	195	ANP32E,POMP,MGAT2,CANX,CYCS,SRP72,CTBS,DPM1,ATG3,EAF2,TRAM1,CDC42,GFPT1,ITCH,CCBL2,FNDC3B,SH3GLB1,SLC25A46,NMI,TMED5,PSME1,RALA,DDX60,MRPS14,PJA2,CALU,TMEM30A,VAMP5,BCAR3,SRP19,IER3IP1,SEC24A,WARS,PIPOX,RSAD2,DYNLT1,MICB,CCR2,PLSCR1,WSB2,ELL2,ISG20,SAT1,ERH,MAGT1,NAMPT,VAPA,MAN1A2,PSMA6,MRPL42,IFI35,OAS3,OAS2,KLF10,LRP8,RTP4,TMPO,TRABD,HMMR,CDCA8,DNAJC3,GBP1,NKG7,TBX21,KDELR2,OASL,PIGK,SLC25A40,T…
GSE23114_WT_VS_SLE2C1_MOUSE_SPLEEN_B1A_BCELL_UP	IMMUNOLOGIC	Up	0.000496278	0.00356528	0.334146	1.7197	0	193	JRKL,PSMD14,EIF4E,COPS8,RNF14,CYCS,SUB1,FEZ2,PSMD1,GABPB1,PRR3,PRKD3,TNF,HSBP1,ZC3H13,FEN1,PPP2CA,GABPA,QPCT,GTF2E2,EIF2S1,NCOA4,CALU,ATP6V1A,PNP,SYNCRIP,IL1RAP,TUBA1B,ATF3,PSMD9,SPAG9,RPN2,TXNDC9,VDAC3,RSAD2,S1PR1,EIF3J,WSB2,ATP2B1,UAP1,CAND1,RAD1,IL18R1,PGK1,CHMP2A,ATF1,PEX3,CD48,ZNF267,DYNLL1,UMPS,NFE2L2,RRAS2,LRRFIP1,ACSL1,IMPA1,PTPN22,WDR43,COX17,IL1B,SNAPC5,IPO7,HBEGF,UBE2D1
MAYBURD_RESPONSE_TO_L663536_DN	PATHWAYS	Up	0.00405405	0.0308763	0.415102	1.71897	8	54	SELT,USP15,CYCS,CSTF3,SRSF7,ZNF207,BUB3,ALDOB,ZNF585A,AMD1,PLSCR1,PPA2,DLX5,C4orf3,SRRM1,MRPL42,MED21,STK17A,HMGB1,SNX5,HMMR,IFNAR1,MSH2,YWHAQ
WONG_EMBRYONIC_STEM_CELL_CORE	PATHWAYS	Up	0.000549753	0.00844045	0.311837	1.71886	0	330	GSPT2,ANP32E,PSMD14,EIF2S2,SNRPA1,SLC16A1,GLO1,CYCS,CKS1B,KIF22,PSMA7,STIP1,SNRNP40,BUB3,PDIA4,UBE2V2,LSM4,GEMIN2,ALDOC,LYPLA1,DLAT,GNL3,HNRNPK,C2orf47,CDC7,HSPA14,POLR2F,SQLE,VBP1,G3BP1,SDHD,DDX18,SUMO1,EXOSC7,PIPOX,XRCC5,DBF4,COQ3,POLE2,THOC3,NOP10,MRPL39,SLC2A1,POLR3K,CBX3,CDC6,SLC25A5,MCM7,MRPS36,UQCR11,CCT5,CTNNA1,DTL,U2AF1,SRSF10,FH,DHX9,HSPA9,GART,ZIC3,SNRPA,SARS,SET,EIF4B,BLM,ENO1,SNX5,PR…
GO_POSITIVE_REGULATION_OF_PROTEIN_MODIFICATION_BY_SMALL_PROTEIN_CONJUGATION_OR_REMOVAL	GO_BP	Up	0.00102669	0.0163812	0.333087	1.71486	1	192	PSMD12,DERL1,PSMD14,CTR9,ANAPC16,RAB1A,NDFIP2,PSMD1,PHF23,PSMD10,PSMD7,ANAPC10,PSMA7,CUL1,CDC23,BUB3,EGF,XIAP,HSPA5,UBE2N,FBXO22,PSMC6,NMI,GNL3,PSME1,SKP1,RCHY1,PSMB1,PSMD13,PSMC4,PSMD9,ANAPC11,PSMB2,FBXO4,UBE3A,FKBP1A,PSMD6,LRRK2,CDC16,FBXW7,BIRC2,RNF111,PELI1,CDC27,PTK2,RWDD3,PSMA4,PSMA2,GORASP1,PSMA6,WFS1,DCUN1D1,PSMC3,PSMA1,TBC1D7,MASTL
IKEDA_MIR1_TARGETS_UP	PATHWAYS	Up	0.00453104	0.0337127	0.417306	1.71467	9	53	FNDC3A,ANP32E,ARF4,ARFIP1,TPM3,VAMP4,FNDC3B,HNRNPK,SPRED1,ATP6V1A,SYNCRIP,DDX3X,SF3B1,PRKACB,HNRNPR,PDCD10,IGF1,SMAP1,ARHGAP21
GSE339_CD4POS_VS_CD8POS_DC_DN	IMMUNOLOGIC	Up	0.000497265	0.00356528	0.332653	1.71381	0	194	HIAT1,SEC61B,PSMD14,SLC33A1,USO1,HSP90B1,PDIA3,MANF,VTA1,CXCL10,STX3,TRAM1,STX12,KCMF1,PMPCB,NSDHL,ZNF706,EIF1AY,TXNDC17,HSPA5,SMAD2,CLDND1,MINOS1,B3GALT1,FKBP1B,PSMB1,KRT18,NDEL1,ACR,SGK1,SLK,DNAJC10,ANXA10,TXNDC16,CENPV,RPN2,NET1,ETF1,ITGAE,ITGA6,CUL4A,UNC50,FKBP1A,SEC61A1,GJC1
GO_MITOCHONDRIAL_ELECTRON_TRANSPORT_NADH_TO_UBIQUINONE	GO_BP	Up	0.00482668	0.0483157	0.443366	1.71262	10	41	NDUFB4,NDUFA10,NDUFS1,NDUFV2,NDUFAF1,NDUFA8,NDUFA12,NDUFC2,NDUFB9,NDUFS2,NDUFA6,NDUFC1,NDUFAB1,NDUFS4,NDUFV3,NDUFA11,NDUFA5,NDUFB3,NDUFB6,NDUFA4,NDUFA7,DLD,NDUFA9,NDUFB8,NDUFS5,NDUFA1
NOUZOVA_TRETINOIN_AND_H4_ACETYLATION	PATHWAYS	Up	0.000496278	0.0083025	0.351544	1.71252	0	134	SEC23B,UBR1,SPAG7,GOLT1B,ZSCAN5A,DDX39B,NECAP1,OXNAD1,GORAB,LOC100294145,SELK,ZNF24,MTPN,ORC4,CCNT1,THUMPD3,MPV17,THRAP3,BCAR3,PSMC4,SENP7,RSRC2,HOXA1,CHMP2B,VPS41,DCTN4,TTI2,BLZF1,RNPC3,DPH3,GOLGB1,MYOF,PDCD10,ZNF518A,CDC123,ENSA,SERINC3,GOSR2,RIN2,KRR1,PSMA6,ZMPSTE24,COPS5,EIF1AD,MIPOL1,C7orf49,NOL6
GSE3982_EFF_MEMORY_CD4_TCELL_VS_TH1_DN	IMMUNOLOGIC	Up	0.000501253	0.00356528	0.333421	1.71187	0	192	PPP1R2,MCTP2,NAA35,RRP7A,BTBD3,CKS1B,CALML4,LMAN1,PSMD1,TWSG1,APIP,SDHB,ALG5,TNF,NDUFS1,EIF5B,TUBB,LSM4,PRMT7,MFAP1,NDUFV2,MTCH2,ACACA,POLR2F,PSMD13,HSD17B12,PDSS1,SLA,NDUFAF1,SERPINB1,PCTP,PSMD6,CEBPG,PLSCR1,SMS,IDH3A,POLR3K,EED,FES,CDC27,PEX3,CTNNA1,SLC39A9,QPRT,SDC4,OAS3,NCAPG2,ORC6,BLM,GUCY1B3,ZBED2,NSMCE4A,SDHC,MCM5,HBEGF,SCN3A,KIAA1279,KDELR2,TRIM21,NDUFA6
WENDT_COHESIN_TARGETS_UP	PATHWAYS	Up	0.0073913	0.0467271	0.467054	1.71175	16	33	TRMT11,FUT8,ATG5,VTA1,OXR1,SEPT7,REEP3,EXOC6,CAST,YOD1,TNPO1,PTK2,ASPH,MEF2A
REACTOME_DNA_STRAND_ELONGATION	PATHWAYS	Up	0.00614035	0.0414881	0.480046	1.71168	13	30	FEN1,RFC5,MCM7,RPA1,MCM6,PRIM1,GINS2,RFC4,MCM5,PCNA,GINS1,CDC45,MCM4,POLD3,RPA2,MCM2
GSE16266_CTRL_VS_HEATSHOCK_AND_LPS_STIM_MEF_UP	IMMUNOLOGIC	Up	0.000497018	0.00356528	0.333822	1.70838	0	189	SEC23B,PRRC1,TTC33,FAM20B,RAP2A,UBE2J1,IDE,SUCLA2,VAMP4,NFU1,UGP2,NUCKS1,PPP1R11,CD160,CAPZB,FAM8A1,ORMDL1,TMEM30A,FAM32A,ATP6V1A,VBP1,DDX3X,UBE2D3,PPEF2,SASS6,S100A4,ARPC5,RPL23,DBF4,CEBPG,WSB2,CNIH4,RBL1,CTNNB1,SFR1,ATP6V1E1,SERINC3,SNRPC,RNF19A,UQCR11,LIMD2,CETN3,GOSR2,CMAS,MYL12B,AP3S1,RPA1,C21orf33,S100A10,HIF1A,ACP1,TIMM17B,RAB10,F2R,TMPO,HPRT1,SPCS1,ERO1L,MOB1A,NDUFC2,TMEM9B,TMEM165,PSMA3,…
KYNG_DNA_DAMAGE_BY_GAMMA_RADIATION	PATHWAYS	Up	0.00140581	0.0140909	0.382613	1.70763	2	81	ERBB2,PPP2CA,FBLN1,LINS,NDEL1,SEC22A,PFN1,DDX18,MYO5B,VDAC3,DCT,SCD,MET,RNF168,HOXD9,BDH2,FOLH1,CACNA1I,APPBP2,GTF3C4,DSC2,SLCO2A1,TIA1,PRG2,GBP1,HBEGF,LRBA,CHRNE,RIT2,AP1G1,DHRS7,CRABP2,TRAF6,ARF1,MITF,PDHA1,LDHC,FADS1,DOCK2
ZHAN_LATE_DIFFERENTIATION_GENES_UP	PATHWAYS	Up	0.0073913	0.0467271	0.465661	1.70664	16	33	MCFD2,SRSF7,P4HA1,DYNLT3,EMP3,S100A6,CAV2,CCR2,ARPC1A,IGF1,FHL1,AMPD1,XK,PECAM1,RHEB,CAV1,BMI1
REACTOME_RESPIRATORY_ELECTRON_TRANSPORT_ATP_SYNTHESIS_BY_CHEMIOSMOTIC_COUPLING_AND_HEAT_PRODUCTION_BY_UNCOUPLING_PROTEINS_	PATHWAYS	Up	0.00143472	0.0143065	0.371578	1.70612	2	93	NDUFB4,CYCS,ATP5E,NDUFA10,SDHB,NDUFS1,NDUFV2,ND6,SDHD,COX8A,NDUFA8,NDUFA12,ATP5B,UQCR11,ATP5F1,SDHC,UQCRBP1,NDUFC2,NDUFB9,NDUFS2,ETFDH,NDUFA6,COX5B,NDUFC1,ATP5J,ATP5C1,COX6A1,NDUFAB1,ATP6,UQCRC2,NDUFS4,ATP5I,NDUFV3,NDUFA11,ND2,ATP8,COX3,NDUFA5,ATP5L,NDUFB3,NDUFB6,ND4,NDUFA4,NDUFA7,NDUFA9,ATP5H,NDUFB8,COX4I1,NDUFS5,COX6C,NDUFA1,ATP5A1,ETFA,ETFB,NDUFB5,COX7C,UQCRH,COX6B1
GSE9960_HEALTHY_VS_GRAM_NEG_SEPSIS_PBMC_DN	IMMUNOLOGIC	Up	0.000496278	0.00356528	0.331386	1.70549	0	193	PSMD14,TGFA,ARFRP1,MB21D1,WBP4,LINC00467,INO80C,TPD52,SLC20A1,CSF2RB,CD58,UGP2,FMNL3,P4HA1,WTAP,ITCH,ACOT9,CLEC4D,CLDND1,ARL8B,PSME1,ACSL5,BMP1,NDEL1,CSF2RA,HIATL1,TXLNB,ETV3,EGLN3,CSNK2A1,OSM,RAP1B,TNFAIP8,MAD2L2,ELL2,ISG20,PHF11,MTFP1,TMEM75,ALOX15B,PPP1R16B,TNIP3,TANK,APOO,CPA3,PSMA2,DCUN1D1,PPFIBP2,PSMA1,GCH1,ACSL1,MYO1G,RANBP9,MFI2,MRPL14,HEXIM1,LRP8,CLIC4,CMTM6,MCM5,CHMP5,ACLY,IFRD1,ERO1L,N…
WEST_ADRENOCORTICAL_TUMOR_UP	PATHWAYS	Up	0.000536769	0.00843697	0.314519	1.70521	0	286	IGF2BP3,TMED9,PSMD14,EIF2S2,NAA35,SNRPA1,SLC16A1,TDG,GLO1,MICA,MAPRE1,HSPA13,SNX6,C14orf1,STX12,SLC20A1,TBK1,HMGCR,DICER1,CDC23,BUB3,TCP1,ATP6V1G1,UBE2V2,LSM4,MAPK6,COPE,RNF34,PANK3,CNOT8,HMGCS1,DNAJB6,PSMC6,SPTLC1,ACAT2,MED8,TWF1,SQLE,TMEM30A,FAM32A,TUBA1C,RNGTT,TUBA1B,TMEM97,HSD17B7,RPN2,CD164,DNAJC6,VPS41,TXNDC9,P4HA2,SCD,SLC25A24,LPIN1,FDFT1,CENPM,TMEM41B,CEBPG,RFC5,BARD1,WSB2,CAPZA1,EBP,CAND…
GSE5542_IFNG_VS_IFNA_TREATED_EPITHELIAL_CELLS_24H_UP	IMMUNOLOGIC	Up	0.000495295	0.00356528	0.33356	1.70355	0	186	PEX19,RNF4,UCHL5,CCDC34,SLC16A1,MCPH1,MIS12,NKAP,CSTF3,RBM44,FYTTD1,HNRNPA3,FABP5,GPATCH2,UFL1,ZNF207,THOC6,UBA5,KCMF1,NIPA2,BUB3,USP1,NUCKS1,FAM135A,THAP1,ING2,BBS10,GMDS,CDC7,PPAPDC2,RYK,COX8A,PSMB2,ERI2,LDHA,NOXO1,EXOSC3,EIF3J,NEURL1B,CDC27,ARPC1A,ERH,SH3BGRL2,APPBP2,USP2,GYG1,SSX2IP,PTK2,NAMPT,SLC35A3,CMAS,ATXN10,UBA2,LRR1,NCBP1,ELOVL6,PADI2
GO_PROTEIN_FOLDING	GO_BP	Up	0.00104548	0.0165368	0.325804	1.70085	1	212	TXNDC5,PEX19,CANX,TBCE,BAG4,PDCL,HSP90B1,PDIA3,PPIL6,SEP15,GNAI3,LMAN1,NFYC,FUT10,RANBP2,GRPEL1,CRYAB,GNAZ,HSPA8,PDIA4,TCP1,HSPA5,PPIB,TBCA,DNAJB5,DNAJB6,APCS,FKBP1B,HSPA14,VBP1,DNAJC10,DNAJB11,TMX1,UGGT1,FKBPL,CSNK2A1,MPDU1,PDIA6,FKBP1A,PPWD1,PFDN2,ERP44,DNAJC21,RP2,GNAO1,HSP90AA5P,DNAJA2,TTC1,GRPEL2,CCT5,VAPA,CRTAP,RGS9,WFS1,PPIA,PFDN6,HSPA9,DNAJC7
GSE18281_SUBCAPSULAR_CORTICAL_REGION_VS_WHOLE_MEDULLA_THYMUS_DN	IMMUNOLOGIC	Up	0.000497018	0.00356528	0.33341	1.70045	0	184	ADRB3,TFR2,DKK4,FLRT3,QPCTL,CTBS,LMAN1,PSMD10,SPRYD7,TARP,ENOPH1,G6PC,RLBP1,KIN,DERA,EXOC6B,SDCBP,VTN,CNR1,COX11,PNP,PGGT1B,HSD17B8,SDHD,FBXO4,SLC25A24,RPH3A,SNRNP27,TNFAIP8,HTR4,METTL4,CRYZL1,SLC2A5,PIGH,PDCD10,CDK5R2,NSUN3,TRIM15,PYGO1,SPRY4,COL6A2,PCOLCE2,PLAC1,CETN3,CMAS,ZNF267,ISOC1,GCA,EBAG9,STARD8,CATSPERG,OLFML2B,RNF17,AMPD1,IMPA1,SLC4A1,DKK2,GSTM5,CHN2,SLCO1A2,HPRT1,KLK15,NPHS2,ZFYVE16,K…
GSE36888_UNTREATED_VS_IL2_TREATED_STAT5_AB_KNOCKIN_TCELL_6H_DN	IMMUNOLOGIC	Up	0.000497018	0.00356528	0.332184	1.7	0	189	CANX,CYCS,TIMM17A,CSTF3,SUCLA2,HNRNPA3,FABP5,LARP4,ALG14,FRMD4B,SDHB,ALG5,SLC35B1,ZW10,UBE2V2,AGPS,SPOCD1,ALDH1A2,DHRS11,CHCHD2,MINOS1,MTIF2,C2orf47,FAM162A,PTP4A1,NMB,CD9,LIPA,MDH1,NUDT12,PGM2,TREM2,MTFP1,MYOF,MAGOHB,GAL,NANP,CD1E,SLC25A5,PTRH2,TSC22D1,C17orf58,POLR1C,FH,ASPH,HSPA9,GFM1,C21orf33,RBX1,GALE,COL8A2,SNX5,LPL,EPS8,FDX1L,CHD9,MRPS28,RABGGTB,CD52,RAP1GDS1,COX5B,CCDC43,GBAS,MRPS35,RAPH1…
REACTOME_PREFOLDIN_MEDIATED_TRANSFER_OF_SUBSTRATE_TO_CCT_TRIC	PATHWAYS	Up	0.0078534	0.0486157	0.489322	1.69977	17	27	TUBA1A,TCP1,TUBA3C,TUBA1C,VBP1,TUBA4A,TUBB4A,PFDN2,CCT5,PFDN6,CCT8
SESTO_RESPONSE_TO_UV_C1	PATHWAYS	Up	0.00328484	0.0260966	0.389969	1.69861	6	72	RNF4,COPS8,SNRPA1,C11orf58,CRYAB,MAPK6,PPP2CA,MFAP1,PSMC6,KRT18,SPRR2D,CST6,ETF1,CSNK2A1,SPRR2A,UBXN4,EMP1,CAPRIN1,GSPT1,TSG101,VDAC2,NAMPT,PSMA6,GALNT3,SRSF2,DDX1,PSMC1,C20orf24
GSE6674_ANTI_IGM_VS_PL2_3_STIM_BCELL_DN	IMMUNOLOGIC	Up	0.000502008	0.00356528	0.329356	1.69814	0	198	MTRR,LYPLA2,EIF2S2,STT3A,IBTK,C5orf22,ARF4,HSP90B1,MAPRE1,IVNS1ABP,MLX,GABPB1,ST3GAL4,RANBP2,LARP4,NUP153,RBMXL1,TNF,UBA5,ORC4,FMNL3,SLC39A10,GFPT1,CRY1,PANK3,RARS2,MSTO1,SQLE,SPRED1,HSD17B12,FARSB,GZMB,HSD17B7,TUBA4A,NUP160,MFSD2A,SIAH2,RRN3,TMEM209,CAND1,ALDH18A1,DNAJC21,XPO5,DNAJA2,NARS,KCNQ5,MTAP,SLC25A15,SYPL1,HSPA9,NOL10,SPATA5,ZRANB2,BLM,ARCN1,LRP8,WDR43,PPAPDC1B,FAM185A,DIS3,MAT2A,RABGGTB…
GSE13547_2H_VS_12_H_ANTI_IGM_STIM_BCELL_DN	IMMUNOLOGIC	Up	0.000497512	0.00356528	0.334808	1.69769	0	178	PSMD12,EIF2S2,SNRPA1,CCDC34,TIMM17A,CKS1B,KIF22,SDHB,UGP2,PMPCB,BUB3,SSR2,WBP5,GGT1,ANXA2,CCRL2,UBE2N,PRMT7,HN1L,MTX1,IDI1,PSMB2,PSMD6,POLE2,POLR3K,ERH,CDC123,DCK,SLC25A5,MCM7,RAD51,PRKAG1,MRPL42,ISOC1,PSMC3,PSMA1,MRPL18,COPS5,ORC6,TPI1,EIF1AD,PRIM1,SFXN1,GEN1,PPA1,CINP,ACP1,HAT1,C1D,HMMR,CDCA8,IL1B,GINS1,CDC45,MARS
GSE33162_HDAC3_KO_VS_HDAC3_KO_MACROPHAGE_DN	IMMUNOLOGIC	Up	0.000497018	0.00356528	0.331033	1.69411	0	189	RABGEF1,SELT,ANP32E,PSMD14,YWHAE,CANX,ZCCHC9,CCNT2,CKS1B,SNX6,NUDT21,GNAI3,PHF23,HNRNPA3,ZNF207,AK3,TPM3,TRAM1,USP1,WTAP,ANXA2,SH3GLB1,MINOS1,SDCBP,S100A6,ZEB2,TMEM30A,S100A4,GZMB,AIDA,ARPC5,VMP1,YIPF4,LPIN1,CCR2,IDH3A,PRPF39,SERPINB6,IL18R1,PDCD10,ABHD10,RNF146,PGK1,C3orf38,VAPA,ARL5A,UGGT2,PTGER4,PPIA,RPA1,NCAPG2,ZMPSTE24,AKR1A1,HMGB1,HIF1A,AP1S2,WDHD1,GNG10,CHMP5,ANXA4,DSTN,ANXA1,BHLHE40,TMEM1…
GSE21063_WT_VS_NFATC1_KO_8H_ANTI_IGM_STIM_BCELL_UP	IMMUNOLOGIC	Up	0.000497265	0.00356528	0.328385	1.69182	0	194	PSMD14,UCHL5,LIMA1,ATG5,CKS1B,FAM45A,KIF22,MB21D1,FABP5,SEPT8,ZEB1-AS1,LACTB2,STYXL1,TUBB,RBBP8,ECT2,DONSON,DERA,DLAT,GMDS,C2orf47,CD244,WDYHV1,ATF3,MNAT1,TMEM14A,AP2B1,SKA2,ITGB7,DBF4,ERI1,CCR2,SERPINB6,CDC6,FAM126A,RAD51,C17orf58,DTL,PLA2G16,LRR1,SDC4,MCM6,ORC6,SNX5,PRIM1,ELOVL6,IFI27L1,SFXN1,ZNF367,GINS2,RFC4
GSE19923_WT_VS_HEB_KO_DP_THYMOCYTE_DN	IMMUNOLOGIC	Up	0.000502008	0.00356528	0.330093	1.69093	0	191	SLMO2,ALG2,C5orf15,SUCLG2,SNRPA1,ARF4,GLO1,TANC1,ARFRP1,ATG5,ELF1,SEPW1,MLLT10,NDUFA10,SLC7A6,PARL,SNRNP40,SMU1,ACOT9,DPCD,ENTPD1,RAB28,PSMD13,SELP,CRYM,CD244,S100A4,HOXA1,MNAT1,RSU1,EXOSC7,PGRMC1,MAGOH,FRG1,XRCC5,GSTK1,THOC3,PFDN2,PSMG2,EPHA6,SKAP2,NUP93,FRMD8,SCAF11,SHOC2,CMAS,FH,CHMP3,NPY2R,NFE2L2,EIF4B,CFDP1
REACTOME_METABOLISM_OF_NON_CODING_RNA	PATHWAYS	Up	0.00713967	0.0458099	0.419711	1.68903	15	49	NUP54,RANBP2,NUP153,NUP88,GEMIN2,NUPL1,SMN1,NUP37,SMN2,NUP85,NUP35,NUP93,TGS1,SNUPN,SEH1L,NCBP1,SNRPF,SNRPD1,SNRPE,NUP133,NUP205,NUP107,NUP50,SNRPD3,PHAX
TIEN_INTESTINE_PROBIOTICS_24HR_UP	PATHWAYS	Up	0.000616903	0.00865967	0.291006	1.68763	0	546	RBM12,MTRR,C5orf15,ANP32E,TRAPPC4,FASTKD3,EIF4E,MED4,RRP7A,PDHB,TARDBP,SUB1,CSTF3,ERLIN1,MSX2,SAR1A,CKLF,TMF1,SRSF7,PSMD1,DNAJC15,SUCLA2,MRS2,HNRNPA3,C14orf1,H3F3B,LARP4,FRMD4B,UBE4A,PIK3R4,PPP2R1B,HMGCR,DICER1,HSBP1,HNRNPH3,CYB5B,CDC42,PCMT1,LSM4,UTS2,RBM8A,TPM1,HCCS,DDC,LUC7L3,UBE2N,FEN1,CAST,PANK3,HMGCS1,NAE1,NDUFV2,PSMC6,DERA,DHX29,CACYBP,TRMT61B,MFSD1,EID1,BRD9,ACAT2,HSPA14,SLC1A1,POLR2F,GMF…
NIKOLSKY_BREAST_CANCER_8Q12_Q22_AMPLICON	PATHWAYS	Up	0.00195312	0.018039	0.350106	1.68758	3	123	FABP5,TRAM1,TPD52,LACTB2,KIAA1429,ZNF706,SDCBP,STAU2,RAD54B,AZIN1,MTDH,SNX16,ZFAND1,PI15,XKR9,YTHDF3,KCNS2,RGS22,PRDM14,BAALC,RNF19A,FZD6,ANKRD46,SULF1,SNX31,EYA1,ASPH,RPL30,IMPA1,KLF10,POLR2K,TRPA1,MRPS28,CDH17,ESRP1,STMN2,HRSP12,DPY19L4,SLC25A32,NCOA2,SDC2,TCEB1,NECAB1,SLC26A7,OTUD6B,UBE2W,TMEM55A,ODF1,DCAF13,RALYL,NKAIN3,UBXN2B,MSC,PEX2,YWHAZ,CNBD1,RIMS2,HEY1,PDP1,CTHRC1,SPAG1,POP1,FABP4
GSE14413_UNSTIM_VS_IFNB_STIM_L929_CELLS_DN	IMMUNOLOGIC	Up	0.00141309	0.00836525	0.359981	1.6874	2	110	PJA1,MED4,LYPLAL1,DKK4,ATP6V1C2,WDR5B,DDX24,DLK2,RNF34,AQP1,KIRREL3,FAM32A,PLB1,UGGT1,BTN1A1,DSCR3,SPACA1,GABRG3,SGCZ,GNG4,ATOH8,S100A16,APLN,SLC39A9,RSPO3,RFT1,DYNLL1,CHMP3,NPY2R,OLIG3,ALPPL2,PMFBP1,CETN1,TTLL8,CADM2,KCNH5,NPHP4,HDGFL1,SLC12A5,ADAMTS20,RFX4,GSX1,SLC14A1,ANPEP,NGB
GSE2770_IL12_AND_TGFB_ACT_VS_ACT_CD4_TCELL_48H_DN	IMMUNOLOGIC	Up	0.000502008	0.00356528	0.329374	1.68725	0	191	SEC23B,HNRNPH2,ALG2,FASTKD3,ABHD13,TARDBP,MORF4L2,ARMC8,API5,NUS1,SSR3,TMEM39A,HBS1L,ENPP4,UBA6,MORF4L1,DIO2,DHRS11,HN1L,HOOK1,IK,ARL8B,CDKN2AIP,GNL3,FAM91A1,SPTLC1,RANBP6,TWF1,CHUK,ZDHHC6,TOPBP1,METAP2,CRLF2,CENPV,THUMPD1,NUP160,DBF4,SEC61A1,RNF168,TM9SF2,YOD1,LIN54,ZNF644,SMARCAD1,ELL2,SOCS6,ROPN1L,PPIP5K2,ATP6V1E1,HDAC2,CPSF6,LIMD2,KCNQ5,MYL10,HSPA9,SLC35B4,BLM,HIF1A,CDC73,NFXL1,DDX1,WDHD1
SHAFFER_IRF4_TARGETS_IN_MYELOMA_VS_MATURE_B_LYMPHOCYTE	PATHWAYS	Up	0.00094518	0.0104483	0.363141	1.68641	1	98	PPP1R2,TXNDC5,EIF2S2,DNAJB9,CANX,CYCS,SUB1,HSP90B1,UBE2J1,TRAM1,SSR1,PDIA4,GFPT1,P4HA1,DDIT3,PNP,DNAJC10,ATF3,SUMO1,SLC37A4,LDHA,UAP1,ISG20,PDK1,CYP51A1,TNFRSF17,PGK1
GSE24634_NAIVE_CD4_TCELL_VS_DAY5_IL4_CONV_TREG_DN	IMMUNOLOGIC	Up	0.000502008	0.00356528	0.326986	1.68592	0	198	SEC23B,DERL1,FHL2,POMP,RNF14,GLO1,CYCS,TIMM17A,ERLIN1,NUDT21,CALML4,MANF,NAPG,MREG,ATG3,DNAJC17,THOC6,HSPA8,CYB5B,ITCH,UBE2N,ACSL5,HSPA14,AFG3L2,PSMC4,PREB,G3BP1,RAB8B,SGCB,CASP7,WARS,NDUFAF1,P4HA2,NDUFA8,UGGT1,ETF1,CSNK2A1,ARL3,ORMDL2,CRELD2,POLE2,PPA2,CAPZA1,PFDN2,RAD1,SLC25A5,PTRH2,PRKAG1,PPIA,SLBP,RTP4,TMPO,ETNK1,CMTM6,C12orf4,MARS,NDUFC2,RABIF,TNFRSF8,TMEM165,KDELR2,EMG1,SLC25A32,EPRS,RBPJ,I…
GSE23308_CTRL_VS_CORTICOSTERONE_TREATED_MACROPHAGE_MINERALCORTICOID_REC_KO_DN	IMMUNOLOGIC	Up	0.000502008	0.00356528	0.32896	1.68513	0	191	SPAG7,SCFD1,SEC23A,IVNS1ABP,RBM7,LIN9,ELF1,GTF2B,MTMR6,SSR3,TRAM1,HBS1L,TBK1,CUL1,ENPP4,APOM,IL1A,XIAP,GLOD4,ITCH,TMLHE,DYNC1I2,DLAT,TMED5,MPV17,SNRPB2,SYNCRIP,CHUK,APTX,CAV2,SGCB,STT3B,SIAH2,STX6,FBXW11,PHTF2,SAT1,FBXL3,COX15,ZC3H15,CD28,SNRPC,METTL5,CHAC2,SPIN1,ARHGAP21,IDH3G,GCA,STARD8,MCM6,NCAPG2,MOB1B,PDLIM5,FAM208B,ABCB7,NFXL1,AP1S2
GSE9650_GP33_VS_GP276_LCMV_SPECIFIC_EXHAUSTED_CD8_TCELL_DN	IMMUNOLOGIC	Up	0.000496278	0.00356528	0.326629	1.68101	0	193	RNF2,JKAMP,ANAPC16,GLO1,IVNS1ABP,TMEM168,MLX,GGPS1,LMAN1,SRPK1,TADA1,RBMXL1,SLC7A6,PPP2R1B,NDUFS1,WTAP,SLC30A9,SMU1,RNF34,KLRC1,SRP68,NAE1,PITHD1,SACM1L,EIF2S1,SNIP1,SPTLC1,PSMD13,ARMC1,CALU,ZDHHC6,SGK1,FAHD1,CLP1,VDAC3,NDUFAF1,C11orf73,HADHB,XRCC6,DERL2,STX6,TM9SF2,WSB2,SAT1,PDK1,CTNNB1,TNPO1,GALK2,SLC25A20,SLC39A9,C6orf120,U2AF1,HBB,SEH1L,DSC1,COPS5,TIA1,VPS25,PPA1
GSE24574_BCL6_HIGH_TFH_VS_NAIVE_CD4_TCELL_DN	IMMUNOLOGIC	Up	0.000496278	0.00356528	0.326542	1.68057	0	193	KLHL9,FHL2,PSMD14,COPS8,YWHAE,C5orf22,RRP7A,CYCS,IVNS1ABP,FEZ2,PSMD1,GABPB1,SUCLA2,PSMD7,TNF,ORC4,HNRNPF,HSBP1,ZC3H13,FEN1,EMP3,HOPX,EIF2S1,CALU,ATP6V1A,NDEL1,IL1RAP,TUBA1B,ATF3,PSMD9,RPN2,TXNDC9,VDAC3,NUP160,ATP2B1,UAP1,CAND1,ZNF165,RP2,CHMP2A,SLC25A5,PEX3,CCT5,BAZ2B,DYNLL1,ZNF200,UBA2,UMPS,NFE2L2,RRAS2,LRRFIP1,PTPN22,AP1S2,COX17,IL1B,SNAPC5,IPO7,HBEGF,UBE2D1,ZFYVE16,GNL2
GSE28726_NAIVE_VS_ACTIVATED_NKTCELL_DN	IMMUNOLOGIC	Up	0.0004995	0.00356528	0.327488	1.67723	0	190	JRKL,KLHL9,PSMD14,EIF4E,YWHAE,CYCS,IVNS1ABP,ARFGAP3,FEZ2,PSMD1,GABPB1,SUCLA2,RANBP2,PSMD7,CD58,HNRNPF,HSBP1,FEN1,PPP2CA,GABPA,GTF2E2,EIF2S1,IL4R,ATP6V1A,PNP,SYNCRIP,PGGT1B,NDEL1,IL1RAP,ATF3,PSMD9,TXNDC9,VDAC3,NUP160,S1PR1,ATP2B1,UAP1,IL18RAP,RAD1,IL18R1,ZNF165,CHMP2A,PEX3,CCT5,BAZ2B,DYNLL1,UMPS,NFE2L2,RRAS2,LRRFIP1,ACSL1,IMPA1,PTPN22,PGAP1,COX17,CCL4,SNAPC5,IFRD1,IPO7,HBEGF,UBE2D1,KIAA1279,GNL2,E…
GSE15930_NAIVE_VS_48H_IN_VITRO_STIM_CD8_TCELL_DN	IMMUNOLOGIC	Up	0.000496278	0.00356528	0.325688	1.67617	0	193	SEC23B,TARDBP,RAB1A,KIF22,ARL1,MANF,PSMD1,PHF23,PSMD7,RBMXL1,PSMA7,SNRNP40,SSR2,ECT2,ACOT9,OGT,MTCH2,SMN1,HSPA14,THUMPD3,EXOSC10,TOPBP1,PPP1R7,CD9,NDUFAF1,EXOSC7,NDUFA8,PGRMC1,ETF1,PDIA6,SS18L2,CDC16,DSCR3,CDC6,PGK1,CDC123,GSPT1,MCM7,NUP93,UQCR11,TMEM208,PSMA4,ARL5A,DTL,PIGF,CAPG,HSPA9,GART,CUL2,PSMA1,ZRANB2,SFXN1,ACP1,REEP5,TMPO,HAT1,SSBP1,PSMC1,COX17,SEC13,CDC45,TNPO3,MRPL13,UBE2T,FDX1,HTATIP2,…
GSE3982_EFF_MEMORY_CD4_TCELL_VS_TH2_DN	IMMUNOLOGIC	Up	0.00049776	0.00356528	0.325014	1.67605	0	195	GSPT2,NRBF2,PPP1R2,SEC23B,GOLT1B,RRP7A,FUT8,DCTN6,CKS1B,GABPB1,WBP4,RAB33A,FRMD4B,SDHB,NFU1,PDIA4,TUBB,LSM4,PRMT7,GMDS,C2orf47,MICAL2,THRAP3,HSD17B12,VBP1,BCAR3,NUP37,DDX18,ITGAE,PCTP,AAMP,FKBP1A,COL6A3,MTFR1,CDC27,CAPRIN1,PEX3,ADIPOR1,MYH1,PSMA2,PLA2G4A,STAP1,FH,MED21,LUC7L2,SEH1L,SDC4,LAMTOR3,NCAPG2,NCBP1,BORA,ORC6,BLM,ENO1,PRIM1,ACSL1,CCL1,RIBC2
WEI_MYCN_TARGETS_WITH_E_BOX	PATHWAYS	Up	0.000667557	0.00865967	0.282645	1.67587	0	750	PSMD12,SELT,ANP32E,GOLT1B,PSMD14,MOB4,COPS8,UCHL5,JKAMP,C4orf46,SLC16A1,CMC1,MTFMT,MAPRE1,CISD2,TIMM17A,OXNAD1,MZT1,IDE,C2orf76,MANF,SRSF7,PSMD1,SRPK1,INO80C,GRPEL1,LARP4,EPDR1,TPM3,SSR1,SLC20A1,LACTB2,CD58,HNRNPU,ICAM2,STIP1,ENOPH1,SLC35B1,NUP88,HNRNPC,CEACAM3,HSPA8,NSDHL,EIF5B,TUBB,CDC42,PCMT1,LSM4,SYCP1,S100A2,XIAP,LSM6,SPOCD1,CUTC,ANXA2,UBE2N,ZC3H13,THAP5,MOG,NAE1,CCDC59,DYNLT3,SLC9A1,FBXO22,…
GSE17721_CTRL_VS_PAM3CSK4_1H_BMDC_UP	IMMUNOLOGIC	Up	0.000495295	0.00356528	0.327883	1.67456	0	186	HNRNPH2,LYPLA2,KLHL9,MGAT2,CCDC115,CCNT2,PHF23,NUS1,C14orf1,SLC25A45,SSR1,SAP30BP,PARL,NUCKS1,WBP5,CETN2,UFSP2,CCBL2,GEMIN2,MFAP1,RAB28,MFSD1,SNIP1,DDIT3,SRRD,CDC42SE1,MTX1,SELP,TMEM199,SMC3,CSF2RA,RAB8B,CHMP1B,CD164,VDAC3,SREBF1,FKBPL,ZNF841,PDXK,ZFAND2A,NOXO1,NEDD1,IDH3A,LAPTM4A,THOC3,CYP51A1,MTFR1,SERAC1,NOG,YME1L1,COA5,SIKE1,SRRM1,TMEM208,CORO1A,C6orf120
GSE29614_CTRL_VS_DAY7_TIV_FLU_VACCINE_PBMC_DN	IMMUNOLOGIC	Up	0.00049554	0.00356528	0.329218	1.67369	0	180	SEC61B,PRPF38A,STT3A,SUB1,CCDC167,USO1,HSP90B1,UBE2J1,LMAN1,MANF,SSR3,GMPPB,SRP54,ALG5,EAF2,UBA5,TPD52,PGM3,PPIB,ATG4A,OSTC,BFSP2,CENPI,ERLEC1,SEC24A,RPN2,DNAJB11,KLHL14,SLC2A5,CRELD2,TNFRSF17,CDC6,CHAC2,DTL,WFS1,BLNK,TPM4,PRDM15,DMGDH,GEN1,CLINT1,C7orf34,HMMR,LOC642980,SPCS1,GINS1,CHEK1,MARS,TRAM2,ZC3HAV1L,SLC30A5,HSD17B6,FAM98A,CAV1,MCM2,TXNDC15,SMC2,MELK,IGJ,TRIP13,CREB3L2,MRPL35,ARNTL2,IGKV1D…
GSE28726_ACT_CD4_TCELL_VS_ACT_VA24NEG_NKTCELL_UP	IMMUNOLOGIC	Up	0.00049776	0.00356528	0.324395	1.67286	0	195	COPS8,BET1,RRP7A,SUB1,TIMM17A,PDIA3,PSMD1,SUCLA2,HNRNPA3,HAUS7,RANBP2,PSMD7,FRMD4B,TNF,HNRNPF,NUP88,HNRNPC,ZW10,HCCS,PPP2CA,HN1L,GTF2E2,SQLE,PNP,PGGT1B,GBE1,NDEL1,TUBA1B,IDI1,GZMB,DDX18,CD9,TXNDC9,VDAC3,MTX2,NUP160,LDHA,TRA2B,IDH3A,OAT,EIF1AX,RCAN1,TAF1B,PGK1,CD28,SLC25A5,EIF4E2,UQCR11,CETN3,OSGEP,ZNF200,UBA2,DNAJC7,CAPZA2,ZNF75D,RRAS2,ENO1,TCTN3,EIF4A1,LPL,IL12RB2,GTPBP6,HPRT1,SNRPD1,IL1B
SHEDDEN_LUNG_CANCER_POOR_SURVIVAL_A6	PATHWAYS	Up	0.000576701	0.00854888	0.294709	1.67005	0	438	IGF2BP3,PSMD12,GOLT1B,SNRPA1,TFG,ZSCAN5A,SLC16A1,SEC23A,XPNPEP1,ATG5,SNX6,GNAI3,SAR1A,DGUOK,RC3H2,GABPB1,TWSG1,PSMA7,HBS1L,BUB3,EIF5B,TCP1,PGM3,PCMT1,UBE2V2,LSM4,UBA6,HCCS,ITCH,UBE2N,LRIF1,ACTR3,CCDC59,MTCH2,SNX7,TUBA3C,MTIF2,CDC7,RALA,MED8,GMFB,TWF1,CENPI,PNP,SYNCRIP,IL1RAP,ARFGEF2,DR1,RIF1,WDYHV1,NUP37,TUBA4A,GPD2,WARS,PSMB2,EGLN3,NMU,AP2B1,SCD,DENND1A,CENPM,DBF4,DARS,POLE2,FANCA,ATP2B1,SLC2A1,…
GO_ANTIGEN_PROCESSING_AND_PRESENTATION_OF_EXOGENOUS_PEPTIDE_ANTIGEN_VIA_MHC_CLASS_I	GO_BP	Up	0.00320954	0.0349564	0.392468	1.66994	6	64	PSMD12,PSMD14,PSMD1,PSMD10,PSMD7,PSMA7,NCF1,PSMC6,PSME1,PSMB1,PSMD13,PSMC4,PSMD9,PSMB2,PSMD6,PSMA4,PSMA2,PSMA6,PSMC3,PSMA1,PSMC1,ITGAV,PSMA3,FCER1G
KEGG_AMINO_SUGAR_AND_NUCLEOTIDE_SUGAR_METABOLISM	PATHWAYS	Up	0.0079646	0.0492253	0.423676	1.66944	17	44	GMPPA,GMPPB,UGP2,PGM3,GFPT1,GMDS,MPI,GCK,PGM2,UAP1,NANP,GALK2,FPGT,GALT,CMAS,CHIA,GALE,GFPT2
ONDER_CDH1_TARGETS_1_DN	PATHWAYS	Up	0.000502513	0.0083025	0.331717	1.66907	0	166	RBM12,TGFA,G3BP2,CANX,SLC16A1,SUB1,KRT15,ST6GALNAC5,LARP4,CSF3,HNRNPU,PPP2R1B,HSPA8,KRT13,WTAP,HCCS,FEN1,HMGCS1,MMP10,ZNF365,SYNCRIP,DDX3X,METAP2,G3BP1,DDX18,TMX1,SERPINB1,MIR22HG,PHTF2,SRSF3,CDC27,B3GNT2,CDC6,DHX9,BCLAF1,UMPS,CHRNA5,DSC2,ZMPSTE24,NCBP1,EML4,IMP3,KLF10,SRSF2,SETMAR,TMPO,NUP98,IL1B,C12orf4,KLK7,HBEGF,PAFAH1B1,MCM4,ANO1,MEST
FOURNIER_ACINAR_DEVELOPMENT_LATE_2	PATHWAYS	Up	0.000528262	0.00840751	0.309646	1.66873	0	268	SEC23B,ANP32E,UCHL5,SNRPA1,ARF4,DDX39B,HSP90B1,CKS1B,STK39,AQR,MANF,SRPK1,LARP4,NUP153,PARP2,EIF5B,USP1,GFPT1,CUTC,UBE2N,FEN1,ACOT9,LYPLA1,ACACA,CDC7,SQLE,BCAR3,PREB,DNAJC10,PFN1,FGFBP1,RAI14,IDI1,NUP37,PSMB2,SCD,CSNK2A1,LDHA,PDIA6,UPP1,DBF4,FAM3C,SMS,BARD1,NOP10,SH3TC1,UAP1,PITRM1,PHTF2,NUP85,CYP51A1,FLNA,CDC6,PGK1,MCM7,SRRM1,PLEK2,DTL,SRSF10,RBM25,EXOSC8,MCM6,NCAPG2,STK17A,GALE,NIF3L1,BLM,ELOVL…
REACTOME_G2_M_CHECKPOINTS	PATHWAYS	Up	0.00656743	0.0435092	0.43231	1.66869	14	41	ORC4,CDC7,DBF4,RFC5,RAD1,CDC6,MCM7,RPA1,MCM6,ORC6,RFC4,MCM5,CHEK1,CDC45,MCM4,CDC25A,RPA2,MCM2,CDK2,CHEK2,ORC3,CDK1,RFC3,RAD17
GSE46025_WT_VS_FOXO1_KO_KLRG1_LOW_CD8_EFFECTOR_TCELL_DN	IMMUNOLOGIC	Up	0.000506586	0.00359255	0.331155	1.66841	0	174	PSMD12,ANP32E,COPS8,G3BP2,PDCL,ANAPC16,ARFIP1,TMEM168,FOXN2,HOXA5,C1orf56,SSR1,ZW10,CCRL2,ACTR3,DYNC1I2,COPB1,PLEKHA1,MORC3,SENP7,PRKAA1,SEC24A,TCERG1,ATF2,VDAC3,TK2,YTHDF3,DCTN4,TRA2B,YIPF4,ANO6,C10orf25,FAM3C,CDC27,SPCS3,CD46,MORN4,RNF19A,RWDD3,ZFAND6,MED21,RNF25,PRKRIR,TRAF3IP3,DSC1,ACER3,FAM199X,BNIP2,ZRANB2,RANBP9,IMPA1,ARL6IP1,PHF6,GFPT2,HMMR,CMTM6,ACLY,PTGR2,ABCC9,EIF4A2,LLPH,TM2D1,ISCA1,P…
GSE27241_WT_VS_RORGT_KO_TH17_POLARIZED_CD4_TCELL_DN	IMMUNOLOGIC	Up	0.000497018	0.00356528	0.333809	1.66735	0	160	MED30,NDUFB4,GGTA1P,CAB39L,TIMM17A,RAB11A,GRPEL1,SEPT8,INSIG1,LSM4,CETN2,SUMO2,HMGCS1,ANP32A,EMP3,NMI,ACAT2,OTUB1,SCAMP1,PSMD13,TMEM30A,MKRN2,ZFAND1,PPP1R7,PDZRN3,MNAT1,DNAJC6,POLR2D,HMGCL,SLC25A24,FDFT1,MED10,RFC5,ANAPC13,TNFAIP8L2,RABL3,CENPQ,IL18R1,CMAHP,CDC6,COX15,NXT2,GAL3ST3,CEACAM1,OSGEP,ASH2L,DYNC2LI1,MSMO1,ISOC1
KEGG_SPLICEOSOME	PATHWAYS	Up	0.0024558	0.0212295	0.345474	1.66682	4	124	PRPF38A,SNRPA1,DDX39B,AQR,SRSF7,HNRNPA3,HNRNPU,HNRNPC,HSPA8,SNRNP40,U2SURP,LSM4,RBM8A,LSM6,THOC2,HNRNPK,SNRPB2,RBM17,TCERG1,SF3B1,MAGOH,TRA2B,SNRNP27,SNW1,PQBP1,LSM7,THOC3,PRPF3,SRSF3,MAGOHB,SNRPC,SLU7,ISY1,U2AF1,SRSF10,CDC5L,RBM25,SNRPA,CTNNBL1,NCBP1,SF3B4,TRA2A,SRSF2,SNRPF,DHX8,SNRPD1,SNRPE,SF3B5,SRSF6,DHX15,SYF2,PPIE,CRNKL1,BCAS2,NHP2L1,PRPF18
GSE16385_UNTREATED_VS_12H_IL4_TREATED_MACROPHAGE_DN	IMMUNOLOGIC	Up	0.000497018	0.00356528	0.325625	1.66643	0	189	TMEM182,MCFD2,MTRR,HIAT1,ADRB3,PRPF38A,SCFD1,MED4,RAB1A,TMEM167B,RBM7,SEP15,ALG14,TRAM1,SLC10A7,TPD52,SLC35B1,NUP88,HCCS,ORMDL1,SNX7,SDCBP,ATP6V1A,IER3IP1,KLHL7,MUT,IL22RA2,ZNF143,EED,PRG4,MAGOHB,SPACA1,PDCD10,YIPF5,HDAC2,CD48,RNF148,DCUN1D1,MRPL18,HPGDS,COQ10B,KDELR3,TMPRSS3,SPATA5,LRIT1,FRMD3,SCYL3,NT5DC1,ZNF81,EMB,ATAD1,FAM105A,PAK1,CYB5R4,NPTX1,CCT8,HRSP12,TMPRSS11F,PTGR2
GO_SPINDLE_ASSEMBLY	GO_BP	Up	0.0027248	0.0310986	0.384706	1.6647	5	68	RAB11A,HAUS8,PIBF1,HAUS7,ZNF207,TUBB,XIAP,MLH1,AURKC,RHOA,CEP63,FAM175B,LZTS2,HAUS6,BIRC2,CEP192,FLNA
GRAHAM_CML_DIVIDING_VS_NORMAL_QUIESCENT_UP	PATHWAYS	Up	0.000506073	0.0083025	0.326875	1.66169	0	177	TFR2,SUB1,KLF1,CKS1B,STK39,SUCLA2,FABP5,TPM1,ECT2,FEN1,CDC7,HSPA14,MICAL2,SYNCRIP,PDSS1,AMMECR1,KLHL7,PPBP,CENPM,XIST,POLE2,EIF1AX,NUP85,CDC6,GSPT1,RAD51,CPA3,ARHGAP19,HBB,HPGDS,TK1,PROS1,ELOVL6,SFXN1,PRG2,HBD,GINS2,RFC4,HAT1,HMMR,MCM5,MRPS28,SNRPD1,XK,GINS1,CHEK1,CDC45,MCM4,TPSAB1,HDC,PRKAR2B,SORD,VRK1,MCM2,SMC2,LRRC59,MELK
REACTOME_METABOLISM_OF_RNA	PATHWAYS	Up	0.000519751	0.00834404	0.309605	1.66137	0	256	GSPT2,PSMD12,PSMD14,EIF4E,NUP54,RPS6,PSMD1,PSMD10,RPL37A,RPL37,RANBP2,PSMD7,NUP153,PSMA7,NUP88,HSPA8,LSM4,RBM8A,LSM6,GEMIN2,PPP2CA,RPL10,DDX6,CNOT8,ANP32A,NUPL1,PSMC6,PSME1,SMN1,PSMB1,PSMD13,PSMC4,RPS21,PSMD9,CNOT4,NUP37,SMN2,PSMB2,EXOSC7,ETF1,MAGOH,RPL23,SMG8,PSMD6,EXOSC3,LSM1,NUP85,NUP35,TNPO1,RPL38,NUP93,TGS1,PSMA4,PSMA2,SNUPN,PSMA6,EXOSC8,PSMC3,SEH1L,PSMA1,RPL30,NCBP1,EIF4B,RPL34,PAIP1,RPS18,…
GSE12845_IGD_NEG_BLOOD_VS_NAIVE_TONSIL_BCELL_UP	IMMUNOLOGIC	Up	0.000493583	0.00356528	0.32326	1.6547	0	188	PPP1R2,TMED9,SEC61B,PSMD14,BET1,FAM114A2,MLX,NUDT21,ACBD3,PEF1,ALG5,TRAM1,SSR1,ICAM2,HNRNPC,ZNF706,SEC14L1,RWDD2A,ITCH,OGT,GTF2E2,PREB,TMEM135,FIS1,PPP1R7,CASP7,SMCHD1,SUMO1,PSMB2,C11orf73,ITGB7,C11orf71,ALDOB,ORMDL2,EIF3J,NOP10,FLNA,CAPRIN1,SPCS3,SLC25A5,UFC1,SMAP1,ATP5B,MYL12A,ZFAND6,PSMA4,GOLPH3L,WFS1,GPKOW,ISOC1,TRAF3IP3,SNRPA,NOD2,SCAMP2,OAS2,NIF3L1,PPA1,DNAJC3,DSTN,NKG7,PSMA3,SF3B5,SERBP1,I…
GSE41867_DAY8_EFFECTOR_VS_DAY30_MEMORY_CD8_TCELL_LCMV_ARMSTRONG_UP	IMMUNOLOGIC	Up	0.000496278	0.00356528	0.321472	1.65447	0	193	MTRR,GOLT1B,BET1,CCDC34,HSPA13,SUCLA2,FABP5,SRP54,ALG5,SPG20,ORC4,HMGCR,NDUFS1,BCAP29,SNRNP40,NUCKS1,ALAS1,MED18,BBS10,BMS1,PSMD13,LETM1,SRP19,HSD17B7,ANAPC11,ZNF322,PCTP,XRCC5,INTS4,METTL4,DARS,MTO1,GUK1,LSM7,PFDN2,EED,CBX3,ZBP1,CDC123,RFC1,HDAC2,BCL2L13,MED27,SIKE1,STARD4,ARV1,ASH2L,PPIA,PSMC3,NCBP1,GALE,MESDC2,ACP1,LRP8,WDR43,RTP4,ZNF708,COX17,GUCY2C,SPCS1,ERO1L,TRIM14,NPAT,ADH5,MSH2,POLD3,YWH…
GSE33425_CD161_INT_VS_NEG_CD8_TCELL_DN	IMMUNOLOGIC	Up	0.00049776	0.00356528	0.320625	1.65341	0	195	ANXA7,FNDC3A,ALG2,PSMD14,SUCLG2,SBF2,DNAJB9,EPS15,IVNS1ABP,RPS6,WBP4,UBA3,VAMP4,MTPN,RAB14,ANXA2,ENTPD1,SACM1L,FAM91A1,IMMP1L,FAM49B,UBE2D3,S100A4,TXNDC16,CD9,TK2,RSU1,SSPN,CDC42SE2,CYFIP1,PISD,BTK,IST1,PLSCR1,OAT,CIITA,TNPO1,EEA1,FCRLA,HLA-DOB,PDE8A,GOSR2,SLC25A15,BLNK,PTS,SYPL1,SNX5,FICD,CCDC90B,STXBP3,RAB10,EPS8,GNG10,GLCE,ANXA1,INPP5A,ADAM10,SNX2,C1orf43,AP1G1,CCDC28B,STX7,HLA-DQA1,PKIG,MS4A1…
ZHANG_TLX_TARGETS_60HR_DN	PATHWAYS	Up	0.000530223	0.00840751	0.306634	1.65298	0	269	ANP32E,EIF4E,UCHL5,TARDBP,HSP90B1,IVNS1ABP,KIF22,SRSF7,FRMD4B,SKIV2L2,UBR7,HMGXB4,USP1,NUCKS1,RBBP8,CASP8AP2,ECT2,FEN1,EIF2S1,THRAP3,SYNCRIP,TOPBP1,RIF1,SASS6,ETAA1,PDZRN3,NET1,NUP160,CENPM,DBF4,ERI1,AMD1,HNRNPR,GJC1,RFC5,POLE2,FANCA,HAUS6,POLR3K,DNAJC21,NUP85,SRSF3,RBL1,CDC6,DCK,RFC1,MCM7,RAD51,CBX5,DTL,UMPS,LRR1,GART,MCM6,NCAPG2,MASTL,TK1,HMGB1,BLM,PRIM1,ZBTB12,WDR43,TMPO,RFC4,HAT1,HMMR,KIAA152…
GSE3982_MAC_VS_NEUTROPHIL_LPS_STIM_UP	IMMUNOLOGIC	Up	0.000496278	0.00356528	0.320873	1.65139	0	193	FNDC3A,GOLGA5,DPM3,POMP,PJA1,BET1,TBCE,TDG,TARDBP,RAB33A,APIP,SEPT8,KCNA3,PCGF1,NUP88,CUL1,BCAP29,TASP1,COPB2,DERA,COPB1,C2orf47,WDYHV1,ATF3,TRIP4,C10orf88,FAR2,COX8A,GPD2,AIDA,MPDU1,PPBP,KIAA0226,UNC50,XRCC5,SLC2A5,TREM2,UCKL1,GNRH1,DCK,MAGT1,NUP93,TTC1,CTNND1,ATXN10,CUL2,OAS1,GALNT7,C21orf33,TIA1,DGKB,SNX5,ARCN1,S100A10,ACP1,WDR43,SNRPF,RTP4,PXMP4,SLC39A4,MIOS,TCF12,RPS28,ADH5,MRPL13,POLR2B
GSE21927_BALBC_VS_C57BL6_MONOCYTE_TUMOR_UP	IMMUNOLOGIC	Up	0.00049776	0.00356528	0.320199	1.65122	0	195	FASTKD3,GOLT1B,SRBD1,MOB4,YWHAE,TARDBP,MAPRE1,RBM7,NAPG,ANAPC10,ENOPH1,CDC23,UBR7,LSM4,DHRS11,GEMIN2,PSMC6,MTIF2,GNL3,MED8,CALU,CTNNAL1,VBP1,CHUK,UBE2D3,SRR,PFN1,TMEM11,G3BP1,MNAT1,COX8A,PLAA,CSNK2A1,MAGOH,XRCC6,SNRNP27,BNIP1,RPP30,STAMBP,EBP
GSE7764_IL15_TREATED_VS_CTRL_NK_CELL_24H_UP	IMMUNOLOGIC	Up	0.000494315	0.00356528	0.322735	1.64968	0	187	HNRNPH2,C5orf15,CTR9,RGS16,TARDBP,MIS12,BRE,STK39,HAUS7,MBD4,TMEM39A,PARP2,SNX7,HSPA14,CALU,SPRED1,SYNCRIP,METAP2,TMEM97,HSD17B7,PLAA,WDR4,GOT1,THUMPD2,PTGER3,HAUS6,UAP1,MTFP1,COMMD10,MAGOHB,RAD1,NANP,CDC6,CDC123,ATAD2,WDR89,APOO,CETN3,CRTAP,GMPR2,BRCC3,PCGF6,UMPS,TBC1D7,MASTL,COPS5,EIF1AD,RBMX2,CINP,WDR43,NFX1,NUBPL,MYCN,MVD,TMEM107,CDC45
BLALOCK_ALZHEIMERS_DISEASE_INCIPIENT_DN	PATHWAYS	Up	0.000497512	0.0083025	0.327461	1.64622	0	163	SST,SEC23B,USP15,DDN,RANBP2,GRPEL1,ZNF207,ECH1,CD59,ZW10,HSPA5,TAC1,MAP2K4,CACYBP,NELL1,FKBP1B,MPV17,GTF2A2,RPN2,OPA1,RSU1,APC,DNAJC8,CSNK2A1,PDIA6,WFDC1,SNRNP27,PDHX,B4GALNT1,GABRB3,PFDN2,SAT1,CDC27,ARHGEF4,PPP3R1,USP6,RPL38,CCT5,MFN1,AP3S1,ASPH,FHL1,CUL2,PCP4,WRB,COPS5,ARCN1,MEF2A,PPA1,PAK3,CCNL1,REEP5,SEC31A,GPR22,IPO7,MARS,SCN3A,PAFAH1B1,SERBP1,FCER1G,DENND4A
OSMAN_BLADDER_CANCER_UP	PATHWAYS	Up	0.000570125	0.00849359	0.293562	1.64464	0	389	KLHL9,INHBC,TTC33,MCTP2,YWHAE,ZNF148,RAP2A,HSP90B1,ATG5,SRP72,PDIA3,FOXN2,HSPA13,ELF1,SNX13,FAR1,HCG18,VTA1,OXR1,RPL37A,RPS6KC1,FRMD4B,USP47,MBD4,LACTB2,ERAP1,KIAA1033,RAB14,PARP4,NDUFS1,AZI2,ENPP4,SCP2,USP1,IQGAP1,NUCKS1,SECISBP2,IL1A,AGPS,UBA6,TMEM33,INTS6,ACTR3,LYPLA1,FBXO22,NEMF,TMED5,EIF2S1,FAM175B,CSNK1A1,THUMPD3,SCAMP1,TWF1,SYNCRIP,PGGT1B,MTDH,GBE1,TSNAX,SNX16,LAIR1,RIF1,KIAA1715,SRP19,IER…
REACTOME_HOST_INTERACTIONS_OF_HIV_FACTORS	PATHWAYS	Up	0.00195695	0.018039	0.342038	1.64362	3	120	PSMD12,PSMD14,NUP54,PSMD1,PSMD10,RANBP2,PSMD7,NUP153,PSMA7,LCK,NUP88,NUPL1,CCNT1,PSMC6,PSME1,SKP1,PSMB1,PSMD13,PSMC4,CUL5,PSMD9,NUP37,PSMB2,AP2B1,PSMD6,NUP85,NUP35,CD28,SLC25A5,AP1S1,NUP93,PSMA4,PSMA2,PSMA6,PPIA,PSMC3,SEH1L,PSMA1,RBX1,TCEB2
GSE11386_NAIVE_VS_MEMORY_BCELL_UP	IMMUNOLOGIC	Up	0.000497018	0.00356528	0.323468	1.64299	0	179	DPM3,CCDC34,PDCL,HSPA13,KIF22,ST3GAL4,SSR3,ECH1,MFAP3,PSMA7,SSR1,LSM4,RBM8A,AGPS,HSPA5,CETN2,TEX15,KLRC1,DPCD,DNAJB6,DYNC1I2,DHX29,MFSD1,PSMD13,ATP6V1A,HSD17B12,MTX1,SDHD,NUP37,PDIA6,IDH3A,LIN54,POLR3K,PGK1,GALK2,MCM7,SERINC3,RAD51,NXT2,PSMA2,DTL,MED21,LRR1,EPHA3,GFM1,ZMPSTE24,MYO1G,CINP,GBP3,POLR2K,TEX9,CDCA8
SOTIRIOU_BREAST_CANCER_GRADE_1_VS_3_UP	PATHWAYS	Up	0.00198511	0.0180779	0.332321	1.64245	3	146	PSMD12,PSMA7,STIP1,ECT2,HCCS,ITCH,UBE2N,FEN1,DONSON,RAD54B,CENPI,TUBA1C,TUBA1B,PDSS1,ORMDL2,RAD51,SNRPC,NUP93,CCT5,QPRT,PFDN6,MCM6,NCAPG2,JMJD6,BLM,SNRPF,POLR2K,TMPO,RFC4,HMMR,CDCA8,C20orf24,GINS1,CHEK1,CDC45,MARS,MCM4,E2F1,CDC25A,TCEB1,VRK1,MCM2,CDK2,MELK,GTPBP4
GSE17721_POLYIC_VS_PAM3CSK4_24H_BMDC_DN	IMMUNOLOGIC	Up	0.00099453	0.00621682	0.318528	1.64104	1	194	PRRC1,HIAT1,SEC61B,EIF4E,MOB4,BET1,ADAM9,HSP90B1,ARL1,RPL37A,TRAM1,HBS1L,SPRYD7,WBP5,NCF1,TMEM134,NDUFV2,DNAJB6,DYNLT3,RNF128,MFSD1,ELOVL1,AZIN1,GBE1,IL1RAP,PREB,SRP19,SMC3,TMEM97,ESYT3,TXLNB,NUP160,KLHL7,UGGT1,DERL2,YIPF4,DARS,CAPZA1,MAD2L2,OTOG,ADSS,ACTR6,LRRC3B,APPBP2,FAM174A,WLS,RNF19A,HECTD1,CHAC2
MARTINEZ_RESPONSE_TO_TRABECTEDIN_DN	PATHWAYS	Up	0.000524384	0.00838364	0.304354	1.64054	0	267	FNDC3A,LBR,PSMD14,RNF14,BIRC6,YWHAE,EPS15,TDG,TARDBP,RAB1A,ATG5,GGPS1,GTF2B,PRKD3,TBK1,PPP2R1B,CDC23,HSPA8,BUB3,UBR7,CMPK1,CRLF3,OGT,USP8,MFAP1,PSMC6,NMI,MTIF2,SNIP1,FAM175B,MICAL2,PSMB1,THRAP3,RAD54B,PJA2,SSFA2,RBM17,SLC4A1AP,ARFGEF2,UBE2D3,RSRC2,PKN2,TRIP4,TCERG1,NET1,CSNK2A1,HS3ST3B1,PRKACB,RAP1B,XRCC5,OSBPL9,GDI2,BLZF1,BIRC2,SLC2A1,SRSF3,FBXL3,CDC27,PSMG2,CCNH,MTMR4,DCK,HDAC2,ATF1,DNAJA2,RBM2…
GSE41867_DAY8_VS_DAY15_LCMV_CLONE13_EFFECTOR_CD8_TCELL_DN	IMMUNOLOGIC	Up	0.000502008	0.00356528	0.32011	1.63979	0	191	ANXA7,SLMO2,RBM12,ZCCHC17,ALG5,STX12,NSDHL,NUCKS1,ALAS1,COX6A2,GLOD4,QPCT,BBS10,PSMC6,DERA,DHRS7B,ACSL5,MED8,PSMD9,PIN4,SGCB,HSD17B7,RPN2,WARS,ERI2,LDHA,UPP1,CENPM,COQ3,RNF168,SV2A,THOC3,EIF1AX,TRAPPC6A,POLR3K,CYP51A1,CBX3,CDC123,OCIAD2,NUP93,SIKE1,STARD4,GOLGA7,CMAS,TIMM23,PIGF,GCA,RPS19BP1,SEH1L,C8orf76,GALE,G2E3,CCDC90B,NAA25,ZNF708,DDX1,HMGA2,PSMC1,SNRPD1,EBI3,MVD,SARNP,TIPRL,CDC45,MARS,NPAT,…
GSE42021_TREG_PLN_VS_CD24INT_TREG_THYMUS_UP	IMMUNOLOGIC	Up	0.001	0.00621682	0.317575	1.63782	1	197	LPAR1,FNDC3A,HIAT1,PSMD14,PPP1CB,ADAM9,TARDBP,MAPRE1,RAB18,ZNF207,SEPT2,KCMF1,EIF1AY,IL1A,WTAP,UBE2N,CLEC4D,DNAJB6,PROCR,MMP10,HNRNPK,MAP2K4,PLEKHA1,CSNK1A1,RALA,SCAMP1,IL4R,MTDH,SELP,UFM1,SLK,G3BP1,YTHDF3,CYFIP1,TRA2B,IGF2BP1,UPP1,IST1,FBXW11,PELI1,IRG1,PHOX2A,TANK,IL1RN,PLA2G4A,PSMA6,IL15,MOB1B,KDELR3,GCH1,ACSL1,HIF1A,NPY1R,RAB10,IL1B,SLC39A4,IFNAR1,DSTN,IFRD1,BHLHE40,VCL,TOP1,SSB,NOP58,SLC11A2…
GSE19401_UNSTIM_VS_PAM2CSK4_STIM_FOLLICULAR_DC_DN	IMMUNOLOGIC	Up	0.00100251	0.00621682	0.318963	1.63764	1	192	LPAR1,FNDC3A,CGGBP1,DCTN6,TIMM17A,PDIA3,ELF1,NUP153,STX3,CD58,FANCL,MAPK6,AGPS,RPS6KB1,HCCS,USP8,KIN,PROCR,DLAT,SETX,TMED5,FAM175B,ATG4A,GMFB,PGGT1B,NDEL1,PTP4A1,TRIP4,CHMP2B,GPD2,CD164,MTX2,LIPA,PDIA6,BLZF1,PDHX,MICB,PLSCR1,GUK1,BARD1,ELL2,DSCR3,PIGH,CDC27,ARPC1A,ATP6V1E1,IL1RN,PSMC3,STARD8,IFI35,TCL1A,LRRFIP1,MEF2A,FICD,KLF10,XRCC4,NFX1,ANXA4,ANXA1,PSMA3,SPG11,TRIM21,NDUFA6,OASL
DER_IFN_BETA_RESPONSE_UP	PATHWAYS	Up	0.00143198	0.0143065	0.350946	1.63644	2	102	RBBP4,CTR9,EPS15,ADAM9,CYCS,ELF1,PARP4,IQGAP1,SRP9,NMI,PSME1,SKP1,GMFB,ELK4,CD164,HADHB,LIPA,XRCC6,PDXK,PLSCR1,ARID3A,TRAPPC10,BCLAF1,IFI35,OAS1,PLOD2,OAS2,HIF1A,SRSF2,DDX1,SSBP1,GBP1,TRIM14,TRIM21,OASL,POLR2B,EPRS,SHFM1,C1S,DDX21,AP3M2
LEE_AGING_NEOCORTEX_UP	PATHWAYS	Up	0.00234962	0.0206138	0.359684	1.63541	4	88	PPP1R2,SEC23B,HSP90B1,AK3,CRYAB,ICAM2,RAB14,TUBB,CMPK1,P4HA1,ALDOC,MOG,DDIT3,NUB1,AVP,POLR2F,HSD17B12,DNAH8,CD9
GSE41867_DAY15_EFFECTOR_VS_DAY30_EXHAUSTED_CD8_TCELL_LCMV_CLONE13_DN	IMMUNOLOGIC	Up	0.0004995	0.00356528	0.319191	1.63474	0	190	TXNDC5,EIF4E,EIF2S2,STT3A,SNRPA1,FAM114A2,TARDBP,RAB18,SRSF7,OXR1,INO80C,NUS1,PWWP2A,HMGCR,NDUFS1,PCMT1,EIF1AY,MAPK6,INTS6,GABPA,ORMDL1,OGT,CLDN12,NAE1,LEMD3,MTIF2,CTNNAL1,ETAA1,HIATL1,TMEM97,SEC24A,RPN2,TCERG1,ZDHHC20,KLHL7,ETF1,HAUS6,EIF2AK3,MTFP1,PDK1,NUP35,FBXL3,MTFR1,CHST10,GSPT1,TMED2,CDC5L,EYA1,JMJD6,SCAMP2,RMND5A,EML4,RINT1,DPY19L1,WDR43,USP16,GNL2,TRAM2,SGSM3,GPR89B,CLPX,STRAP,WDR20,TMEM…
GSE34006_A2AR_KO_VS_A2AR_AGONIST_TREATED_TREG_DN	IMMUNOLOGIC	Up	0.00148883	0.00866275	0.317447	1.63376	2	193	GOLGA5,NRBF2,RABGEF1,UBR1,SELT,STK39,FEZ2,NFYC,TMEM60,SSR1,PAPOLG,SAP30BP,TLR4,SKIV2L2,PHF20L1,ZNF326,CASP2,HNRNPC,MAGEB4,FAM104A,SECISBP2,MORF4L1,WTAP,SLC30A9,CRLF3,FAM8A1,ARL8B,ATG16L1,CNBP,ZNF639,CCDC82,NFYB,SRRD,GBE1,SASS6,SMC3,RNF181,RLF,ETF1,FKBPL,SECISBP2L,TRIM23,TTI2,PCNP,ERI1,BTBD1,RNF111,PELI1,TNNT2,MED23,KANK3,NANP,ATP6V1E1,SSX2IP,SENP1,RNF19A,SIKE1,SRRM1,PLEK2,KBTBD2,NTNG1,TRIT1
SENGUPTA_NASOPHARYNGEAL_CARCINOMA_WITH_LMP1_UP	PATHWAYS	Up	0.000570125	0.00849359	0.291571	1.63349	0	389	RBBP4,IGF2BP3,MCTP2,MIB1,C4orf46,TFG,CLK4,CYCS,RAP2A,USO1,HSP90B1,WDFY1,ZNF678,RPRD1A,FAR1,TWSG1,PRKD3,MLLT10,OXR1,AK3,HBS1L,LACTB2,KIAA1033,LTN1,NDUFS1,ESRRG,ENPP4,USP1,IQGAP1,EIF1AY,U2SURP,NRXN1,MCTP1,LUC7L3,FNDC3B,LYPLA1,SNCAIP,TRIM2,MMP10,TMTC1,SCAMP1,THRAP3,CNR1,SQLE,SYNCRIP,HEPH,RIF1,PKN2,SMC3,FAR2,SPAG9,SMCHD1,CD274,CADPS,SF3B1,USP37,RSAD2,LOC283788,NEDD1,UBXN4,PSG5,HAUS6,PPA2,FBXW7,DNAJC2…
GO_VESICLE_ORGANIZATION	GO_BP	Up	0.00054407	0.012144	0.303992	1.63218	0	269	MCFD2,TMED9,TRAPPC4,VPS11,TGFA,SCFD1,EPS15,TFG,BET1,SEC23A,RAB1A,USO1,SNX6,PDCD6IP,GNAI3,LMAN1,VAMP7,TMF1,VTA1,SEC24B,STX3,KLHL12,STX12,VAMP4,CD59,MITD1,RAB14,UVRAG,PPP6R3,VPS33B,ANXA2,SNX7,ANKRD28,SNX32,SEC23IP,CNIH3,VAMP5,SEC24D,PREB,SEC22A,SNX8,CAV2,CHMP1B,CHMP2B,SEC24A,VPS41,CADPS,AP2B1,FNBP1L,RPH3A,SEC22B,SYT10,STX6,F8,TRAPPC6A,CALY,SPACA1,ATP8A2,SNAP91,SNX4,VPS37A,CHMP2A,EEA1,TSG101,PLA2G3,…
GSE11864_UNTREATED_VS_CSF1_IFNG_PAM3CYS_IN_MAC_DN	IMMUNOLOGIC	Up	0.000497018	0.00356528	0.319854	1.63132	0	184	CTR9,RNF14,SEC61G,ADAM9,HCG4,DAD1,FAR1,MED1,SETD4,CBR4,SRP54,FAM96B,STX3,HAS1,HMGCR,IWS1,HN1L,FNDC3B,SRP68,CLDND1,PSMC6,NOS1,PSMD13,CALU,PNP,GZMB,ATF2,TXNDC9,LY9,PSMB2,CCDC79,SMG8,YIPF4,BLZF1,IST1,SEC61A1,TMEM41B,STAG2,RMI1,ENTPD7,BCL2L12,MED28,ZNF804A,NXT2,TGS1,PLA2G4A,SLC35F5,ASH2L,ISOC1,HSPA9,PSMA1,BIN3
GSE18281_CORTICAL_VS_MEDULLARY_THYMOCYTE_DN	IMMUNOLOGIC	Up	0.0004995	0.00356528	0.318333	1.63034	0	190	MED4,CYCS,QPCTL,CTBS,DDN,PSMD10,ADAM12,CSF2RB,TARP,CHCHD3,G6PC,SYN3,HCCS,ZNF770,ACOT9,HAL,FNDC3B,RARS2,ENTPD1,NTSR1,EXOC6B,APCS,SDCBP,ACAT2,UQCR10,CRYM,IER3IP1,SDHD,TCF21,GDF10,POM121L2,ISG20,IDI2-AS1,PYY2,SAT1,GPA33,PIGH,A1CF,CDK5R2,TRIM15,SPRY4,ATF1,SEMA6B,RWDD3,CETN3,PRB3,CMAS,GCA,ADAMTS6,ZIC3,ATP5F1,AMPD1,GP9,IMPA1,SLC4A1,LHCGR,GSTM5,XRCC4,PNMT,RAB4B
GSE29614_DAY3_VS_DAY7_TIV_FLU_VACCINE_PBMC_DN	IMMUNOLOGIC	Up	0.000995025	0.00621682	0.32119	1.62864	1	178	SEC61B,SUB1,HSP90B1,ZCCHC9,UBE2J1,ARL1,LMAN1,MANF,SUCLA2,SSR3,GMPPB,ALG14,SRP54,ALG5,EAF2,TPD52,PGM3,PPIB,MRPS14,OSTC,CENPI,ERLEC1,SEC24A,LAX1,RPN2,DNAJB11,SSPN,DERL2,KLHL14,CENPM,SLC2A5,CRELD2,PNOC,TNFRSF17,CDC6,GALK2,FAM174A,CHAC2,SLC35F5,PERP,BLNK
GSE37605_TREG_VS_TCONV_NOD_FOXP3_FUSION_GFP_DN	IMMUNOLOGIC	Up	0.000492126	0.00356528	0.326471	1.62857	0	158	EIF4E,ARFIP1,WDFY1,RBM7,GPR180,RPRD1A,FRS2,TPD52,HNRNPU,SPTY2D1,CASP2,SLC6A4,KLRC1,PANK3,FBXO22,PROCR,SNX7,GRIA3,HOPX,SKP1,DLG2,SELP,DR1,ATF3,ETAA1,CHMP1B,AKAP12,EXOSC3,SKIL,RMI1,RFC1,CCT5,IL1RN,PAIP2,SAMD3,UBE2B,MRPL42,HIGD2A,DYNLL1,ARPP19,FHL1,SDC4,VWF,RMND5A,NXT1,IL12RB2,SDHC,RPL3,NLRP3,CDADC1,ERO1L,ANXA1,MBNL2
GSE19825_CD24LOW_VS_IL2RA_HIGH_DAY3_EFF_CD8_TCELL_DN	IMMUNOLOGIC	Up	0.000497018	0.00356528	0.317568	1.6252	0	189	SLMO2,NR2C1,TARDBP,ERLIN1,STK39,STX12,PPP2R1B,HNRNPH3,SECISBP2,IWS1,PCMT1,MAPK6,PRMT7,CLDN12,NAE1,ARL8B,GNL3,ZNF639,SEC23IP,OSTC,MKRN2,PPP1R7,RYK,G3BP1,GPD2,DNAJC6,OSM,TADA2A,WDR4,TMEM41B,FANCA,UAP1,COL6A3,NUP85,LZIC,PSMG2,SEPT10,SPCS3,ALDH9A1,PTRHD1,NAMPT,NARS,DTL,SYPL1,NAA50,ACER3,COPS5,PRICKLE3,PRIM1,PPA1,NSL1,NUBPL,HPRT1,PPAPDC1B,DIS3,XRCC6BP1,MARS,ANXA1,LRBA,SUV39H1,C1orf52,CLPX,PIGM,STRAP,S…
GSE12845_IGD_POS_VS_NEG_BLOOD_BCELL_DN	IMMUNOLOGIC	Up	0.000494315	0.00356528	0.317874	1.62483	0	187	TMED9,SEC61B,MGAT2,BET1,IBTK,RAB1A,USO1,HSP90B1,UBE2J1,CALML4,MANF,FABP5,CSF2RB,ZNF706,PDIA4,TUBB,RBBP8,SEC14L1,HSPA5,ANXA2,PPIB,RNF34,DLAT,MTX1,PREB,HIGD1A,RPN2,VDAC3,NDUFAF1,MTX2,PDIA6,ORMDL2,SEC61A1,ARID3A,CRELD2,TNFRSF17,CMAHP,CAPRIN1,SPCS3,GSPT1,GYG1,SMAP1,ATP5B,TMEM208,BRCC3,DYNLL1,MCM6,AKR1A1,S100A10,PPA1,DNAJC3,SEC13,SPCS1,ANXA5,DNAJC24
WILCOX_RESPONSE_TO_PROGESTERONE_UP	PATHWAYS	Up	0.00245218	0.0212295	0.329757	1.62482	4	143	DNAJB9,LARP4,HBS1L,ORC4,HMGCR,INSIG1,NSDHL,CYB5B,SEC14L1,LIPG,ZCCHC10,RGS2,HMGCS1,BBS10,TTC30A,CDKN2AIP,ACAT2,SGK1,RIF1,TMEM97,IDI1,NEUROD1,SUMO1,NUP160,SCD,LPIN1,FDFT1,EBP,IDI2-AS1,CENPQ,CYP51A1,BBS7,CDC6,ZNF518A,GALK2,PLA2G4A,SMPDL3A,MSMO1,HBB,TK1,ELOVL6,TDO2,NPY1R,HBD,ZBED2,XRCC4,HMMR,WDHD1,FAM105A
KEGG_RIBOSOME	PATHWAYS	Up	0.00234742	0.0206138	0.358447	1.62453	4	87	RPS6,RPL37A,RPL37,RPL10,RPS21,RPL23,RPL38,RPL22L1,RPL30,RPL34,RPS18,RPL35A,RPS20,RPL3,RPL31,RPLP1,RPL3L,RPL36AL,RPS28,MRPL13,RPL41,RPL12,RPL22,RPL19,FAU,RPL35,RPS4X,RPL10L,RPL36A,RPS25,RPL18,RPL11,RPS29,RPS16,RPL5,RPS4Y1,RPS27,RPL24,RPL29,RPL23A,RPS3A,RPL13A,RPL10A,RPL13,RPS13,RPL27,RPL6,RPL8
GSE12366_GC_VS_NAIVE_BCELL_UP	IMMUNOLOGIC	Up	0.000497018	0.00356528	0.317052	1.62256	0	189	SLMO2,ANP32E,SEC61B,PRPF38A,YWHAE,ARL2BP,VEZT,CCDC167,GNA13,KIF22,GABPB1,PSMD10,RAPGEF5,AK3,PANK1,SEPT2,HSBP1,HNRNPC,ZW10,ZNF215,APOM,GFPT1,SRP9,AZIN1,ATP6V1A,RBM17,BCAR3,RNGTT,TXNDC16,RSU1,NDUFA12,ENPP3,AAMP,MET,CENPM,LINC00487,C12orf49,SLC2A5,EED,KCTD9,GRPEL2,ACTR2,DTL,SAMHD1,SLC25A15,ASPH,RPA1,NCAPG2,MASTL,SLBP,RFC4,CLIC4,PXMP4,DENND1B,ROMO1,PCNA,GINS1,CHEK1,NPR2,GAPDH,MCM4,TNFSF8
EPPERT_PROGENITOR	PATHWAYS	Up	0.00197922	0.0180779	0.33461	1.62256	3	129	STAM,ARMC8,IDE,PSMD1,HBS1L,SKIV2L2,EIF5B,HMGXB4,TNIK,TPM1,BMS1,DLAT,EIF2S1,WRN,MICAL2,ANKRD27,CALU,METAP2,TMEM97,NET1,DNAJC6,SCD,CSNK2A1,PCTP,BTK,HNRNPR,IDH3A,POLE2,HAUS6,SSX2IP,DTL,TRIT1,KCNQ5,ANKRD32,UMPS,FECH,CTNNBL1,NCBP1,CNRIP1,HMGB1,PHF6,GINS2,MYCN,XK,CHEK1,TAL1,HDC,PRKAR2B
WELCSH_BRCA1_TARGETS_UP	PATHWAYS	Up	0.000505051	0.0083025	0.313627	1.62174	0	194	ANXA7,COPS8,MGAT2,ZNF148,SEC23A,RAB1A,TIMM17A,NFYC,ECH1,TRAM1,SSR1,NDUFS1,TUBB,IQGAP1,AGPS,HSPA5,MLH1,ANXA2,QPCT,MAP2K4,CSNK1A1,SCAMP1,MPV17,TSNAX,DDX3X,DR1,UBE2D3,KAT5,CD9,TXNDC9,PGRMC1,NDUFA12,LIPA,SERPINB1,HMGCL,MICB,XIST,TM9SF2,SRSF3,ADSS,ARPC1A,PPP1R1A,CD46,SERINC3,TSG101,TMED2,MYL12A,ADD3,ATXN10,ZNF267,WRB,EIF4B,C21orf33,ATP5F1,GALNT3,GUCY1B3,TMPO,SDHC,HMMR,JAK1,ANXA4,KRT4,ANXA5,LAMA3,MAT2A…
GSE16385_MONOCYTE_VS_12H_ROSIGLITAZONE_IL4_TREATED_MACROPHAGE_UP	IMMUNOLOGIC	Up	0.00150376	0.00866275	0.31578	1.6213	2	192	RBM12,SEC23B,MED30,MIA3,KIF26B,NUDT21,DAD1,MZT1,VAMP7,DNAJC15,FABP5,TMEM60,GRPEL1,MFAP3,CSF2RB,EIF5B,CASP8AP2,SSR2,MED18,HCCS,SRP9,MINOS1,HNRNPK,OSTC,FAM162A,DDX3X,DR1,DDX18,MAGOH,IL22RA2,ZNF841,RAP1B,PSMD6,YOD1,IKZF1,EIF1AX,PDK1,ARMC2,RAD1,SEPT10,LCOR,LRRC3B,POLR2H,UQCR11,CETN3,KRR1,PSMA6,SLC25A15,TRAPPC10,SPIN4,PPIA,OLIG3,CHIA,CCDC38,L3MBTL3,TDO2,RNF182,NHLRC2,JAK1,RPL31,MRPS28,BCOR,CYB5R4,BOC,…
GSE22886_NAIVE_CD4_TCELL_VS_NKCELL_DN	IMMUNOLOGIC	Up	0.00149328	0.00866275	0.314078	1.61965	2	195	C5orf15,RNF4,CTR9,SEL1L,MCTP2,ZCCHC6,PDCL,TARDBP,STK39,FEZ2,AQR,SUCLA2,ENPP4,ALAS1,ITCH,RNF34,INTS6,USP8,COPB2,THOC2,COPB1,HARS2,STAU2,MED8,ATP6V1A,TRIP4,C2CD3,VPS41,TXNDC9,NDUFAF1,PIGB,SECISBP2L,PCTP,MUT,DUSP22,UNC50,LPIN1,STX6,ZNF226,NCR1,UBXN4,STAMBP,CXorf40B,POLE2,BARD1,BIRC2,ZNF544,IL18RAP,MRFAP1L1,SUV420H1,TNPO1,ABHD2,MCF2L2,ZFAND6,KIR2DL4,BAZ2B,DCUN1D1,ZMPSTE24,RRAS2,GGNBP2,GALNT7,BLM,SNX5…
ERB2_UP.V1_DN	ONCOGENIC	Up	0.000505817	0.00950936	0.317282	1.61859	0	184	SLMO2,FHL2,ADAM9,HSPA13,RPRD1A,TAF2,CBR4,LTN1,SLC6A14,RBBP8,ECT2,UBA6,CCDC59,MTIF2,TMED5,TRMT61B,ZBTB11,DDX60,RANBP6,RAD54B,SSFA2,CUL5,TOPBP1,RIF1,C16orf45,SMC3,ERI2,RRN3,DBF4,BRWD1,C9orf3,RMI1,ACTR6,ATF1,CETN3,DTL,KRR1,ADD3,CEBPZ,ZNF267,STK17A,OAS1,OAS2,ARMCX5,GREB1,NPY1R,KLF10,WDR43,XK,USP16,MBNL2,GNL2,MSH2,PRKAR2B,SSB,KCTD3,RRP15,MARCH7,NRIP1,HS2ST1,CAV1,BTG3,AMIGO2,GOLGA4,MAP4K3,ANKRD12
GSE11924_TFH_VS_TH2_CD4_TCELL_DN	IMMUNOLOGIC	Up	0.000999001	0.00621682	0.315781	1.61727	1	190	NR2C1,CANX,ADAM9,TMEM168,FOXL1,VAMP7,MRS2,LMAN1L,AIRE,GMPPB,UBA5,BUB3,ZNF706,USP1,GFPT1,PCMT1,LSM4,COX6A2,HCCS,HN1L,PITHD1,NEMF,ACSL5,GTF2E2,OR51B6,C1GALT1C1,NFYB,AZIN1,CACNG6,TMEM30A,MKRN2,SELP,TSNAX,TMEM219,RSU1,PPP1R1C,HES2,BNIP1,AJAP1,PSMD6,GRID2IP,FSTL4,ARID3A,NOP10
HORIUCHI_WTAP_TARGETS_DN	PATHWAYS	Up	0.000542005	0.00843697	0.296915	1.61712	0	297	PPP1R2,LBR,ARL6IP6,CHRNA1,CANX,LRRC17,GLO1,DDX39B,WDFY1,CKS1B,KIF22,C11orf58,HNRNPA3,HMGCR,BCAP29,RASSF2,BUB3,NUCKS1,CMPK1,LSM4,SMAD2,WTAP,TMEM33,DLAT,TMED5,MSTO1,ACAT2,GMFB,TWF1,SQLE,SSFA2,TSNAX,WWTR1,DNAJC10,TMEM97,ATP11C,ZDHHC20,LDHA,LEPROTL1,MPP4,SNRNP27,FDFT1,CENPM,COQ3,ARL5B,RFC5,CDC27,FLNA,SEPT10,PGK1,TMEM106B,GSPT1,SLC25A5,MCM7,PEX13,USP38,ANKRD46,CYTL1,ATXN10,RPL22L1,PPIA,NAA50,FECH,ING3…
GSE22886_UNSTIM_VS_IL2_STIM_NKCELL_DN	IMMUNOLOGIC	Up	0.00149328	0.00866275	0.313254	1.6154	2	195	PSMD14,SLC16A1,CKS1B,PSMD1,FABP5,STX3,STIP1,HNRNPC,TCP1,TUBB,MLH1,UBE2N,FEN1,DONSON,HN1L,ACACA,EIF2S1,KLHL2,IL4R,SQLE,TUBA1C,SYNCRIP,TUBA1B,PDSS1,TMEM97,XRCC5,PSMD6,CRELD2,NOP10,MRPL39,ALDH18A1,CYP51A1,CDC6,POLR2H,MCM7,NUP93,APOO,MSMO1,HSPA9,TPM4,MCM6,SARS,BLM,ENO1,NOL6,GINS2,LINC00341,RFC4,HMMR,CCT8,PCNA,IPO7,CHEK1,MAT2A,CDC45,MCM4,SUV39H1,NDUFA6,IARS,EPRS,STOML2,NUP107,HNRNPAB,NHP2L1,LDLR,CDC25…
GSE2770_UNTREATED_VS_IL12_TREATED_ACT_CD4_TCELL_48H_DN	IMMUNOLOGIC	Up	0.000999001	0.00621682	0.315155	1.61407	1	190	TGDS,UCHL5,YWHAE,SCFD1,ARMCX3,METTL10,RAB1A,AQR,MANF,SRSF7,ACBD3,EPDR1,UBA5,ORC4,SSR2,SLC15A4,HN1L,TRNAU1AP,ZNF654,THUMPD3,AZIN1,CRYM,RNGTT,UBE2D3,ATF3,CCDC141,DDX18,CD164,KLHL7,PPBP,ALDOB,NPR1,POM121L2,CRELD2,ZNF644,SMARCAD1,DNAJC21,DNTTIP2,BCL2L12,ZBTB5,SLC35A3,PSMA2,UBE2B,TRIM5,TIMM23,MED21,RPS19BP1,SYPL1,PCGF6,EXOC1,SDC4,MRPL18,SNX5,ARCN1,DLK1,SLBP,SMEK2
GSE29617_CTRL_VS_DAY7_TIV_FLU_VACCINE_PBMC_2008_UP	IMMUNOLOGIC	Up	0.000497018	0.00356528	0.316158	1.61232	0	185	ABHD13,DNAJB9,BACH1,RAB1A,GNA13,RBM7,MTMR6,RAB18,NGRN,GZF1,CXCL10,TPM3,ZNF326,INSIG1,CRY1,ECT2,RGS2,MCM9,ARL8B,PTP4A1,SGK1,UBE2D3,FETUB,ATF3,RAB8B,CHMP1B,ETV3,TM2D3,NR2E3,WARS,YTHDF3,ETF1,OSM,B3GNT5,DCTN4,ARL5B,TYR,ZNF644,NTRK2,SAT1,CTNNB1,CDH23,NAMPT,KBTBD2,PTGER4,MED21,LIF,HBB,LOC284454,NFE2L2,COQ10B,SERPING1,L3MBTL3
CHEN_HOXA5_TARGETS_9HR_UP	PATHWAYS	Up	0.00102828	0.0111219	0.308178	1.61196	1	213	NRBF2,ZCCHC6,TDG,CLK4,BACH1,CCNT2,ZNF180,PIBF1,TAF2,GPATCH2,TBK1,TPTE,CLK1,CRY1,ZCCHC10,LRIF1,INTS6,KIN,BTN2A1,NUPL1,NEMF,CDKN2AIP,RCHY1,TAF1A,MORC3,LINS,SNX16,RSRC2,NSUN6,ATF3,CNOT4,SEC24A,SMCHD1,RLF,PYROXD1,PPWD1,CEBPG,THUMPD2,BIRC2,RNF111,C1orf27,PRPF3,RCAN1,POLR3F,SAT1,PELI1,ZNF451,SUV420H1,ZNF165,TANK,TSC22D1,SRSF10,RBBP6,ZNF267,LIF,ING3,SNX5,SCYL3,KLF10,CCNL1,CNOT2,PPIG,ZNF274,DLX2,CHD9,AVL…
GSE41867_DAY6_EFFECTOR_VS_DAY30_EXHAUSTED_CD8_TCELL_LCMV_CLONE13_DN	IMMUNOLOGIC	Up	0.000493583	0.00356528	0.314481	1.60977	0	188	TXNDC5,EIF4E,STT3A,UCHL5,JKAMP,SLC16A1,IBTK,TARDBP,FAR1,LMAN1,NUS1,ZHX1,KCTD14,MAPK6,GABPA,ORMDL1,PANK3,GMDS,DTWD1,RANBP6,ZNF330,SRRD,SYNCRIP,LETM1,SLC4A1AP,CUL5,ZBTB1,SPAG9,TCERG1,FAM118B,AMMECR1,PGRMC1,S1PR1,ADSS,TNPO1,GSPT1,PRADC1,TMED2,MTAP,PCGF6,JMJD6,HPGDS,SCAMP2,RMND5A,ABCG2,EML4,FRMD3,DPY19L1,CNOT2,CDC73,FAM185A,USP16,VPS8,IARS,STRAP,SCCPDH,SLC30A5,DDX21,KLHL6,UCHL3,KLF3,GPN3,ME2,AMIGO2,C…
LEE_LIVER_CANCER_SURVIVAL_DN	PATHWAYS	Up	0.00100553	0.0109889	0.319305	1.60893	1	168	MAPRE1,RPS6,FABP5,SEPT7,HNRNPC,BUB3,USP1,ECT2,RGS2,ACTR3,SUMO2,SFT2D1,PRMT2,RALA,S100A6,SNRPB2,PNP,RBM17,TOPBP1,TUBA1B,CD164,B3GNT5,DYNLT1,ATP2B1,PELI1,CBX3,HDAC2,MCM7,ATAD2,NSF,RPL38,CCT5,METTL5,MRPL42,DYNLL1,UBA2,MCM6,SET,RBX1,HIF1A,SLBP,RPS18,BCAT1,RPL31,CDCA8,ANXA4,ZNF532,PCNA,UBE2D1,VCL,DEK,YWHAQ,NLRP2,ATP5C1,RPL12,ARHGAP18,MSH6,TPRKB,MCM2,SMC2,PLP2,GTPBP4,LAMB1,RPL35,RAN,RMI2,ZWILCH,RPL36A,…
GSE17974_CTRL_VS_ACT_IL4_AND_ANTI_IL12_1H_CD4_TCELL_DN	IMMUNOLOGIC	Up	0.000497018	0.00356528	0.315196	1.60741	0	185	ALG2,EXOC2,LEO1,TRAPPC4,PRPF38A,BET1,MLX,C1orf56,TNF,MIR17HG,MED18,RNF34,ANKRD37,ALKBH1,IL23A,MFAP1,DNAJB6,SNX16,RIF1,PDSS1,LAX1,HSD17B7,LPAR6,VMP1,YIPF4,STX6,S1PR1,ARL5B,RNF168,EXOSC3,TNFAIP8L2,SLC17A5,ZNF165,DNAJA2,CHAC2,C6orf120,SLC35F5,BAZ2B,MED21,ZNF267,LIF,ZNF200,LOC284513,UMPS,LOC284454,WRB,C8orf76,NCBP1,RRAS2,MYNN,MED19,KLF10,FAM98B,RTP4,BCOR,ZNF614,WDR33,MGC40069,RABIF,TMEM165
GSE17721_LPS_VS_GARDIQUIMOD_24H_BMDC_DN	IMMUNOLOGIC	Up	0.00150602	0.00866275	0.31342	1.60552	2	191	TXNDC5,SELT,STT3A,SCFD1,EPS15,MGAT2,ADAM9,UBE2J1,ZCCHC17,API5,RBMXL1,EDN3,LTN1,NSDHL,NUCKS1,HSPA5,MORF4L1,SMAD2,ITCH,PANK3,DYNC1I2,RNF128,SMN1,LAIR1,TOPBP1,AIF1,FGD3,SMC3,FARSB,ESYT3,TXNIP,DNAJB11,KLHL7,PHTF2,MAGOHB,B3GNT2,SNX4,TREM1,MCM7,NUP93,STARD4,ABCB4,GORASP1,PSMA6,ARHGAP21,STARD8,PLD1,LAMTOR3,C8orf76,EIF4B,ABCG2,BNIP2,ARCN1
GSE40274_CTRL_VS_FOXP3_AND_HELIOS_TRANSDUCED_ACTIVATED_CD4_TCELL_DN	IMMUNOLOGIC	Up	0.000493583	0.00356528	0.313569	1.6051	0	188	SEC23B,PSMD14,SEL1L,POMP,DHDDS,TFG,BET1,ARMCX3,USO1,HSP90B1,HSPA13,DAD1,SELK,SRP54,TMEM39A,UBA5,CSF2RB,NSDHL,STARD5,DERA,GNL3,OSTC,DNAJC10,YIF1B,VMP1,PDIA6,DUSP22,HCFC2,DERL2,NODAL,SEC61A1,UBXN4,STAMBP,ELL2,PPP3CC,PGK1,ENTPD7,ALDH9A1,BPGM,MAGT1,AP1S1,APOO,NARS,ARL5A
GSE3982_CENT_MEMORY_CD4_TCELL_VS_TH1_DN	IMMUNOLOGIC	Up	0.00149328	0.00866275	0.310976	1.60366	2	195	PSMD12,GOLT1B,SEC61G,CKS1B,AP4S1,MANF,GRPEL1,CD59,TUBB,TMEM33,MFAP1,NDUFV2,MTCH2,IFNA6,RAD54B,TMEM97,IDI1,COX8A,SLA,PSMB2,PRF1,MPDU1,SERPINB1,ERGIC2,ARL3,PSMD6,CEBPG,CXorf40B,POLE2,NOP10,FES,CCNH,KCTD9,WARS2,UFC1,ATP5B,TMEM208,PSMA2,SLC35F5,MSMO1,QPRT,IDH3G,TNFRSF4,IFI35,ORC6,BLM,ELOVL6,DPY19L1,ERCC2,C20orf24,ANXA4,SEC13,CCL4,CYB5R4,HBEGF
GSE13522_CTRL_VS_T_CRUZI_G_STRAIN_INF_SKIN_UP	IMMUNOLOGIC	Up	0.00150602	0.00866275	0.312879	1.60275	2	191	STK38L,ANXA7,LCLAT1,SAP18,TWSG1,UFL1,SSR1,PDIA4,RBM8A,CCDC59,ENTPD1,EIF2S1,AFG3L2,VTN,SCAMP1,MED8,ERLEC1,TNFRSF18,FAM124B,GFM2,TMEM11,TAGLN3,SLA,NDUFA8,FKBPL,PCTP,ZNF655,SEC22B,KDM1B,TNFAIP8,CDC16,C4orf51,ATP2B1,BCL2L15,PHTF2,PRG4,DNAJC21,SERAC1,SERPINF1,METTL20,KERA,SWAP70,CDC5L,SMPDL3A,C3orf80,CAPG,ADAMTS6,RPS19BP1,TNFRSF4,IFI35,XXYLT1,CTNNBL1,PROS1,ACSL1,NHLRC2,IRF6,FABP1,ANXA5,TMEM154,LSM10
PUJANA_BRCA1_PCC_NETWORK	PATHWAYS	Up	0.00088574	0.0101259	0.257588	1.60261	0	1601	CDX2,GIP,PPP1R2,TGDS,RBBP4,IGF2BP3,ANP32E,LBR,RNF2,SEC61B,PSMD14,CTR9,SUCLG2,EIF2S2,DDX19B,YWHAE,SCFD1,MGAT2,NR2C1,SNRPA1,BET1,TBCE,SLC16A1,TDG,SEC61G,RRP7A,PDHB,TARDBP,CYCS,DDX39B,SUB1,XPNPEP1,MAPRE1,SRP72,TIMM17A,GNA13,CSTF3,PPIL6,CCNT2,UBE2J1,CKS1B,RPS6,NUDT21,ELF1,GTF2B,SEP15,VAMP7,MED1,DGUOK,PIBF1,SRPK1,TAF2,HNRNPA3,FABP5,PSMD10,LOC100294145,MLLT10,API5,RPL37,DPM1,HAUS7,PSMD7,SREK1IP1,LARP4,…
GSE36888_UNTREATED_VS_IL2_TREATED_TCELL_6H_DN	IMMUNOLOGIC	Up	0.000999001	0.00621682	0.312866	1.60234	1	190	ALG2,COG2,CANX,SLC16A1,PACRGL,MORF4L2,SRSF7,HNRNPA3,FABP5,LARP4,ALG5,CDC23,ATP6V1G1,AGPS,CLEC12B,CUTC,GEMIN2,DPCD,B3GALT1,CNBP,ADORA2B,MRPS14,GMFB,NMB,PNN,ERLIN2,NEUROD1,DNAJB11,FBXO4,MDH1,HNRNPR,TREM2,COMMD10,NUP35,MYOF,RIOK1,NANP,CD1E,PTRH2,IMPAD1,CCT5,NARS,BRCC3,BPNT1,FECH,GFM1,ARMCX5,CFDP1,ELOVL6,ZNF664,EPS8,SEC63,RHOBTB1,PTCD3,PCNA,ZNF614,RABGGTB
GSE17721_LPS_VS_PAM3CSK4_1H_BMDC_UP	IMMUNOLOGIC	Up	0.00150602	0.00866275	0.312634	1.60149	2	191	KLHL9,SPAG7,ARL6IP6,SBF2,JKAMP,MTFMT,GMPPA,C14orf1,SLC25A45,GMPPB,TRAM1,VAMP4,LACTB2,ZW10,FAM104A,NSDHL,FAM3B,ECT2,TMEM134,GABPA,MOG,MFAP1,KLHL20,EID1,ACAT2,SRRD,MED8,DR1,ZBTB1,PIGN,CD164,SPEG,HADHB,LEPROTL1,BTK,HLA-DOA,KIAA1919,F8,EBP,EED,PELI1,SERP1,SEPT10,CBX3,ERH,RFC1,SERINC3
KOBAYASHI_EGFR_SIGNALING_24HR_DN	PATHWAYS	Up	0.00102987	0.0111219	0.300034	1.60064	1	244	TGFA,SNRPA1,CKS1B,CKLF,SRSF7,FABP5,HAUS7,SLC20A1,PARP2,TUBB,USP1,ECT2,AXL,FEN1,DONSON,ADORA2B,HSPA14,RAD54B,WWTR1,TUBA1B,PNN,POLR2D,ITGA6,MET,UPP1,CENPM,DBF4,RFC5,POLE2,NRG1,BARD1,ELL2,POLR3K,RMI1,CDC6,MCM7,RAD51,ATAD2,FAM86B1,DTL,EXOSC8,MCM6,NCAPG2,TK1,ORC6,BLM,PRIM1,GINS2,TMPO,RFC4,HAT1,HMGA2,HMMR,CDCA8,MCM5,SNRPD1,PCNA,GINS1,CDC45,MCM4,MSH2,OASL,E2F1,RRP15,MSH6,HELLS,CDC25A,VRK1,MCM2,SMC2,TMEM…
GSE12507_PDC_CELL_LINE_VS_IMMATUE_T_CELL_LINE_UP	IMMUNOLOGIC	Up	0.000978474	0.00621682	0.325119	1.59947	1	146	SPCS2,SLC33A1,SEL1L,USPL1,MIS12,SRP72,DNAJC25,SSR1,SKIV2L2,BCAP29,TCP1,USP1,GFPT1,RBBP8,ACTR3,ADCY8,GMDS,SNX16,NET1,TMX1,FANCC,FBXO4,DBF4,HAUS6,CEP192,UBIAD1,UAP1,ISG20,MYOF,ABHD10,GCNT1,PGK1,CBX5,CUL2,FAM199X,TPI1,NHLRC2,FAM98B,BCAT1,NUBPL,MCM5,MCU,COX6B2,CSN2,GAPDH,MCM4,GP2,MIS18BP1,ICA1,PHLPP2,DPY19L4,PLA2G1B
V$XBP1_01	MOTIF	Up	0.000962464	0.0059947	0.327968	1.59665	1	130	HOXA3,HNRNPH2,DHDDS,MGAT2,ARMCX3,RAB1A,USO1,XPNPEP1,MORF4L2,ARFGAP3,ELF1,ARL1,MANF,PDIA4,CDC42,ITCH,REEP3,SRP68,GRIA3,SEC24D,NEUROD2,CADPS,SEC61A1,MAGEL2,RAB25,TRPC4AP,YIPF5,APLN,SULF1,GOSR2,UBE2B
REACTOME_RESPIRATORY_ELECTRON_TRANSPORT	PATHWAYS	Up	0.00515947	0.0371732	0.362569	1.5965	10	75	NDUFB4,CYCS,NDUFA10,SDHB,NDUFS1,NDUFV2,ND6,SDHD,COX8A,NDUFA8,NDUFA12,UQCR11,SDHC,UQCRBP1,NDUFC2,NDUFB9,NDUFS2,ETFDH,NDUFA6,COX5B,NDUFC1,COX6A1,NDUFAB1,UQCRC2,NDUFS4,NDUFV3,NDUFA11,ND2,COX3,NDUFA5,NDUFB3,NDUFB6,ND4,NDUFA4,NDUFA7,NDUFA9,NDUFB8,COX4I1,NDUFS5,COX6C,NDUFA1,ETFA,ETFB,NDUFB5,COX7C,UQCRH,COX6B1,NDUFS6
VERHAAK_GLIOBLASTOMA_NEURAL	PATHWAYS	Up	0.00245821	0.0212295	0.329107	1.59362	4	126	ANXA7,PEX19,MORF4L2,MAT2B,SAR1A,SEPW1,TPM3,ORC4,ENPP4,CDC42,CUTC,MYBPC1,CCDC121,TSNAX,FAM49B,CRYM,MDH1,S1PR1,CRYZL1,GUK1,PPP1R1A,SNCG,TTC1,ANKRD46,ADD3,ATP5F1,CPNE6,PPA1,IMPA1,GRM1,NSL1,FBXO3,PEX11B,GPR22,SLCO1A2,CRYL1,HPRT1,CCK,COX5B,EPB41L3,VSX1
GSE17721_CTRL_VS_GARDIQUIMOD_24H_BMDC_DN	IMMUNOLOGIC	Up	0.00149105	0.00866275	0.311247	1.59285	2	189	TXNDC5,ALG2,EIF2S2,MOB4,RAP2A,SEC23A,USO1,ACOT12,SRSF7,GABPB1,HNRNPA3,GMPPB,IL15RA,SEPT7,TMEM39A,TBK1,TUBA1A,DUSP15,UFSP2,PRMT7,GTF2E2,SEC24D,PSMC4,DNAJC10,FASTKD5,TMEM199,TAGLN3,DNAJB11,HTR2B,PPBP,RRN3,METTL6,FKBP1A,DERL2,LZTS2,UPP1,NOXO1,PLSCR1,ABI1,PRPF3,PFDN2,FBXW11,ERP44,RP2,SSX2IP,LIMD2,TMEM208,PSMA2,GORASP1,PLA2G2D,ARHGAP21,BRCC3,PIK3CG,NCBP1,ARCN1,SFXN1,FAM208B,PRG2,WDR43,CWC27,HAT1,DNAJC…
ACEVEDO_LIVER_CANCER_UP	PATHWAYS	Up	0.000720461	0.00882109	0.264547	1.59269	0	921	MCFD2,PRRC1,DERL1,KLHL9,PEX19,TRAPPC4,SCML1,GOLT1B,PSMD14,SLC33A1,UCHL5,JKAMP,ARL2BP,TFG,BET1,CMC1,SUB1,LYPLAL1,RAP2A,CCDC167,TMEM167B,MICA,SRP72,GNA13,ZCCHC9,CKS1B,MORF4L2,CALML4,GGPS1,DAD1,MTMR6,RAB18,SEP15,GNAI3,SAR1A,CKLF,VAMP7,SRPK1,ACBD3,PHF23,PSMD10,LINC00467,DPM1,APIP,UBA3,ALG14,SRP54,ANAPC10,PREPL,NUP153,CXCL10,SCOC,SSR1,KLHL12,MTPN,TUBA1A,LTN1,ENOPH1,CHCHD3,HNRNPH3,SNRNP40,IQGAP1,UBE2V2…
SMITH_TERT_TARGETS_UP	PATHWAYS	Up	0.00245218	0.0212295	0.323041	1.59173	4	143	MCFD2,SLC33A1,SNRPA1,DGUOK,PSMD7,NUP88,PPP1R11,GFPT1,UVRAG,HSPA5,MLH1,PPP2CA,ALKBH1,SH3BGR,GTF2E2,EIF2S1,SULT1E1,UFM1,DR1,HSD17B8,ATF3,SRP19,PSMD9,EXOSC7,PPWD1,SNW1,DYNLT1,RPP30,GOT1,CEBPG,PIGA,ENOX2,PIGH,CCNH,CDC6,ZNF165,SMAD1,TSG101,CBX5
REACTOME_CELL_CYCLE_MITOTIC	PATHWAYS	Up	0.00054615	0.00843697	0.291442	1.59012	0	304	RBBP4,PSMD12,PSMD14,YWHAE,MIS12,MAPRE1,LIN9,CKS1B,PSMD1,PSMD10,RANBP2,PSMD7,ANAPC10,PSMA7,ORC4,PPP2R1B,TUBA1A,CUL1,CDC23,ZW10,BUB3,TUBB,CETN2,FEN1,E2F4,PPP2CA,DYNC1I2,PSMC6,PSME1,SKP1,CEP63,CDC7,PSMB1,PSMD13,CENPI,NDEL1,PSMC4,PSMD9,SMC3,NUP37,MNAT1,TUBA4A,TUBB4A,TK2,ANAPC11,PSMB2,SKA2,PSMD6,CENPM,DBF4,NEDD1,CDC16,RFC5,LIN54,POLE2,CEP192,CENPQ,NUP85,STAG2,RBL1,CDC27,CCNH,CDC6,MCM7,KIF2B,PSMA4,PSMA…
DAZARD_UV_RESPONSE_CLUSTER_G1	PATHWAYS	Up	0.00733608	0.0466831	0.371315	1.58982	15	65	SEC61G,SAP18,RPL37A,RPL37,ANXA2P3,ANXA2,ZNF330,CST6,PPBP,HTR4,GUK1,PGK1,RPL38,TSC22D1,DYNLL1,RPL30,OAS2,TK1,RPL34,PDLIM5,HEXIM1,ERCC2,RPL31,COX17,SNRPE,GHRH,NDUFC1
REACTOME_PEPTIDE_LIGAND_BINDING_RECEPTORS	PATHWAYS	Up	0.00201816	0.0181588	0.313725	1.58928	3	173	GAST,SST,GHRL,CXCL10,EDN3,PENK,CCL19,PRLHR,UTS2,CCR3,TAC1,NTSR1,AVP,NMB,NMUR2,NMU,SSTR3,PPBP,NPY5R,CCR2,PRLH,PNOC,GAL,CCL25,AGTR2,MLN,MCHR2,CXCL11,NPY2R,EDNRA,QRFP,MC3R,NPY1R,NPFFR2,PROKR2,F2R,KISS1,CCR8,CCL4,RXFP4,ANXA1,POMC,INSL3,CCK,GRP,CXCR4,NPY,OXT
SHAFFER_IRF4_TARGETS_IN_PLASMA_CELL_VS_MATURE_B_LYMPHOCYTE	PATHWAYS	Up	0.00645756	0.0429284	0.370379	1.58883	13	66	TXNDC5,DNAJB9,CANX,SUB1,HSP90B1,UBE2J1,TRAM1,SSR1,PDIA4,GFPT1,DNAJB5,DDIT3,ATF3,ELL2,UAP1,PDK1,TNFRSF17
GSE23114_PERITONEAL_CAVITY_B1A_BCELL_VS_SPLEEN_BCELL_DN	IMMUNOLOGIC	Up	0.00148883	0.00866275	0.308532	1.58788	2	193	JRKL,STT3A,YWHAE,BET1,CANX,C5orf22,PDHB,TIMM17A,PDIA3,PSMD1,PRR3,SUCLA2,HNRNPA3,HAUS7,PSMD7,TNF,SKIV2L2,HNRNPF,HSBP1,NUP88,HCCS,PPP2CA,GTF2E2,SQLE,ATP6V1A,PNP,NDEL1,IL1RAP,SRR,TUBA1B,DDX18,RPN2,CD9,AMD1,EIF3J,SMS,IL18RAP,CYP51A1,IL18R1,TAF1B,AK2,CD28,SLC25A5,SNRPC,UQCR11,OSGEP,MTAP,FH,ZNF200,UBA2,EVI5,CAPZA2,LRRFIP1,ENO1,TCTN3,WDR43,EIF4A1,LPL,RFC4,GTPBP6,HPRT1
RUIZ_TNC_TARGETS_DN	PATHWAYS	Up	0.00298063	0.0243292	0.324629	1.58477	5	136	FHL2,RRP7A,USP1,TPM1,DIO2,FEN1,CD24,EIF2S1,MICAL2,RAD54B,PNP,PDSS1,TMEM97,CAV2,MET,NRG1,BARD1,POLR3K,MYOF,CDC6,TNPO1,MCM7,ATAD2,DTL,EXOSC8,MCM6,NCAPG2,RRAS2,BLM,PRIM1,GINS2,TMPO,RFC4,MCM5,GINS1,CDC45,MCM4,E2F1,MEST,SERPINE2,CDC25A,CAV1,MCM2,AMIGO2,MELK,STC2,DHFR,ZWILCH,EGFR,TRIP13,DMD,DNAJC9,CALM2,CDK1,GINS3,CCDC86,TIPIN,PRPS1,ZWINT,SLC38A1
GSE7509_UNSTIM_VS_FCGRIIB_STIM_DC_DN	IMMUNOLOGIC	Up	0.00148883	0.00866275	0.314631	1.5843	2	169	VPS11,MCTP2,SCFD1,RGS16,FMNL1,RAB11A,NOTCH1,IL15RA,CCRL2,KLRC1,ENTPD1,ANK2,OSBPL8,GZMB,CASP7,SDHAF2,TNFRSF14,VWA5A,PRF1,NOXO1,SH3BP2,INSRR,IKZF1,GIMAP6,IL18RAP,ESR1,CIITA,IL18R1,NAMPT,P2RX3,PLA2G4A,SLC35F5,GIMAP4,ANGPTL4,OAS3,SLCO2A1,MYO1G,GALNT3,PTPN22,IFNGR1,IL12RB2,CLIC4,NBEAL2,CMTM6,JAK1,ANXA4,IDO1,RABIF,UBL7,IRAK2,TRIM21,CACNB4,CTSW,SLC7A3,TBL1XR1,CD3D,COG4,ICOS
MALONEY_RESPONSE_TO_17AAG_DN	PATHWAYS	Up	0.00612918	0.0414881	0.356829	1.58419	12	79	YWHAE,ARF4,CYCS,SUB1,BRE,SRSF7,PSMA7,WRN,GTF2A2,VDAC3,RSU1,LDHA,MDH1,XRCC5,SRSF3,TIMM23,DYNLL1,RPL30,SNCA,TPI1,TCEB2,SRSF2,SNRPF,EIF4A1,HAT1,SSBP1,GNG10,SNRPE,RPL36AL,IARS,ATP5C1,SSB,HNRNPAB,GM2A,RPL35,ATP5I,CLTB,SNRPG,RPS16,CALM2,NACA,LTBP1,ABCE1,HIST1H4C,RPL24,TMSB4X
GSE29164_CD8_TCELL_VS_CD8_TCELL_AND_IL12_TREATED_MELANOMA_DAY7_DN	IMMUNOLOGIC	Up	0.00151515	0.00870497	0.313484	1.58148	2	175	FNDC3A,CHPF,SEC61B,EIF2S2,MGAT2,SEC61G,HSP90B1,CALML4,MANF,NUS1,SSR3,GMPPB,ALG5,TRAM1,SLC35B1,EIF5B,PDIA4,SSR2,GGT1,HSPA5,ANKRD37,FNDC3B,COPB2,OSTC,FARSB,HIGD1A,STT3B,PTCH2,LDHA,CCR2,HESX1,UAP1,SAGE1,ERP44,ARMC2,MTFR1,PRDM14,AK2,SLC37A3,CHAC2,SLC39A9,FGF14,PIK3CG,MASTL,TK1,KDELR3,IFI27L1,SFXN1,MRPS22
GO_REGULATION_OF_LIGASE_ACTIVITY	GO_BP	Up	0.00386847	0.0404017	0.325378	1.58085	7	128	PSMD12,PSMD14,ANAPC16,RAB1A,PSMD1,PSMD10,PSMD7,ANAPC10,PSMA7,CUL1,CDC23,BUB3,UBE2N,PSMC6,PSME1,SKP1,PSMB1,PSMD13,PSMC4,PSMD9,ANAPC11,PSMB2,PSMD6,CDC16,FBXW7,MAD2L2,CDC27,PSMA4,PSMA2,GORASP1,PSMA6,DCUN1D1,PSMC3,PSMA1,MASTL,GEN1,XRCC4,PSMC1,CDC14C,USP44,CDC14B,UBE2D1,PSMA3
GSE2706_2H_VS_8H_R848_AND_LPS_STIM_DC_DN	IMMUNOLOGIC	Up	0.000994036	0.00621682	0.309791	1.57999	1	184	FNDC3A,ALG2,C5orf15,GOLT1B,BET1,SEC61G,RBM7,MORF4L2,SAR1A,RAB21,SELK,IL15RA,TARP,UGP2,PGM3,MMAA,LRIF1,ACOT9,EMP3,GNL3,DDX60,DEPDC7,NUB1,OSTC,CRLF2,RAB8B,SPAG9,CASP7,POLR2D,CD274,MET,RRN3,DYNLT1,PHF11,TRPC4AP,ARPC1A,MAGT1,CD48,TMED2,C17orf58,C3orf38,PSMA2,PLA2G4A,PERP,PSMA6,SWAP70,IL15,DDX60L,PPFIBP2,ZRANB2,FRMD3,PPA1,ANKRD22,GUCY1B3,TRPA1,EBI3,WDR33,MGC45922,CAMK1G,KDELR2,ENTHD1,UPB1
GSE43863_TFH_VS_LY6C_INT_CXCR5POS_MEMORY_CD4_TCELL_UP	IMMUNOLOGIC	Up	0.00150602	0.00866275	0.308375	1.57967	2	191	FNDC3A,MIB1,SBF2,DNAJB9,TFG,ARF4,MCPH1,LIN9,STAM,MORF4L2,FAM178B,NOTCH1,IL15RA,CXCL10,TMEM39A,UBE2V2,U2SURP,AHCYL2,HSPA5,ALDH1L1,C1GALT1C1,TAGAP,SLC7A6OS,AVP,BCAR3,IL1RAP,RIF1,ATF3,PKN2,RAB8B,SEC24A,DDX18,CSNK2A1,NEDD1,GJC1,C9orf3,PLSCR1,MIR22HG,OTOG,UAP1,ZNF143,PDCD10,GCNT1,GBP6,NAMPT,IL1RN,CHAC2,QPRT,PPIP5K1,IFI35,MOB1B,PCGF5
GO_PROTEIN_TARGETING_TO_MEMBRANE	GO_BP	Up	0.00251509	0.0295001	0.315527	1.57893	4	156	RABGEF1,PEX19,NUP54,SRP72,RPS6,RPL37A,RPL37,SSR3,SRP54,ATG3,TRAM1,SSR1,SSR2,PRKG2,ANXA2,NCF1,RPL10,SRP68,SRP9,SDCBP,ANK2,ATG4A,RPS21,SRP19,RAB8B,RTP1,RPL23,SEC61A1,PEX3,RPL38,TMED2,RPL30,RPL34,ATG4C,ARL6IP1,RPS18,RPL35A,RPS20,RTP4,RPL3,SEC63,RPL31,RPS14,RPLP1,RPL3L,PALM,RPS28,TRAM2,RPL41,RPL12,ICMT
BLUM_RESPONSE_TO_SALIRASIB_UP	PATHWAYS	Up	0.00103734	0.0111486	0.297013	1.57775	1	238	ANXA7,GOLGA5,SLC33A1,SEL1L,EIF2S2,RNF14,DNAJB9,SCFD1,PJA1,CANX,TBCE,ARF4,BACH1,HSP90B1,HSPA13,NAPG,ACBD3,RAB33A,SSR3,ECH1,KCMF1,AZI2,PPP1R11,GFPT1,MAPK6,XIAP,OGT,MTIF2,MMP10,ANK2,CSNK1A1,RALA,CALU,CSNK1G1,NDEL1,FETUB,ATF3,HOXA1,WARS,SIAH2,HMGCL,GOT1,CEBPG,BIRC2,LAPTM4A,ELL2,ISG20,PFDN2,GOLGB1,SERP1,COPA,NGF,MMP1
DODD_NASOPHARYNGEAL_CARCINOMA_DN	PATHWAYS	Up	0.00081367	0.00962718	0.255715	1.57691	0	1288	RBBP4,HOXA3,MTRR,DERL1,PALB2,GALNT11,RNF4,ARL6IP6,EPHB2,HIAT1,SCML1,FASTKD3,GOLT1B,PSMD14,EIF2S2,UCHL5,C4orf46,NUP54,TBCE,SLC16A1,TDG,CYCS,SUB1,VEZT,MAPRE1,CISD2,TMEM168,SRP72,CSTF3,ZNF678,LIN9,CKS1B,RPRD1A,C2orf69,LMAN1,FEZ2,FUT10,TMF1,SRSF7,GABPB1,C11orf58,TWSG1,GPATCH2,GORAB,RPL37A,RANBP2,GRPEL1,ADAM12,IL15RA,ZNF207,CXCL10,PSMA7,PANK1,KLHL12,TMEM39A,UBA5,TBK1,HNRNPU,FANCL,MIR17HG,ENOPH1,CHCHD3…
GSE37532_TREG_VS_TCONV_CD4_TCELL_FROM_VISCERAL_ADIPOSE_TISSUE_DN	IMMUNOLOGIC	Up	0.00148588	0.00866275	0.314682	1.57667	2	162	TGDS,SPCS2,JKAMP,BET1,ARF4,ZCCHC17,SEP15,GNAI3,SSR3,ALG5,SPTY2D1,CDC42,P4HA1,UBE2N,TBCA,MTCH2,FAM32A,ATP6V1A,PSMC4,NUP37,POLR2D,SUMO1,GDI2,XIST,BTBD1,CAPN7,EIF3J,CRELD2,COMMD10,RIOK1,ERH,AK2,TMEM106B,CD46,HDAC2,RAD51,IMPAD1,GOLGA7,ARL5A,GOSR2,MSL3,PRKRIR,HPGDS,NES,EIF4B,ATP5F1,EIF1AD,PRIM1,FICD,SLBP,RTP4,TMPO,HMMR,FAM165B,MOB1A,RAD9B,EIF2A
GSE21360_SECONDARY_VS_QUATERNARY_MEMORY_CD8_TCELL_DN	IMMUNOLOGIC	Up	0.00294262	0.0142382	0.316402	1.57666	5	157	EIF4E,RELT,ATG5,SNX6,RAB11A,TUBA1A,LIPG,GGT1,P4HA1,ALDOC,HOOK1,CLDND1,FBXO22,EID1,CAMKK1,TWF1,FAM49B,FAM162A,GPC3,TXLNB,POLR2D,SLA,SMARCE1,EGLN3,LDHA,PGM2,VAV1,ARID5A,TNFAIP8,SLC2A1,PDK1,SGCZ,PGK1,TRIM10,TREM1,FBXL5,DTL,PLA2G4A,BPNT1,PIK3CG,DSC1,JMJD6,TPI1,ENO1,IFI27L1,SFXN1,PSTPIP1,HIF1A,FICD
GSE36476_CTRL_VS_TSST_ACT_72H_MEMORY_CD4_TCELL_OLD_DN	IMMUNOLOGIC	Up	0.0014918	0.00866275	0.305935	1.57616	2	194	LIMA1,CKS1B,RAB33A,GMPPB,TUBB,RBBP8,ALAS1,FEN1,HN1L,MTCH2,DHRS7B,MRPS14,MED8,TUBA1C,TUBA1B,WARS,PSMB2,MUT,CENPM,GOT1,POLE2,COL6A3,MYOF,COMMD4,CDC6,MCM7,RAD51,NUP93,METTL5,DTL,SNUPN,FH,GART,NCAPG2,MRPL18,NCBP1,TK1,TPI1,BLM,GINS2,ZBED2,TMPO,RFC4,HMMR,MCM5,HRSP12,NDUFS2,MCM4,NDUFA6,POLD3,ZNF189,IARS,SLC47A1,ICMT,HNRNPAB,MCM2,PGAM1,SMC2,MELK,CCT4,LAMP3,CLTC,ZWILCH,TRIP13,RAD51C,GSTO1,CCDC51,NAP1L4
GSE27859_MACROPHAGE_VS_CD11C_INT_F480_INT_DC_DN	IMMUNOLOGIC	Up	0.00149105	0.00866275	0.307843	1.57543	2	189	RNF4,BET1,CCDC34,SLC16A1,ARF4,DDX39B,FUT8,MANF,ADAM12,TPM3,NDUFS1,NUP88,NIPA2,RASSF2,HSPA5,HCCS,PRMT7,NDUFV2,MTCH2,TRMU,MRPS14,HIATL1,TXLNB,NET1,AKAP12,SERPINB1,PDIA6,XRCC6,CHCHD7,EBF2,LSM1,ABI3,MAGOHB,CD1E,AK2,EIF4E2,NUP93,CD101,OSGEP,ISY1,SLC25A15,PTGER4,BLNK,UMPS,TRAF3IP3,GART,SYNE1,PSMA1,PMFBP1,ENO1,ITGA11,C7orf49,HEXIM1,SRSF2,PSMC1,NLRP3,RALB,TNFSF8,NDUFA6,GIMAP8,TDGF1,USMG5,ATP5C1,ADORA3,MR…
TARTE_PLASMA_CELL_VS_PLASMABLAST_DN	PATHWAYS	Up	0.000547046	0.00843697	0.288169	1.57408	0	307	PPP1R2,LBR,PSMD14,SLC16A1,TDG,CYCS,TIMM17A,CKS1B,KIF22,FABP5,SDHB,SSR1,CD58,TUBA1A,NDUFS1,HNRNPC,TCP1,IQGAP1,MAPK6,SUMO2,NAE1,NDUFV2,ANP32A,SLC25A46,ENTPD1,EIF2S1,SNRPB2,PNP,VBP1,SGK1,TOPBP1,UBE2D3,TMEM97,GZMB,TUBA4A,SUMO1,WARS,SLA,PSMB2,ETF1,ITGB7,XRCC6,TRA2B,FDFT1,MPHOSPH6,ARID3A,OAT,EBP,EED,GALNT1,SRSF3,CDC27,FLNA,CAPRIN1,CBX3,CDC6,PGK1,CDC123,GSPT1,IGF1,CBX5,SNRPC,CCT5,CORO1A,NARS,PSMA2,FH,HS…
REACTOME_CLASS_A1_RHODOPSIN_LIKE_RECEPTORS	PATHWAYS	Up	0.00106895	0.0114247	0.290259	1.57194	1	282	GAST,SST,LPAR1,ADRB3,GHRL,TAAR1,CXCL10,EDN3,PENK,CCL19,PRLHR,UTS2,MTNR1A,CCR3,TAC1,NTSR1,ADORA2B,AVP,FFAR1,CNR1,NMB,NMUR2,HCAR2,LPAR6,HTR2B,NMU,SSTR3,PPBP,OPN4,NPY5R,TAAR5,S1PR1,HTR4,TAAR2,CCR2,PTGER3,PRLH,ADRA1D,PNOC,GAL,HRH2,GNRH1,CCL25,HTR1A,LHB,AGTR2,MLN,TBXA2R,RHO,HTR2C,MCHR2,CXCL11,PTGER4,OPN1SW,NPY2R,EDNRA,QRFP,HTR1B,GNRH2,MC3R,NPY1R,NPFFR2,LHCGR,PROKR2,DRD5,F2R,KISS1,CCR8,CCL4,RXFP4,OPN3,…
GSE13887_RESTING_VS_NO_TREATED_CD4_TCELL_DN	IMMUNOLOGIC	Up	0.00614077	0.0223101	0.339245	1.5697	12	103	PPP1R2,SRBD1,SUB1,RAB18,GRIK2,CBR4,CDKL1,PRKG2,TPM1,OTUD6A,FGGY,CDKN2AIP,IDI1,TMEM14A,FDFT1,F8,FBXW11,PAX6,PEX3,SERINC3,PLA2G3,CCBL1,NIPSNAP3A,RGS9,MED21,RNF25,FHL1,TBC1D7,TRA2A,S100A10,RPS18,C1D,TEX9,FOLR2,SARNP,NKG7,OPN3,CCDC18,KRTAP5-2,RAB27B,SERPINE2
NELSON_RESPONSE_TO_ANDROGEN_UP	PATHWAYS	Up	0.00563645	0.0394878	0.348033	1.56898	11	85	DNAJB9,STK39,LMAN1,TPD52,PGM3,ELOVL5,KLK2,HMGCS1,SEC24D,SGK1,SRP19,IDI1,AKAP12,SCD,TNFAIP8,HERC3,SMS,ELL2,UAP1,SAT1,ABHD2,APPBP2,MYL12A,TSC22D1,HSD17B14,VAPA
CSR_LATE_UP.V1_UP	ONCOGENIC	Up	0.00099552	0.0119451	0.313146	1.56862	1	164	PSMD14,SNRPA1,CCDC34,MAPRE1,KIF22,MZT1,FABP5,ST3GAL4,CASP2,NUP88,FEN1,TUBA3C,CDC7,KRT18,PREB,NMB,FARSB,TAGLN3,TUBA4A,DNAJB11,ITGA6,MET,FKBP1A,PGM2,S1PR1,SMS,FANCA,WSB2,SAMD11,POLR3K,CIAPIN1,CDC6,CYP4B1,MYH1,ANKRD32,PSMC3,UMPS,HMGB1,PRIM1,PDLIM5,ZNF367,GINS2,TOMM34,KISS1,AP1S2,HAT1,CDCA8
WANG_CLIM2_TARGETS_DN	PATHWAYS	Up	0.0020141	0.0181588	0.307899	1.56836	3	178	SEC23B,JRKL,RNF14,NAA35,SEC23A,GNA13,DNAJC15,ACBD3,GORAB,API5,DPM1,UBA3,SREK1IP1,HBS1L,PGM3,C5orf51,HMGCS1,MINOS1,MPZL2,TRIM2,HNRNPK,CD24,RCHY1,COIL,BTBD10,TMEM11,IDI1,BLZF1,RPP30,WSB2,PHF11,RP2,SERINC3,AP1S1,PPP4R2,SRRM1,MYL12B,RBBP6,MSMO1,ITM2B,CEBPZ,GCA,FAM149B1,SYPL1,CAPZA2,ACER3,GALNT7,COPS5,LRRFIP1,MYNN,ZNF91,STXBP3,SCML2,ETNK1,TFPI,CHMP5,IFRD1,TIPRL
GSE38697_LIGHT_ZONE_VS_DARK_ZONE_BCELL_UP	IMMUNOLOGIC	Up	0.00248385	0.012605	0.312281	1.56736	4	166	TRMT11,HIAT1,NAA35,DNAJB9,NKAP,LIN9,STK39,RTTN,FAR1,SELK,SEPT8,H3F3B,ANAPC10,PMPCB,TBC1D8B,NDST3,SLC25A46,DYNC1I2,GTF2E2,LZTFL1,KLHL2,TSNAX,CCDC141,ZSCAN12,OCRL,STAMBP,GDAP2,ENOX2,SOCS6,MTFR1,RIOK1,B3GNT2,PSMG2,CTDSPL2,SLC37A3,MRPS36,CD48,SLC35A3,RBM27,CEACAM1,AP3S1,CCDC38,MOB1B,DPY19L1,DST,APEX2,RAB10,ACTR10,AP1S2,TFPI,C1D,NUBPL,COX17,SPATS1,TMEM154,NMNAT1,RAD9B,NPAT,SRSF6,CD200R1,IPPK,RSPH9,APB…
GSE41867_DAY6_VS_DAY8_LCMV_CLONE13_EFFECTOR_CD8_TCELL_DN	IMMUNOLOGIC	Up	0.0014985	0.00866275	0.305377	1.56398	2	190	TXNDC5,HIAT1,RNF2,STT3A,KBTBD7,UBE2J1,FAR1,OXR1,ZHX1,KCTD14,ICAM2,FMNL3,SLC35B1,SLC39A10,LIPG,INTS6,DONSON,GABPA,ORMDL1,PITHD1,C1GALT1C1,SYNCRIP,CTNNAL1,SNX16,SLC4A1AP,ZBTB1,SCAPER,HIATL1,SEC24A,DDX18,ZDHHC20,PDIA6,SIAH2,INTS4,FBXW7,GALNT4,UAP1,MTFR1,FCRL1,RNF146,RP2,WARS2,GALK2,RNF19A,NXT2,RNF145,ADD3,MTAP,MLH3,EYA1,CPEB2,DCUN1D1,PCGF6,PRDM15,EML4,MYNN,PAIP1,CNOT2,CDC73,NAA16,SLC38A2,AVL9,CDC37L…
GSE21063_CTRL_VS_ANTI_IGM_STIM_BCELL_NFATC1_KO_3H_UP	IMMUNOLOGIC	Up	0.00149328	0.00866275	0.302898	1.562	2	195	GSPT2,MCFD2,GOLT1B,SEL1L,LGALS7,RAB18,FABP5,FANCL,PAQR7,RAB3GAP2,CRY1,ARL6IP5,SMAD2,FAM109B,STRC,HAL,DNAJB6,S100A6,TMEM30A,PFN1,S100A4,COX8A,VMP1,GFRA2,ANAPC11,EGLN3,TNFRSF14,SERPINB1,PCTP,RAP1B,DERL2,ZFPM2,ABI3BP,EMP1,ELL2,UAP1,ISG20,SAMD11,SERPINB6
GSE33162_UNTREATED_VS_4H_LPS_STIM_HDAC3_KO_MACROPHAGE_DN	IMMUNOLOGIC	Up	0.00149925	0.00866275	0.302714	1.56152	2	196	MED30,ANP32E,PSMD14,FUT8,XPNPEP1,NKAP,CKS1B,NUDT21,STK39,IDE,AK3,TRAM1,LACTB2,SLC35B1,USP1,NUCKS1,GLOD4,SACM1L,HOPX,COPB1,ACSL5,AQP1,ELOVL1,TUBA1B,FAM188A,SRP19,RAB8B,CENPV,RPN2,ARPC5,PRF1,SLC25A24,C4orf27,SMS,IDH3A,CAPZA1,EBP,IL18RAP,CAPRIN1,SPCS3,PGK1,MCM7,CBX5,SMAP1,VDAC2,AP3S1,FH,MRPL42,PRTN3,MCM6,SNRPA,AKR1A1,IMPA1,HIF1A,ARL6IP1
REACTOME_METABOLISM_OF_AMINO_ACIDS_AND_DERIVATIVES	PATHWAYS	Up	0.00101112	0.0109889	0.302238	1.56075	1	192	PSMD12,INHBC,PSMD14,KMO,MAT2B,PSMD1,PSMD10,APIP,PSMD7,TPH2,PSMA7,ENOPH1,PCSK1,DIO2,DDC,CCBL2,TMLHE,HAL,PSMC6,PSME1,CKMT2,PSMB1,PSMD13,AZIN1,PSMC4,PSMD9,MAT1A,PSMB2,PSMD6,AMD1,GOT1,SMS,OAT,ALDH18A1,SAT1,TH,ALDH9A1,LHB,TAT,CCBL1,PSMA4,PSMA2,PSMA6,MTAP,SLC25A15,PSMC3,PSMA1,CKM,TDO2,SLC5A5,BCAT1,PNMT,PSMC1,GPT,PAH,IDO1,MAT2A,POMC,PSMA3
GSE7509_FCGRIIB_VS_TNFA_IL1B_IL6_PGE_STIM_DC_UP	IMMUNOLOGIC	Up	0.00149105	0.00866275	0.307269	1.56071	2	179	SEC23B,MAEA,SEC23A,KBTBD7,RAB11A,VAMP7,PSMD1,SEPW1,PSMD10,MREG,PSMD7,PPP2R1B,AHCYL2,SMU1,PRMT7,RHOA,HNRNPK,OTUB1,ARMC1,FAM49B,PPP1R7,RYK,MAPK3,AP2B1,DUSP22,RAP1B,RRN3,FKBP1A,PSMD6,AMD1,EMP1,PPA2,CAND1,RAB9A,PSMG2,CAPRIN1,SEPT10,PPP3R1,EIF4E2,DNAJA2,SERPINF1,GYG1,NSF,CPNE3,COMMD7,CHAC2,FUNDC2,ASH2L,TIMM23,SMPDL3A,ISOC1,UBA2,ARPP19,NCBP1,EIF1AD,CINP,TIMM17B,RBMS2,IFNGR1
GSE17721_0.5H_VS_24H_GARDIQUIMOD_BMDC_DN	IMMUNOLOGIC	Up	0.00197726	0.0106536	0.305268	1.5604	3	187	FNDC3A,SEC23B,MED14,RBM7,RAB18,NAPG,NGRN,SREK1IP1,SRP54,FAM96B,KCTD14,TNF,LACTB2,LTN1,HSBP1,HNRNPH3,C5orf51,PPP2CA,SACM1L,COPB1,SKP1,CACYBP,COG8,ATP6V1A,FAM49B,SLK,TMEM199,TMEM97,ALKBH3,CD274,CDC42SE2,FKBPL,VAV1,CLRN3,CAPZA1,SMARCAD1,CAND1,FBXW11,EED,INSIG2,RNF146,TAF1B,MORN4,FAM174A,PTK2,NAMPT,HECTD1,ARHGAP21,IL15,SYPL1,PCGF6,ABCG2,NXT1,FCGR3A,CDC73,CWC27,HMMR,JAK1,COX17,ATAD1
GSE3982_BASOPHIL_VS_CENT_MEMORY_CD4_TCELL_UP	IMMUNOLOGIC	Up	0.000990589	0.00621682	0.305324	1.55934	1	186	SEC23B,CLK4,BACH1,MANF,H3F3B,KIAA1033,AZI2,PCSK1,IK,SH3GLB1,NDUFV2,BTN2A1,RHOA,PSME1,CEP63,ANKRD27,FAM32A,SSFA2,FAM124B,BCAR3,PTP4A1,TRIP4,CAV2,COX8A,CD33,PLAA,SF3B1,SERPINB1,FNBP1L,BTK,CD300A,TM9SF2,TREM2,AATK,NOP10,PELI1,DAZAP2,NSF,SAP30L,KIT,KBTBD2,PERP,SWAP70,CDA,BAZ2B,CTNNBL1,TCEB2,LMBRD1,DPY19L1,EVI2B,HEXIM1,CLINT1,ARPC3,CYB5R4,OPN3,RALB,ANXA1,VCL,VPS8,ZFYVE16,SF3B5,HDC,DHX15,PECAM1,STX7,CR…
BROWNE_HCMV_INFECTION_18HR_UP	PATHWAYS	Up	0.00302572	0.0244395	0.307272	1.5584	5	174	PPP1R2,TGDS,RBBP4,SEC23B,KDM4C,CYP19A1,SAR1A,RAB33A,ST7,FANCL,PARP2,CASP2,ZW10,ENPP4,PDIA4,KATNA1,THOC2,COIL,SEC23IP,MORC3,TOPBP1,RIF1,SEC24A,DDX18,ATF2,MAGOH,KIAA0226,FNBP1L,MET,STX6,AMD1,RPP30,CAPN7,RFC5,TNFRSF17,CDC27,PPP3R1,POLR2H,IL1RN,GOSR2,CXCL11,CDC5L,IL15,PTPN3,STARD8
GSE18893_TCONV_VS_TREG_24H_TNF_STIM_UP	IMMUNOLOGIC	Up	0.0014985	0.00866275	0.303962	1.55674	2	190	CCDC34,CKS1B,NUDT21,HAUS7,SDHB,CDC23,BUB3,TUBB,LSM4,CHCHD2,DLAT,EID1,HSPA14,PSMD13,MPV17,CTNNAL1,TUBA1B,METAP2,TMEM97,COX8A,SLC37A4,ERI2,EXOSC7,C11orf73,NDUFA8,C4orf27,DBF4,ERI1,COQ3,PPA2,MRPL39,NUP35,CDC6,AK2,MCM7,MRPS36,BCL2L12,APOO,BORA,TPI1,VPS25,FAM98B,TMPO,RFC4,SPCS1,PCNA,GINS1,NDUFB9,MCM4,SUV39H1,MSH2,E2F1,UHRF1,PUSL1,MSH6,HELLS,CDC25A,TPRKB,ESCO2,VRK1,MCM2,FIGNL1,CDK2
REACTOME_CLASS_I_MHC_MEDIATED_ANTIGEN_PROCESSING_PRESENTATION	PATHWAYS	Up	0.00103199	0.0111219	0.293344	1.5543	1	234	PSMD12,KLHL9,UBR1,RNF4,SEC61B,PSMD14,PJA1,CANX,SEC61G,SEC23A,PDIA3,UBE2J1,PSMD1,PSMD10,UBA3,PSMD7,SEC24B,ANAPC10,PSMA7,UBA5,UBE4A,ERAP1,CUL1,CDC23,UBE2V2,HSPA5,UBA6,RNF6,UBE2N,RNF34,PSMC6,KLHL20,PSME1,SKP1,RCHY1,PSMB1,PSMD13,PJA2,SEC24D,PSMC4,CUL5,UBE2D3,PSMD9,ANAPC11,PSMB2,FBXO4,UBE3A,PSMD6,SEC61A1,CDC16,ANAPC13,FBXW7,FBXW11
CASORELLI_ACUTE_PROMYELOCYTIC_LEUKEMIA_DN	PATHWAYS	Up	0.000638162	0.00865967	0.264938	1.55313	0	648	HNRNPH2,FHL2,MEIS1,EIF2S2,STT3A,G3BP2,SNRPA1,TFR2,PDHB,GLO1,TARDBP,KLF1,IVNS1ABP,PDIA3,CKS1B,KIF22,HNRNPA3,MREG,RAB33A,APIP,C14orf1,GRPEL1,GMPPB,SRP54,ST7,SEPT2,DNAJC17,SSR1,THOC6,CD59,TPD52,SKIV2L2,CSF2RB,HNRNPU,PPP2R1B,HMGCR,STIP1,HNRNPF,INSIG1,CHCHD3,HNRNPC,HNRNPH3,ENPP4,NSDHL,SNRNP40,BUB3,EIF5B,TUBB,EIF1AY,ELOVL5,TPM1,GLOD4,LUC7L3,PPIB,ARHGAP6,ZNF671,FEN1,PRMT7,ACOT9,HN1L,ALDOC,ACTR3,RTN3,HMG…
GSE34006_UNTREATED_VS_A2AR_AGONIST_TREATED_TREG_UP	IMMUNOLOGIC	Up	0.00148883	0.00866275	0.301448	1.55142	2	193	ALG2,PSMD14,PJA1,SUB1,UBE2J1,NUDT21,RAB11A,GNAI3,SELK,TMEM60,ZNF24,VAMP4,SKIV2L2,FAM104A,NUCKS1,ALAS1,DDC,ORMDL1,LYPLA1,ARL8B,COPB1,CNBP,NFYB,ZNF330,CDC42SE1,SRP19,S100A4,CRLF2,RAB8B,FAM103A1,ARPC5,RLF,DNAJC8,LDHA,SECISBP2L,LPIN1,SS18L2,C4orf27,ERI1,EMP1,RNF146,SPCS3,KCTD9,PGK1,TMEM106B,ATP6V1E1,ADIPOR1,SMAP1,YME1L1,VDAC2,RNF19A,SLC25A20,VAPA,AP3S1,HIGD2A,PIK3CG
GSE28726_NAIVE_VS_ACTIVATED_VA24NEG_NKTCELL_UP	IMMUNOLOGIC	Up	0.00199104	0.0106536	0.300813	1.55124	3	195	KLHL9,SEC61B,COPS8,CANX,SLC16A1,RRP7A,PSMD1,PRR3,SUCLA2,HAUS7,RANBP2,PSMD7,FRMD4B,HNRNPF,CUL1,ZW10,UBE2V2,FEN1,PPP2CA,QPCT,TBCA,HOPX,POLR2F,SQLE,PNP,SYNCRIP,SRR,RPN2,WARS,SLA,RSAD2,TRA2B,MPHOSPH6,GOT1,LSM7,MYOF,RAD1,IL18R1,POLR2H,SLC25A5,PEX3,CTNNA1,SNUPN,PSMA6,ZNF267,DYNLL1,EVI5,TNFRSF4,ENO1,TIMM17B,PGAP1,EIF4A1,RFC4,GTPBP6,TNFSF11,COX17,GBP1,CCL4,SNAPC5,MARS,UBE2D1,GNL2,KDELR2,EMG1,EPRS,COX6A1,…
GSE32423_IL7_VS_IL7_IL4_NAIVE_CD8_TCELL_DN	IMMUNOLOGIC	Up	0.00150376	0.00866275	0.301873	1.54989	2	192	GIP,FASTKD3,SRBD1,SCFD1,PDCL,PDIA3,UBE2J1,ELF1,NDFIP2,VAMP7,SRSF7,TAF2,INO80C,TPD52,SKIV2L2,HMGCR,AHCYL2,GABPA,DLG2,CALU,ATP6V1A,HSD17B12,CHUK,RSRC2,TMEM161B,PKN2,TRIP4,RAB8B,DNAJB11,TNFRSF14,YTHDF3,KLHL7,CERCAM,CUL4A,ARID5A,DARS,TMEM41B,COL6A3,RBL1,PPP3CC,SUV420H1,ADSS,ACTR6,PPIP5K2,HDAC2,BCL2L13,USP2,CCNB3,APLN,DLX1,ITM2B,LYST,C9orf152,RBM25,SEH1L,PTPN3,DNAJC7,PRDM15,GALNT7,FGFR1OP2,MBIP,SMEK2,…
GSE22033_WT_VS_PPARG_KO_MEF_DN	IMMUNOLOGIC	Up	0.00197433	0.0106536	0.301925	1.54549	3	188	NRBF2,LBR,RNF2,UCHL5,GGPS1,SCGB1A1,ORC4,CHCHD3,SCP2,CYB5B,SECISBP2,ELOVL5,WBP5,ECT2,MORF4L1,GAD2,FAM8A1,TBCA,SUMO2,GLT8D1,CCDC59,BBS10,RARS2,MTCH2,SRP9,DNAL4,CEP63,ANKRD27,CENPI,FAM49B,HIGD1A,NET1,TMEM14A,LEPROTL1,TCF21,VAV1,PCNP,DNASE1L1,OSBPL11,TAF7,IDH3A,LAPTM4A
GSE6259_BCELL_VS_CD4_TCELL_DN	IMMUNOLOGIC	Up	0.00198807	0.0106536	0.302777	1.54422	3	184	SEC23B,SELT,DNAJB9,MIS12,USO1,MAPRE1,FYTTD1,EPDR1,AK3,CD59,MTPN,HBS1L,SPRYD7,AZI2,ZW10,HNRNPH3,NIPA2,SSR2,SEC14L1,P4HA1,SNHG6,POLR3GL,MCM9,MFAP1,MFSD1,PRKAA1,ZSCAN12,TXNDC9,PSMB2,HADHB,ANO6,WSB2,MAD2L2,ALDH18A1,TNIP3,NOG,SPRY4,FAM174A,CD48,IDI2,KIT,CYTL1,SWAP70,SLC25A15,PCGF6,SARS,TM2D2
GSE14415_ACT_VS_CTRL_NATURAL_TREG_UP	IMMUNOLOGIC	Up	0.00298063	0.0142382	0.306944	1.54268	5	167	MED30,ADRB3,SNRPA1,GLO1,CAB39L,TIMM17A,MORF4L2,BUB3,CCBL2,DLAT,ACAT2,NUP37,DDX18,TUBA4A,NEUROD1,VDAC3,RSU1,NDUFAF1,PSMB2,LDHA,PCTP,ARL3,PCNP,PSMD6,RFC5,CRELD2,POLE2,MTO1,LSM7,POLR3K,CMAHP,PSMG2,DCK,EXOC8,CD48,SPIRE1,MSMO1,ACOT11,ISOC1,UMPS,CHRNA5,MRPL22,MRPL18,ORC6,SFXN1,CINP,HIST3H2BB,MRPL1,IL1B,SEC13,TMEM107,LSM10,GINS1,MARS
GSE22886_NAIVE_BCELL_VS_BLOOD_PLASMA_CELL_DN	IMMUNOLOGIC	Up	0.00198807	0.0106536	0.301295	1.54192	3	189	SEC23B,MTRR,GOLT1B,COPS8,TFG,BET1,FUT8,GMPPA,ARFGAP3,LMAN1,PSMD1,SSR3,CD58,ERAP1,SLC35B1,GFPT1,UFSP2,HCCS,FEN1,FNDC3B,GLT8D1,ENTPD1,ZBTB38,MTDH,SEC24D,TMEM135,NUP37,CASP7,NDUFAF1,PLAA,EBP,MRPL39,PDK1,SEPT10,ZBP1,GSPT1,TMEM208,BOLA1,GOLPH3L,PIK3CG,IFI35,NCBP1,KLF10,ETNK1,DDX1,ERCC2,MBNL2,MCM4,KDELR2,NDUFA6,MRPL13,TRAM2,PIGK,EPRS,MAGED2,CAV1,NASP,NRBP1,SMC2,LRRC59,ST6GALNAC4
GSE339_CD8POS_VS_CD4CD8DN_DC_UP	IMMUNOLOGIC	Up	0.001999	0.0106536	0.298868	1.54168	3	196	SELT,RNF4,HIAT1,PRPF38A,POMP,UCHL5,RPL37A,RPS6KC1,SSR3,CXCL10,STX3,SPG20,STX12,KCNMB1,CSF2RB,IQGAP1,TXNDC17,UBE2N,PROCR,MINOS1,ENTPD1,FAM91A1,NCOA4,TMX2,ATP6V1A,PPEF2,AIF1,TXNDC16,CENPV,RPN2,CD9,RSU1,APC,ETF1,DNAJC8,NDUFA12,BTK,FKBP1A,IST1,SEC61A1,PLSCR1,ANAPC13,OAT,ACYP1,ALDH9A1,POLR2H,HFE,TTC1,FNDC7,GTF3C4,EPHA3,PPFIBP2,MRPL18,VWF,AKR1A1,CRHR1,REEP5,DNAJC3,FAM165B,ARPC3,ATG13,MAT2A,GLCE,VPS29,R…
GO_POSITIVE_REGULATION_OF_CELLULAR_PROTEIN_CATABOLIC_PROCESS	GO_BP	Up	0.00358607	0.0381846	0.299669	1.54077	6	189	PSMD12,VPS11,PSMD14,RNF14,ANAPC16,RAB1A,PSMD1,PSMD10,PSMD7,ANAPC10,PSMA7,CUL1,CDC23,BUB3,EGF,UBE2V2,SUMO2,FBXO22,PSMC6,PSME1,SKP1,RNF128,RCHY1,CSNK1A1,NUB1,PSMB1,PSMD13,PSMC4,PSMD9,SUMO1,ANAPC11,PSMB2,SOCS5,PSMD6,ZFAND2A,BCAP31,LRRK2,CDC16,FBXW7,CDC27,BBS7,RNF19A,FBXL5,PTK2,PSMA4,PSMA2,GORASP1,PSMA6,PSMC3,NFE2L2,PSMA1,HERPUD1
GO_ORGANIC_HYDROXY_COMPOUND_BIOSYNTHETIC_PROCESS	GO_BP	Up	0.00407747	0.0421228	0.302961	1.53937	7	174	LBR,LPCAT2,GGPS1,FABP5,NUS1,C14orf1,TPH2,ACOT8,HMGCR,INSIG1,SCP2,NSDHL,HSD17B1,DDC,TMLHE,HMGCS1,CNBP,SPTLC1,SQLE,HSD17B3,PRKAA1,IDI1,CYP2R1,HSD17B7,DCT,PLA2G5,PHOSPHO1,PDXK,LPIN1,FDFT1,GOT1,TM7SF2,TYR,EBP,CYP51A1,INSIG2,SLC6A3,TH,ALDH9A1,AGTR2,IDI2,IMPAD1,PLA2G4A,ARV1,MSMO1,ACER3,GCH1,SNCA,IMPA1,AKR1D1,PNMT,ACLY,PAH,MVD,CHAT,MVK,HDC,ACER1,FGF7,CITED1,ABCB11,PCYT1B,PGP,ACHE,PCK1,CYP8B1,CYP11B1,FDP…
ZHOU_CELL_CYCLE_GENES_IN_IR_RESPONSE_24HR	PATHWAYS	Up	0.00292969	0.0240265	0.319296	1.53907	5	123	LBR,KIF22,HAUS8,FABP5,NUP88,USP1,RBBP8,FBLN1,CACYBP,EIF2S1,TOPBP1,RFC5,NUP35,MAGOHB,MCM7,PLEK2,CHAC2,EXOSC8,MXRA5,BORA,RFC4,HMMR,CDCA8,PCNA,E2F1,UBE2T,UHRF1,NUP107,RPA2,TPRKB,MCM2,NASP,CENPK,GPN3,SMC2,CDK2,MELK,TDP1,LAMB1
GSE12392_CD8A_POS_VS_NEG_SPLEEN_DC_UP	IMMUNOLOGIC	Up	0.001999	0.0106536	0.297874	1.53656	3	196	FNDC3A,C5orf15,SEL1L,GHRL,TMEM168,ATG5,BRE,ARL1,STX12,FMNL3,NUP88,SHBG,UBR7,ALAS1,RPS6KB1,TXNDC17,GLOD4,IK,DNAJB5,SACM1L,ADORA2B,PLEKHA1,ZNF639,GBE1,TMEM199,MNAT1,NDUFAF1,DERL2,NODAL,PITPNB,FBXW11,DSCR3,PPP3CC,RIOK1,SERAC1,AK2,DNAJA2,EEA1,TBC1D23,SMAP1,SCG2,GALT,FGF14,MSMO1,GOLPH3L,CAPG,SLC34A2,DSC1,PSMA1,MOB1B,CPNE6,VPS25,RANBP9,STXBP3,RAB10,CDC73,RPL31,CXCL14,CDADC1,ANXA4,MVD,ERO1L,RBKS,TRIM13
ATAGGAA,MIR-202	MOTIF	Up	0.0089496	0.0304811	0.329885	1.53543	18	99	ANP32E,USP15,LBR,MIB1,BAG4,TARDBP,ELF1,MED1,IQGAP1,MAPK6,USP8,LEMD3,GRIA3,PLEKHA1,SPRED1,SNX16,DDX3X,KIAA1715,DNAJC10,GPBP1L1,SORCS1,ESR1,SNAP91,CD28,APPBP2,SENP1
GSE21670_UNTREATED_VS_TGFB_IL6_TREATED_CD4_TCELL_DN	IMMUNOLOGIC	Up	0.00249501	0.0126092	0.304676	1.5348	4	172	TGDS,SUCLG2,POMP,SNRPA1,SEC61G,PDHB,DPF1,CSTF3,RAB11A,SEP15,SAR1A,DPM1,CDC42,RPS6KB1,CCDC59,EIF2S1,RETNLB,PSMB1,S100A6,SYNCRIP,HSD17B12,PGGT1B,APTX,NDUFA12,MAGOH,TRA2B,CGREF1,NOP10,MAGOHB,ADSS,PSMG2,APPBP2,KRTAP20-2,WDR17,PTS,DPYSL3,CUL2,RPL30,PM20D1,ATAD1,USP44,PRODH2,SNRPE,EIF2A,TAL1,OR56A4,HOXC12,USMG5,POLR1B,EIF3E,AK5
REACTOME_METABOLISM_OF_MRNA	PATHWAYS	Up	0.00203355	0.0182548	0.293045	1.53089	3	210	GSPT2,PSMD12,PSMD14,EIF4E,RPS6,PSMD1,PSMD10,RPL37A,RPL37,PSMD7,PSMA7,HSPA8,LSM4,RBM8A,LSM6,PPP2CA,RPL10,DDX6,CNOT8,ANP32A,PSMC6,PSME1,PSMB1,PSMD13,PSMC4,RPS21,PSMD9,CNOT4,PSMB2,EXOSC7,ETF1,MAGOH,RPL23,SMG8,PSMD6,EXOSC3,LSM1,TNPO1,RPL38,PSMA4,PSMA2,PSMA6,EXOSC8,PSMC3,PSMA1,RPL30,NCBP1,EIF4B,RPL34,PAIP1,RPS18,RPL35A,CNOT2,EIF4A1,RPS20,RPL3,RPL31,PSMC1,RPS14,RPLP1,DIS3,RPL3L,RPL12P2,PSMA3,EIF4A2,RPS…
GSE13484_UNSTIM_VS_3H_YF17D_VACCINE_STIM_PBMC_DN	IMMUNOLOGIC	Up	0.00150376	0.00866275	0.297885	1.52942	2	192	FNDC3A,GOLT1B,EIF4E,DNAJB9,MGAT2,PPP1CB,ADAM9,MIS12,ATP10A,NAPG,PEF1,HBS1L,CYLD,HMGCS1,NUPL1,PROCR,TMED5,SNIP1,BZW1,AZIN1,ELK4,RSRC2,VCPIP1,CD164,HIVEP3,CASP7,MAGOH,SOCS5,C12orf49,OAT,NOP10,PITPNB,PHF11,CDC27,SEPT10,ZNF165,PGK1,MMP1,MAGT1,NAMPT,NXT2,PSMA2,STAP1,PSMA6,MYL12B,SLC5A6,TRIM5,MED21,ASPH,NAA50,TPM4,LAMTOR3,JMJD6,CREB3,OAS1,COQ10B,SFXN1,FICD,IL12RB2,S100A5,SLC38A2,EBI3,PPP2CB,IDO1,RPL36A…
GSE13485_DAY1_VS_DAY3_YF17D_VACCINE_PBMC_DN	IMMUNOLOGIC	Up	0.00248509	0.012605	0.299705	1.52841	4	185	SRBD1,COG3,ZCCHC9,CALML4,FRS2,SUCLA2,KLHL12,TLR4,CD58,FANCL,CHCHD3,AZI2,RBBP8,XIAP,NCK1,FGD2,ZCCHC10,CNOT8,KIN,NMI,DDX60,TRIM69,TMX2,PPEF2,FAR2,SEC24A,CD164,ATP11C,CASP7,TXNDC9,ERI2,CLEC12A,FBXO4,UNC50,RSAD2,SNW1,RFC5,PLSCR1,DPH3,C1orf27,PHF11,YIPF5,CTNND1,FAM206A,FH,MSMO1,BPNT1,DDX60L,ZMPSTE24,COPS5,GCH1,SERPING1
SCHAEFFER_PROSTATE_DEVELOPMENT_6HR_UP	PATHWAYS	Up	0.00299103	0.0243566	0.303833	1.52836	5	164	EIF2S2,LRRC17,NDFIP2,PRKD3,SSR1,SPRYD7,GFPT1,UBE2V2,RPS6KB1,CAST,QPCT,TAC1,PSMC6,SPOPL,SDCBP,C1GALT1C1,ZNF639,GIMAP5,TMEM30A,SYNCRIP,GBE1,NMB,FAM103A1,SBDS,P4HA2,CLEC14A,ARL13B,TREM2,AGBL3,GIN1,C8orf34,PDCD10,ALDH9A1,SERINC3,ATP6AP2,FGFBP3,CPA3,SMPDL3A,MED21,EBAG9,ORC6,PAIP1,SCYL3,FLVCR1,ASPN,HPRT1,IFRD1,SLC35B3,USP16,HDC,SLC7A3,IARS
GSE17721_LPS_VS_POLYIC_16H_BMDC_UP	IMMUNOLOGIC	Up	0.00150602	0.00866275	0.298316	1.52814	2	191	TXNDC5,SEC61G,GLO1,TANC1,GMPPA,NKAP,MLX,ECH1,TRAM1,ALDH1A2,ZNF830,B3GALT2,NCF1,RTN3,CLEC4D,NDUFV2,ANP32A,GTF2E2,C1GALT1C1,MRPS14,SCAMP1,AZIN1,OR10J5,ZDHHC6,MNAT1,HEATR6,MMACHC,FKBPL,METTL6,RPF1,COQ3,CDC16,EIF3J,ZNF644,CYP51A1,TREM1,MCM7,PRADC1,PPP4R2,CD48,ATP5B,CYP4B1,HECTD1,STARD4,METTL5,SRSF10,ANKRD32,BPNT1,LIF,FAM149B1
GSE9960_HEALTHY_VS_GRAM_NEG_AND_POS_SEPSIS_PBMC_DN	IMMUNOLOGIC	Up	0.00297324	0.0142382	0.300355	1.52696	5	180	BET1,CYCS,SCRN3,GABPB1,SEPW1,API5,MIER3,RBMXL1,CD58,UTS2,HLA-F-AS1,P4HA1,WTAP,SLC30A9,RNF34,LYPLA1,DYNLT3,ZBTB11,IMMP1L,SLAIN1,TM2D3,STT3B,PGM2,ZBTB41,NEDD1,EIF2AK3,ELL2,RABL3,ZNF451,C11orf49,ZMYM6,ZNF567,ADAM21,FPGT,YME1L1,CPA3,DTWD2,CMAS,TIMM23,SLC25A15,ISOC1,DCUN1D1,ZNF217,STK17A,C8orf76,TRUB1,FBXO21,FLVCR1,NAA16,AVL9,PPAPDC1B,PTGR2,FAM126B,RAD9B,LRBA,IRAK2,USP12
GSE34515_CD16_POS_MONOCYTE_VS_DC_UP	IMMUNOLOGIC	Up	0.00248633	0.012605	0.295889	1.5244	4	194	NRBF2,MOB4,PPP1CB,CSTF2T,SEP15,SAR1A,FYTTD1,UBA5,FMNL3,CASP8AP2,RAB3GAP2,CMPK1,CRY1,HSPA5,MCM9,SACM1L,ZBTB38,BRD9,SPOCK2,TWF1,TMEM30A,NDEL1,SEC24D,TOPBP1,RIF1,TMEM161B,ETAA1,SLC22A2,HIVEP3,TRA2B,ARID5A,TNFAIP8,BDH2,PLSCR1,EED,PHTF2,SERP1,SNX4,SFR1,ZC3H15,YIPF5,SERINC3,FPGT,YME1L1,ACTR2,RIN2,MSL3,CXCL11,BAZ2B,ITM2B,IL15,RPA1
LINDGREN_BLADDER_CANCER_CLUSTER_3_UP	PATHWAYS	Up	0.00218579	0.0194836	0.278388	1.52391	3	312	RBBP4,SEC23B,SCML1,GOLT1B,RGS16,TFG,ZNF148,C5orf22,GLO1,MAPRE1,ATG5,CSTF3,CKS1B,FAM200B,VAMP7,TWSG1,PANK1,ERBB2,INSIG1,SLFN11,RASSF2,PGM3,ALAS1,RTN3,PIGC,DYNLT3,COPB2,TMED5,CDC7,ANKRD27,MED8,MKRN2,BCAR3,PSMC4,KIAA1715,TMEM97,AKAP12,SKA2,KIAA0226,DBF4,PPA2,EBP,MAD2L2,NTRK2,CENPQ,RCAN1,SERP1,ZNF232,RBL1,GPA33,RAD1,SNX4,CDC6,AK2,ALDH9A1,SSX1,TBC1D23,RAD51,C6orf1,ATAD2,NXT2,ST8SIA3,LINC00173,PLA2G16,…
PENG_RAPAMYCIN_RESPONSE_DN	PATHWAYS	Up	0.00154719	0.0152186	0.287077	1.52389	2	237	TGDS,PSMD14,DDX19B,SNRPA1,TDG,GLO1,CYCS,RAB1A,HSP90B1,TIMM17A,MORF4L2,MANF,SDHB,RAB14,STIP1,HSPA8,HSPA5,HCCS,PPIB,EMP3,COPB2,EIF2S1,ACAT2,POLR2F,BMP1,WNT10B,SQLE,CALU,COX11,PNP,SYNCRIP,MTDH,CHUK,DDX3X,GTF2A2,S100A4,IDI1,SREBF1,SCD,ETF1,PDIA6,BTK,TTI2,BCAP31,AMD1,IDH3A,PITPNB,EBP,PGK1,IDH3B,AK2,TNPO1,GSPT1,TMED2,SNRPC,CCT5,NARS
ZHU_CMV_ALL_UP	PATHWAYS	Up	0.00440744	0.0329197	0.317928	1.52352	8	119	EIF4E,SNRPA1,GTF2B,SAR1A,MANF,SRSF7,GRPEL1,CXCL10,SSR1,PENK,STIP1,ALAS1,RAB2B,GMFB,SNRPB2,PNP,TUBA4A,WARS,PSMB2,PSMD6,IDH3A,EIF1AX,GAL,B3GNT2,NPTX2,NUP93,NAMPT,PSMA2,PLA2G4A,PSMA6,TRIM5,OAS1,OAS2,GCH1,ENO1,IMPA1,POLR2K,EIF4A1,PSMC1,GBP1,CD55,IDO1,PSMA3,TRIM21
GSE20715_0H_VS_48H_OZONE_LUNG_DN	IMMUNOLOGIC	Up	0.00200803	0.0106536	0.295453	1.52334	3	198	SEC61B,EIF4E,BIRC6,DNAJB9,XPNPEP1,CSTF3,ERLIN1,STAM,MANF,SRPK1,SLC7A6,STIP1,SLC35B1,FSIP1,HSPA8,SEC14L1,WBP5,HSPA5,ECT2,FEN1,DPCD,MTCH2,CACYBP,ATG16L1,ADORA2B,DDIT3,SYNCRIP,DR1,MAT1A,VMP1,LDHA,WFDC1,NEDD1,CRELD2,PIGA,POLE2,SPCS3,GSPT1,MCM7,RAD51,NAMPT,BPNT1,MED21,DYNLL1,TK1,FAM120B,PRIM1,PPA1,SLBP,GFPT2,HAT1,DHX8,MCM5
GSE6090_UNSTIM_VS_DC-SIGN_STIM_DC_UP	IMMUNOLOGIC	Up	0.00444444	0.0185071	0.304896	1.52222	8	159	MED30,VPS11,UCHL5,GMPPA,RBM7,UBA3,PSMD7,ALG14,ST7,LACTB2,TBC1D8B,SMAD2,GABPA,ORMDL1,BMS1,GTF2E2,ANK2,ARMC1,BEND6,RYK,VPS41,AMMECR1,DNAJB11,PCTP,XRCC5,INTS4,ALDH18A1,PDK1,GALNT1,XPO5,SPCS3,SERPINF1,CBX5,NSF,TMED2,CHAC2,CTNND1,DTL,EXOSC8,PTS,COPS5,SFXN1,GEN1,FRMD3,EPHX4,HEXIM1
GSE19772_HCMV_INFL_VS_HCMV_INF_MONOCYTES_AND_PI3K_INHIBITION_DN	IMMUNOLOGIC	Up	0.00248633	0.012605	0.295066	1.52016	4	194	PRPF38A,LCLAT1,JKAMP,RGS16,ARL1,PSMD10,UBA3,ALG5,VAMP4,SNRNP40,U2SURP,CD160,DDC,ANXA2,RGS2,GTF2E2,EID1,PPP3CB,SQLE,TNFRSF18,GBE1,CD244,CD9,CYFIP1,ZNF841,UNC50,RSAD2,CHCHD7,COQ3,TM9SF2,PLSCR1,LAPTM4A,NUP85,CIAPIN1,B3GNT2,SKAP2,EEA1,DAZAP2,ATP6AP2,WLS,TSC22D1,SHOC2,CTNNA1,KIT,ARL5A,U2AF1,PERP,ARHGAP21,RBM25,GIMAP4,PTS,ARPP19
GSE17721_POLYIC_VS_GARDIQUIMOD_12H_BMDC_DN	IMMUNOLOGIC	Up	0.0024975	0.0126092	0.296196	1.51696	4	190	HIAT1,EIF4E,STT3A,CLNK,HSP90B1,ARL1,FAR1,AQR,MANF,API5,RPL37A,KCTD14,SEPT7,KCNA3,EIF1AY,DDX24,FAM8A1,DNAJB6,RARS2,COPB1,GTF2E2,EXOSC10,MTX1,MTDH,VBP1,IL1RAP,RAI14,NUP37,COX8A,HSD17B7,HEATR6,MMACHC,EGLN3,NUP160,MUT,FDFT1,MPHOSPH6,BTBD1,PSMG3,EED,PHTF2
GSE3982_MAST_CELL_VS_CENT_MEMORY_CD4_TCELL_UP	IMMUNOLOGIC	Up	0.00298211	0.0142382	0.296293	1.51632	5	189	IGF2BP3,TRAPPC4,SEL1L,NDUFB4,XPNPEP1,DCTN6,AP4S1,WBP4,KCNH2,CSF2RB,TBK1,ENPP4,RASSF2,HMGCS1,MFAP1,PROCR,MTCH2,PSMC6,COPB2,KLHL2,TUBA1C,PDSS1,RAI14,IDI1,COX8A,HEATR6,APC,CMA1,CYFIP1,SOCS5,CEBPG,ERP44,COMMD4,FES,CAPRIN1,PPIP5K2,WARS2,ENSA,ZNF804A,ATP5B,TSC22D1,CCT5,IL1RN,QPRT,MED21,LYST,FECH,ACSL1,DPY19L1,DST,EIF4A1,IFNGR1,CHN2,ETNK1,TMEM53
GSE10239_KLRG1INT_VS_KLRG1HIGH_EFF_CD8_TCELL_DN	IMMUNOLOGIC	Up	0.0024975	0.0126092	0.296063	1.51628	4	190	MOB4,MIA3,BET1,CGGBP1,SUB1,ARFIP1,KBTBD7,MAPRE1,KIF16B,GGPS1,IDE,MLLT10,SSR3,TRAM1,UGP2,SPTY2D1,HMGXB4,ECT2,REEP3,COPB1,NCOA4,FAM175B,BTBD10,VPS41,CASP7,TXNDC9,ITGA6,SLC25A24,PLCL2,HCFC2,NUDT12,C4orf27,CD300A,DBF4,HEPACAM,ERI1,RBL1,SEPT10,CBX5,STARD4,USP38,CYTL1,UBE2B,MYOZ1,IGSF21,GRIN2A,ISX,FRMD3,PTPN22,F2R,AP1S2,CHMP5,KRT4,MOB1A,LY86,CAMK1G,TRIM21,AP1G1,TBL1XR1,COX7B2,SCCPDH,NCOA2,GOLT1A,CAV1,C…
GSE1112_OT1_CD8AB_VS_HY_CD8AA_THYMOCYTE_RTOC_CULTURE_DN	IMMUNOLOGIC	Up	0.00298211	0.0142382	0.298299	1.51515	5	179	UCHL5,CANX,SLC16A1,ZBTB6,MZT1,ARMC8,SAR1A,GABPB1,NDUFA10,UPK1B,TMEM39A,ANGPTL1,TARP,HNRNPF,CNTNAP5,UBE2N,HNRNPK,ZNF518B,CALU,PGGT1B,TMEM135,WDYHV1,RAB8B,COQ5,GPR174,SMCHD1,SECISBP2L,IQCK,ZFPM2,GDI2,PRPF39,COMMD10,GABRG3,BCORP1,GRPEL2,SRRM1,GTF3C4,SLC39A9,MAN1A2,ARPP19,DSC1,NPY2R,KIRREL3-AS3,EDNRA,MOB1B,FAM208A,FAM47B,ANKRD13C,NFXL1,SLC6A18,ACLY,KIR3DL1,VPREB1,CDC37L1
GSE14908_ATOPIC_VS_NONATOPIC_PATIENT_HDM_STIM_CD4_TCELL_DN	IMMUNOLOGIC	Up	0.00250627	0.0126201	0.294999	1.5146	4	192	RBBP4,KBTBD7,CHST13,FABP5,C14orf1,ST7,RBMXL1,SLC7A6,ENOPH1,NSDHL,USP1,LIPG,B3GALT2,HCCS,CRLF3,FEN1,PRMT7,PSMD13,TNFRSF18,C2orf50,CUL5,PPP1R7,PFN1,FGFBP1,TUBA4A,HCAR2,POLR2D,FUT11,CERCAM,BTK,EXOSC3,DCST1,B3GNT2,ERH,SERPINF1,AP1S1,ATP6AP2,RNF113A,CHAC2,ARV1,ANKRD32,TNFRSF4,IFI35,CD164L2,MRPL22,CHIA,ORC6,SFTPA1,NHLRC2,ZNF81,EIF4A1,CLIC4,HPRT1,ATAD1,ANXA4,XRCC6BP1,PES1
NUYTTEN_NIPP1_TARGETS_UP	PATHWAYS	Up	0.000661813	0.00865967	0.255877	1.51319	0	732	STK38L,TGDS,DPM3,UBR1,PAPD4,FHL2,MAEA,ARL2BP,LIMA1,MED4,TBCE,ARMCX3,CCDC167,ARFIP1,TANC1,FLRT3,CISD2,TIMM17A,ZCCHC9,CCNT2,KDM4C,ESCO1,MAT2B,OXNAD1,ARMC8,SAR1A,FYTTD1,FAR1,FUT10,WBP4,CBR4,RPS6KC1,OXSM,LARP4,ONECUT2,ZUFSP,CSF3,VAMP4,UBA5,OSTCP1,MITD1,PHF20L1,ERAP1,CHCHD3,CDC23,AZI2,ZNF215,BEST3,KRTAP4-7,SECISBP2,TNIK,FAM135A,SPOCD1,MMAA,P4HA1,RWDD2A,UFSP2,SLC15A4,LUC7L3,GEMIN2,RGS2,SAMD13,OGT,SH3BG…
GSE21670_TGFB_VS_IL6_TREATED_CD4_TCELL_DN	IMMUNOLOGIC	Up	0.00251004	0.0126201	0.295291	1.51265	4	191	GSPT2,GATA4,TRAPPC4,SCFD1,XPNPEP1,CCDC115,TMEM168,ZCCHC9,STAM,MLX,MIER3,IQCF1,SLC35B1,FAM104A,PPP1R11,KATNA1,PSMC6,GNL3,FAM76A,BRD9,SLC1A1,RANBP6,GRID2,OTUB1,MORC3,UFM1,DNAJC10,CASP7,RLF,USP6NL,AJAP1,CCDC159,GIN1,DNAJC21,TH,LCOR,YIPF5,ENSA,SENP1,YME1L1,LGALSL,PSMA4,RSPO3,COMMD6,CUL2,PPA1,TCTN3,TNFRSF11B,ABCC8,POLR2K,SLC5A5
WHITFIELD_CELL_CYCLE_M_G1	PATHWAYS	Up	0.00347913	0.0273037	0.309038	1.51175	6	138	ANP32E,CTR9,EIF4E,ZSCAN5A,DCTN6,BTBD3,MORF4L2,FRS2,GRPEL1,ZNF24,MTPN,HMGCR,SLC39A10,HSPA8,CDC42,NUCKS1,PPP6R3,ZCCHC10,LRIF1,PPP2CA,DNAJB6,NOS1,CD24,SYNCRIP,UBE2D3,G3BP1,NUP37,TCERG1,NUFIP2,USP6NL,HLA-DOA,AMD1,SRSF3,CNIH4,CBX3,GSPT1
GSE2770_TGFB_AND_IL4_ACT_VS_ACT_CD4_TCELL_48H_UP	IMMUNOLOGIC	Up	0.00296589	0.0142382	0.295678	1.51138	5	187	PSMD14,KMO,POMP,PJA1,ARFGAP3,PSMD1,SRP54,STX3,TNF,HSPA8,IL1A,MED31,CCRL2,NLRC3,ACTR3,MFAP1,SH3GLB1,NDUFV2,ZNF513,LINS,MED8,TNFRSF18,SH3TC2,TMEM199,SPAG9,DNAJB11,CD274,PSMB2,MFSD2A,HMGCL,RSAD2,PDXK,TNFAIP8,ERI1,DPH3,CYP51A1,RAD1,SLC9B2,TANK,TSC22D1,TGS1,SLC35F5,MSMO1,ZNF267,DYNLL1,ZNF200,STARD8,TNFRSF4,SDC4,LAMTOR3,NFE2L2,PSMA1,STK17A,C8orf76,TM2D2,EML4,ARCN1,RTP4,PSMC1,IL1B,C12orf4,IL2RG,ARHGAP31…
GSE20715_0H_VS_48H_OZONE_TLR4_KO_LUNG_DN	IMMUNOLOGIC	Up	0.00251004	0.0126201	0.292663	1.50895	4	198	MCFD2,ALG2,EIF4E,SEC23A,HSP90B1,ERLIN1,FOXN2,STAM,CKS1B,MANF,SSR1,TMEM39A,SLC20A1,HSPA8,TUBB,WBP5,HMGCS1,SKP1,CACYBP,EIF2S1,S100A6,KRT18,SQLE,FETUB,IDI1,APC,VMP1,LDHA,TRA2B,FDFT1,NEDD1,RPP30,ITGA9,ELL2,UAP1,DNAJC21,CIAPIN1,ERH,SPCS3,PGK1,RAD51,IGF1,PSMA2,SLC5A1,MSMO1,BPNT1,RRAS2,TK1,KDELR3,PPA1,TRIM3,MVD,PCNA,LBP,SRSF6,EMG1,RFWD2,CALR,STRAP,UHRF1,LGALS3,HNRNPAB,LDLR,UCHL3,HYOU1,LRRC59,PLP2,ST13,G…
GSE11924_TFH_VS_TH17_CD4_TCELL_DN	IMMUNOLOGIC	Up	0.00251004	0.0126201	0.294355	1.50786	4	191	ANP32E,SCFD1,MED4,BET1,SEC61G,FOXL1,ARL1,AQR,DNAH6,THOC6,ACP6,CUL1,BUB3,ZNF706,EIF1AY,LSM4,MED18,ZNF830,SMU1,GEMIN2,MOG,GMDS,DEPDC7,SNRPB2,C11orf95,TSNAX,SRP19,TMEM11,CENPV,RSU1,NDUFAF1,KLHL7,HCFC2,HLA-DOA,PSMD6,FSTL4,GDAP2,PDK1,SRSF3,KANK3
GSE39820_CTRL_VS_TGFBETA3_IL6_IL23A_CD4_TCELL_UP	IMMUNOLOGIC	Up	0.00348432	0.0159545	0.292069	1.50616	6	195	RBBP4,SBF2,C5orf22,BAG4,LGALS7,HSPA13,ARMC8,OXSM,USP47,RBMXL1,SLC7A6,SLC10A7,PPP2R1B,HSPA8,TNIK,XIAP,C5orf51,SNHG6,MORF4L1,ZNF770,HOOK1,IK,OGT,WDR44,SACM1L,CDC7,THAP2,MORC3,CENPI,KCNK10,TCERG1,ATP11C,NUP160,SF3B1,SCD,ZNF322,PPWD1,TTPAL,HAUS6,ZNF644,SMARCAD1,COX15,ZBTB5,RBM27,ARHGAP19,ANKRD32,DHX9,PTS,BORA,ZNF664,ZNF367,ABCB7,CCNL1,FAM98B,HMMR,WDHD1,ATAD1,PRKCE,MAT2A,CCDC18,DEK,RFWD2,KCTD3,NUP107,…
GSE14699_DELETIONAL_TOLERANCE_VS_ACTIVATED_CD8_TCELL_DN	IMMUNOLOGIC	Up	0.00397022	0.0173518	0.298926	1.50522	7	169	SNRPA1,NUP54,CCDC34,CAB39L,TIMM17A,KIF22,SCRN3,CXCL10,BUB3,WBP5,TXNDC17,UBE2N,TEX15,HOPX,DLAT,PNP,LAIR1,AIF1,IDI1,NUP37,VDAC3,PSMB2,PRF1,MPHOSPH6,EMP1,CRELD2,PHF11,POLR3K,ERH,GCNT1,DCK,UFC1,CD48,TIMM23,MRPL42,SYPL1,PSMA1,MRPL18,COPS5,ORC6,PPA1,ACP1,IFNGR1,HPRT1,IL1B,ANXA4,TMBIM4,ANXA1,TMEM163,MIS18BP1,RAD18,SERPINE2,SIVA1,RPA2,FIGNL1,PGAM1,LSM3,CD80,TAF12,PSMC3IP
GSE17721_POLYIC_VS_PAM3CSK4_12H_BMDC_DN	IMMUNOLOGIC	Up	0.0024975	0.0126092	0.293746	1.50442	4	190	MTRR,LYPLA2,HIAT1,SEC61B,MOB4,EPS15,HSP90B1,GPR180,RPRD1A,SAP18,GTF2B,ARL1,SUCLA2,SEPT7,SPRYD7,KCNA3,RAB14,TPTE,HSBP1,NSDHL,WNK4,DNAJB6,ANP32A,ADORA2B,ELOVL1,EXOSC10,CALU,MTDH,UFM1,IL1RAP,PREB,METAP2,TMX1,SREBF1,MUT,RRN3,S1PR1,HNRNPR,NUP85,ACTR6,POLR2H,MCM7,PDE8A,DYNLRB1,GORASP1,AP3S1,SRSF10
FEVR_CTNNB1_TARGETS_DN	PATHWAYS	Up	0.000603136	0.00865967	0.259641	1.50392	0	534	TRMT11,RBBP4,MTRR,LBR,EPHB2,EIF2S2,UCHL5,PPP1CB,ZNF148,RAB1A,HBA2,KIF22,HAUS8,GNAI3,IDE,SRSF7,NOTCH1,ARHGAP5,LARP4,ZNF24,ZNF207,SCOC,RBMXL1,ESRRG,HSPA8,TCP1,TUBB,USP1,CASP8AP2,U2SURP,LIPG,ECT2,WTAP,FEN1,PPP2CA,LYPLA1,TTC30A,AQP1,CDC7,EIF2S1,NCOA4,ACAT2,SNRPB2,CENPI,VBP1,CRYM,RSRC2,FGFBP1,ETAA1,SMC3,PNN,NDUFAF1,C11orf73,NEUROG3,SF3B1,CES1,ENPP3,KDM1B,C4orf27,PQBP1,HNRNPR,TM9SF2,POLE2,HAUS6,PITRM1,…
GSE21360_PRIMARY_VS_SECONDARY_MEMORY_CD8_TCELL_UP	IMMUNOLOGIC	Up	0.00300752	0.0142382	0.292798	1.5033	5	192	ANP32E,TTC33,ARFIP1,ZBTB6,MRS2,EAF2,DNAJC17,CRYAB,BCAP29,MYBPC3,RBM8A,LIPG,ZNF7,CETN2,HCCS,AKAP4,TMEM33,LYPLA1,DHX29,FGGY,APCS,CCDC82,TSNAX,IL1RAP,LAIR1,DNAJC10,FOXN1,C10orf88,NUP160,MUT,FKBP1A,PCNP,UBE2NL,CDC27,GABRG3,ADSS,GNG4,PAX6,OLFML1,CACNA1I,HDAC2,ZBTB5,HPSE2,IFNA8,NAA50,DNAJC7,NCBP1,BORA,OR2F1,ARMCX5,AMPD1,SNX24,SMEK2,FGF3,NUBPL,FAM131B,CTRC,SERBP1,ETFDH,UPB1,LGSN,SLC47A1,LLPH,CRCP,NEU2,A…
GSE3982_BASOPHIL_VS_EFF_MEMORY_CD4_TCELL_UP	IMMUNOLOGIC	Up	0.00300752	0.0142382	0.292684	1.50272	5	192	NRBF2,SEC23B,PSMD12,C5orf15,SCML1,SCFD1,PPIL6,UBE2J1,CKLF,WBP4,NFU1,CLK1,NDUFV2,CCDC59,ANXA2P1,BTN2A1,RHOA,CEP63,SDCBP,EID1,PJA2,FAM32A,FAM124B,PSMC4,IL1RAP,SENP7,RYK,PKN2,CAV2,IFNGR2,NDUFAF1,CD33,PLAA,PCTP,SIAH2,SOCS5,BTBD7,CD300A,TM9SF2,ADAMTSL2,PHTF2,SAT1
GSE17721_POLYIC_VS_GARDIQUIMOD_16H_BMDC_DN	IMMUNOLOGIC	Up	0.00347913	0.0159536	0.295153	1.50247	6	182	TXNDC5,MED14,SNRPA1,SEC61G,PDIA3,FAM45A,DAD1,CKLF,C2orf76,SUCLA2,HBS1L,HDHD2,ZW10,NCF1,TMEM33,STARD5,NDUFV2,SLC2A8,PSMC6,ACACA,GNL3,SMN1,MRPS14,MTX1,IL1RAP,FAM118B,MAPK3,PGRMC1,CDC42SE2,YIPF4,TADA2A,COQ3,CAPZA1,PSMG3,MTFR1,ADSS,CAPRIN1,SNX4,CD48,RPL38,ABCB4,GORASP1,SRSF10,PLD1,MESDC2,IMP3,MEF2A,KLB,CWC27,AP1S2
REACTOME_TCA_CYCLE_AND_RESPIRATORY_ELECTRON_TRANSPORT	PATHWAYS	Up	0.00346363	0.0272942	0.309724	1.50188	6	129	SUCLG2,NDUFB4,SLC16A1,PDHB,CYCS,ATP5E,SUCLA2,NDUFA10,SDHB,NDUFS1,NDUFV2,DLAT,ND6,SDHD,COX8A,NDUFA8,NDUFA12,LDHA,PDHX,IDH3A,PDK1,IDH3B,ATP5B,UQCR11,FH,IDH3G,ATP5F1,SDHC,UQCRBP1,NDUFC2,NDUFB9,NDUFS2,ETFDH,NDUFA6,COX5B,NDUFC1,ATP5J,ATP5C1,COX6A1,PDK3,NNT,NDUFAB1,ATP6,UQCRC2,NDUFS4,PDP2,PDHA1,ATP5I,NDUFV3,NDUFA11,DLST,ND2,ATP8,COX3,NDUFA5,ATP5L,NDUFB3,NDUFB6,ND4,PDP1,NDUFA4,NDUFA7,DLD,NDUFA9,OGDH,ATP…
GO_GLYCOSYLATION	GO_BP	Up	0.00376952	0.0395852	0.281059	1.49995	6	257	MCFD2,DPM3,ALG2,GALNT11,STT3A,DHDDS,MGAT2,GGTA1P,ARF4,FUT8,COG3,GBGT1,UBE2J1,ST6GALNAC5,DAD1,LMAN1,FUT10,DPM1,NUS1,ST3GAL4,ALG5,GALNTL6,PARP2,PARP4,B4GALT4,PGM3,MUC2,B3GALT2,ST3GAL3,OGT,B3GALTL,B3GALT1,B3GNT7,C1GALT1C1,OSTC,TET2,RPN2,STT3B,MGAT4C,MUC3A,FUT11,PIGB,UGGT1,B3GNT5,ADAMTSL4,B4GALNT1,GALNT4,SIRT4,GALNT1,SERP1,B3GNT2,GCNT1,ART5,FUT7,MAGT1,ST8SIA3,GALNT13,MAN1A2,UGGT2,GORASP1,KIAA2018
KIM_ALL_DISORDERS_CALB1_CORR_UP	PATHWAYS	Up	0.000604595	0.00865967	0.259069	1.49829	0	531	SST,ANXA7,PSMD12,SPAG7,FHL2,PEX19,RNF4,MOB4,COPS8,G3BP2,EPS15,CANX,PDHB,SUB1,SEC23A,RAB1A,USO1,HSP90B1,BTBD3,HSPA13,MORF4L2,NECAP1,RAB11A,VAMP7,PSMD1,SUCLA2,HNRNPA3,PSMD7,SEC24B,PREPL,RAPGEF5,SPHAR,SLC20A1,HMGCR,STIP1,NDUFS1,CUL1,SNRNP40,PCSK1,PCMT1,ALAS1,NRXN1,CETN2,SLC30A9,UBE2N,SYNGR3,PRUNE2,SUMO2,TAC1,PSMC6,HNRNPK,MAP2K4,SKP1,BLCAP,EIF2S1,EID1,NELL1,CAMK2B,SCAMP1,STAU2,PJA2,ZNF365,GMFB,FAM32A…
GSE360_T_GONDII_VS_M_TUBERCULOSIS_DC_DN	IMMUNOLOGIC	Up	0.00348086	0.0159536	0.290785	1.49811	6	194	STK38L,LPAR1,TGFA,GTF2B,MANF,SLC35B1,HSPA8,NSDHL,MAPK6,BRSK2,SSR2,HSPA5,RNF6,ACTR3,NDUFV2,AVP,LAMA4,VAMP5,RBM17,ATF3,ERLIN2,TXNIP,APC,CACNG3,CMA1,LIPA,PPBP,FKBP1A,DYNLT1,LPIN1,MICB,GJC1,C9orf3,EMP1,ISG20,SLC6A3,ZNF165,TRIM10,USP6,HFE,MYL12A,HR,PSMA6,IFI35,GCH1,SERPING1,ACSL1,RIBC2,FCGR3A,GBP1,CCL4,PNISR,TRIM14,ADH5,FCER1G,TRIM21,MNDA,ALDH3B1
GSE45739_NRAS_KO_VS_WT_ACD3_ACD28_STIM_CD4_TCELL_UP	IMMUNOLOGIC	Up	0.00347913	0.0159536	0.293735	1.49797	6	185	SLMO2,PJA1,TIMM17A,FOXN2,RAB18,SRSF7,LARP4,ZHX1,NUP153,STIP1,HNRNPF,TXNDC17,HSPA5,REEP3,CRLF3,ACTR3,NUPL1,EIF2S1,ZNF330,BZW1,PRPF4B,TWF1,SNRPB2,SPRED1,PDSS1,SEC24A,SCD,RAP1B,AJAP1,MB21D2,IDH3A,PTGER3,GUK1,SLC2A1,POLR3K,RAD1,CDC6,KCTD9,DNTTIP2,PPP1R1A,ATF1,SRSF10,LIF,SEH1L,RRAS2,EML4,IMPA1,ZNF367,SLBP,SRSF2,DLX2,CD55,CCT8,RABIF
GSE17974_0H_VS_1H_IN_VITRO_ACT_CD4_TCELL_DN	IMMUNOLOGIC	Up	0.00347913	0.0159536	0.293458	1.49669	6	184	C17orf100,TRAPPC4,PRPF38A,YWHAE,CYCS,ZBTB6,MLX,SNRNP35,PHF23,GZF1,SELK,TMEM60,C1orf56,TNF,ZNF250,SLFN11,CCRL2,RNF34,FEN1,IL23A,MFAP1,RALA,SLA,TTI2,YIPF4,EXOSC3,ATP2B1,SDR42E1,CCNH,ZNF165,WARS2,PTRH2,STARD4,TMEM208,CHAC2,C6orf120,ZNF713,SLC35F5,MED21,LIF,ZNF200,UMPS,LRR1,LOC284454,MCM6,NCBP1,RRAS2,MYNN,PTPN22,EVI2B,KLF10,NLRP3,ZNF614,IFRD1,MGC40069,RABIF
GO_PROTEASOMAL_PROTEIN_CATABOLIC_PROCESS	GO_BP	Up	0.00218818	0.0268055	0.279362	1.49645	3	266	PSMD12,DERL1,UBR1,RNF4,SEC61B,PSMD14,FBXO36,SEL1L,JKAMP,DNAJB9,ANAPC16,HSP90B1,ERLIN1,UBE2J1,PSMD1,PSMD10,C18orf25,PSMD7,ANAPC10,PSMA7,CUL1,CDC23,BUB3,HSPA5,RNF6,RNF34,PSMC6,SPOPL,KLHL20,PSME1,SKP1,CSNK1A1,DDIT3,PSMB1,PSMD13,ERLEC1,PSMC4,UBE2D3,WWTR1,DNAJC10,PSMD9,KAT5,STT3B,RNF181,ERLIN2,APC,ANAPC11,PSMB2,FBXO4,SIAH2,RNF185,CUL4A,DERL2,PCNP,PSMD6,CDC16,UBXN4,YOD1,FBXW7,BIRC2,RNF111,FBXW11,FBXL3,…
GSE22443_NAIVE_VS_ACT_AND_IL12_TREATED_CD8_TCELL_DN	IMMUNOLOGIC	Up	0.00345508	0.0159254	0.292228	1.49586	6	188	LYPLA2,RAB1A,MAPRE1,MB21D1,APIP,GRPEL1,ALG14,SPG20,DOPEY1,BCAP29,U2SURP,AGPS,ALX1,OR4E2,CHCHD2,TMED5,KIRREL3,SEC24D,SGK1,DRGX,CLP1,ATF3,TMEM161B,TMEM97,EGLN3,SBDS,SSPN,CERCAM,NDUFA12,USP37,COQ3,XIST,MAB21L3,SDR42E1,RBL1,PIGH,LCOR,TAF1B,SHCBP1L,APPBP2,SRRM1,RBM25,EXOSC8,NAA50,C3orf22,UMODL1,EIF4A1,CEP57L1,CLIC4,ZNF18,PDE4D,GUCY2C,KRT4,RHBDL2,DNAJC24,TIPRL,PAFAH1B1,IL1RL1,TAL1,GALNTL5,CSMD1,TMEM181…
GSE18791_UNSTIM_VS_NEWCATSLE_VIRUS_DC_1H_DN	IMMUNOLOGIC	Up	0.00448207	0.0185528	0.295185	1.49497	8	177	GIP,SLC20A2,CRYBB2P1,NAA35,SNRPA1,MIA3,CCDC34,BACH1,LRFN5,COG3,ZNF616,ZNF207,ZUFSP,ZW10,LRIF1,ALKBH1,DHRS7B,LINC00029,RAB2B,FUBP3,SRR,ETAA1,KAT5,OPA1,HTN1,CADPS,ENPP3,TRIM23,BNIP1,SLC30A7,METTL4,CAPN7,ARID3A,DPF3,PRPF3,CENPQ
GSE19888_CTRL_VS_A3R_INHIBITOR_TREATED_MAST_CELL_UP	IMMUNOLOGIC	Up	0.00350877	0.0160005	0.291132	1.49474	6	192	EIF2S2,C4orf46,ARL2BP,NDUFB4,CCDC167,HAUS8,MZT1,CKLF,ALG5,HNRNPF,LSM4,MFAP1,DLAT,HSPA14,MPV17,METAP2,FARSB,TMEM97,TMEM14A,NDUFA8,FANCC,MDH1,XRCC5,TTI2,ERI1,COQ3,MICB,DPF3,SRSF3,LZIC,PRADC1,FAM126A,COMMD7,CEACAM1,DYNLRB1,ARV1,SNUPN,MTAP,MSMO1,SNRPA,GALE,GEN1,LRP8,SNRPF,POLR2K,CEP57L1,LINC00116,HAT1,IFI27L2,CDH17,ROMO1,LSM10,DNAH14,RRP36,KIAA1279,SF3B5,COX5B,MRPL13,ICMT,CCDC28B,PUSL1,HNRNPAB,MRPL37…
GSE17721_CTRL_VS_PAM3CSK4_24H_BMDC_DN	IMMUNOLOGIC	Up	0.00395452	0.0173518	0.292404	1.49464	7	187	USP15,EIF2S2,JKAMP,PPP1CB,DDX39B,GTF2B,UGP2,PMPCB,CHRAC1,RBM8A,UFSP2,PPIB,STARD5,TAC1,SKP1,CACYBP,VTN,KRT18,GBE1,PSMC4,ZDHHC6,RNGTT,IER3IP1,HOXA1,HCAR2,SMARCE1,CACNG3,METTL6,IGF2BP1,CLRN3,UPP1,ORMDL2,C9orf3,MTO1,MRPL39,PELI1,ATP6V1E1,POLR2H,MED28,NAMPT,ABCB4,P2RX3,MTAP,BRCC3,BCLAF1,LIF
LU_AGING_BRAIN_DN	PATHWAYS	Up	0.00541605	0.038449	0.299808	1.49388	10	150	SST,RBBP4,YWHAE,RAP2A,RAB1A,TIMM17A,HSPA13,NUDT21,NAPG,PENK,HSPA8,PCMT1,NRXN1,HCCS,E2F4,OGT,PANK3,MAP2K4,ANK2,SLC1A1,AZIN1,ATP6V1A,DDX3X,TAGLN3,TUBA4A,GFRA2,FKBP1A,GABRB3,PITPNB,PPP3R1,ENSA,CBX5,CORO1A,PTPRO,CHGB,SRSF10,ITM2B,GRIN2A,SARS,RANBP9,PDE4D,PAK1,MAT2A,CAMK4,UBE2D1,SLC17A7,MBNL2
GSE13547_CTRL_VS_ANTI_IGM_STIM_ZFX_KO_BCELL_2H_DN	IMMUNOLOGIC	Up	0.00597015	0.0219426	0.2979	1.49323	11	164	SPAG7,PSMD14,EIF2S2,USPL1,ZBTB6,SCRN3,CKLF,ARHGAP5,PSMD10,APIP,CXCL10,PCGF1,HNRNPC,TCP1,PRMT7,AFG3L2,PNP,DDX18,PGM2,XRCC5,INTS4,TNFAIP8,RNF168,GSTK1,PPA2,PITRM1,CCDC91,PSMG2,DNTTIP2,MCM7,CETN3,MRPL42,ISOC1,IL15,GART,MCM6,ABCG2,ENO1,PRIM1,IFI27L1,CPSF3,MRPL1,CD72,BCOR,CD55,NDUFS2,TRIM13,EIF2A,ADH5,ETFDH,IARS,RAD18,AIP,GTPBP10,NOP58,AIM2,PPP2R3C,PIGP
GSE15930_NAIVE_VS_48H_IN_VITRO_STIM_IL12_CD8_TCELL_DN	IMMUNOLOGIC	Up	0.00351406	0.0160005	0.291312	1.49227	6	191	SEC23B,TARDBP,NDFIP2,ARL1,LMAN1,PSMD1,C14orf1,RBMXL1,LACTB2,HMGCR,PMPCB,ZW10,SNRNP40,ALAS1,SSR2,ECT2,HMGCS1,MTCH2,HOPX,GTF2E2,CDC7,S100A6,SQLE,PPP1R7,GPD2,MTX2,EXOSC7,NDUFA8,PGRMC1,ETF1,PDIA6,ARL3,BNIP1,C4orf27,CDC16,PLSCR1,LSM1,PHTF2,NUP85,CDC6,MCM7,NUP93,UQCR11,DTL,PIGF,CAPG,CUL2,PSMA1,COPS5,PCYT2,MESDC2,ZRANB2,PPA1,CINP,TIMM17B,DDX1,BCAT1,CLIC4,SSBP1
GSE30962_ACUTE_VS_CHRONIC_LCMV_PRIMARY_INF_CD8_TCELL_DN	IMMUNOLOGIC	Up	0.00297767	0.0142382	0.289699	1.49095	5	193	PSMD12,TARSL2,UCHL5,KIF22,FABP5,CXCL10,RBMXL1,TPD52,BCAP29,CD160,NCF1,FEN1,HOOK1,DYNLT3,GNL3,RNF128,SPOCK2,ZNF518B,STAU2,VAMP5,CD244,PCTP,RSAD2,EIF1AX,CDC27,NANP,CDC6,GCNT1,SKAP2,RAD51,DTL,C9orf152,GCA,SYPL1,NAA50,UMPS,HSPA9,NCAPG2,SET,PLOD2,PCGF5,BLM,ERMN,RTP4,RFC4,HAT1,BCAT1,SLC6A13,FANCD2,CHEK1,SUV39H1,FCER1G,MIS18BP1,RAD18,SERPINE2,UHRF1,HELLS,NOP58,AIM2,CCDC58,CD83,CENPK,FIGNL1,MELK,BMI1
GSE19888_ADENOSINE_A3R_ACT_VS_A3R_ACT_WITH_A3R_INH_PRETREATMENT_IN_MAST_CELL_UP	IMMUNOLOGIC	Up	0.00347913	0.0159536	0.291888	1.48854	6	185	C4orf46,PJA1,NDUFB4,NUDT21,SCRN3,CKLF,GMPPB,HNRNPF,FAM104A,NSDHL,HMGXB4,USP1,LSM4,CHCHD2,SYNGR3,MRPS14,PSMD13,CALU,MTX1,METAP2,IER3IP1,FARSB,TMEM97,HIGD1A,NET1,ERI2,FKBPL,TTI2,CHCHD7,MPHOSPH6,DBF4,COQ3,BARD1,SDR42E1,AK2,PRADC1,SNUPN,MYL12B,MTAP,FH,MSMO1,LIF,LRR1,CHRNA5,SNRPA,CTNNBL1,APOL4,VPS25,ZNF788,GINS2,CEP57L1,AIFM2,IFI27L2,ROMO1,LSM10,RRP36,KIAA1279,IL1RL1,E2F1,GGT5,CCDC28B,PUSL1,STOML2,MRP…
GSE24634_TREG_VS_TCONV_POST_DAY5_IL4_CONVERSION_UP	IMMUNOLOGIC	Up	0.00397812	0.0173518	0.288791	1.48784	7	194	RBBP4,PSMD12,SLC16A1,NFYC,DGUOK,TPD52,ZW10,SNRNP40,UBR7,EIF5B,CYB5B,HCCS,UBE2N,DONSON,NMI,HSPA14,AFG3L2,MICAL2,SRRD,FAM124B,BCAR3,TCERG1,POLR2D,AP2B1,DBF4,GOT1,SMS,IDH3A,UBIAD1,CENPQ,POLR3K,MAGOHB,RAD1,ERH,AK2,PPP1R16B,GSPT1,RAD51,SNRPC,CEACAM1,PLA2G16,ARPP19,PSMC3,GART,PRIM1,ELOVL6,SLBP,RFC4,PSMA3,HDHD1,ARPC5L,SLC25A32,EPRS,ICMT,RRP15,B3GNTL1,UCHL3,UBE2L3,BTG3,GTPBP4,TDP1,RWDD2B,PPAT,SUV39H2,TRI…
GSE17721_LPS_VS_POLYIC_8H_BMDC_UP	IMMUNOLOGIC	Up	0.00351406	0.0160005	0.290346	1.48732	6	191	SEC23B,RABGEF1,PSMD12,STT3A,ARL2BP,HSP90B1,RAB11A,FAM122A,PSMD10,ST7,LTN1,CUL1,PPP1R11,LSM4,DDX24,RBM8A,NOTUM,CCBL2,SLC6A17,HMGCS1,GNL3,ACSL5,SKP1,THUMPD3,AZIN1,MED8,CCL24,FAM162A,MEG3,PDIA6,BNIP1,COQ3,BTBD1,OTOG,TNNT2,TRPC4AP,MAGOHB,PPP3CC,YIPF5,APPBP2,MAGT1,TBXA2R,SIKE1,UQCR11,CHAC2,BOLA1,MYOZ1,TIMM23,CPEB2,H2AFJ,SYNE1,NCBP1,FCGR3A,POLR2K,TFPI,DNAJC3,SNRPD1,ARPC3,NMNAT1,ANXA1,ITGAV,FCER1G,TRIM2…
GSE40068_CXCR5NEG_BCL6NEG_CD4_TCELL_VS_CXCR5POS_BCL6NEG_TFH_UP	IMMUNOLOGIC	Up	0.00351406	0.0160005	0.290281	1.48699	6	191	SEC61B,C4orf46,TFG,DNAJC15,NUS1,FRMD4B,SSR1,PPP2R1B,UGP2,GFPT1,ALAS1,TXNDC17,CAPZB,PLXDC1,GEMIN2,SLC2A8,GMDS,MAP2K4,GTF2E2,C17orf64,ZNF654,LACTB,UQCR10,TOPBP1,CCDC141,CENPV,NUP37,SGCB,CASP7,AMMECR1,TXNDC9,CERCAM,OSBPL9,C4orf27,CCR2,GDAP2,DSCR3,PPP3CC,ROPN1L,CDK5R2,NUP93,ARHGAP19,ARHGAP21,PPIA,PCDHGC4,BORA,RBX1,NIF3L1,GALNT3,GINS2,AP1S2,S100A5,BCAT1,WDHD1,C20orf24,ANXA4,NFATC2,NDUFB9,SUV39H1,FCER1…
GSE7568_IL4_VS_IL4_AND_DEXAMETHASONE_TREATED_MACROPHAGE_UP	IMMUNOLOGIC	Up	0.00696517	0.024379	0.296516	1.4863	13	164	ANP32E,EIF2S2,CCDC34,MIS12,RBM44,HAUS8,TAF2,API5,ECH1,TUBA1A,HNRNPC,NUCKS1,KRT13,HSPA5,CLDND1,ACSL5,CENPI,DNAJB11,VDAC3,AP2B1,MAGOH,ZBTB8OS,BARD1,EIF1AX,MED23,TRPC4AP,KCTD9,PGK1,CHMP2A,NSF,PSMA6,MRPL42,PPIA,LRR1,NCAPG2,SARS,TK1,ORC6,S100A10,BCAT1,WDHD1,CCDC18,DEK,CXCR4,IL1RL1,UBE2T,RAD18,UHRF1,SIVA1,IFT27,ME2,FIGNL1,LARP7,ELOF1,CHEK2,TDP1,PSMC3IP
HAHTOLA_MYCOSIS_FUNGOIDES_CD4_DN	PATHWAYS	Up	0.00628627	0.0422817	0.312267	1.48503	12	113	PPP1R2,RNF4,TARDBP,SRP72,HNRNPA3,TPD52,ICAM2,CDC23,EIF5B,CDC42,NUCKS1,RBM8A,LUC7L3,FAM8A1,CACYBP,PRMT2,COX11,SYNCRIP,OSBPL8,FAM162A,ZFAND1,DDX18,LEPROTL1,EIF1AX,PITPNB,PPP3CC,GSPT1,CPSF6,PTPRO,ADD3,EBAG9
STARK_PREFRONTAL_CORTEX_22Q11_DELETION_DN	PATHWAYS	Up	0.000594177	0.00865967	0.259493	1.48472	0	486	SEC61B,PSMD14,TTC33,EIF4E,POMP,JKAMP,PDHB,CYCS,ATP5E,DCTN6,TIMM17A,NUDT21,DNAJC15,C18orf25,TPD52,NFU1,UGP2,STIP1,ENOPH1,NDUFS1,MAPK10,NUP88,BCAP29,TCP1,USP1,WBP5,TXNDC17,MORF4L1,UFSP2,WTAP,SMU1,RNF34,FIG4,NDUFV2,SLC25A46,FN3K,SNX7,ADCY8,SRP9,MINOS1,CACYBP,EIF2S1,SNX32,C1GALT1C1,C19orf25,ACAT2,ABT1,S100A6,IMMP1L,FAM162A,SNX16,PSMC4,UQCR10,SRR,HAPLN4,HSD17B7,IFNGR2,VDAC3,SUMO1,MPI,SBDS,NDUFA8,NDUFA…
ATGCAGT,MIR-217	MOTIF	Up	0.0119904	0.0372083	0.313095	1.48429	24	110	STT3A,IVNS1ABP,ESCO1,GRIK2,C18orf25,MIER3,MTPN,KCNA3,SLC39A10,LUC7L3,FNDC3B,OGT,SPOPL,ATP6V1A,NDEL1,CUL5,SENP7,ATP11C,HIVEP3,NEUROD1,GDI2,STX6,RICTOR,FBXW11,STAG2,VAT1L,KCTD9,APPBP2
GSE14000_TRANSLATED_RNA_VS_MRNA_4H_LPS_DC_UP	IMMUNOLOGIC	Up	0.00444225	0.0185071	0.289614	1.48248	8	188	PRRC1,NAA35,PDCL,PSMD1,RSBN1L,OXSM,TADA1,ZNF326,PMPCB,NSDHL,RBM8A,AGPS,CETN2,FEN1,KATNA1,DHX29,MMP10,C1GALT1C1,MSTO1,AFG3L2,PSMB1,EXOSC10,SLC4A1AP,TOPBP1,GFM2,NUP37,TCERG1,SMARCE1,NDUFAF1,DNAJC8,PPWD1,BUD13,SMG8,TTI2,MPHOSPH6,PDHX,WDR4,CRYZL1,EIF3J,OAT,RIOK1,USP2,PTRH2,PEX3,MED27,HECTD1,MFN1,GPKOW,EXOSC8,UBA2,SERPINB5,DUSP11,FAM208B,MED19,HEXIM1,SCYL3,CNOT2,PPIG,KIAA1524,MRPS28,ELP4,RABGGTB,LBP,M…
GSE3982_MAST_CELL_VS_NKCELL_UP	IMMUNOLOGIC	Up	0.00398208	0.0173518	0.287428	1.48222	7	195	MCFD2,PSMD12,KLHL9,TGFA,ADAM9,PSMD1,SSR3,ALAS1,LSM6,MCTP1,UBE2N,ARHGAP6,PPP2CA,RTN3,AMHR2,ADORA2B,SSFA2,METAP2,RAI14,CPLX2,TMEM14A,AKAP12,ERI2,CMA1,SCD,LIPA,USP6NL,PCTP,SOCS5,RPF1,SMS,IDI2-AS1,PFDN2,CAPRIN1,PGK1,EIF4E2,SERINC3,TSG101,ZNF804A,SLCO1B1,TSC22D1,PTK2,CCT5,PSMA2,PLA2G4A,AP3S1,MRPL42,QPRT,EVI5,CHMP3,CAMTA1,TCTN3,OR10J1,DPY19L1,SETMAR,BCAT1,CLIC4,ARPC3,IPO7,MOB1A,RBKS,NPR2,PSMA3,TNPO3,ND…
GENTILE_UV_HIGH_DOSE_DN	PATHWAYS	Up	0.00273075	0.022721	0.271651	1.48214	4	304	LPAR1,IGF2BP3,RNF4,LBR,SLC20A2,EIF4E,TDG,TARDBP,BACH1,RAB1A,CSTF3,STAM,MLX,RAB11A,GTF2B,SNRNP35,UFL1,SEC24B,NUP153,STX3,HNRNPU,PPP2R1B,RAB14,DICER1,CUL1,HSPA8,SNRNP40,HMGXB4,USP1,UVRAG,MAPK6,NCK1,UBE2N,FEN1,MFAP1,NDUFV2,BLCAP,DDIT3,COIL,NFYB,MORC3,IL4R,BCAR3,DDX3X,TOPBP1,DR1,ATF3,PNN,THUMPD1,IFNGR2,SECISBP2L,ITGA6,SIAH2,MET,MPHOSPH6,TNFAIP8,AMD1,POLE2,PITPNB,UAP1,PHTF2,SAT1,MRFAP1L1,SRSF3,PDCD10,…
GSE21063_CTRL_VS_ANTI_IGM_STIM_BCELL_NFATC1_KO_8H_DN	IMMUNOLOGIC	Up	0.00347913	0.0159536	0.289533	1.48173	6	189	ANP32E,NAA35,FUT8,GMPPA,CKS1B,PIBF1,RPS6KC1,ZEB1-AS1,STYXL1,CHCHD3,LSM4,DONSON,FIG4,GMDS,C1GALT1C1,MPV17,HSD17B8,ATF3,PIGN,NBAS,MNAT1,AP2B1,COQ3,CCR2,TM7SF2,BARD1,ERP44,C11orf49,MAGOHB,SERPINB6,RAD51,C17orf58,CCDC25,ARV1,ARHGAP19,RPL22L1,PLA2G16,LRR1,BLM,SNX5,PRIM1,HMMR,NUBPL,POC5,MCM5,ANXA4,FANCD2,PRKCE,XRCC6BP1,TMEM107,ELP4,HRSP12,VPS29,OBFC1,IARS,DMC1,EPRS,ARHGAP18,B3GNTL1,CDC25A,TRIM46,IAH1,U…
PUJANA_BRCA_CENTERED_NETWORK	PATHWAYS	Up	0.00728509	0.0464349	0.309569	1.4816	14	117	RBBP4,LBR,SNRPA1,BUB3,RBBP8,NCK1,KATNA1,TBCA,NAE1,CDC7,NFYB,ZNF330,TOPBP1,SMC3,TCERG1,CSNK2A1,RAD1,IDH3B,RPA1,MCM6,SNRPA,BLM,ABCB7,SEC31A,TMPO,RFC4,HMMR,MCM5,PCNA,GINS1,MAT2A,PPP2R5C,MCM4,MSH2,DEK,POLR2B,TOP1,MCM2,NASP,SMC2,TMEM194A,CHEK2,DHFR,PPP1CC,RAD51C
GSE39820_TGFBETA1_VS_TGFBETA3_IN_IL6_TREATED_CD4_TCELL_UP	IMMUNOLOGIC	Up	0.00449775	0.0185704	0.287194	1.48146	8	196	RNF4,ARL6IP6,SLC33A1,G3BP2,LIMA1,SLC16A1,FAM20B,MAPRE1,HSPA13,C2orf69,FAR1,ZHX1,NUP153,TPM3,SLC20A1,CHRAC1,IQGAP1,ITCH,LRIF1,LYPLA1,DNAJB5,SLC25A46,FAM91A1,ACAT2,THUMPD3,CDC42SE1,SPRED1,MTDH,SNX16,GPC3,DR1,ATP11C,STT3B,HADHB,AP2B1,ZNF655,RNF185,GDI2,RNPC3,CAPZA1,SLC2A1,ZNF451,CTNNB1,DCK,ATF1,CPNE3,RBM27,BTAF1,CTNNA1,C3orf38,MAN1A2,CXorf56,ATXN10,DDX59,ACOT11,IFI35,CAPZA2,SET,MFF,PRICKLE3,SPATA5
GSE20151_CTRL_VS_FUSOBACT_NUCLEATUM_NEUTROPHIL_DN	IMMUNOLOGIC	Up	0.00350877	0.0160005	0.288236	1.47988	6	192	PSMD12,USP15,RNF4,VPS11,SEL1L,POMP,UCHL5,TDG,HSPA13,SAP18,GRIK2,NOTCH1,PEF1,CD59,UBE4A,CRY1,INTS6,DHX29,PRMT2,DDIT3,SCAMP1,CHUK,ATF3,PKN2,HIGD1A,HSD17B7,THUMPD1,CASP7,RLF,VDAC3,SUMO1,PSMB2,MDH1,SLC25A24,YIPF4,ORMDL2,GUK1,ANAPC13,C1orf27,IL18RAP,GALNT1
ATTACAT,MIR-380-3P	MOTIF	Up	0.015544	0.0448683	0.317876	1.47954	32	99	FNDC3A,EIF4E,BIRC6,CSTF3,CALML4,RAB21,LARP4,ZNF207,LTN1,NRXN1,LYPLA1,PCDH19,KLHL2,CUL5,KCNK10,CNOT4,CHMP2B,ATP11C,ARPC5,YTHDF3,ZFPM2,PHTF2,STAG2,LCOR,BCORP1,NAMPT,KBTBD2
GSE20727_CTRL_VS_ROS_INHIBITOR_TREATED_DC_UP	IMMUNOLOGIC	Up	0.00401606	0.0173518	0.288822	1.47951	7	191	PRRC1,MTRR,FASTKD3,HIST1H3C,C4orf46,NDUFB4,IBTK,RAP2A,UBE2J1,SUCLA2,LARP4,ECH1,SEPT2,SSR1,CD59,ICAM2,SPTY2D1,ANXA2,PSMB1,CENPI,UFM1,PSMC4,GTF2A2,PSMD9,YIF1B,LAX1,FAM118B,RNF181,ATF2,TMEM167A,TK2,NDUFAF1,MFSD2A,MDH1,PCTP,SDR42E1,ALDH18A1,GALNT1,MTFR1,YIPF5,GALK2,SLC37A3,MED27,ATP6AP2,IGF1,SLC39A9,MAN1A2,GOLPH3L,IDH3G,PFDN6,HERPUD1,NOD2,KDELR3,TCEB2
GSE2770_TGFB_AND_IL4_VS_TGFB_AND_IL12_TREATED_ACT_CD4_TCELL_2H_DN	IMMUNOLOGIC	Up	0.00445986	0.0185474	0.290687	1.47781	8	180	RBM12,PEX7,SNRPA1,NUP54,MTFMT,SEC61G,ZBTB6,ZCCHC9,LARP1B,ARL1,SUCLA2,WBP4,SETD4,SSR3,CD58,PPP2R1B,TMEM128,ENOPH1,LSM6,CUTC,PPIB,TAF1A,BZW1,PSMD13,SYNCRIP,RNGTT,DBH-AS1,DNAJC10,HIATL1,SEC24A,OPA1,CUL4A,UBE3A,BNIP1,ARL13B,PIGA,WSB2,CAPZA1,RABL3,POLR3B,PPP3CC,AK2,ZNF329,TRIP11,GRPEL2,FAM206A,MRPL42,PPIP5K1,NAA50,DHX35,JMJD6,DPY19L1,TRUB1,CLIC4,ATAD1,MRPS28,PDE4D,ARPC3
GSE15930_NAIVE_VS_48H_IN_VITRO_STIM_IFNAB_CD8_TCELL_DN	IMMUNOLOGIC	Up	0.00401606	0.0173518	0.288385	1.47728	7	191	SEC23B,NAA35,TARDBP,KIF22,LMAN1,C14orf1,PSMD7,SEPT2,HMGCR,ENOPH1,PMPCB,ALAS1,U2SURP,SSR2,LUC7L3,OGT,MTCH2,EXOSC10,SQLE,PPP1R7,TMEM97,NDUFAF1,EXOSC7,NDUFA8,ETF1,PDIA6,ARL3,ZSWIM1,SS18L2,PLSCR1,PITPNB,EBP,POLR3K,ALDH18A1,PHTF2,B3GNT2,CDC6,AK2,DCK,MCM7,SNRPC,NUP93,TMEM208,ARL5A,FH,GART,TNFRSF4,CUL2,SNRPA,ORC6,ACP1,DDX1,BCAT1,PSMC1,COX17,CHEK1,MAT2A,MARS
ENK_UV_RESPONSE_KERATINOCYTE_DN	PATHWAYS	Up	0.000593472	0.00865967	0.258332	1.47695	0	481	ANXA7,TGDS,IGF2BP3,LBR,RNF2,STT3A,G3BP2,SCFD1,EPS15,BET1,ZNF148,SLC16A1,SEC23A,ACBD3,RANBP2,SEC24B,RAPGEF5,MBD4,VAMP4,UBE4A,CD58,ERAP1,RAB14,NDUFS1,CUL1,CDC23,BUB3,USP1,CYB5B,RBBP8,PCMT1,ELOVL5,RBM8A,AGPS,ARL6IP5,LUC7L3,UBE2N,FEN1,RGS2,ACTR3,OGT,NAE1,ANP32A,SNX7,NMI,COPB1,CDC7,EID1,CSNK1A1,AFG3L2,PRPF4B,AZIN1,GMFB,SQLE,ATP6V1A,CTNNAL1,GBE1,TSNAX,BCAR3,UBE2D3,WWTR1,PPP1R3C,G3BP1,CNOT4,SDHD,TCERG1,…
PILON_KLF1_TARGETS_DN	PATHWAYS	Up	0.000999001	0.0109494	0.235476	1.47657	0	1914	GOLGA5,PPP1R2,IGF2BP3,PRRC1,TMED9,KLHL9,SELT,EXOC2,ANP32E,RNF4,LBR,HIAT1,RNF2,PEX7,ABHD13,PSMD14,TTC33,MOB4,G3BP2,RNF14,UCHL5,NAA35,JKAMP,YWHAE,MGAT2,PPP1CB,SNRPA1,USPL1,C4orf46,ARL2BP,NUP54,CANX,IBTK,GGTA1P,PDCL,TDG,CMC1,FAM20B,ADAM9,CGGBP1,CYCS,BACH1,SUB1,RAP2A,METTL10,CSTF2T,CAB39L,FUT8,RAB1A,MAPRE1,DCTN6,CTPS2,IVNS1ABP,TMEM168,ARFRP1,ATG5,GNA13,ERLIN1,ZCCHC9,FOXN2,STAM,CKS1B,RPRD1A,MORF4L2,NE…
REACTOME_HIV_INFECTION	PATHWAYS	Up	0.00505051	0.0366612	0.287123	1.47653	9	188	PSMD12,PSMD14,NUP54,CCNT2,GTF2B,PSMD1,PSMD10,RANBP2,PSMD7,NUP153,PSMA7,LCK,NUP88,FEN1,NUPL1,CCNT1,PSMC6,PSME1,GTF2E2,SKP1,POLR2F,PSMB1,PSMD13,PSMC4,CUL5,RNGTT,GTF2A2,PSMD9,NUP37,MNAT1,POLR2D,PSMB2,AP2B1,XRCC6,XRCC5,PSMD6,NUP85,NUP35,CCNH,VPS37A,CD28,POLR2H,SLC25A5,AP1S1,TSG101,NUP93,PSMA4,PSMA2,PSMA6,PPIA,PSMC3,SEH1L,PSMA1,NCBP1,RBX1,TCEB2,POLR2K,XRCC4,AP1S2,ERCC2,PSMC1
GSE12366_PLASMA_CELL_VS_MEMORY_BCELL_UP	IMMUNOLOGIC	Up	0.00348953	0.0159634	0.290553	1.47651	6	181	SEC23B,TMED9,DERL1,ALG2,TARSL2,NDUFB4,SEC61G,IDE,FUT10,GMPPB,ALG14,SSR1,TMEM39A,UBA5,TPD52,ICAM2,SLC35B1,APOM,WBP5,FAM8A1,RGS2,STARD5,COPB2,OSTC,PREB,MTMR9LP,SGK1,RNGTT,SEC24A,CDSN,P4HA2,IGLV4-3,PCTP,CDX1,EIF3J,MIR22HG,EIF2AK3,UAP1,ISG20,TNNT2,FAM114A1,SPCS3,TMEM208,VRTN,HR,UGGT2
GSE45365_NK_CELL_VS_BCELL_UP	IMMUNOLOGIC	Up	0.00397812	0.0173518	0.285902	1.47295	7	194	RBM12,ARF4,BACH1,PACRGL,XPNPEP1,MLX,MANF,RBMXL1,HAS1,STX12,ERAP1,TBK1,TMEM128,SPTY2D1,SLC39A10,MAPK6,CRLF3,RGS2,GNL3,SLC7A6OS,ATP6V1A,SELP,NDEL1,WWTR1,ATF3,HIATL1,ZNF655,SIAH2,SOCS5,RAP1B,ARL5B,TTPAL,SH3BP2,CRELD2,GALNT4,SLC2A1,C19orf33,B3GNT2
GSE37416_0H_VS_3H_F_TULARENSIS_LVS_NEUTROPHIL_DN	IMMUNOLOGIC	Up	0.0044955	0.0185704	0.287577	1.47282	8	190	RBM12,SEC23B,G3BP2,TFG,ARF4,SUB1,HSPA13,OXSM,KCNH2,FRMD4B,USP47,TNF,STIP1,SPTY2D1,MAPK6,GGT1,WTAP,PPP2CA,DYNLT3,EMP3,CCNT1,SNIP1,BZW1,IL4R,SYNCRIP,CTNNAL1,ZBTB1,RAB8B,CHMP2B,ETV3,RLF,DNAJB11,LDHA,B3GNT5,SEC22B,SETD5,TMEM41B,FBXW7,EIF1AX,ELL2,SERP1,CYP51A1,DNTTIP2,MAGT1,CBX5,APOO,ZNF267,HSPA9,TRAF3IP3,NFE2L2,MCM6,CREB3,TPI1,ENO1,CNOT2,SEC31A,EIF4A1,SPAG4,NUP98,PDE4D,CDADC1,TMEM170A,RBKS,TNFRSF8,PD…
GSE8621_LPS_PRIMED_UNSTIM_VS_LPS_PRIMED_AND_LPS_STIM_MACROPHAGE_DN	IMMUNOLOGIC	Up	0.00398208	0.0173518	0.285556	1.47257	7	195	FASTKD3,KMO,CCDC34,IBTK,RAB1A,CSTF3,MTMR6,RTTN,SRPK1,ANAPC10,VAMP4,HDHD2,PARL,SCP2,ZNF706,CASP8AP2,ALAS1,ANXA2,LRIF1,DONSON,ACOT9,TASP1,ZBTB11,ATG4A,ZNF654,ZNF330,RAD54B,LACTB,RIF1,STT3B,TXNDC9,HADHB,UTP23,KDM1B,RNPC3,PITPNB,ZNF143,ACTR6,MTMR4,DCK,RP2,MRPS36,VAPA,ARHGAP19,KRR1,ANGPTL4,CA9,MASTL,BLM,ZNF367,FLVCR1,GSTM5,KIAA1524,EMB,FAM105A,GNG10,ACLY,SEC22C,AKIRIN1
GSE31082_DN_VS_CD8_SP_THYMOCYTE_UP	IMMUNOLOGIC	Up	0.00447316	0.0185474	0.288691	1.47238	8	184	RBM12,PSMD12,DHDDS,YWHAE,RAB1A,HSPA13,RPRD1A,GNAI3,IDE,PSMD1,FABP5,OXR1,SSR3,PREPL,STX12,HBS1L,WBP5,UBA6,CCBL2,HMGCS1,GLT8D1,DHRS7B,GTF2E2,ANKRD28,EIF2S1,ETF1,FDFT1,ANO6,MED23,MAGOHB,ARPC1A,ALDH9A1,APPBP2,PTRH2,CPSF6,NUP93,ATP5B,SWAP70,SRSF10,ANKRD32,SLC25A15,SEH1L,NCAPG2,SNRPA,WRB,ORC6,CINP,ABCB7,GINS2,SNRPF,TMPO,RFC4,BCAT1,MCM5,MRPS28,SNRPD1,ACLY,GINS1,MVK,SERPINE2,STOML2,MSH6,BID,DDX21,PTAR1,C…
V$ELK1_02	MOTIF	Up	0.00204708	0.010286	0.276804	1.47226	3	243	PSMD12,LYPLA2,UBR1,PAPD4,PALB2,FBXO36,SRBD1,POMP,CGGBP1,COG3,CKS1B,NUDT21,RPL37,STX12,MTPN,NDUFS1,UBE2N,DPCD,C19orf26,FBXO22,PSMC6,ZBTB11,MED8,CALU,SENP7,GTF2A2,SRP19,SDHD,COX8A,MAT1A,VMP1,DCDC1,ERI2,MTX2,ZNF322,PRKACB,NUDT12,IQCK,SLC30A7,NEDD1,ARL5B,TTPAL,SMS,INSIG2,TIGD1,PTRH2,DNAJA2,FAM174A,MYL12A,TMEM208,BTAF1,CCDC25,ACTR2,UGGT2,DNAJC7,GART,WIBG,VPS52,IMP3,ARCN1,FBXO3,RPS18,CPSF3,FAM98B,PPIG,…
GSE14415_INDUCED_TREG_VS_FOXP3_KO_INDUCED_TREG_IL2_CULTURE_UP	IMMUNOLOGIC	Up	0.00746269	0.0254076	0.293694	1.47215	14	164	RNF2,PSMD14,RGS16,SUB1,RAP2A,SAR1A,TMF1,CXCL10,AK3,MTPN,WBP5,TXNDC17,CLEC4D,SH3GLB1,HOPX,ZEB2,PNP,SLK,AIF1,ETAA1,PRF1,PPBP,MPHOSPH6,PLSCR1,CRELD2,ELL2,ISG20,PHF11,CENPQ,IL18RAP,SOCS6,OCIAD2,TREM1,EEA1,TRIP11,CEACAM1,SAMD3,SYPL1,ARMCX5,COQ10B,GCH1,GALNT3,RTP4,F2R,IL1B,ANXA4,CCL4,NKG7,ZFYVE16,TMEM163,CIDEB,HTATIP2,ICOS,ITIH5
GSE15330_MEGAKARYOCYTE_ERYTHROID_VS_GRANULOCYTE_MONOCYTE_PROGENITOR_IKAROS_KO_UP	IMMUNOLOGIC	Up	0.00449775	0.0185704	0.285066	1.47049	8	196	TXNDC5,PEX7,TFG,SLC16A1,FAM20B,SEP15,CBR4,IL15RA,ORC4,SPRYD7,HNRNPU,NUP88,CUL1,HNRNPC,UBR7,EIF1AY,MED31,CUTC,TMEM33,MPZL2,MTIF2,SMN1,THAP2,SPTLC1,ELOVL1,SEC23IP,ARMC1,SNRPB2,PNN,TM2D3,HEATR6,CD274,PDIA6,FKBP1A,BNIP1,RSRC1,GJC1,SH3BP2,GUK1,ANAPC13,SMARCAD1,CYP51A1,ALDH9A1,ZC3H15,MAGT1,PRADC1,MED28,NAMPT,CHAC2,GTF3C4,POLR1C,BRCC3,PTGER4,MRPS5,ZMPSTE24,ATP5F1,SPATA5,HMGB1
WANG_LMO4_TARGETS_DN	PATHWAYS	Up	0.00108814	0.0115978	0.265787	1.46941	1	336	RABGEF1,FHL2,SNRPA1,TDG,TARDBP,FUT8,SRP72,SNX6,RAB18,SAR1A,FEZ2,RC3H2,ACBD3,GPATCH2,ZNF24,USP47,SPG20,STX12,SAP30BP,SPRYD7,KIAA1429,RAB14,NUP88,BCAP29,EIF5B,IQGAP1,CDC42,MAPK6,XIAP,UBA6,RNF6,ITCH,EXOC6,HN1L,USP8,SRP68,HMGCS1,SH3GLB1,B3GNT7,MTIF2,EXOC6B,PLEKHA1,DDX60,THUMPD3,BZW1,TNFRSF18,KBTBD4,SLC4A1AP,ARFGEF2,TMEM199,KAT5,CHMP1B,ATP11C,RNF181,HEATR6,NUFIP2,USP37,ICA1L,RPL23,ZFAND2A,RPF1,LYRM2,M…
GSE24634_NAIVE_CD4_TCELL_VS_DAY10_IL4_CONV_TREG_DN	IMMUNOLOGIC	Up	0.00452716	0.018676	0.284694	1.46914	8	199	PSMD14,PPP1CB,RAP2A,CKS1B,RAB11A,MREG,RAB33A,CD58,WDR5B,TUBB,SEC14L1,ANXA2,MTCH2,DHRS7B,TMED5,ACSL5,MAP2K4,C1GALT1C1,ELOVL1,SRR,TRIP4,TMEM97,TXNDC9,VDAC3,NDUFA8,SERPINB1,TMEM43,ITGAE,PDIA6,HMGCL,PDXK,WSB2,POLR3K,COL6A3,PHTF2,ALDH9A1,CD2,CTNNA1,SLC25A20,CETN3,ARHGAP19,STAP1,PLA2G16,DCUN1D1,TPM4,CCDC47,HPGDS,AKR1A1,BIN3,TK1,BLM,PTPN22,REEP5,ETNK1,COX17,ANXA5,TMEM9B,ETFDH,RAP1GDS1,POLD3,HDC,HDHD1,RB…
GSE36476_CTRL_VS_TSST_ACT_40H_MEMORY_CD4_TCELL_YOUNG_DN	IMMUNOLOGIC	Up	0.00398208	0.0173518	0.284319	1.46619	7	195	PALB2,STT3A,CKS1B,CALML4,SRPK1,FABP5,GMPPB,THOC6,STIP1,TUBB,RBBP8,ALAS1,FEN1,HN1L,DNAJB6,TUBA1C,TUBA1B,VDAC3,WARS,TTI2,CENPM,POLE2,FANCA,FIBP,MYOF,GCNT1,SLC25A5,MCM7,RAD51,CTNNA1,DTL,FH,UMPS,NCAPG2,TK1,ABCG2,GALE,TPI1,BLM,GINS2,ZBED2,IL12RB2,RFC4,HMMR,CDCA8,HPRT1,MCM5,PXMP4,PCNA,CDC45
HALLMARK_OXIDATIVE_PHOSPHORYLATION	HALLMARK	Up	0.00654582	0.0272743	0.284255	1.4661	12	199	MTRR,NDUFB4,PDHB,CYCS,ATP5E,TIMM17A,SUCLA2,GRPEL1,SDHB,ECH1,NDUFS1,ATP6V1G1,ALAS1,HCCS,NDUFV2,DLAT,AFG3L2,POLR2F,COX11,UQCR10,SDHD,COX8A,CASP7,OPA1,VDAC3,MTX2,HADHB,NDUFA8,LDHA,MDH1,PDHX,BDH2,IDH3A,OAT,IDH3B,COX15,ATP6V1E1,SLC25A5,ATP5B,VDAC2,UQCR11,SLC25A20,FH,IDH3G,HSPA9,ATP5F1,MRPS22,ABCB7,SDHC,COX17,NDUFC2,NDUFS2,ETFDH,NDUFA6,HADHA,COX5B,NDUFC1,ATP5J,ATP5C1,COX6A1,FDX1,ISCA1,ISCU,NNT,MTRF1,ND…
GSE21670_STAT3_KO_VS_WT_CD4_TCELL_TGFB_IL6_TREATED_UP	IMMUNOLOGIC	Up	0.00444225	0.0185071	0.28634	1.46572	8	188	USP15,HIAT1,EIF4E,ANAPC16,GLO1,MTPN,SAP30BP,AZI2,NSDHL,RAB3GAP2,VPS33B,SLC30A9,FAM109B,UBE2N,EMP3,SACM1L,FAM91A1,WRN,SMN1,RASGRP2,BRD9,PSMD13,LINS,TWF1,SQLE,C11orf95,ETV3,TMEM167A,TXNIP,VDAC3,APC,MFSD2A,MUT,PCNP,CENPM,MIR22HG,FIBP,IL18RAP,SERAC1,GPATCH1,TSC22D1,PSMA4,ADD3,MSMO1,XRN2,HBB,COMMD6,OTP,DTD1,GALE,COPS5,NIF3L1,FBXO3,F2R,MOSPD2,NLN,HMMR
GSE6674_UNSTIM_VS_ANTI_IGM_AND_CPG_STIM_BCELL_DN	IMMUNOLOGIC	Up	0.00397812	0.0173518	0.284211	1.46424	7	194	LYPLA2,FHL2,G3BP2,C5orf22,USO1,GMPPB,LARP4,IL15RA,RBMXL1,TMEM39A,TNF,UBA5,SLC20A1,PPP2R1B,DICER1,FMNL3,EIF1AY,ALKBH1,PANK3,RARS2,GNL3,CNBP,THUMPD3,SPRED1,FAM188A,GZMB,HSD17B7,TUBA4A,MFSD2A,SIAH2,OSM,RRN3,WSB2,XPO5,GCNT1,SLC37A3,MTAP,CEBPZ,SYPL1,HSPA9,SPATA5,PDCD1LG2,ARCN1,FAM208B,AGGF1,PPA1,NAA25,SRSF2,LRP8,WDR43,ATAD1,FAM185A,DIS3,DET1,MAT2A
GSE557_WT_VS_I_AB_KO_DC_DN	IMMUNOLOGIC	Up	0.00395452	0.0173518	0.286279	1.46333	7	187	NRBF2,IGF2BP3,SPAG7,LBR,PEX7,EIF2S2,TFG,SLC16A1,FYTTD1,GABPB1,FABP5,WBP4,UBA3,ZW10,BUB3,ARHGAP6,PPP2CA,MCM9,DDIT3,PSMD13,RIF1,SMC3,TMEM11,SLAIN1,TRA2B,FDFT1,MPHOSPH6,TNFAIP8,ERI1,PDHX,FRMD5,LIN54,RAB9A,SFR1,KCTD9,PRADC1,TONSL,GTF3C4,PSMA6,AP3S1,TIMM23,XRN2,PFDN6,NAA50,NFE2L2,PSMA1,ZNF664,MRPS22,ZNF496,CDH13,CNOT2
GSE41978_WT_VS_ID2_KO_KLRG1_LOW_EFFECTOR_CD8_TCELL_DN	IMMUNOLOGIC	Up	0.00397812	0.0173518	0.283808	1.46217	7	194	GSPT2,NRBF2,FHL2,ADRB3,KMO,ARMCX3,XPNPEP1,NDFIP2,SMC1B,ACBD3,FAM96B,EAF2,FMNL3,ENPP4,FGD2,SNHG6,RNF6,SLC15A4,CCRL2,APCS,LZTFL1,IL4R,CAMKK1,CCL24,NDEL1,RAI14,RPN2,MAT1A,WARS,PTGER3,FBXW11,POLR3K,PPP3CC,PDCD10,AK2,SH3BGRL2,LGALSL,NAMPT,UQCR11,HECTD1,PCOLCE2,PDE8A,RIPK4,TSHZ2,C6orf120,PSMA6,MYL10
GSE16385_MONOCYTE_VS_12H_ROSIGLITAZONE_TREATED_MACROPHAGE_DN	IMMUNOLOGIC	Up	0.004995	0.0195572	0.285413	1.46174	9	190	MCFD2,MED14,C4orf46,CANX,SLC16A1,ADAM9,NKAP,GGPS1,MZT1,GNAI3,SAP30BP,UBR7,IWS1,AHCYL2,NUPL1,PITHD1,C2orf47,EID1,COIL,POLR2F,UFM1,DR1,VCPIP1,TRIP4,IER3IP1,CD164,ZDHHC20,KLHL7,FKBPL,TRIM23,PPWD1,ZSWIM1,PDHX,RABL3,RCAN1,RAB9A,RAD1,NANP,SEPT10,COX15,HDAC2,GYG1,COA5,NIPSNAP3A,IMPAD1,EPT1,ANKRD46,GTF3C4,CHCHD1,GOSR2,CHGB,XRN2,PCGF6,FAM199X,RMND5A,FGFR1OP2,NHLRC2,GUCY1B3,KLF10
GSE21670_IL6_VS_TGFB_AND_IL6_TREATED_STAT3_KO_CD4_TCELL_UP	IMMUNOLOGIC	Up	0.00502008	0.0195572	0.285252	1.46123	9	191	ANXA7,SLMO2,TTC33,C4orf46,ATP10A,MLX,PSMD1,HAUS7,C14orf1,STX12,HMGCR,UBR7,NUCKS1,RBBP8,HSPA5,THAP1,PITHD1,SKP1,ZNF518B,TUBA1B,SASS6,C2CD3,AKAP12,DNAJB11,HAGHL,DBF4,TMEM41B,GDAP2,RNPC3,THOC3,SERPINB6,ROPN1L,SLC9B2,COPA,ARPC1A,FLNA,CHST10,MTMR4,CDC123,SERINC3,DYNC2LI1,EXOSC8,MRPS5,JMJD6,PCYT2,TPI1,NIF3L1,ARL6IP1,CLINT1,KLF10,CDC73,TMPO,HAT1,CHMP5,ANXA4,FANCD2,NFATC2,SLC39A4,CYB5R4,ELP4,GINS1,CDC45,…
GSE17974_0H_VS_48H_IN_VITRO_ACT_CD4_TCELL_DN	IMMUNOLOGIC	Up	0.00447316	0.0185474	0.286442	1.46077	8	185	ANP32E,COPS8,YWHAE,CCDC34,CSTF3,CKLF,CBR4,DNAJC17,MITD1,HNRNPC,CYB5B,LSM4,FAM192A,INTS6,TRNAU1AP,C1GALT1C1,GBE1,FAHD1,RIF1,SASS6,KHDC1,FAR2,SGCB,COX8A,MMACHC,CSNK2A1,GDI2,EBP,MAD2L2,EFNA4,DSCR3,ZNF232,INSIG2,SERAC1,RMI1,ZMYM6,PDCD10,CCNH,CHMP2A,SH2D5,UMPS,TPM4,MRPL18,CREB3,NIF3L1,RIBC2,NFXL1,WDHD1,HPRT1,CHMP5,ROMO1,TBX21,TNFRSF8,TMEM165,KDELR2,METTL15,PIGM,COX6A1,CRNKL1,TMEM120A,MRPL37,SORD,HCP5,…
GSE36826_WT_VS_IL1R_KO_SKIN_STAPH_AUREUS_INF_UP	IMMUNOLOGIC	Up	0.00447984	0.0185528	0.283064	1.45972	8	195	POMP,CANX,RRP7A,SEPT8,EAF2,PSMA7,NDUFS1,TUBB,DONSON,ACOT9,PROCR,EIF2S1,FKBP1B,MRPS14,PSMB1,S100A6,CTNNAL1,FAM124B,VBP1,PSMC4,AIF1,P4HA2,PPBP,PSMD6,GOT1,TM9SF2,SH3BGRL3,NOP10,ALDH18A1,MAGOHB,FLNA,ABHD2,TREM1,GYG1,ATP5B,TTC1,ABCB4,TPMT,FH,BRCC3,IFI35,NCAPG2,HPGDS,TK1,GALE,PRIM1,PDLIM5,PSTPIP1,TMPO,RFC4,PSMC1,COX17,MCM5,FAM105A,MRPS28,ACLY,SEC13,DET1,CDC45
GSE17721_0.5H_VS_4H_POLYIC_BMDC_DN	IMMUNOLOGIC	Up	0.0044665	0.0185474	0.283338	1.45821	8	193	GAST,ANXA7,PDCL,USO1,CCNT2,STAM,MLLT10,KIAA1033,PARP4,NIPA2,GFPT1,FAM109B,UBE2N,ARHGAP6,RNF34,TRIM34,USP8,STARD5,CLDND1,LZTFL1,NUB1,CDC42SE1,SEC24D,ATF3,NET1,ZDHHC20,ETF1,RSAD2,TTI2,OSBPL11,FBXW7,PRPF3,FBXW11,SOCS6,PEX13,TSC22D1,NAMPT,KBTBD2,PTPRO,PSMA4,MAN1A2,ASH2L,MYT1,XRN2,CHMP3,OAS2,GCH1,BNIP2,PDLIM5,LMBRD1,NPY1R,CNOT2,PEX11B,MOSPD2
GSE15330_HSC_VS_LYMPHOID_PRIMED_MULTIPOTENT_PROGENITOR_IKAROS_KO_UP	IMMUNOLOGIC	Up	0.00447316	0.0185474	0.284851	1.45777	8	189	FHL2,PRPF38A,EIF4E,EPS15,TBCE,C5orf22,TMEM168,STK39,MED1,C11orf58,ATG3,PARL,PCSK1,ICK,GGT1,CUTC,DLK2,EXOC6,PRMT7,PSME1,PRMT2,SMYD1,CSNK1A1,EXOSC10,RBM17,LACTB,DR1,SLAIN1,TM2D3,ERI2,NUP160,KLRC3,SIAH2,PYROXD1,XRCC6,ANAPC13,SH3TC1,NUP85,ENTPD7,RAD51,PPP4R2,STARD4,BCLAF1,PLA2G16,PTS,EBAG9
GSE22886_NEUTROPHIL_VS_DC_DN	IMMUNOLOGIC	Up	0.0049776	0.0195572	0.282667	1.45767	9	195	DERL1,PSMD14,SUCLG2,RNF14,CANX,NDUFB4,GLO1,SRSF7,PSMD1,ZNF207,TRAM1,SEPT2,SKIV2L2,STIP1,NDUFS1,CHCHD3,CUL1,UBE2V2,HCCS,NDUFV2,MTCH2,CACYBP,RALA,MPV17,ARMC1,TMX2,CUL5,GTF2A2,METAP2,NUP37,VDAC3,SMARCE1,CYFIP1,CSNK2A1,XRCC6,TRA2B,PDHX,SRSF3,PSMG2,CAPRIN1,UFC1,ZNF804A,ATP5B,VDAC2,CTNNA1,IARS2,ATXN10,SYPL1,HSPA9,CCDC47,RPA1,RBX1,PAIP1,ABCB7,FBXO21,SEC31A,CCT8,ANXA5,OPN3,TMEM165,PSMA3,GNL2,SNX2,TBL1XR1…
GSE21360_NAIVE_VS_QUATERNARY_MEMORY_CD8_TCELL_DN	IMMUNOLOGIC	Up	0.00496278	0.0195572	0.283225	1.45763	9	193	PRRC1,TRAPPC4,ZNF148,ARMCX3,MIS12,TIMM17A,ELF1,GTF2B,SETD4,KCTD14,DOPEY1,BCAP29,XIAP,ZCCHC10,CNOT8,NMI,KLHL20,C2orf47,EIF2S1,DDX60,ZNF330,CSNK1G1,RSRC2,SLC22A2,DDX18,ETV3,LAX1,WNT1,DENND1A,DUSP22,CUL4A,RSAD2,BNIP1,PLSCR1,FBXW7,C1orf27,ISG20,PHF11,B3GNT2,ARPC1A,NSUN3,STAP1,PSMA6,IFI35,OAS3,ZNF702P,OAS1,OAS2,COQ10B,ELOVL6,HIF1A,CDC73,EIF4A1,RTP4,CHMP5,DENND1B,MOB1A,CDC14B,TRIM21,MIS18BP1,OASL
KRIEG_KDM3A_TARGETS_NOT_HYPOXIA	PATHWAYS	Up	0.00560081	0.0393992	0.283319	1.45715	10	189	RBM12,PRPF38A,TDG,GLO1,LYPLAL1,MAT2B,FABP5P3,SRSF7,TPM3,SERPINA6,HDHD2,FANCL,TMEM128,CDC42,POLR3GL,ACSL5,VBP1,APTX,BTBD10,AMMECR1,PGRMC1,NDUFA12,B3GNT5,UPP1,COQ3,ZNF226,WDR4,CRELD2,CAPZA1,DPH3,PHF11,GALNT1,ZNF451,MAGOHB,RIOK1,ACTR6,TMEM106B,AP1S1,ATP6AP2,C6orf1,PSMA4,PFDN6,UMPS,IFI35,OAS1,LAMC2,ATPAF1,GBP3,HPRT1,ITGB6,GBP1,TMBIM4,SEC13,TMEM9B,RPL36AL,EIF2A,TMEM216,EMG1,USMG5,CCDC28B,PTPN2,THRB,GT…
GSE14415_INDUCED_VS_NATURAL_TREG_DN	IMMUNOLOGIC	Up	0.00658561	0.0235747	0.289108	1.45657	12	174	IGF2BP3,CANX,PDIA3,CKS1B,KIF22,LMAN1,API5,SSR1,SAP30BP,ERAP1,UBR7,ECT2,RBM17,SMC3,CD274,WARS,CLEC12A,IL1RL2,CHMP2A,SKAP2,RAD51,CORO1A,ARHGAP19,ISOC1,CAPG,SEH1L,TPM4,NCAPG2,MRPL18,TPI1,SNX5,GEN1,HMMR,TEX9,WDHD1,CDCA8,MCM5,GINS1,CDC45,MIS18BP1,COX5B,IL1RL1,GPR146,RPL41,ADAP1,LGALS3,RBM3,ITIH5,HK2,CLSPN,MCM2,SMC2,MELK
ATCATGA,MIR-433	MOTIF	Up	0.0159113	0.0456049	0.307053	1.45646	32	111	UBR1,CYCS,KIF16B,HOXA5,SRP54,PHF20L1,PARL,WTAP,TMEM33,FBXO22,ARL8B,FAM91A1,SCAMP1,KGFLP2,AZIN1,HOXA1,PDZRN3,SLA,YTHDF3,BRWD1,HNRNPR,PCDH11Y,PI4KAP2,GALNT1,SRSF3,NUP35,SLC17A5
GCTTGAA,MIR-498	MOTIF	Up	0.0148681	0.0435347	0.307164	1.45617	30	110	MEIS1,MAPRE1,ZIC4,CCNT2,UBE2J1,MORF4L2,RAB11A,FYTTD1,DICER1,CMPK1,ANKRD28,ZEB2,SPRED1,SSFA2,PDIA6,PALM2,SNRK,FANCA,ATP2B1,DTNA,ZNF518A,BCORP1,SRSF10,OLIG3,CAPZA2,DHX35,MOB1B,EML4,ATPAF1,PHF6,CPNE8
GSE41978_ID2_KO_VS_ID2_KO_AND_BIM_KO_KLRG1_LOW_EFFECTOR_CD8_TCELL_DN	IMMUNOLOGIC	Up	0.0049975	0.0195572	0.282035	1.45485	9	196	SEC61B,XPNPEP1,CKS1B,RPS6,RAB18,VTA1,RPL37A,EAF2,HNRNPC,ENPP4,BUB3,TUBB,SNHG6,MORF4L1,CHCHD2,RPL10,GABPA,USP8,TUBA1B,SRP19,GZMB,RPN2,LDHA,PYROXD1,RPL23,RAP1B,SEC61A1,ATMIN,POLR3K,TPT1,PDCD10,PGK1,RPL38,UQCR11,CORO1A,RIPK4,GOSR2,MYL10,PPIA,KRT33A,CHRNA5,RPA1,ATP5F1,HMGB1,ENO1,RPL34,PM20D1,RPS18,CPSF3,EIF4A1,RPL3,RPL31,SSBP1,COX17,RPS14,RPLP1,TTC19,SERBP1,SON,RPL41,PIGK,RPL12,COX6A1,EIF3E,HK2,CFL1,…
GSE40273_EOS_KO_VS_WT_TREG_UP	IMMUNOLOGIC	Up	0.00502008	0.0195572	0.283646	1.453	9	191	DHDDS,MGAT2,CANX,USO1,GMPPA,SRP72,GPR180,HSPA13,UBE2J1,MORF4L2,MLX,LMAN1,MANF,GPATCH2,NUS1,GMPPB,SSR1,TMEM39A,CSF2RB,SLC35B1,GFPT1,HSPA5,RWDD2A,PPIB,STARD5,SRP68,EMP3,DTWD1,PJA2,TET2,ERLEC1,SGCB,DNAJB11,TMX1,SLA,PDIA6,DERL2,NODAL,GDAP2,LAPTM4A
GSE37416_CTRL_VS_3H_F_TULARENSIS_LVS_NEUTROPHIL_DN	IMMUNOLOGIC	Up	0.00497018	0.0195572	0.285344	1.45253	9	182	JRKL,RAB1A,DCTN6,IVNS1ABP,LIN9,RAB33A,OXSM,GRPEL1,ONECUT2,TNF,SPTY2D1,CLK1,UBE2V2,IL1A,P4HA1,ANKRD37,ALDOC,ACTR3,MFAP1,NUPL1,ZNF654,THUMPD3,BZW1,ABT1,APOF,FAM162A,ZBTB1,PNPLA1,RAB8B,SEC24A,ETV3,RLF,FUT11,RSPO1,LDHA,ARL5B,PIGA,MTFP1,PDK1,PGK1,CHMP2A,MAGT1,PSMA6,PTS,LOC100130705,CCDC47,NFE2L2,TPI1,ENO1,TRA2A,MYNN,NXT1,WFDC8,HMX1
GSE14415_INDUCED_TREG_VS_FAILED_INDUCED_TREG_UP	IMMUNOLOGIC	Up	0.00497018	0.0195572	0.284808	1.45171	9	183	SNRPA1,TIMM17A,CKS1B,MORF4L2,HAUS7,BUB3,GGT1,ANXA2,CCRL2,CCBL2,PRMT7,TEX15,HN1L,HSD17B12,PSMC4,NUP37,TUBA4A,CD9,PSMB2,MFSD2A,LDHA,PSMD6,RFC5,CRELD2,POLE2,LSM7,CNIH4,ERH,PGK1,MCM7,RAD51,NAMPT,PRKAG1,ARHGAP21,MRPL42,ISOC1,CAPG,UMPS,MRPL18,TK1,ORC6,TPI1,PRIM1,SFXN1,PPA1,MRPS22,SNRPD1,SEC13,GINS1,MIS18BP1,IARS,RAD18,PPIE,ADAP1,SERPINE2,UCHL3,UBE2L3,CCDC58,LSM3,TAF12,SAAL1,PSMC3IP,RIPK3,TSEN2,CLTB,GST…
GO_RNA_SPLICING_VIA_TRANSESTERIFICATION_REACTIONS	GO_BP	Up	0.00483611	0.0483157	0.27147	1.45039	8	259	HNRNPH2,SNRPA1,DDX39B,CSTF3,NUDT21,SNRNP35,AQR,SRSF7,HNRNPA3,WBP4,RBMXL1,SKIV2L2,HNRNPU,HNRNPF,HNRNPC,HNRNPH3,HSPA8,SNRNP40,LSM4,RBM8A,LSM6,LUC7L3,GEMIN2,PRMT7,SETX,HNRNPK,SMN1,POLR2F,PRPF4B,SNRPB2,SYNCRIP,RBM17,CWC22,CLP1,PNN,ZMAT5,POLR2D,SMN2,SF3B1,DNAJC8,MAGOH,FRG1,PPWD1,BUD13,TRA2B,SNRNP27,SNW1,RSRC1,PQBP1,HNRNPR,LSM1,RNPC3,LSM7,PRPF39,PRPF3,SRSF3,POLR2H,GPATCH1,SNRPC,SCAF11,SRRM1,TGS1,RNF113…
REACTOME_PROCESSING_OF_CAPPED_INTRON_CONTAINING_PRE_MRNA	PATHWAYS	Up	0.00644522	0.04292	0.296729	1.44848	12	135	HNRNPH2,EIF4E,SNRPA1,NUP54,CSTF3,NUDT21,SRSF7,HNRNPA3,RANBP2,NUP153,HNRNPU,HNRNPF,NUP88,HNRNPC,SNRNP40,RBM8A,NUPL1,HNRNPK,POLR2F,SNRPB2,CLP1,NUP37,POLR2D,SF3B1,DNAJC8,MAGOH,HNRNPR,NUP85,SRSF3,NUP35,POLR2H,NUP93,SRRM1,U2AF1,DHX9,SEH1L,SNRPA,NCBP1,SF3B4,SLBP,CPSF3,SRSF2,SNRPF,POLR2K,NFX1,SNRPD1,SNRPE,SF3B5,SRSF6,POLR2B,NUP133,NUP205,NUP107,POLR2C,NHP2L1,NUP50
GO_RNA_SPLICING	GO_BP	Up	0.000564972	0.0123397	0.26133	1.44837	0	348	HNRNPH2,RBFOX3,PRPF38A,SNRPA1,TARDBP,DDX39B,IVNS1ABP,CSTF3,NUDT21,SAP18,SNRNP35,AQR,SRSF7,SRPK1,HNRNPA3,WBP4,SREK1IP1,RBMXL1,THOC6,SKIV2L2,HNRNPU,KIAA1429,ZNF326,HNRNPF,HNRNPC,HNRNPH3,HSPA8,SNRNP40,IWS1,LSM4,RBM8A,LSM6,WTAP,LUC7L3,GEMIN2,PRMT7,PPP2CA,THOC2,SETX,HNRNPK,SMN1,POLR2F,PRPF4B,THRAP3,SNRPB2,SYNCRIP,RBM17,CWC22,CLP1,PNN,ZMAT5,POLR2D,SMN2,SF3B1,DNAJC8,MAGOH,FRG1,PPWD1,BUD13,TRA2B,SNRNP27,…
GSE5099_UNSTIM_VS_MCSF_TREATED_MONOCYTE_DAY3_UP	IMMUNOLOGIC	Up	0.00552209	0.0209041	0.282574	1.44751	10	191	SEC61B,KMO,MCTP2,SEC61G,PPIL6,SAP18,ALG5,ZUFSP,DOPEY1,CHRAC1,WTAP,ITCH,OR10A4,FNDC3B,USP8,HMGCS1,SH3BGR,NDUFV2,RHOA,ZNF330,LRRC39,PJA2,MTDH,CHUK,BTBD10,CWC22,ARAF,MUT,FRG1,ZNF655,METTL6,SNW1,SS18L2,GDI2,SETD5,FAM3C,LSM1,CNIH4,YIPF5,MRPS36,FCRLA,ZBTB5,UQCR11,GMPR2,DLL1,PLA2G16,FAM149B1
GSE5463_CTRL_VS_DEXAMETHASONE_TREATED_THYMOCYTE_DN	IMMUNOLOGIC	Up	0.00501253	0.0195572	0.281825	1.44696	9	192	PEX19,RNF4,PSMD14,POMP,G3BP2,FUT8,HSP90B1,GRIK2,RC3H2,SEPW1,VAMP4,HNRNPU,RASSF2,UBR7,USP1,GABPA,CCR3,BLCAP,CNBP,DDIT3,MTDH,DDX3X,SGK1,SMC3,AKAP12,PGRMC1,DNAJC8,XRCC6,SPRR2A,HTR4,SLC2A5,ELL2,CTNNB1,UNC5C,SNAP91,DCK,ENSA,CPA3,PSMA6,GOLPH3L,BCLAF1,HIGD2A,DNAJC7,COPS5,CCDC90B,PTPN22,TIMM17B,PPIG,IL12RB2,RPS14,CDADC1,MIOS,IDO1,GLCE
GSE27434_WT_VS_DNMT1_KO_TREG_DN	IMMUNOLOGIC	Up	0.00547536	0.0207595	0.280512	1.44656	10	195	LPAR1,HIAT1,PPP1CB,RAB18,RAB3IL1,STX3,SEPT2,TNF,SLC20A1,IL1A,WTAP,UBE2N,CLEC4D,DNAJB6,PROCR,HNRNPK,MAP2K4,GTF2E2,ANKRD28,CSNK1A1,SCAMP1,IL4R,MTDH,SELP,NDEL1,SGK1,UBE2D3,STT3B,ETF1,PGM2,TRA2B,TNFAIP8,IST1,HNRNPR,ZNF644,PELI1,IRG1,EEA1,TANK,PDE8A,IL1RN,SPIN1,CPEB2,NFE2L2,MOB1B,KDELR3
HOFFMANN_LARGE_TO_SMALL_PRE_BII_LYMPHOCYTE_UP	PATHWAYS	Up	0.00650325	0.0431579	0.288608	1.44606	12	160	ANP32E,CKS1B,KIF22,ARL1,IDE,TUBA1A,HSPA8,TUBB,NUCKS1,ECT2,FEN1,PPP2CA,RPL10,KIN,ANP32A,TUBA3C,COIL,AZIN1,TUBA1B,LDHA,ITGB7,DBF4,RFC5,HAUS6,RBL1,GSPT1,RAD51,SSX2IP,CBX5,U2AF1,PPIA,PSMC3,RPA1,MCM6,TK1,ENO1,TMPO,HMMR,KIAA1524,WDHD1,MCM5,CDC45,MIS18BP1,SNX2,UBE2T,HES1,HELLS,CBX1,TRIM46,NASP,SMC2,MELK
YAO_TEMPORAL_RESPONSE_TO_PROGESTERONE_CLUSTER_17	PATHWAYS	Up	0.00810127	0.0499901	0.284176	1.44218	15	175	TRAPPC4,PSMD14,ARL2BP,ARF4,CKS1B,GRPEL1,FAM96B,SDHB,ALG5,TRAM1,PSMA7,PARL,BCAP29,TCP1,TUBB,USP1,CMPK1,LSM4,COPE,WTAP,LYPLA1,HMGCS1,NDUFV2,MTIF2,MRPS14,PSMD13,HSD17B12,FAM162A,RPN2,ARPC5,VDAC3,FKBP1A,XRCC5,ARL3,LSM7,POLR3K,ALDH9A1,YIPF5,BPGM,EIF4E2,UFC1,SMAP1,SLC39A9,GOSR2,TPM4,IFI35,MRPL18,SET,COPS5,VPS25,MRPS22
GSE8685_IL2_ACT_IL2_STARVED_VS_IL15_ACT_IL2_STARVED_CD4_TCELL_DN	IMMUNOLOGIC	Up	0.00597312	0.0219426	0.279623	1.44197	11	195	ANXA7,PDSS2,PSMD14,TTC33,NAA35,MTFMT,MCPH1,ARFIP1,HOXA5,KCNH2,LARP4,FRMD4B,PWWP2A,FANCL,HMGCR,SLC35B1,PARL,RPS6KB1,DDC,SNX7,ACACA,CNBP,OSTC,CASC4,OPA1,TMX1,C4orf27,ERI1,WDR4,SMS,IDH3A,PTGER3,POLR3K,CNIH4,PSMG2,DNTTIP2,SERPINF1,ATP5B,CRTAP,KCNQ5,UMPS,COL20A1,PLD1,TCL1A,GALE,SPATA5,SNX5,GALNT3,FAM35A,ACTR10,ANXA4,NPHP4,BOC,TMEM107,IPO7,PES1,CDC45
PENG_LEUCINE_DEPRIVATION_DN	PATHWAYS	Up	0.00506842	0.0367223	0.28216	1.44154	9	182	SEC61B,PSMD14,SNRPA1,TDG,GLO1,CYCS,HSP90B1,TIMM17A,MANF,PSMD1,API5,PSMA7,STIP1,HSPA8,RASSF2,PDIA4,TCP1,HSPA5,PPIB,UBE2N,DNAJB6,EMP3,COPB2,EIF2S1,ACAT2,SQLE,PNP,MPL,IDI1,TUBA4A,TUBB4A,SCD,ETF1,LDHA,PDIA6,XRCC5,AMD1,EBP,ERH,PGK1,GSPT1,CCT5,DHX9,CEBPZ,DYNLL1,UMPS,GART,TK1,SF3B4,HBD,WDR43,DDX1,NUP98,HPRT1
GSE1432_1H_VS_24H_IFNG_MICROGLIA_DN	IMMUNOLOGIC	Up	0.00599401	0.0219426	0.281095	1.43962	11	190	C5orf15,USP15,PDIA3,MAT2B,GGPS1,IL15RA,ATG3,ERAP1,CUL1,CYLD,UVRAG,CRLF3,NMI,PSME1,GTF2E2,ANK2,DDX60,VAMP5,DR1,SMC3,AIDA,WARS,RSU1,PSMB2,TNFRSF14,SSPN,SS18L2,OSBPL11,PRPF39,ISG20,PHF11,GIMAP6,MYOF,INSIG2,CIITA,ACTR6,CAPRIN1,PACRG,PSMA4,CETN3,PSMA2,PLA2G4A,CXCL11,BTF3P11,TRIM5,CDA,RBBP6,ISOC1,GIMAP4,NOD2,SERPING1,NSMCE4A,GBP1,CHD9,AVL9,PAK1,ANKMY2,DENND1B,IDO1,RALB
GSE17301_CTRL_VS_48H_ACD3_ACD28_IFNA2_STIM_CD8_TCELL_UP	IMMUNOLOGIC	Up	0.00597312	0.0219426	0.279127	1.43942	11	195	SLMO2,ADRB3,FASTKD3,RNF14,ANAPC16,XPNPEP1,ERLIN1,SNRNP35,GMPPB,SDHB,NFU1,CSF2RB,STIP1,SLC35B1,PARL,CYB5B,LSM6,HN1L,PROCR,ARMC1,COX11,HSD17B12,TUBA1B,AIF1,CAV2,HSD17B7,ERLIN2,POLR2D,DNAJB11,CD274,P4HA2,HAGHL,TIMD4,SEC22B,FDFT1,SMS,EIF1AX,MIR22HG,DIAPH2,CNIH4,ERH,MED11,TREM1,NUP93,IL1RN,U2AF1,DYNLL1,HSPA9,ALPPL2,NIF3L1,S100A10,FAM98B,PPAPDC1B,EBI3,DIS3,SEC13
GSE3982_BASOPHIL_VS_NKCELL_UP	IMMUNOLOGIC	Up	0.00646123	0.0231976	0.282733	1.43924	12	182	MCFD2,SEC23B,MIA3,BACH1,FRS2,MANF,SSR3,KCNH2,H3F3B,CSF3,EDN3,SH3GLB1,NDUFV2,SDCBP,EID1,NCOA4,ZNF654,AZIN1,SNRPB2,SSFA2,FAM124B,BCAR3,PTP4A1,UBE2D3,SENP7,CD244,TRIP4,NDUFAF1,SIAH2,FNBP1L,TNFAIP8,OSBPL11,CDX1,TM9SF2,TREM2,NOP10,PIGH,TPT1,CAPRIN1,SERINC3,DAZAP2,FBXL5,CEACAM1,ACTR2,MRPL42
GSE12845_NAIVE_VS_PRE_GC_TONSIL_BCELL_DN	IMMUNOLOGIC	Up	0.00597312	0.0219426	0.279012	1.43882	11	195	MED14,PSMD14,SCFD1,FABP5,APIP,SDHB,PSMA7,CASP2,HSBP1,NUCKS1,SEC14L1,ANXA2,CHCHD2,SUMO2,DHRS7B,GTF2E2,CSNK1A1,ATP6V1A,FAM49B,UQCR10,GTF2A2,METAP2,G3BP1,NUP37,HIVEP3,TXNDC9,PSMB2,MDH1,PDIA6,OSBPL9,EIF3J,BARD1,STAG2,CDC6,RFC1,EIF4E2,MCM7,NUP93,PSMA4,ACTR2,PSMA2,DTL,P2RX3,CMAS,AP3S1,ATXN10,SMPDL3A,DNAJC7,RPA1,MRPL22,RBX1,LPL,SDHC,HMMR,NUBPL,CDCA8,PSMC1,HPRT1,CCL4,SERBP1,SON,DEK,DPY19L4,SERF2,ICMT,STX…
KAECH_DAY8_EFF_VS_MEMORY_CD8_TCELL_UP	IMMUNOLOGIC	Up	0.00599401	0.0219426	0.28092	1.43873	11	190	PRRC1,RNF14,CKS1B,KIF22,IDE,TWSG1,AK3,LACTB2,CRY1,TXNDC17,ANXA2,PPIB,KLRC1,LYPLA1,NDUFV2,ENTPD1,ACSL5,ATP6V1A,CD244,S100A4,HIATL1,GZMB,GPD2,CASP7,CD9,RSU1,VMP1,C11orf73,FRG1,COQ3,EMP1,CCR2,IDH3A,GDAP2,CDC6,KCTD9,CD48,TMED2,SMAP1,PSMA4,PSMA2,PERP,AP3S1,NCBP1,S100A10,REEP5,IL12RB2,COX17,GNG10,ANXA4,CDC45,ANXA1,TMEM165,PPP2R5C,VPS29
GSE32164_ALTERNATIVELY_ACT_M2_VS_CMYC_INHIBITED_MACROPHAGE_DN	IMMUNOLOGIC	Up	0.00597312	0.0219426	0.278934	1.43842	11	195	FHL2,NKX6-2,ANAPC16,CKS1B,NDFIP2,DAD1,ACP6,HMGCR,SNHG6,ANXA2,CCBL2,KIN,CLDND1,EMP3,DLAT,RALA,RASGRP2,GMFB,SQLE,RBM17,SGK1,CD244,PFN1,SASS6,IDI1,CD9,POLR2D,RSU1,ITGAE,YIPF4,S1PR1,RFC5,PLSCR1,POLE2,ANAPC13,PELI1,CYP51A1,ERH,CDC6,SSX2IP,CBX5,SNRPC,TSC22D1,METTL5,KIT,DTL,PPIA,GART,DHRS4,PRIM1,ELOVL6,TFPI,CDCA8,EMB,MRPS28,CHEK1,MTM1,RASA3,KDELR2,HIST3H3
GSE8835_CD4_VS_CD8_TCELL_CLL_PATIENT_UP	IMMUNOLOGIC	Up	0.00599401	0.0219426	0.280809	1.43816	11	190	MCTP2,CLNK,ATP10A,RAB21,IL15RA,CXCL10,ZUFSP,MITD1,ICAM2,ALDH1A2,HSPA5,KATNA1,KLRC1,FBLN1,EMP3,NMI,ALDH1L1,DDX60,FKBP1B,TNFRSF18,PNP,GZMB,SGCB,AIDA,VDAC3,CMA1,ITGB7,RSAD2,OSBPL9,UPP1,C9orf3,EIF1AX,ISG20,DIAPH2,B3GNT2,IL18R1,SMPX,GBP6,FZD6,CTNNA1,CPA3,CXCL11,SAMHD1,IL15,OAS3,PCGF5,MYO1G,REEP5,RTP4,HAT1
GSE29949_MICROGLIA_BRAIN_VS_MONOCYTE_BONE_MARROW_DN	IMMUNOLOGIC	Up	0.00596421	0.0219426	0.280964	1.43788	11	189	IGF2BP3,ANP32E,CTBS,GGPS1,PRR3,FABP5,RPL37A,SULT1C2,MFAP3,ORC4,B4GALT4,PDIA4,APOM,RBBP8,SYNGR3,IL23A,BTN2A1,SRP9,MAP2K4,RCHY1,PPP3CB,ZEB2,PGGT1B,TOPBP1,ZBTB1,ATF3,SDHD,CD9,SIAH2,UNC50,PLSCR1,ZNF143,SAT1,TAF1B,ZNF273,PEX3,CD48,PDE8A,IARS2,OSGEP,BTF3P11,BAZ2B,LYST,PIK3CG,EBAG9,PRIM1,GRM1,PGAP1,VPS13D,LPL,IFNGR1,AP1S2,DHX8,GDE1,SNRPE,VPS8,RPS28,GAPDH,F13A1
GSE17721_LPS_VS_POLYIC_24H_BMDC_UP	IMMUNOLOGIC	Up	0.00545906	0.0207138	0.279291	1.43739	10	193	NRBF2,PSMD12,MOB4,SEC61G,PACRGL,IDE,VTA1,FAM96B,RBMXL1,TNF,SLC20A1,RAB14,STIP1,GLOD4,FAM8A1,DNAJB6,C12orf66,HOPX,MFSD1,SCAMP1,ABT1,EXOSC10,MFSD8,GBE1,UFM1,IL1RAP,HIATL1,VPS41,NUP160,FANCC,FKBPL,MAGOH,DERL2,SNRNP27
GSE369_SOCS3_KO_VS_WT_LIVER_UP	IMMUNOLOGIC	Up	0.00599401	0.0219426	0.280657	1.43738	11	190	PDSS2,PSMD14,SNRPA1,SRP72,PDIA3,FYTTD1,RAB33A,GRPEL1,SDHB,ST7,SPG20,SLC7A6,STIP1,CYB5B,ACACA,TMED5,MRPS14,OSTC,MRVI1,METAP2,IDI1,CASC4,COQ5,ETF1,XRCC5,PSMD6,TADA2A,UBXN4,GOT1,CRELD2,GUK1,LSM7,NOP10,PSMG3,EED,PDK1,NUP85,ERH,CHMP2A,VDAC2,RBM27,PSMA4,TIMM23,PIGF,NAA50,MRPS5,MRPL18,ELOVL6,FLVCR1,EIF4A1,DDX1,BCAT1,TNFSF11,SNRPD1,FAM185A,XRCC6BP1,IFRD1
ACEVEDO_LIVER_TUMOR_VS_NORMAL_ADJACENT_TISSUE_UP	PATHWAYS	Up	0.000680735	0.00865967	0.240871	1.43645	0	814	MCFD2,PPP1R2,SEC23B,SPCS2,SELT,PEX19,TRAPPC4,GOLT1B,SEC61B,SLC33A1,CTR9,STT3A,UCHL5,ARL2BP,TFG,CANX,TBCE,ADAMTS4,CMC1,FAM20B,SEC61G,LYPLAL1,RAP2A,CCDC167,TMEM167B,MAPRE1,ZCCHC9,CKS1B,MORF4L2,FAM45A,ZCCHC17,ARFGAP3,GGPS1,DAD1,ARL1,CKLF,VAMP7,SRPK1,ACBD3,PSMD10,APIP,UBA3,ALG14,ANAPC10,NUP153,ATG3,SSR1,KLHL12,CD59,TUBA1A,ENOPH1,SLC35B1,PARP4,LSM4,SSR2,CRY1,C5orf51,ZNF7,CETN2,COPE,MLH1,UBE2N,ACOT9,DP…
ATACTGT,MIR-144	MOTIF	Up	0.00553042	0.0215395	0.277636	1.43547	10	196	FNDC3A,RBM12,MED14,MEIS1,RGS16,ZIC4,ACBD3,SUCLA2,ZNF207,PANK1,MTPN,UBE4A,C19orf73,HNRNPU,HDHD2,HNRNPF,CLK1,ESRRG,MAPK6,WTAP,TBX1,CC2D2B,ANK2,ZEB2,PTP4A1,UBE2D3,SENP7,CAV2,PALM2,GDF10,CAPZA1,ATP2B1,RNF111,ELL2,FBXW11,PHTF2,FBXL3,SNAP91,PCDH18,PPP3R1,PPP1R16B,GSPT1,CD28,APPBP2,RIN2,MYT1,SRSF10,CPEB2,KIAA0232,STARD8,NFE2L2
GSE3982_NKCELL_VS_TH2_DN	IMMUNOLOGIC	Up	0.00545906	0.0207138	0.278844	1.43509	10	193	SEC61B,POMP,CKS1B,NUDT21,MANF,PRR3,RAB33A,FRMD4B,BUB3,RBBP8,UBE2N,INTS6,PPP2CA,HNRNPK,CENPI,GTF2A2,HIVEP3,AKAP12,SCD,SIRPG,FRG1,SIAH2,OSM,FDFT1,COQ3,POLE2,CDC123,RAD51,ATAD2,ATP5B,VDAC2,DTL,PLA2G4A,LUC7L2,NCAPG2,NCBP1,ABCG2,SFXN1,PGAP1,GINS2,RFC4,CLIC4,SSBP1,MCM5,C11orf30,PCNA,SNRPE,RALB,TNFRSF8,MSH2,MIS18BP1,ICOS,FILIP1L,CDC25A,HK2,DPT,TRIM46,TSN,NASP,SMC2,DCLRE1A,C1orf112,ST13,TDP1,SNRPD3,PAK1I…
GSE16385_UNTREATED_VS_12H_ROSIGLITAZONE_IL4_TREATED_MACROPHAGE_DN	IMMUNOLOGIC	Up	0.00599401	0.0219426	0.280128	1.43468	11	190	SEC61B,PSMD14,ATG5,HBA2,SEP15,SREK1IP1,ALG5,FANCL,TMEM128,CHRAC1,ALDH1A2,CUTC,PLAC9,IFT88,NOS1,OSTC,HOXB3,NRG2,IMMP1L,MTDH,SCAPER,GRM4,TRIP4,WNT1,TMX1,TXNDC9,VDAC3,NDUFA12,PRKACB,SNW1,TNFAIP8,RPP30,TM9SF2,SV2A,PIGA,POLR3K,STAG2,CNIH4,INSIG2,PIGH,UNC5C,RIOK1,ATP8A2,WDR11,TTC1,SLC26A8,PSMA2,EBAG9,LRR1,RBX1,ANKRD13C,KY,ACP1,METTL18,AP1S2,HPRT1,GNG10,UGT3A2,ELP4,CWF19L2
GSE14415_TCONV_VS_FOXP3_KO_INDUCED_TREG_DN	IMMUNOLOGIC	Up	0.0074331	0.0253245	0.282182	1.43457	14	180	IGF2BP3,ANP32E,PSMD14,PDIA3,SEP15,LMAN1,SUCLA2,API5,SSR1,SAP30BP,UBR7,NUCKS1,RBM8A,TPM1,HN1L,CDC7,SMN1,BZW1,FAM49B,TCERG1,PDHX,ERH,AK2,AP1S1,CBX5,ATAD2,ATP5B,STARD4,CORO1A,DTL,NAA50,MCM6,CAPZA2,NCAPG2,SNRPA,RRAS2,TPI1,SNX5,GEN1,PPA1,WDHD1,CDCA8,PSMC1,GINS1,CHEK1,CDC45,ANXA1,COX5B,UHRF1,ITIH5,DDX21,CLSPN,MCM2,PDK3,FIGNL1,SMC2,CDK2,LRRC59
GSE29615_DAY3_VS_DAY7_LAIV_FLU_VACCINE_PBMC_DN	IMMUNOLOGIC	Up	0.00795229	0.0266841	0.282161	1.43318	15	179	VPS11,SUB1,WDFY1,KIF16B,ATG5,ESCO1,MTMR6,WBP4,TNF,ANGPTL1,TUBA1A,CUL1,APOM,CRY1,DIO2,PPP2CA,WRN,MIR100HG,PSMB1,NDEL1,NUDT11,SLAIN1,MFSD2A,ETF1,TIMD4,DCTN4,SNW1,MAP3K2,SEPT7P2,PDHX,C10orf25,CXorf40B,ZNF644,LAPTM4A,RABL3,C8orf34,CTNNB1,ATP8A2,CCNH,SNX4,LINC00226,FGF1,EEA1,BCLAF1,HSPA9,FAM199X,SERPING1,GALNT3,MBIP,NUP98,LRRC34,WDR33,TMEM170A,TMEM9B,CASS4,BHLHE40,SCUBE1,LPAL2
GSE29949_CD8_NEG_DC_SPLEEN_VS_CD8_POS_DC_SPLEEN_DN	IMMUNOLOGIC	Up	0.00595533	0.0219426	0.278316	1.43237	11	193	KLF1,BRE,GGPS1,ACBD3,FABP5,PSMD10,RPL37,SULT1C2,H3F3B,SRP54,NDUFS1,PDIA4,LSM6,NCK1,LYPLA1,MAP2K4,APCS,CSNK1A1,SPTLC1,AZIN1,HSD17B3,ANO3,PNN,G3BP1,SLC22A2,NDUFAF1,CD33,SSPN,DEFA6,MAGOH,PNLIPRP1,SEC22B,PLSCR1,ARID3A,LAPTM4A,ELL2,KCNJ13,POLR3F,ZNF143,TAF1B,GSPT1,CPA1,VDAC2,BTF3P11,MTAP,ARPP19,IFNA8
GSE37301_HEMATOPOIETIC_STEM_CELL_VS_LYMPHOID_PRIMED_MPP_DN	IMMUNOLOGIC	Up	0.00882786	0.0285397	0.287317	1.43173	17	157	LPAR1,MTRR,EIF4E,COPS8,RELT,SNRPA1,NUP54,CYCS,HSPA13,CKS1B,ARFGAP3,RAB21,TWSG1,CRY1,SNCAIP,PSMC6,GTF2E2,CAMKK1,MTDH,BEND6,WDYHV1,PFN1,GPR174,TMEM167A,TIMD4,UNC5C,IQCF3,GLT6D1,AK2,USP2,MAGT1
GSE22229_RENAL_TRANSPLANT_IMMUNOSUPP_THERAPY_VS_HEALTHY_PBMC_UP	IMMUNOLOGIC	Up	0.00501253	0.0195572	0.278775	1.4313	9	192	TXNDC5,PAPD4,EIF2S2,SLC16A1,FABP5,UFL1,FANCL,SLC35B1,AGPS,CRY1,RASGRP4,FIG4,MTCH2,PSMC6,TUBA3C,SEC24D,PSMC4,PDSS1,FAM188A,MAT1A,IFNGR2,DNAJB11,SMARCE1,EGLN3,ITGB7,TIMD4,COQ3,B4GALNT1,CRELD2,NRG1,SRSF3,FES,FCRL1,GSPT1,APPBP2,NUP93,YME1L1,COMMD7,PSMA4,SNUPN,BLNK,GFM1,HERPUD1,C8orf76,STXBP6,BNIP2,ORC6,DGKB,NAA25,MEFV,CDADC1,LIPI,DIS3,AKIRIN1,GINS1,OPN3,RALB,CDC45,MARS,LBP,FCER1G,CXCR4,PECAM1,SCCPDH,…
GSE22589_HEALTHY_VS_HIV_AND_SIV_INFECTED_DC_UP	IMMUNOLOGIC	Up	0.0064261	0.0230885	0.279995	1.43121	12	187	LCLAT1,JKAMP,SNRPA1,MANF,PSMD1,RPL37A,SRP54,ALG5,BUB3,FAM109B,FAM91A1,SNRPB2,PREB,LAIR1,TOPBP1,GTF2A2,PPEF2,PIGN,IDI1,THUMPD1,STT3B,VMP1,MMACHC,NDUFA8,MUT,RRN3,XRCC6,PPWD1,BRWD1,HNRNPR,C12orf49,IDH3A,NOP10,ALDH18A1,PHTF2,SOCS6,COMMD4,COPA,TMEM208,IARS2,CEBPZ,ANGPTL4,FAM199X,ORC6,IMP3,PRIM1,GALNT3,TRIM3
GSE30971_WBP7_HET_VS_KO_MACROPHAGE_2H_LPS_STIM_DN	IMMUNOLOGIC	Up	0.00596421	0.0219426	0.27961	1.43094	11	189	ANXA7,PRRC1,MCTP2,TGFA,MGAT2,BACH1,RAB33A,RPS6KC1,SLC25A45,IL15RA,HAS1,CSF3,SAP30BP,ENPP4,THAP1,WTAP,IL23A,HMGCS1,THRAP3,IL4R,RBM17,PDSS1,ETV3,CD274,MFSD2A,SERPINB1,VAV1,TNFAIP8,ELL2,PELI1,FBXL3,B3GNT2,LCOR,SFR1,TNIP3,BAALC,SLC37A3,FAM126A,PDE8A,PLA2G4A,SMPDL3A,DLL1
GSE30971_2H_VS_4H_LPS_STIM_MACROPHAGE_WBP7_HET_DN	IMMUNOLOGIC	Up	0.00848303	0.0276821	0.284041	1.43085	16	172	GOLGA5,PRRC1,MED14,DNAJB9,MGAT2,RBM7,NUDT21,ACOT12,SLC25A45,MTPN,SAP30BP,ESRRG,CEACAM3,HOTTIP,ZNF705G,TEX15,IL23A,SH3GLB1,LIX1,OLFM3,ZBTB38,RBM17,FAM188A,TXLNB,MYO5B,LOC285857,NCR1,GJC1,ELL2,NEURL1B,GPA33,LCOR,SFR1,BAALC
GSE23505_UNTREATED_VS_4DAY_IL6_IL1_TREATED_CD4_TCELL_UP	IMMUNOLOGIC	Up	0.00696171	0.024379	0.277328	1.42878	13	194	MED30,PEX7,PSMD14,CCDC34,PACRGL,METTL10,OXSM,SLC25A45,ECH1,HSPA8,TMEM134,CCBL2,ALDOC,NDUFV2,PITHD1,DERA,DLAT,MTA3,PSMB1,PSMD13,COX11,TNFRSF18,PPP1R7,TRIP4,YIF1B,VDAC3,ZSWIM1,KLHL14,CENPM,MPHOSPH6,COQ3,C22orf39,POLE2,RBL1,CCNH,PGK1,CDC123,BPGM,UFC1,TONSL,METTL5,DYNLRB1,DTL,MSL3,DYNLL1,UBA2,ZNF217,RPA1,PSMA1,PRIM1,MRPS22,CCDC90B,NT5DC1,FAM98B,CEP57L1,BCAT1,NUBPL,MRPL1,MCM5,MRPS28,CHMP5,PXMP4,SLC39A…
GO_SMALL_MOLECULE_BIOSYNTHETIC_PROCESS	GO_BP	Up	0.000575374	0.0123397	0.252085	1.42794	0	430	MTRR,PDSS2,LBR,GGT3P,KMO,GGTA1P,LPCAT2,GGPS1,SUCLA2,FABP5,CBR4,NUS1,APIP,C14orf1,OXSM,ACOT8,UGP2,HMGCR,ENOPH1,INSIG1,G6PC,SCP2,NSDHL,AGMO,ELOVL5,CRY1,GGT1,ALDH1A2,MMAA,HSD17B1,TMLHE,ALDOC,ALOX12B,HMGCS1,ACACA,CNBP,SPTLC1,ELOVL1,SQLE,PNP,HSD17B12,HSD17B3,SRR,HSD17B8,PDSS1,ATF3,PRKAA1,IDI1,CYP2R1,HSD17B7,GPD2,COQ5,PLA2G5,MMACHC,PHOSPHO1,SCD,MDH1,HMGCL,ALDOB,LPIN1,FDFT1,COQ3,GOT1,C9orf3,BDH2,TM7SF2,…
GOLDRATH_ANTIGEN_RESPONSE	PATHWAYS	Up	0.00272777	0.022721	0.257591	1.42581	4	338	FHL2,CKS1B,HBA2,KIF22,RAB11A,VAMP7,ZNF207,ECH1,AK3,MAPK6,WBP5,ECT2,ANXA2,FEN1,GZMM,EMP3,HOPX,CD24,S100A6,SQLE,TMEM30A,TOPBP1,CD244,S100A4,TMEM97,SDHD,GZMB,SGCB,PRF1,CMA1,CYFIP1,PGM2,C4orf27,RFC5,EMP1,CCR2,PLSCR1,HAUS6,EBP,ELL2,POLR3K,IL18RAP,SERPINB6,KANK3,IL18R1,CDC6,EIF4E2,FUT7,SKAP2,EEA1,SERINC3,RAD51,SSX2IP,CBX5,CD48,C4orf3,CTNNA1,ARL5A,DTL,PERP,ARHGAP21,PTGER4,ITM2B,CAPG,SYPL1,TPM4,MRPL18,TK…
GSE3982_MAC_VS_CENT_MEMORY_CD4_TCELL_UP	IMMUNOLOGIC	Up	0.0060241	0.0219426	0.278282	1.42552	11	191	PSMD12,TRAPPC4,SEL1L,BACH1,TIMM17A,AP4S1,SSR3,STX3,MBD4,AZI2,NSDHL,TUBB,QPCT,NDUFV2,DNAJB6,MTCH2,TUBA1C,PNP,CHUK,FAM162A,LAIR1,COX8A,TFF3,CES1,CYFIP1,PDXK,AMD1,SH3BGRL3,MIR22HG,NOP10,EBP,ERP44,CYP51A1,ESR1,TREM1,PTRH2,ENSA,TSC22D1,PCOLCE2,PLEK2,PSMA2,SWAP70,CDA,QPRT,CCDC47,TK1,PMFBP1,TCEB2,ACSL1,AGGF1,GINS2,EIF4A1,TMEM53,C20orf24,SLC38A2
GSE29618_PRE_VS_DAY7_POST_LAIV_FLU_VACCINE_PDC_DN	IMMUNOLOGIC	Up	0.00694789	0.024379	0.276836	1.42475	13	193	SLMO2,COG2,SLC33A1,KMO,EIF2S2,ARMCX3,TIMM17A,ELF1,NFYC,API5,ALG5,PSMA7,SAP30BP,KIAA1033,LTN1,AZI2,UBR7,RAB3GAP2,RBM8A,CAPZB,CCBL2,HN1L,SH3BGR,CDC7,SRRD,PPP3CB,IL4R,ATP6V1A,DMXL1,NUP160,AP2B1,CES1,RRN3,DERL2,ZNF226,CDC16,CAPZA1,SAGE1,ENOX2,GIN1,ZMYM6,POLR2H,SERINC3,TANK,ZNF592,BTAF1,UBE2B,NCAPG2,ARCN1,CCNL1,ANKMY2,GDE1,PPP2CB,IFRD1,OPN3,MAT2A,SCN3A,ITGAV,EIF4A2,PAFAH1B1,SRSF6,EXOC5,ABCA6,C4orf29,A…
GSE11961_PLASMA_CELL_DAY7_VS_MEMORY_BCELL_DAY40_UP	IMMUNOLOGIC	Up	0.005997	0.0219426	0.276185	1.42468	11	196	PSMD12,KLHL9,KIF16B,SLC23A3,C11orf58,PHF23,HNRNPA3,RAB3IL1,HAS1,PARL,CCRL2,UBE2N,GABPA,LTK,HNRNPK,SDCBP,FAM49B,G3BP1,STT3B,CD9,TMX1,LY9,EXOSC7,NDUFA12,MDH1,MUT,POU2F2,PCNP,UPP1,EBF2,GJC1,GABRB3,SMS,HESX1,DTNA,PDK1,RBL1,SRCIN1,CD28,VDAC2,SLC25A20,RABEP1,SRSF10,WFS1,EYA1,UBA2,PRIM1,IMPA1,GSTM5,ISLR,RPL3,KIAA1524,CD72,GNG10,ANXA4,IPO7,ANXA1,EIF2A,ITPK1,CMTM3,UBE2T,RAB5A,MARCH7,LGALS3,POLR1B,ITIH5
GSE29618_PRE_VS_DAY7_FLU_VACCINE_PDC_DN	IMMUNOLOGIC	Up	0.005997	0.0219426	0.27605	1.42398	11	196	SELT,INHBC,COG2,KMO,ARMCX3,RPS6,GGPS1,NFYC,SRSF7,WBP4,API5,EAF2,SAP30BP,UBE4A,KIAA1033,LTN1,UBR7,NCK1,SMAD2,CCBL2,CRLF3,HN1L,FBXO22,RAB28,DERA,EIF2S1,SRRD,IL4R,DDX3X,PPP1R7,FAR2,ATF2,AP2B1,RAB6B,DERL2,SEC22B,CAPZA1,SAGE1,GALNT1,SUV420H1,CIITA,COPA,DCK,GSPT1,POLR2H,EEA1,SERINC3,SCAF11,MFN1,PSMA2,PLA2G2D,SLC5A6,RBBP6
GSE7568_IL4_TGFB_DEXAMETHASONE_VS_IL4_TGFB_TREATED_MACROPHAGE_UP	IMMUNOLOGIC	Up	0.00993542	0.0307922	0.28345	1.42265	19	166	FASTKD3,SNRPA1,MCPH1,ERLIN1,PSMD7,FRMD4B,ST7,SKIV2L2,GFPT1,RPL10,DYNLT3,RARS2,HSD17B12,CTNNAL1,PSMC4,PPP1R7,METAP2,TMEM11,G3BP1,TMEM97,POLR2D,WARS,MFSD2A,NDUFA12,PPWD1,TMEM209,XRCC5,TADA2A,PDHX,AMD1,THOC3,EIF1AX,MAGOHB,BBS7,CCNH,ERH,GCNT1,TNPO1,MORN4,NARS,TIMM23,LIF,SYPL1
ZHENG_FOXP3_TARGETS_IN_THYMUS_UP	PATHWAYS	Up	0.00606061	0.0412795	0.277218	1.42263	11	185	TTC33,IBTK,DCTN6,ELF1,AP4S1,ARHGAP5,WBP4,NUP153,HBS1L,PARL,REEP3,LRIF1,FAM8A1,CAST,TRIM34,TASP1,EXOC6B,ATG16L1,SDCBP,FAM91A1,ABT1,ATP6V1A,BTBD10,RAB8B,SLA,ITGA6,DUSP22,TRA2B,GDI2,DBF4,FAM3C,ATP2B1,GALNT4,PHTF2,PELI1,PPP3CC,MTFR1,B3GNT2,CD28,SLC37A3,ZFAND6,MAN1A2,ADD3,SAMHD1,ZNF217,EVI5,PSMA1,L3MBTL3,HIF1A,LRCH1,PGAP1,CNOT2,ETNK1,SEC63,TNFSF11,ARHGAP15,CHD9
GSE17974_1H_VS_72H_UNTREATED_IN_VITRO_CD4_TCELL_UP	IMMUNOLOGIC	Up	0.0084493	0.0276042	0.279379	1.42217	16	182	DDX19B,DNAJB9,USPL1,NUP54,BACH1,FYTTD1,NOTCH1,GORAB,PRKD3,C1orf56,DNAJC25,ZHX1,PHF20L1,ZNF326,SPTY2D1,ATP6V1G1,SECISBP2,CRY1,CAST,ARL8B,ANKRD28,FAM91A1,TAGAP,ERLEC1,SYNCRIP,DDX3X,PTP4A1,RYK,CTU2,NET1,ATXN1L,ITGA6,RPF1,FAM3C,NOSIP,FBXL3,GPA33,ZNF165,SMAD1,CACNA1I,BPGM,TBC1D23,KBTBD2,C6orf120,SLC5A6,ARHGAP21,TIMM23,DUSP11,ZMPSTE24,RMND5A,MOB1B,MYNN,NXT1,HIVEP1,NOL6,ERMN,MARCH8,DHX8,ASTE1
GSE39820_CTRL_VS_TGFBETA3_IL6_CD4_TCELL_UP	IMMUNOLOGIC	Up	0.00647088	0.0232151	0.275466	1.42054	12	195	GSPT2,MTRR,USP15,SLC16A1,CISD2,FAR1,LARP4,IL15RA,RBMXL1,SKIV2L2,PENK,HNRNPU,TNNI1,INSIG1,SNRNP40,BUB3,NUCKS1,THAP1,CCBL2,FEN1,LRIF1,DERA,MTDH,DDX3X,DR1,METAP2,C2CD3,ATP11C,NDUFA12,SOCS5,BLZF1,RFC5,ELL2,NUP85,HDAC2,EPT1,CXorf21,FAM206A,SWAP70,KCNQ5,PTGER4,C3orf80
GSE11818_WT_VS_DICER_KO_TREG_DN	IMMUNOLOGIC	Up	0.0145349	0.0406276	0.288674	1.41973	29	145	TRMT11,UBR1,PRPF38A,SUCLG2,ERLIN1,HNRNPF,CHCHD3,CYLD,SMAD2,DDX6,TASP1,HHLA1,SEC23IP,ABT1,ARMC1,MTDH,APTX,TMEM167A,DUSP22,CUL4A,RPL23,RSAD2,ZSWIM1,HERC3,ANAPC13,PHTF2,SPACA1,IL18R1,WDR11,PTK2,AP3S1,ISOC1,FECH,EXOC1,GART,SYNE1,PTPN22,RTP4,TMEM86B,CHD9,RPS14,RBKS,USP16,DPPA3,PIGK,RAD18,ARHGAP18,CRCP,POLR2C,SLC11A2,SDC2,COQ6,DARS2,APOBEC1,ANAPC1,NUDT22
GSE3982_EOSINOPHIL_VS_MAST_CELL_DN	IMMUNOLOGIC	Up	0.0065261	0.0233788	0.277011	1.41901	12	191	PJA1,CANX,NDUFB4,BRE,MANF,PSMD1,RC3H2,DNAJC15,APIP,SEPT8,TRAM1,MAGEB4,HSPA8,TUBB,WBP5,CHCHD2,CAST,DERA,DTWD1,AMHR2,SQLE,HSD17B12,GZMB,LAX1,RPN2,VDAC3,APC,EGLN3,CMA1,MDH1,PSMD6,RPF1,PDHX,CEBPG,GIMAP6,C11orf49,WDR11,CBX5,VDAC2,CCT5,IARS2,CRTAP,PPIA,UMPS,RPA1,ENO1,NDUFAF3,LINC00341,SETMAR,CHN2,ERCC2,SSBP1,C5orf28,DET1,CCT8,PCNA,IPO7,RABGGTB
GSE23308_WT_VS_MINERALCORTICOID_REC_KO_MACROPHAGE_CORTICOSTERONE_TREATED_DN	IMMUNOLOGIC	Up	0.0069965	0.024379	0.274739	1.41722	13	196	MED14,TRAPPC4,CHRNA1,RNF14,SLC16A1,MAPRE1,CCDC115,FOXN2,MTMR6,PSMD7,SEC24B,FAM96B,ATG3,TPM3,SEPT7,STX12,LCK,LSM4,NCK1,PRKG2,HSPA5,ALX3,TAC1,C12orf66,ZNF639,ZNF654,CDC42SE1,FAM32A,SPRED1,NDEL1,ARPC5,HEATR6,RLF,ETF1,SECISBP2L,TRA2B,IST1,IDH3A,CAPZA1,PDK1,TNNT2,SLC6A3,PGK1,TANK,TTC1,COMMD7
GSE14308_TH2_VS_TH17_UP	IMMUNOLOGIC	Up	0.00789733	0.0266453	0.276782	1.41679	15	188	HOXA3,PSMD14,EIF4E,UCHL5,FAM20B,MB21D1,WBP4,ST3GAL4,GMPPB,TPD52,ENPP4,NSDHL,SLC6A4,HMGXB4,NUCKS1,MAPK6,UBE2N,CCBL2,FEN1,RALA,HSPA14,AFG3L2,IL4R,TWF1,CCL24,RYK,PSMD9,GPD2,ENTPD3,MTX2,PRF1,MFSD2A,UGGT1,RSAD2,RAP1B,MAP3K2,TNFAIP8,SH3BGRL3,COL6A3,SEPT10,ERH,CDC6
IVANOVA_HEMATOPOIESIS_LATE_PROGENITOR	PATHWAYS	Up	0.00118343	0.0123671	0.245135	1.41431	1	517	SLMO2,HIAT1,SLC33A1,C5orf22,KLF1,CISD2,LPCAT2,RBM44,LIN9,HSPA13,FAM178B,GGN,CTBS,NDFIP2,DAD1,CKLF,LMAN1,NAPG,FAM122A,TREX2,API5,SEPT8,KCTD14,HBS1L,NFU1,CSF2RB,ORC4,PPP2R1B,NSDHL,BCAP29,CDC42,ALAS1,UBE2V2,AGPS,SLC15A4,ANXA2,EXOC6,TMEM33,ACOT9,FNDC3B,TASP1,PSMC6,SPOPL,DERA,RHOA,MAP2K4,ANKRD28,WRN,PRPF4B,ZEB2,GTSF1,COX11,GBE1,CLP1,SNX8,TMEM167A,CD33,MTX2,HADHB,UGGT1,ETF1,CLEC12A,MAGOH,TMEM43,MET,HCF…
GSE17974_CTRL_VS_ACT_IL4_AND_ANTI_IL12_0.5H_CD4_TCELL_DN	IMMUNOLOGIC	Up	0.0111111	0.0332923	0.280324	1.4142	21	175	C17orf100,PRPF38A,DNAJB9,PDCL,MCPH1,CYCS,CSTF2T,C2orf69,SNRNP35,SELK,TNF,MIR17HG,FEN1,ANKRD37,ARL9,DNAJB6,TAGAP,NR1I3,CCDC141,ETV3,LPAR6,YIPF4,S1PR1,ARL5B,EXOSC3,CYP51A1,CCNH,PTRH2,RNF113A,CHAC2,C6orf120,SH2D5,MRPL42,MED21,MLH3,ZNF200,LOC284513,NFE2L2,WRB,NCBP1,MYNN,TNFRSF11B,ZCCHC13,LINC00115,FAM98B,HSF5,BCOR,WDR33,PTGR2,RABIF,PALM,MBNL2,ZNF184,PNPLA8
GSE4984_GALECTIN1_VS_VEHICLE_CTRL_TREATED_DC_DN	IMMUNOLOGIC	Up	0.00789733	0.0266453	0.276265	1.41414	15	188	ALG2,CTR9,SCFD1,COG3,PEF1,FAM96B,ALG5,SSR1,THOC6,LSM6,C5orf51,APOB,UBA6,SYNGR3,DONSON,PANK3,NDUFV2,GNL3,SFT2D1,ANK2,AFG3L2,SEC23IP,SRRD,ZEB2,CALU,C20orf196,APTX,BTBD10,PLAA,DERL2,TMEM209,MTO1,C10orf71,RCAN1,POLR3K,AK2,ALDH9A1,ZC3H15,TSG101,ATAD2,TMED2,NUP93,PEX13,SPIRE1,CHAC2,SLC39A9,SRSF10,LGI3,NOD2,GCH1,PPA1,MRPL14,NAA25,DDX1,CLIC4,TFE3,ROMO1,CCT8
GSE22886_NAIVE_CD8_TCELL_VS_NEUTROPHIL_UP	IMMUNOLOGIC	Up	0.00839092	0.0274958	0.276128	1.41344	16	188	SLMO2,TMED9,SPAG7,SUCLG2,MGAT2,PJA1,FAM20B,STK39,SRSF7,GRPEL1,SKIV2L2,CDC23,CCDC59,ACSL5,C2orf47,PLEKHA1,DDX60,RANBP6,PRPF4B,MPV17,PPP3CB,EXOSC10,LAX1,AIDA,LY9,PRF1,LEPROTL1,UBE3A,SNRNP27,DARS,FAM3C,EIF1AX,DSCR3,PIGH,CIAPIN1,TMEM106B,PPP1R16B,CD2,WDR11,TSC22D1,CCDC25,SYPL1,TRAF3IP3,RPA1,PSMA1,SNRPA,C21orf33,IMP3
GSE14415_INDUCED_TREG_VS_FOXP3_KO_INDUCED_TREG_DN	IMMUNOLOGIC	Up	0.0100452	0.0309161	0.279812	1.41298	19	176	PSMD14,BET1,RAP2A,ATP5E,CAB39L,ATG5,SCRN3,ECH1,MTPN,TCP1,TXNDC17,GLOD4,EDF1,GZMM,ING2,HOPX,PSMB1,ZEB2,PNP,GPD2,SBDS,PRF1,SLC25A24,ATP2B1,PHF11,IL18RAP,CD28,SERINC3,UFC1,SAMD3,SWAP70,SMPDL3A,CAPG,PLA2G16,IL15,SYPL1,TCEB2,SNX5,GALNT3,REEP5,F2R,IL12RB2,GNG10,CHMP5,ANXA4,TMBIM4,PRKCE,CCL4,DSTN,NKG7,ANXA1
HALLMARK_E2F_TARGETS	HALLMARK	Up	0.0100705	0.0387327	0.273956	1.41298	19	199	ANP32E,LBR,CKS1B,KIF22,NUDT21,NUP153,ZW10,UBR7,TUBB,USP1,MLH1,LUC7L3,DONSON,EIF2S1,SYNCRIP,SMC3,PNN,XRCC6,TRA2B,CENPM,BARD1,EED,RAD1,AK2,DCK,GSPT1,RFC1,MCM7,CBX5,ATAD2,EXOSC8,ING3,RPA1,MCM6,TK1,ORC6,SLBP,SRSF2,TMPO,HMMR,CDCA8,MCM5,PCNA,IPO7,GINS1,CHEK1,MCM4,SUV39H1,MSH2,DEK,POLD3,UBE2T,NUP205,NUP107,HELLS,CDC25A,PDS5B,RPA2,MCM2,NASP,MELK,PPP1R8,CHEK2,PSMC3IP,RAN,TRIP13,RAD51C
WANG_TUMOR_INVASIVENESS_DN	PATHWAYS	Up	0.00614439	0.0414881	0.27079	1.41061	11	206	LPAR1,HNRNPH2,KLHL9,PEX19,RNF4,BIRC6,PPP1CB,MIA3,CANX,WDFY1,IVNS1ABP,NUDT21,STK39,TPM3,SSR1,CSF2RB,CLK1,TCP1,IQGAP1,LUC7L3,TMED5,SKP1,CACYBP,CNBP,PSMB1,MPV17,ATP6V1A,VBP1,PPP1R7,RYK,CD9,NUFIP2,PLAA,ERGIC2,IGF2BP1,SS18L2,PCNP,GDI2,DARS,SEC61A1,PHTF2,COMMD10,INSIG2,RAD1,CBX3,CDC123,YME1L1,SRRM1,GTF3C4,KBTBD2,VAPA,CTNND1,ACTR2,SPIN1
GSE22886_NAIVE_VS_MEMORY_TCELL_DN	IMMUNOLOGIC	Up	0.00803213	0.0266841	0.273453	1.40991	15	198	SLMO2,PPP1R2,JRKL,MTRR,IVNS1ABP,PDIA3,FOXN2,KDM4C,NFYC,FRMD4B,TRAM1,KCMF1,ICAM2,HNRNPF,CASP2,UBR7,MUC2,CMPK1,ELOVL5,GGT1,GLOD4,WTAP,SUMO2,CNBP,EID1,G3BP1,AIDA,LPAR6,PGRMC1,LDHA,ITGB7,XRCC6,PRPF39,PHTF2,RBL1,KIAA0040,SEPT10,CD28,YIPF5,FUT7,DNAJA2,GOLGA7,TPMT,CRTAP,CDC5L,ITM2B,CAPG,KRT33A,CCDC47,TNFRSF4,PSMA1
GSE25123_ROSIGLITAZONE_VS_IL4_AND_ROSIGLITAZONE_STIM_PPARG_KO_MACROPHAGE_DAY10_UP	IMMUNOLOGIC	Up	0.00889768	0.0287083	0.275805	1.40979	17	187	SLMO2,RNF4,TBCE,MB21D1,PSMD7,SEPT7,SLC20A1,CASP8AP2,PCMT1,MTMR10,HSD17B1,FAM109B,ANXA2,UBE2N,NAE1,NDUFV2,C19orf25,ERLEC1,POC1B,SASS6,SNX8,ETAA1,THUMPD1,ERI2,PPWD1,CENPM,IDH3A,PTGER3,OAT,ADH7,RCAN1,EED,KRT28,CIAPIN1,MTFR1,APPBP2,MCM7,AP1S1,PPP4R2,MRPL42,PCGF6,EFCAB1,MRPS5,CNRIP1,ABCG2,ORC6,ACP1,CNOT2,CWC27,TFPI,NBEAL2,C20orf24
GSE40225_WT_VS_RIP_B7X_DIABETIC_MOUSE_PANCREATIC_CD8_TCELL_DN	IMMUNOLOGIC	Up	0.00803213	0.0266841	0.275131	1.40938	15	191	MTRR,POMP,UCHL5,ARF4,USO1,SRP72,UBE2J1,ARFGAP3,IDE,MANF,SRPK1,TWSG1,ALG14,ALG5,ECH1,UBE4A,SPTY2D1,SLFN11,ZNF215,PGM3,AGPS,ECT2,SRP68,LTK,CLDND1,SLC2A8,COPB1,LZTFL1,CENPI,BCAR3,PSMD9,YIF1B,MFSD2A,CYFIP1
GSE9006_HEALTHY_VS_TYPE_2_DIABETES_PBMC_AT_DX_DN	IMMUNOLOGIC	Up	0.00795624	0.0266841	0.273389	1.40849	15	194	SEC23B,COG2,USPL1,ELF1,SCRN3,MFAP3,PSMA7,PIK3R4,TPTE,UVRAG,ALX1,RNF34,RGS2,BTN2A1,ZNF654,PNP,NDEL1,SGK1,SRR,LPAR6,RLF,RPH3A,BTN1A1,MTO1,GDAP2,ANAPC13,NOP10,SLC17A5,C11orf49,FAM114A1,GCNT1,CDC123,NSUN3,ATP6V1E1,PTRH2,PEX3,PDE8A,FABP2,TUBBP5,PIK3CG,RNF17,ACSL1,LMBRD1,AGGF1,MRPS22,SCYL3,VPS13D,KRT83,XRCC4,MOSPD2,IL1B,CDH17,DIS3,C11orf30,BMX,PAFAH1B1,ASH1L,SON,POLR2B,DHX15,RBPJ,CDH10,RHEB,MTHFS,CHTOP…
GSE23568_ID3_KO_VS_WT_CD8_TCELL_UP	IMMUNOLOGIC	Up	0.00796416	0.0266841	0.272958	1.4076	15	195	SPAG7,ANAPC16,SEC61G,CKS1B,FABP5,ST3GAL4,GMPPB,ECH1,CYB5B,CD160,SNHG6,DDC,ANXA2,SNRPB2,TNFRSF18,CD244,SASS6,GZMB,POLR2D,ITGAE,PRKACB,YIPF4,CHCHD7,RFC5,ANAPC13,POLR3K,CDC6,KCTD9,MCM7,UFC1,GYG1,SSX2IP,CBX5,IMPAD1,TSC22D1,KIT,DTL,U2AF1,PPIA,ARPP19,SET,TM2D2,C21orf33,ORC6,BLM,ELOVL6,S100A10,POLR2K,TFPI,KIAA1524,CDCA8,MRPS28,ARPC3,SEC13,MVD,CHEK1,MTM1,KDELR2,CTSW,USMG5,SHFM1,CCDC28B,GBAS
GSE17721_CTRL_VS_PAM3CSK4_6H_BMDC_DN	IMMUNOLOGIC	Up	0.0088845	0.0286848	0.274929	1.40731	17	188	ANXA7,EIF2S2,MOB4,UCHL5,SEC61G,TANC1,DKK4,GTF2B,SRSF7,NOTCH1,RANBP2,SRP54,GLIS1,KIAA1033,HNRNPH3,MAPK6,UBE2N,QPCT,KIN,NUPL1,SCAMP1,ZDHHC6,G3BP1,HCAR2,ENPP3,ZC3H11A,FKBP1A,TRA2B,TNFAIP8,WSB2,ABI1,THOC3,PITPNB,ELL2,KRTAP4-11,CYP51A1
GCATTTG,MIR-105	MOTIF	Up	0.0160584	0.045865	0.27892	1.40711	32	165	FNDC3A,USP15,GOLT1B,SEL1L,COPS8,ERLIN1,MORF4L2,C18orf25,H3F3B,MIER3,TPM3,PHF20L1,HDHD2,DICER1,CMPK1,NRXN1,OGT,HNRNPK,SNIP1,BMP1,PRPF4B,TWF1,TMEM97,AMMECR1,YTHDF3,SSPN,ITGA6,SOCS5,TRA2B,MAP3K2,TM9SF2,GABRB3,LIN54,PPP3R1,IGF1,GRPEL2,HTR2C,ST8SIA3,CPXM2,C6orf120,ITM2B,ZIC3,OLIG3,GRID1,COQ10B,L3MBTL3
GSE43863_TH1_VS_LY6C_INT_CXCR5POS_MEMORY_CD4_TCELL_UP	IMMUNOLOGIC	Up	0.00849151	0.0276912	0.274398	1.40532	16	190	MTRR,EIF4E,EIF2S2,SLC16A1,C5orf22,RRP7A,FUT8,ARFRP1,PRR3,NUS1,IL15RA,ZNF207,CXCL10,SLC7A6,TMEM39A,EIF1AY,NCF1,ZNF770,TRNAU1AP,CACYBP,ANKRD28,ZNF639,RBM17,ATF3,DDX18,PSMB2,ETF1,SIAH2,RAP1B,INTS4,TADA2A,WDR4,IDH3A,ERH,CPNE3,GBP6,EPT1,ARL5A,SNUPN,PCGF6,NAA50,UMPS,CUL2
V$GR_01	MOTIF	Up	0.009	0.030525	0.27241	1.40517	17	194	UBR1,G3BP2,LRRC17,ACBD3,LARP4,NDUFS1,OR2L13,CYLD,MTMR10,LUC7L3,ARHGAP6,FEN1,E2F4,SLC9A1,ZNF654,RANBP6,WDR49,KIAA1468,SYNCRIP,KCNK10,SLAIN1,FAM57B,CASZ1,TUBB4A,NUFIP2,GSDMA,ITGA6,UBE3A,TIMD4,CNGB3,LIN54,GDNF,SHISA6,SKIL,NEXN,FES,TNIP3,DNAJA2,BHLHA15,HTR2C,LAMTOR3,OTP,RBX1,MBIP,RANBP9,HIVEP1,DST,DLX2,KCNH5,DNAJC3,CXCL14,ZNF532,DSTN,CD52,BHLHE40,TCF12,MBNL2,SRSF6,HEPACAM2,EPB41L3,TBL1XR1
GSE16451_IMMATURE_VS_MATURE_NEURON_CELL_LINE_WEST_EQUINE_ENC_VIRUS_DN	IMMUNOLOGIC	Up	0.00802005	0.0266841	0.273666	1.40507	15	192	RNF14,SLC16A1,FUT8,CSTF3,NUS1,ALG5,TMEM39A,TNF,HNRNPH3,GFPT1,RBM8A,TMEM33,MTIF2,MRPS14,MED8,GMFB,TNFRSF18,MTX1,DDX18,HIVEP3,POLR2D,WARS,MFSD2A,PDIA6,PYROXD1,PGM2,CENPM,ORMDL2,THUMPD2,SMARCAD1,ALDH18A1,POLR3B,MAGOHB,ARPC1A,NANP,SNX4,PTRH2,CCT5,EPT1,POLR1C,DTL,ARV1,MTAP,TNFRSF4,ARMCX5,VPS25,C7orf49,LRP8,GINS2,CLIC4,MRPL1
GSE13484_12H_VS_3H_YF17D_VACCINE_STIM_PBMC_DN	IMMUNOLOGIC	Up	0.00843672	0.0276042	0.272967	1.40484	16	193	RBM12,PSMD12,TPSD1,SEL1L,PPP1CB,MIA3,CYCS,NFYC,CDKL1,TMEM39A,HBS1L,GNAZ,PARP4,CYB5B,IL1A,ZC3H13,KLHL20,S100A6,IL4R,SYNCRIP,MTX1,RIF1,ZBTB1,RLF,ARID5A,MAP3K2,SNRK,EIF3J,MIR22HG,PITPNB,REG3A,SLC10A3,IL18R1,CMAHP,PGK1,GSPT1,WARS2,MAGT1,BTAF1,PVALB,ABCB4,KIR2DL4,ZNF200,SEH1L,SERPING1,SFXN1,HIVEP1,EIF4A1,CHN2,RPL3,RHOBTB1,GBP1,BCOR
GSE18281_MEDULLARY_THYMOCYTE_VS_WHOLE_MEDULLA_THYMUS_DN	IMMUNOLOGIC	Up	0.0105475	0.0320769	0.27804	1.40404	20	176	NRBF2,PRRC1,PSMD14,CMC1,SRP72,SNX6,SNRNP35,CCL19,TPTE,RBM8A,AGPS,SMAD2,CAST,NMI,DDIT3,EXOSC10,GMFB,CALU,ERLEC1,SYNCRIP,SLC4A9,FARSB,NET1,CD274,APC,SMARCE1,PRF1,PCDH11Y,PFDN2,SLC18A1,SAT1,DNAJC21,MYOF,RAD1,PTRH2,TANK,PTGDS,PSMA2,MCHR2,RBM25,PIK3CG,DDX60L,MOB1B,FRMD3,PPA1,ABCB7,SEC31A,RTP4
GSE411_100MIN_VS_400MIN_IL6_STIM_SOCS3_KO_MACROPHAGE_UP	IMMUNOLOGIC	Up	0.00845351	0.0276042	0.272418	1.40348	16	194	CBY1,USP15,C4orf46,ZCCHC18,MLX,CTBS,ACBD3,OXR1,APIP,UBA3,CXCL10,AK3,PSMA7,SLC7A6,STX12,VAMP4,CRYBB2,CHCHD3,PPP1R11,IL1A,ARHGAP6,PPP2CA,RTN3,SH3GLB1,RHOA,ZBTB38,DDIT3,HSPA14,SH3TC2,SLC4A1AP,SDHD,RPN2,GFRA2,PIGB,METTL6,GUK1,MAB21L3,TNNT2,CDC123,SERINC3,ARL5A,GOSR2,ARHGAP21,EBAG9,LRR1,CUL2,TBC1D7
GSE2770_UNTREATED_VS_TGFB_AND_IL12_TREATED_ACT_CD4_TCELL_6H_UP	IMMUNOLOGIC	Up	0.0088845	0.0286848	0.274117	1.40315	17	188	TRMT11,ARL6IP6,TTC33,MIA3,CLK4,IVNS1ABP,CCNT2,ZCCHC17,FYTTD1,PIBF1,GORAB,SLC25A45,FRMD4B,SLC7A6,UBA5,PWWP2A,ORC4,CLEC12B,BBS10,RCHY1,FAM91A1,MFSD8,TWF1,WDYHV1,DNAJC10,CSF2RA,ATXN1L,RLF,TMEM43,B3GNT5,OSBPL9,TTPAL,PDK1,SERP1,KANK3,SUV420H1,TAF1B,BCL2L13,DNAJA2,TSG101,USE1,TBC1D23,TRAPPC8,TMEM18,RABEP1,BAZ2B,HIGD2A,CPEB2,CUL2,SCAMP2,MESDC2,ZRANB2,FAM208A,CCNL1,LINC00116,TMEM86B,FAM165B,ATAD1
GSE46468_LUNG_INNATE_LYMPHOID_CELL_VS_SPLEEN_CD4_TCELL_DN	IMMUNOLOGIC	Up	0.0085213	0.0277698	0.273034	1.40183	16	192	DERL1,FAM20B,RRP7A,RBM7,NECAP1,GTF2B,CKLF,SUCLA2,VTA1,MIR17HG,HSBP1,TCP1,UBE2N,ACTR3,NUPL1,EIF2S1,TMX2,SNRPB2,FASTKD5,POLR2D,PSMB2,YTHDF3,TRA2B,UBE2NL,FAM3C,FBXW7,PITPNB,ADSS,DNTTIP2,GSPT1,AP1S1,MED27,RNF19A,FUNDC2,MED21,UBA2,TNFRSF4,NCBP1,MOB1B,COQ10B,MED19,MRPL14,KLF10,SETMAR,NUP98,WDR33,MAT2A,USP12,NDUFA6,IARS,SLC25A32,STRAP,CSGALNACT2,INTS12,ADAP1,TOP1,PINX1,NOP58,C16orf91,TRNT1,CD83
PENG_GLUTAMINE_DEPRIVATION_DN	PATHWAYS	Up	0.00328407	0.0260966	0.254263	1.40171	5	329	TMED9,PSMD12,INHBC,COG2,SEC61B,DDX19B,SNRPA1,TDG,TARDBP,CYCS,HSP90B1,TIMM17A,MORF4L2,SAR1A,MANF,PSMD1,FABP5,ZNF207,STIP1,HSPA8,EIF5B,TCP1,TUBB,U2SURP,HSPA5,EIF5AL1,PPIB,UBE2N,HN1L,DNAJB6,EMP3,BMS1,TUBA3C,EIF2S1,ACAT2,BZW1,SQLE,SNRPB2,PNP,SYNCRIP,MTDH,PFN1,MPL,G3BP1,IDI1,DDX18,TUBA4A,TUBB4A,TXNIP,NUP160,EXOSC7,SCD,LDHA,PDIA6,BTK,XRCC5,TTI2,PSMD6,FDFT1,BCAP31,AMD1,IDH3A,EIF1AX,EBP,CAPRIN1,CBX3,ERH,…
GSE15930_NAIVE_VS_72H_IN_VITRO_STIM_IL12_CD8_TCELL_DN	IMMUNOLOGIC	Up	0.00953815	0.0299419	0.271744	1.4011	18	198	TGDS,PSMD12,SPAG7,MAEA,POMP,RNF14,XPNPEP1,CKS1B,ARFGAP3,STK39,HDHD2,HMGCR,ENOPH1,PDIA4,CYB5B,CD160,ANXA2,HOPX,GTF2E2,S100A6,SQLE,GBE1,FAM162A,TMEM97,IDI1,GZMB,SLC37A4,SCD,FDFT1,RFC5,SLC2A1,RCAN1,CYP51A1,IL18R1,DCK,SKAP2,MRPS36,KIT,MFN1,CRTAP,MSMO1,CAPG,HERPUD1,JMJD6,MRPL18,PCYT2,TPI1,MRPS22,IL12RB2,RFC4,CLIC4,THAP7,ANXA4,MVD,BHLHE40,IARS,MEST,RBPJ,LGALS3,NVL,CRCP,MLLT3,SIVA1,HK2,CENPK,PGAM1,PLP2
GSE360_L_DONOVANI_VS_B_MALAYI_HIGH_DOSE_MAC_UP	IMMUNOLOGIC	Up	0.00988631	0.0306595	0.273825	1.39967	19	187	HNRNPH2,PEX19,LBR,ZNF148,TDG,SEC61G,BTBD3,MORF4L2,GGPS1,ARMC8,NUP153,SLC20A1,ORC4,LTN1,CLK1,PDIA4,TCP1,TUBB,SYN3,P4HA1,CETN2,ADCY8,CSNK1A1,OSBPL8,RNGTT,RAI14,DDX18,ATF2,POLR2D,P4HA2,ZC3H11A,GDI2,CAPN7,PTGER3,OAT,MIR22HG,KIFC3,ZNF451
GSE17721_POLYIC_VS_CPG_16H_BMDC_DN	IMMUNOLOGIC	Up	0.00903614	0.0288024	0.273212	1.39955	17	191	MGAT2,ANAPC16,GLO1,FAM45A,ARFGAP3,CTBS,FAR1,VAMP7,NUS1,PSMD7,PANK1,SEPT7,COPE,FAM8A1,HMGCS1,ACACA,ACSL5,SCAMP1,BMP1,OSTC,PPP3CB,AZIN1,EXOSC10,TUBA1B,CAV2,GPD2,PLA2G5,MMACHC,PGRMC1,CSNK2A1,PPBP,FDFT1,ORMDL2,SH3BGRL3,EIF3J,EIF1AX,NOP10,SERP1,PRADC1,TMEM151B,NUP93,STARD4,UGGT2,ATXN10,MRPL42,BPNT1,MED21
GSE11973_MIR223_KOVS_WT_BONE_MARROW_NEUTROPHIL_UP	IMMUNOLOGIC	Up	0.00895968	0.0288024	0.270985	1.39743	17	195	ZCCHC18,FABP5,CXCL10,PPP2R1B,SEC14L1,PPIB,EXOC6,ALDOC,CLEC4G,SACM1L,MFSD1,PSMD13,S100A6,CACNG6,PNP,S100A4,GZMB,CD9,VWA5A,ETF1,ITGA6,SLC25A24,RNF32,XRCC5,ARID5A,SNW1,HLA-DOA,CD300A,DNASE1L1,RECK,FBXW7,ERP44,SLC9B2,ADSS,FLNA,CDC6,IGF2-AS,USE1,UFC1,RAD51,WLS,VDAC2,CYP3A7,MTAP,RNF25,TNFRSF4,RPA1,CREB3,EIF4B,PLOD2,ENO1,ACSL1,MYO1G,MBIP,ZNF622
GSE11864_UNTREATED_VS_CSF1_IFNG_IN_MAC_DN	IMMUNOLOGIC	Up	0.0084493	0.0276042	0.273952	1.39708	16	185	PALB2,MAEA,RNF14,SEC61G,TARDBP,CSTF3,MAT2B,OXNAD1,ATG3,STX3,TRAM1,WDR5B,SLFN11,ATP6V1G1,XIAP,SLC15A4,ZNF671,SRP68,DLAT,ACACA,CACYBP,ANKRD27,APTX,CNOT4,TXNDC9,YIPF4,MB21D2,TREM2,CRELD2,SMARCAD1,EIF2AK3,ISG20,MRFAP1L1,TNPO1,POLR2H,C6orf1,NSF,EPT1,CHCHD1,RIN2,PLA2G4A,PSMC3,DUSP11,CTNNBL1,CREB3,ISX,REEP5,PTH,NSMCE4A,ZNF274,NFX1,DDX1,SSBP1
GSE36009_WT_VS_NLRP10_KO_DC_LPS_STIM_DN	IMMUNOLOGIC	Up	0.00999001	0.0308941	0.272335	1.39476	19	190	SELT,CLK4,RAB1A,COG3,CCNT2,CYP19A1,PIBF1,WBP4,RBMXL1,ANGPTL1,KIAA1429,NDUFS1,BCAP29,IWS1,SYCP1,ICK,RPS6KB1,NAE1,NEMF,ZBTB11,RALA,DDX60,TWF1,UFM1,WWTR1,FGD3,SDHD,ATP11C,CSNK2A1,SLC25A24,S1PR1,SNRK,STAG2,MAGOHB,PSMG2,FAM114A1,CTDSPL2,SESTD1,USP38,CHAC2,KBTBD2,MAN1A2,ADD3,CEBPZ,TRAPPC10,HSPA9,LMO1,BORA,EVI2B,SFT2D3,VPS13D,RPL31,ATAD1,CMTM2,DENND1B,PCNA,PNISR,LTB4R2,EIF4A2,EXOC5,ETFDH
ROME_INSULIN_TARGETS_IN_MUSCLE_UP	PATHWAYS	Up	0.00169396	0.0163848	0.246749	1.39426	2	419	ANXA7,PPP1R2,RABGEF1,PSMD14,EIF2S2,CANX,ANAPC16,ARF4,SUB1,BRE,MORF4L2,NUDT21,SAP18,SELK,APIP,ZNF207,SCOC,CD59,UGP2,SLC35B1,PARL,MTRF1L,TUBB,UBE2V2,MTMR10,CUTC,TPM1,COPE,GLOD4,WTAP,HCCS,CHCHD2,SH3GLB1,DNAJB6,SLC2A8,MTCH2,PITHD1,CNBP,SDCBP,EID1,TRIM69,PSMD13,THRAP3,SNRPB2,LACTB,PTP4A1,GTF2A2,RSRC2,RPS21,G3BP1,HIGD1A,SGCB,IFNGR2,SUMO1,PSMB2,UBE3A,XRCC6,TRA2B,SNW1,DYNLT1,GDI2,METTL4,TMEM41B,TAF7,LAPT…
GSE11864_CSF1_VS_CSF1_IFNG_PAM3CYS_IN_MAC_DN	IMMUNOLOGIC	Up	0.0104374	0.0318615	0.273149	1.39311	20	184	MICA,GMPPA,RAB21,MED1,SELK,ATG3,TARP,TBK1,ICAM2,TUBB,PPP1R11,SECISBP2,EDF1,CCRL2,DNAJB5,MFAP1,ARL8B,SFTA3,DLAT,ACSL5,RETNLB,GRID2,C1orf61,BZW1,ERLEC1,TMEM11,GZMB,HIVEP3,BNIP1,PNPLA5,WDR4,CEBPG,PITPNB,EIF2AK3,CNIH4,RIOK1,XPO5,KIAA0040,BOD1P
GSE37301_GRANULOCYTE_MONOCYTE_PROGENITOR_VS_RAG2_KO_NK_CELL_UP	IMMUNOLOGIC	Up	0.0121212	0.0355965	0.275863	1.39169	23	175	MCFD2,PRRC1,PEX19,MIB1,MIA3,SLC16A1,RAB11A,SNX13,AK3,CUL1,UBE2V2,ALDH1A2,EXOC6B,GTF2E2,LZTFL1,KLHL2,NFYB,THUMPD3,ELOVL1,TNFRSF18,SYNCRIP,SEC22A,WDYHV1,PPEF2,RYK,SMC3,CTU2,TUBA4A,ATF2,UBE3A,CDC16,EIF3J,ITGA9,SH3TC1,UNC5C,CDC27,XPO5
GSE17721_CPG_VS_GARDIQUIMOD_24H_BMDC_DN	IMMUNOLOGIC	Up	0.00999001	0.0308941	0.271587	1.39093	19	190	CCDC34,ACOT12,DAD1,WBP4,UBA3,AK3,FMNL3,CUTC,AXL,FAM8A1,RGS2,NAE1,DTWD1,SNTG1,ADORA2B,SMN1,SPTLC1,LYVE1,OSTC,SELP,FAM162A,IL1RAP,CSF2RA,SLAIN1,NET1,ERGIC2,B3GNT5,TCF21,LRRK2,NCR1,CDC16,C9orf3,TM9SF2,FLNC,CENPQ,IL18RAP,ALDH18A1,SLC18A1,TPT1,SNX4,IL1RL2,RP2,MED11
GSE32986_UNSTIM_VS_GMCSF_AND_CURDLAN_HIGHDOSE_STIM_DC_UP	IMMUNOLOGIC	Up	0.0113524	0.0338842	0.271664	1.39059	22	188	POMP,NDUFB4,ADAM9,SEC23A,FUT8,STK39,RTTN,PSMD1,C14orf1,FRMD4B,NUP153,EAF2,PCGF1,SLFN11,SLC15A4,TDRKH,MTCH2,RAD54B,TUBA1C,CHUK,LACTB,PREB,TOPBP1,TMEM135,YIF1B,COX8A,RNF181,WARS,SIAH2,CENPM,GOT1,RFC5,WSB2,EBP,ELL2,XPO5,CMAHP,CD2,SPIRE1,PRKAG1,ARHGAP19,UBA2,PSMC3,LRR1,SDC4,GALE,PRICKLE3,IFI27L1,MYO1G,GALNT3
GSE37416_CTRL_VS_6H_F_TULARENSIS_LVS_NEUTROPHIL_DN	IMMUNOLOGIC	Up	0.0104374	0.0318615	0.272645	1.39055	20	184	ESCO1,TMF1,RAB33A,RANBP2,OXSM,GRPEL1,RIMKLA,CRYBB2,CLK1,CYLD,UBE2V2,LOC283028,RBM8A,P4HA1,UFSP2,ZNF770,ANKRD37,ALDOC,FNDC3B,MFAP1,NUPL1,ZNF654,THUMPD3,BZW1,GBE1,FAM162A,IL1RAP,PPP1R36,ZBTB1,SEC24A,DDX18,RLF,IFNGR2,FUT11,LDHA,SIAH2,OSM,PDXK,LZTS2,PIGA,GUK1,MTFP1,PDK1
GSE360_CTRL_VS_L_MAJOR_MAC_DN	IMMUNOLOGIC	Up	0.008933	0.0288024	0.270101	1.39009	17	193	SST,PPP1R2,TGDS,COG2,G3BP2,TDG,RAP2A,HSP90B1,ZBTB6,MAPRE1,MTMR6,VAMP7,PSMD7,UPK1B,NUP153,ZW10,PAEP,DDC,FBLN1,ING2,DYNC1I2,NUPL1,THOC2,EXOC6B,AMHR2,CNR1,PPP3CB,SSFA2,UBE2D3,SOX15,DCT,CACNG3,PGRMC1,SECISBP2L,ELAVL3,ARID3A,BIRC2,ELL2,ENOX2,MYOF,SNX4,PGK1,SMAD1,MLN,ZBTB5,CHGB,APOH,PTS,DLGAP1,GCH1,GNAT1,ACSL1,GNRH2,CLINT1,MUC8,HMGA2,CLIC4
GSE36078_WT_VS_IL1R_KO_LUNG_DC_AFTER_AD5_T425A_HEXON_INF_UP	IMMUNOLOGIC	Up	0.0113524	0.0338842	0.271498	1.38975	22	188	GOLT1B,UCHL5,NUP54,MTFMT,RAP2A,LMAN1,DNAJC15,FABP5,PRKD3,IL15RA,SDHB,AK3,TMEM128,STIP1,ECT2,GEMIN2,KLRC1,WDR44,HOPX,ZBTB38,RASGRP2,ZNF654,PSMD13,ZEB2,RNGTT,PDSS1,S100A4,STT3B,ANAPC11,MMACHC,HS3ST3B1,TMEM41B,C9orf3,ALOX15B,MED11,ATP6V1E1,SIKE1,CDH9,KBTBD2,ARL5A,PRKAG1,SWAP70,SAMHD1,CAPG,BORA,PRICKLE3,SPATA5,PADI2
GSE36891_POLYIC_TLR3_VS_PAM_TLR2_STIM_PERITONEAL_MACROPHAGE_DN	IMMUNOLOGIC	Up	0.0142787	0.0401616	0.279582	1.38915	28	155	LCLAT1,ATP10A,ZBTB6,MORF4L2,RAB11A,ALG14,ALG5,TLR4,CSF2RB,CD160,SMU1,KLRC1,IK,RAB28,MTA3,MFSD1,ETAA1,FAM118B,ZDHHC20,KLRC3,SLC25A24,RRN3,BCAP31,BLZF1,CRYZL1,STAMBP,SDR42E1,PRG4,RAB9A,SH3BGRL2,SKAP2,WLS,SIKE1,COMMD7,CPA3,CRTAP,IL15,COMMD6,MRPS5,EIF4B,PRIM1,PAK3,KLF10,TOMM34,ANXA4,DNAJC24,FAM126B
GSE3982_EOSINOPHIL_VS_BASOPHIL_DN	IMMUNOLOGIC	Up	0.0118636	0.0350724	0.271696	1.38879	23	187	SUCLG2,PJA1,CANX,TARDBP,FUT8,RPS6,STK39,PSMD1,PIBF1,RPL37,PEF1,APIP,C14orf1,SRP54,TRAM1,TARP,ENOPH1,ZNF706,CASP8AP2,IK,TAC1,DTWD1,MAP2K4,CEP63,COX11,DNAJC10,TRIP4,RPN2,ERI2,HADHB,PRKACB,TREM2,GIMAP6,CAPRIN1,TAF1B,WDR11,PEX3,SSX2IP,SAP30L,CTNNA1,IARS2,CMAS,ADD3,MSMO1,PLA2G16,PPIA,OR2F1,GGNBP2,C21orf33,RPL34,FAM208A
GSE37416_CTRL_VS_12H_F_TULARENSIS_LVS_NEUTROPHIL_DN	IMMUNOLOGIC	Up	0.0129225	0.0375646	0.272697	1.38816	25	182	DERL1,RELT,SBF2,KDM4C,MORF4L2,ESCO1,RAB21,GZF1,RAB33A,OXSM,RIMKLA,UGP2,UBE2V2,RBM8A,UFSP2,ALOX12B,MFAP1,NUPL1,DDIT3,ZNF654,FAM162A,RAB8B,RNF181,RLF,IFNGR2,FUT11,USP37,OSM,PDXK,TNFAIP8,DARS,PIGA,GUK1,MTFP1,PDK1,SRSF3,AK2,VDAC2,C4orf3,PSMA6,NOD2,JMJD6,PRICKLE3,CFDP1,TPI1,ENO1,MYNN,NXT1
DEURIG_T_CELL_PROLYMPHOCYTIC_LEUKEMIA_DN	PATHWAYS	Up	0.00543183	0.0384904	0.254402	1.38707	9	300	TRMT11,SCML1,CTR9,EPS15,NR2C1,TARDBP,SEC23A,GTF2B,GNAI3,H3F3B,USP47,CD59,HBS1L,CD58,TBK1,HNRNPH3,CYLD,CDC42,TNIK,CD160,ARL6IP5,ANXA2,INTS6,ACOT9,IK,MCM9,NDUFV2,NUPL1,HOPX,DLAT,CDKN2AIP,ZBTB38,ATG16L1,KLHL2,HSPA14,PJA2,CUL5,CD244,IDI1,GZMB,SGCB,THUMPD1,LPAR6,PRF1,PPBP,LEPROTL1,TRIM23,KLRF1,PPWD1,DERL2,DYNLT1,SS18L2,SNRK,WSB2,EIF1AX,EED,PPP3CC,B3GNT2,IL18R1,PPP1R16B,CD2,CD28,EIF4E2,CD48,SAP30L,YME1…
GSE43260_BTLA_POS_VS_NEG_INTRATUMORAL_CD8_TCELL_UP	IMMUNOLOGIC	Up	0.00895968	0.0288024	0.26883	1.38632	17	195	MCFD2,FNDC3A,RBBP4,TMED9,RNF4,SEC61B,IBTK,FAM20B,SEC23A,HSP90B1,MAPRE1,TIMM17A,PDIA3,PSMD7,SEPT2,HNRNPU,PDIA4,PGM3,GFPT1,ALAS1,CAPZB,HSPA5,ANXA2,PPIB,GABPA,TMED5,AFG3L2,CALU,SEC24D,S100A4,VDAC3,CES1,ETF1,ITGB7,PDIA6,BCAP31,TMEM41B,EMP1,GIPR,GUK1,PITPNB,UAP1,SRSF3
GSE3982_DC_VS_NEUTROPHIL_LPS_STIM_UP	IMMUNOLOGIC	Up	0.0105263	0.0320727	0.269973	1.38611	20	192	PALB2,EIF2S2,PJA1,PDHB,KDM4C,PDCD6IP,ARL1,ACBD3,FABP5,MREG,CXCL10,EAF2,CDC23,NSDHL,ICK,MLH1,NDUFV2,COPB2,DERA,C2orf47,ADORA2B,VTN,PPP3CB,EXOSC10,PPP1R7,PDSS1,TRIP4,SMARCE1,NDUFAF1,LIPA,MPDU1,PIPOX,SNRNP27,LPIN1,DARS,MRPL39,MRFAP1L1,ALDH9A1,NSUN3,MAGT1,GPATCH1,SLC35A3,ATXN10,BRCC3,FAM149B1,FAM172A,OAS1,NIF3L1,ACP1,RBMS2,WDR43,RPS20
GSE7460_CTRL_VS_TGFB_TREATED_ACT_FOXP3_HET_TCONV_UP	IMMUNOLOGIC	Up	0.0105263	0.0320727	0.269848	1.38547	20	192	PRPF38A,EIF2S2,NUP54,HSPA13,LMAN1,SSR3,TMEM39A,HBS1L,LACTB2,ICAM2,INSIG1,CYB5B,PANK3,TDRKH,GLT8D1,CCNT1,PSMC6,ACACA,GTF2E2,ADORA2B,ZNF639,AFG3L2,OSTC,SYNCRIP,UBE2D3,RYK,SDHD,TCERG1,ATF2,POLR2D,EGLN3,P4HA2,SIAH2,DBF4,SEC61A1,TMEM41B,WSB2,SLC2A1,EED,DNAJC21,RAB9A,PPP3R1,CD28,CPSF6,YME1L1,ANKRD46,CHAC2,NARS
GSE21927_BALBC_VS_C57BL6_MONOCYTE_TUMOR_DN	IMMUNOLOGIC	Up	0.0148883	0.0414255	0.275058	1.38503	29	169	SUCLG2,TARSL2,KBTBD7,ZNF616,SCRN3,RAB18,AP4S1,SMC1B,GORAB,UBA3,SPG20,LACTB2,NFU1,C19orf73,CASP8AP2,CMPK1,SLC30A9,ZNF770,ALDOC,DYNLT3,NUPL1,TRMT61B,PPP3CB,CSNK1G1,ZDHHC6,BTBD10,ETAA1,HIGD1A,AIDA,ERLIN2,TMEM194B
GSE22432_MULTIPOTENT_VS_COMMON_DC_PROGENITOR_UP	IMMUNOLOGIC	Up	0.0105263	0.0320727	0.269601	1.3842	20	192	EXOC2,LBR,DDX19B,UCHL5,LCLAT1,GNAI3,C2orf76,FYTTD1,MANF,PSMD1,ALG5,RAPGEF5,SEPT7,NFU1,RAB14,BCAP29,BUB3,CMPK1,HCCS,ZCCHC10,RPL10,DHX29,RIF1,DDX18,MTX2,RRN3,XRCC6,CNGB3,NOP10,PHTF2,NUP85,SOCS6,IL1RL2,PRADC1,GOLGA7,CEBPZ,PPIA,OPN1SW,CCDC47,GFM1,PSMA1,ZMPSTE24,SET,PRIM1,PPCS,LPL,C1D,PPAPDC1B,C12orf4,LALBA,RAP1GDS1,EMG1,UBE2T,MYO7A,GPR89B,STRAP,NUP133
GSE33425_CD161_HIGH_VS_INT_CD8_TCELL_DN	IMMUNOLOGIC	Up	0.00944804	0.0296973	0.268395	1.38275	18	194	KLHL9,PRPF38A,POMP,SEC61G,FUT8,STK39,DAD1,NOTCH1,ST3GAL4,GMPPB,SPG20,LCK,TUBB,GGT1,SNHG6,ANXA2,DNAJB6,DLAT,OSTC,GMFB,TNFRSF18,RBM17,CD244,SASS6,IDI1,RAB8B,ZSCAN12,CD9,POLR2D,VMP1,EXOSC7,ITGAE,PRKACB,FKBP1A,RFC5,ANAPC13,EBP,PELI1,CDC6,PGK1,SSX2IP,METTL5,PSMA4,AP3S1,PPIA,RPA1,ABCG2,C21orf33,DHRS4,BLM,PRIM1,ELOVL6,S100A10,PPA1,TFPI,NBEAL2,EMB,FAM105A,MRPS28
GSE22432_MULTIPOTENT_VS_COMMON_DC_PROGENITOR_UNTREATED_UP	IMMUNOLOGIC	Up	0.00944804	0.0296973	0.268064	1.38105	18	194	SLMO2,C5orf15,EIF4E,NUP54,CISD2,BRE,CXCL10,PMPCB,BUB3,EIF5B,PCMT1,C12orf66,TRNAU1AP,TSNAX,RBM17,PPP1R7,ZBTB1,PDSS1,TMEM97,PIN4,RPN2,ETF1,PDIA6,AAMP,STX6,COQ3,DARS,RPP30,CEBPG,CRELD2,SRSF3,NUP35,ADSS,PSMG2,ERH,SPCS3,UQCR11,CHAC2,NARS,RPS19BP1,CUL2,ZMPSTE24,SET,CCDC90B,DDX1,SPCS1,PCNA,XRCC6BP1,RWDD4,IARS,AP1G1,EPRS,CLPX,PTPN2,PSMG4,NUP205,NUP107,NVL,NAA20
GSE19888_CTRL_VS_T_CELL_MEMBRANES_ACT_MAST_CELL_UP	IMMUNOLOGIC	Up	0.00944804	0.0296973	0.268061	1.38103	18	194	ANXA7,C17orf100,PSMD14,DDX19B,POMP,NAA35,BAG4,RPS6,MB21D1,MRS2,APIP,UBA5,ORC4,CUL1,HNRNPC,USP1,C5orf51,VPS33B,NDST3,TEX15,NAE1,PSMC6,PITHD1,RHOA,UFM1,RPS21,NUP37,DNAJB11,KLHL7,TRIM23,PLCL2,UNC50,RAP1B,METTL6,REM2,ABI1,RABL3,NUP85,PACRG,AK2,VPS37A,BCL2L13,FPGT,COA5,FBXL5,SRRM1,WDR89,ARL5A
GSE37416_CTRL_VS_48H_F_TULARENSIS_LVS_NEUTROPHIL_DN	IMMUNOLOGIC	Up	0.0134596	0.0386191	0.271759	1.38101	26	181	DERL1,ANP32E,PRPF38A,MOB4,ARF4,HSPA13,MORF4L2,NUDT21,GGPS1,VAMP7,MANF,GABPB1,ACBD3,WBP4,SELK,SRP54,RBBP8,ATP6V1G1,UVRAG,MAPK6,RBM8A,HSPA5,UFSP2,SMU1,RTN3,DNAJB6,NUPL1,COPB2,TRIM69,POLR2F,MORC3,ZDHHC6,TMEM199,CD164,POLR2D,TRIM23,DERL2,UBXN4,CAPN7,MIR22HG,F8,GOLGB1,CTNNB1,CBX3,SPCS3,ATP6V1E1,APPBP2,BCL2L13,MAGT1,TBC1D23,GPATCH1,SMAP1
GSE17721_LPS_VS_POLYIC_4H_BMDC_UP	IMMUNOLOGIC	Up	0.0105422	0.0320769	0.267779	1.38065	20	198	LPAR1,FNDC3A,RABGEF1,PPP1CB,STK39,SAR1A,ACBD3,FAM96B,AZI2,EIF1AY,ALDH1A2,SMU1,OR10A4,ZCCHC10,ACOT9,QPCT,DNAJB5,DYNC1I2,ACSL5,AZIN1,HSD17B3,PSMC4,SGCB,DNAJB11,NMU,NUP160,HADHB,RAP1B,PSMD6,WSB2,EIF1AX,CDC27,B3GNT2,ACYP1,SH3BGRL2,NPTX2,CCNB3,MED28,HBB,ACAD10,SEH1L,STARD8,TMC2,PROS1,ACSL1,TRA2A,TDO2,CDC73,SEC63,CD72,ACLY,GUCY2C,NMNAT1,RALB,HBEGF,GRIN1
GSE5679_CTRL_VS_PPARG_LIGAND_ROSIGLITAZONE_TREATED_DC_UP	IMMUNOLOGIC	Up	0.0105422	0.0320769	0.269437	1.38021	20	191	CBY1,ANP32E,UCHL5,SLC16A1,GMPPB,TCP1,TUBB,NUCKS1,ECT2,RPL10,RARS2,GNL3,CDC7,MRPS14,RAD54B,SNRPB2,FARSB,C11orf73,PDIA6,RFC5,POLE2,RAD51,STARD4,CCT5,APOO,TIMM23,UMPS,TBC1D7,SNRPA,CTNNBL1,TM2D2,NIF3L1,PRIM1,PPA1,NSL1,ACP1,RFC4,SDHC,NUBPL,HPRT1,MCM5,CCL4,C12orf4,NKG7,CDC45,MARS,SGSM3,STOML2,MS4A1,ZNHIT1,HK2,RNF219,UCHL3,CLSPN,PDK3,LRRC59,LSM3,TMIE,PSMC3IP,RIPK3,PREP,PUS7L,RAN,TRIP13,UTP6
GSE24292_WT_VS_PPARG_KO_MACROPHAGE_UP	IMMUNOLOGIC	Up	0.0110276	0.0331235	0.268607	1.3791	21	192	C5orf15,PPP1CB,USPL1,SLC16A1,TMEM167B,FOXN2,SNX6,MLX,GZF1,THOC6,CSF2RB,NSDHL,GFPT1,HCCS,HAL,STARD5,DLAT,TRPM2,SQLE,FAM162A,DR1,ZBTB1,WDYHV1,DNAJC10,HIATL1,GPD2,RLF,SLC37A4,EGLN3,TNFRSF14,LDHA,MET,CUL4A,FDFT1,TNFAIP8,PLSCR1,TM7SF2,LAPTM4A,ERP44,PPP3R1,KCTD9,PGK1,AK2,TMEM106B,MAGT1,RNF19A,PTK2,STARD4
GSE33424_CD161_HIGH_VS_NEG_CD8_TCELL_UP	IMMUNOLOGIC	Up	0.00945744	0.0297077	0.267408	1.37898	18	195	DNAJB9,GNA13,WBP4,MBD4,VAMP4,MTPN,HBS1L,RAB14,RASSF2,SLC30A9,CRLF3,RAB28,SACM1L,ATG16L1,EID1,FAM49B,UBE2D3,TXNDC16,CPLX2,STT3B,AKAP12,TK2,CYFIP1,SERPINB1,PISD,ZNF841,BTK,UPP1,IST1,BTN1A1,OAT,RCAN1,EED,SKIL,CIITA,GCNT1,RFC1,ATF1,EPHA6,DNAJA2,SKAP2,EEA1,SERINC3,FCRLA,GRPEL2,SCAF11,HLA-DOB,ARL5A,GOSR2,BLNK,HBB,SYPL1,EVI5,NPY2R,CORO2B
GSE40273_GATA1_KO_VS_WT_TREG_UP	IMMUNOLOGIC	Up	0.0123396	0.0361879	0.269325	1.37862	24	188	SEC23B,SPCS2,ABHD13,EIF2S2,SCFD1,HSP90B1,HSPA13,CKS1B,DAD1,MANF,C11orf58,GPATCH2,ST7,SLC35B1,STARD5,SRP68,TASP1,SRP9,DTWD1,MRPS14,OSTC,UFM1,PREB,TMX1,VMP1,DUSP22,ORMDL2,NODAL,SEC61A1,RPP30,TMEM41B,EIF1AX,UBIAD1,ELL2,MED23,COPA,SPCS3,PGK1,ALDH9A1,IQCB1,AP1S1,APOO,TIMM23,GOLPH3L,PIGF,ZMPSTE24,MASTL,GINS2,KIAA1524,PSMC1,SPCS1,MARS,NDUFB9,UPB1,CXCR4,IARS,PIGK,GPR89B,GOT1L1,MAGED2,SIVA1,RPA2,HS2ST1,TM…
GSE17721_PAM3CSK4_VS_GADIQUIMOD_16H_BMDC_DN	IMMUNOLOGIC	Up	0.0123396	0.0361879	0.269309	1.37854	24	188	POMP,COPS8,ANAPC16,FAM114A2,TARDBP,FUT8,KRT15,ARFGAP3,TADA1,SEPT7,VAMP4,MITD1,PRMT7,KATNA1,TMLHE,DPCD,NMI,PSME1,CNBP,C19orf25,THAP2,CPSF4L,PSMC4,SMARCE1,PSMB2,HOXD11,ERGIC2,MET,RAP1B,TMEM209,ARID5A,ZFAND2A,CCR2,IKZF1,ABI1,ATMIN,LAPTM4A,ISG20,STAG2
GSE18804_SPLEEN_MACROPHAGE_VS_TUMORAL_MACROPHAGE_DN	IMMUNOLOGIC	Up	0.0139165	0.039518	0.270253	1.37835	27	184	TRMT11,ADAM9,CCDC167,USO1,NUDT21,FABP5,HOXA5,UFL1,TRAM1,HSBP1,CYB5B,FAM8A1,HN1L,NAE1,PCDH19,RNF128,SH3TC2,APOC1,ERLIN2,ZNF700,LEPROTL1,SERPINB1,DUSP22,MPHOSPH6,IST1,RNF168,RFC5,LSM1,ATMIN,POLR3K,SERPINB6,CIAPIN1,GSPT1,TMEM18,PTK2,PCOLCE2,ANKRD46,LGI3,TIMM23,QPRT,EBAG9,ASPH,H2AFJ,RPL30,HOXA9,ORC6,CFDP1,EIF1AD,ZNF91,ANKRD13C,NT5DC1,GINS2,CHD9,LAMA3,HRSP12,GLCE,PPARG
GSE25087_FETAL_VS_ADULT_TREG_UP	IMMUNOLOGIC	Up	0.011988	0.0353759	0.269056	1.37797	23	190	PSMD14,POMP,CANX,GLO1,XPNPEP1,HSP90B1,NDFIP2,SAP18,SUCLA2,MREG,LARP4,UBA5,STIP1,HSPA5,FEN1,DYNC1I2,RHOA,HNRNPK,PSME1,EIF2S1,TNFRSF18,TUBA1C,VBP1,RNGTT,TUBA1B,AIF1,CYFIP1,ITGAE,PDIA6,SIAH2,LINC00487,ERP44,LZIC,ACYP1,TNIP3,APOO,SLC25A20,UBA2,EVI5,SDC4,RPA1,CORO2B,RRAS2
GSE23321_EFFECTOR_MEMORY_VS_NAIVE_CD8_TCELL_DN	IMMUNOLOGIC	Up	0.0139165	0.039518	0.26995	1.3768	27	184	PSMD12,SEL1L,NUP54,RAB21,MIR17HG,NUP88,NIPA2,TCP1,RBM8A,TMEM33,IL23A,SDCBP,C2orf47,TMX2,NDEL1,SRR,RIF1,RAB8B,POLR2D,VMP1,ETF1,CSNK2A1,PISD,RRN3,TRA2B,AMD1,ARL5B,C12orf49,THUMPD2,PITPNB,UAP1,PITRM1,RIOK1,ADSS,ZC3H15,VDAC2,IDI2,TGS1,EPT1,KRR1,STAG3L4,CEBPZ,ZNF267,UMPS,EVI5
REACTOME_GPCR_LIGAND_BINDING	PATHWAYS	Up	0.00399543	0.0304898	0.246635	1.37679	6	378	GAST,SST,LPAR1,GIP,ADRB3,GHRL,TAAR1,CXCL10,EDN3,PENK,CCL19,PRLHR,UTS2,MTNR1A,CCR3,TAC1,NTSR1,ADORA2B,AVP,FFAR1,WNT10B,CNR1,NMB,GRM4,NMUR2,WNT1,HCAR2,LPAR6,HTR2B,NMU,SSTR3,PTCH2,PPBP,OPN4,NPY5R,TAAR5,S1PR1,HTR4,TAAR2,CCR2,GIPR,PTGER3,PRLH,WNT2,ADRA1D,PNOC,PTH1R,GAL,GABBR2,HRH2,GNG4,GNRH1,CCL25,HTR1A,LHB,AGTR2,MLN,TBXA2R,RHO,HTR2C,FZD6,MCHR2,CXCL11,PTGER4,OPN1SW,NPY2R,EDNRA,QRFP,HTR1B,GNRH2,MC3R,GR…
ATTCTTT,MIR-186	MOTIF	Up	0.00622084	0.023133	0.256405	1.37634	11	266	TMEM182,MCFD2,FNDC3A,EIF4E,EIF2S2,G3BP2,PPP1CB,CLK4,TARDBP,BTBD3,CCNT2,KIAA1324L,FAR1,RAB21,SRPK1,SUCLA2,NUS1,ZHX1,SEPT7,MTPN,HNRNPU,GNAZ,FAM104A,BUB3,CDC42,XIAP,RPS6KB1,CAST,FNDC3B,LPPR4,OSBPL8,BCAR3,DDX3X,PNN,PCDHA5,SUMO1,CSNK2A1,ITGA6,PCDHA7,ZC3H11A,UBE3A,ZBTB41,MAP3K2,CAPZA1,CEP192,PRPF39,EED,SAT1,STAG2,PDCD10,SNAP91,NR5A2,TRAPPC8,TMED2,UBE2B,MYT1,CDC5L,BAZ2B
GSE26156_DOUBLE_POSITIVE_VS_CD4_SINGLE_POSITIVE_THYMOCYTE_DN	IMMUNOLOGIC	Up	0.01	0.0308941	0.266837	1.37615	19	197	TMED9,PSMD14,STT3A,YWHAE,TBCE,SLC16A1,RRP7A,SUCLA2,FABP5,PPP2R1B,HNRNPF,HSBP1,CYB5B,FEN1,GTF2E2,CDC7,EIF2S1,MICAL2,SEC23IP,TUBA1B,GZMB,VDAC3,WARS,PSMB2,LDHA,PDXK,STAMBP,COL6A3,CDC6,PGK1,SKAP2,CCT5,PSMA6,FH,LYST,DYNLL1,ENO1,PRIM1,IMPA1,TIMM17B,EIF4A1,RFC4,HMMR,WDHD1,GBP1,ANXA5,IPO7,NKG7,CHEK1
GSE1791_CTRL_VS_NEUROMEDINU_IN_T_CELL_LINE_3H_DN	IMMUNOLOGIC	Up	0.0149105	0.0414369	0.2709	1.37598	29	179	TMEM182,LPAR1,MTRR,RNF2,TARDBP,KDM4C,NDUFA10,ECH1,TLR4,TARP,LOC340090,DSPP,FIG4,HN1L,C6orf226,ZFAND1,TMEM135,PNPLA1,FAR2,COQ5,MFSD2A,SCD,ZSCAN2,MPHOSPH6,TTPAL,MSTN,ZNF451,NUDT10,XPO5,IL18R1,CYP3A43,BRDT,NUP93,STARD4,PCOLCE2,PDE8A,APOO,OAS1,OAS2,ZNF664,MRPL14,PTPN22,NSMCE4A,TMEM53,DENND1B,BMX,OPN3,METTL23,ETFDH,KCNE1,NDUFC1
GSE20198_UNTREATED_VS_IFNA_TREATED_ACT_CD4_TCELL_DN	IMMUNOLOGIC	Up	0.0124875	0.0364743	0.268527	1.37526	24	190	NRBF2,SPCS2,EXOC2,RNF4,MIS12,ESCO1,TWSG1,GPATCH2,C14orf1,UBA5,SLC20A1,KIAA1033,SECISBP2,COPE,KIN,ANKRD28,MFSD1,POLR2F,CALU,RNGTT,WDYHV1,STT3B,TXNIP,TK2,DCT,XRCC6,ZBTB8OS,DARS,ARL5B,EIF3J,OAT,ZCWPW2,GIMAP6,FBXL3,CYP51A1,RIOK1,MCM7,PEX3,COA5,GOLGA7,METTL5,SLC39A9,TRIM5,MRPL42,XRN2,PPIP5K1,EYA1,OTOS,DLGAP1,COPS5,PCYT2,TPI1,PDLIM5
GO_MRNA_PROCESSING	GO_BP	Up	0.00291545	0.0327838	0.244104	1.37488	4	408	HNRNPH2,PAPD4,LEO1,RBFOX3,PRPF38A,SNRPA1,TARDBP,DDX39B,CSTF2T,CSTF3,NUDT21,SAP18,SNRNP35,AQR,SRSF7,SRPK1,HNRNPA3,WBP4,SREK1IP1,RBMXL1,THOC6,PAPOLG,SKIV2L2,HNRNPU,KIAA1429,ZNF326,HNRNPF,HNRNPC,HNRNPH3,HSPA8,SNRNP40,IWS1,LSM4,RBM8A,LSM6,WTAP,LUC7L3,GEMIN2,PRMT7,KIN,THOC2,SETX,HNRNPK,SMN1,POLR2F,PRPF4B,THRAP3,SNRPB2,SYNCRIP,RBM17,RNGTT,CWC22,CLP1,FASTKD5,PNN,MNAT1,FAM103A1,ZMAT5,POLR2D,SMN2,SF3B1,DN…
GSE17721_CTRL_VS_POLYIC_0.5H_BMDC_UP	IMMUNOLOGIC	Up	0.0128332	0.0373273	0.268378	1.37377	25	188	GOLGA5,C5orf15,PEX19,LBR,EIF2S2,MOB4,ARF4,FAM20B,PACRGL,GGPS1,C2orf76,FEZ2,GPATCH2,CSF2RB,NUCKS1,ICK,KRT13,LUC7L3,IFT88,GABPA,PANK3,NUPL1,HNRNPK,NUB1,DMXL1,GABRA6,LAIR1,FASTKD5,HTR2B,NEUROG3,BNIP1,BCAP31,LYRM2,KIF21A,NEUROG2,GIMAP6,MAGOHB,ABHD10,ATP6V1E1,HDAC2,HECTD1,GOLGA7,ANKRD46,GRIK5
GSE13522_CTRL_VS_T_CRUZI_Y_STRAIN_INF_SKIN_IFNG_KO_UP	IMMUNOLOGIC	Up	0.0180049	0.0481869	0.276496	1.3728	36	152	PPP1R2,LYPLA2,FHL2,MGAT2,CCDC115,FRMD4B,MTPN,PPP2R1B,FAM3B,LSM4,SSR2,SLC30A9,UBE2N,EXOC6B,SMYD1,EIF2S1,RAB2B,PNP,ANO3,SEC24A,RPN2,TMEM14A,MMACHC,XRCC5,FBXW7,ERP44,CCNH,ABHD10,OLFML1,FUT7
GSE17974_0H_VS_4H_IN_VITRO_ACT_CD4_TCELL_DN	IMMUNOLOGIC	Up	0.0149105	0.0414369	0.268688	1.37024	29	185	LEO1,PRPF38A,EIF2S2,CSTF3,NDFIP2,SNRNP35,TNF,MIR17HG,STIP1,MED18,RNF34,MFAP1,DNAJB6,COPB2,DHRS7B,C1GALT1C1,POLR2F,PNP,SNX8,PSMB2,MMACHC,NDUFA8,ZNF322,TTI2,C14orf142,UBE2NL,ARL13B,ZNF232,SERAC1,IL18R1,ZMYM6,ZNF165,AK2,CHMP2A,USE1,IDI2,STARD4,CHAC2,LYST,UMPS,TNFRSF4,MRPL18,NCBP1
GOLDRATH_NAIVE_VS_EFF_CD8_TCELL_DN	IMMUNOLOGIC	Up	0.012	0.0353898	0.265317	1.36831	23	197	FHL2,CKS1B,KIF22,RAB11A,MAPK6,ECT2,ANXA2,GZMM,EMP3,HOPX,S100A6,CD244,S100A4,GZMB,PRF1,CYFIP1,LPIN1,C4orf27,RFC5,EMP1,CCR2,PLSCR1,ELL2,SERPINB6,CDC6,SKAP2,EEA1,SERINC3,RAD51,CD48,DTL,PERP,ARHGAP21,CAPG,SYPL1,TK1,TPI1,PRIM1,GALNT3,S100A10,REEP5,CDCA8,MCM5,GNG10,ANXA4,CCL4,PCNA,DSTN,CHEK1,CDC45,ANXA1,BHLHE40,MTM1,VCL,FCER1G,MIS18BP1,UBE2T,MS4A1,LGALS3,ERRFI1,PGAM1,PLP2,PDCD1,DHFR,SH3BGRL,ITGB1,MYADM…
GSE25088_CTRL_VS_ROSIGLITAZONE_STIM_MACROPHAGE_UP	IMMUNOLOGIC	Up	0.0134865	0.0386735	0.267082	1.36786	26	190	SPCS2,MEIS1,TARDBP,LIN9,MAT2B,TWSG1,TADA1,KCMF1,PWWP2A,PENK,ZNF706,UBE2V2,AHCYL2,TMLHE,TRIM34,TASP1,GTF2E2,PLEKHA1,ZNF330,GMFB,APOF,CLP1,NMUR2,SLC22A2,SLC35G1,SAMD7,HCFC2,UTP23,TTC28,PHTF2,MRFAP1L1,NUP85,COPA,FCRL1,ZC3H15,YME1L1,SCG2,GOSR2,MYL10,ADAMTS6,CHMP3,XXYLT1,AMPD1,LMBRD1,PPA1,TRUB1,RTP4
GSE25088_ROSIGLITAZONE_VS_IL4_AND_ROSIGLITAZONE_STIM_STAT6_KO_MACROPHAGE_DAY10_DN	IMMUNOLOGIC	Up	0.013986	0.039518	0.266828	1.36656	27	190	DERL1,C5orf15,POMP,TFG,SEC61G,RAB1A,TWSG1,TBK1,SLFN11,PDIA4,IL1A,ALDH1A2,P4HA1,HSPA5,WTAP,MCTP1,PROCR,GNL3,RALA,DDX60,OSTC,AZIN1,ZEB2,CALU,RBM17,SNX8,GZMB,DDX18,RPN2,POLR2D,DNAJB11,PRF1,FBXO4,B3GNT5,RRN3,MB21D2,DARS,DPH3,DIAPH2,SERP1
GSE15330_MEGAKARYOCYTE_ERYTHROID_PROGENITOR_VS_PRO_BCELL_DN	IMMUNOLOGIC	Up	0.0135542	0.038822	0.266659	1.36598	26	191	TXNDC5,ATP10A,GPR180,SAP18,SEP15,IL15RA,SSR1,HSBP1,HNRNPC,HMGXB4,CMPK1,CUTC,HCCS,REEP3,LYPLA1,NDUFV2,MTIF2,PRMT2,PSMB1,SNRPB2,MTX1,APTX,RIF1,RYK,KCNK10,RAB8B,TM2D3,EGLN3,PDIA6,MUT,FKBP1A,DYNLT1,RSRC1,BLZF1,GJC1,SH3BP2,POLE2,SRSF3,ZNF451,ALDH9A1,GALK2,HDAC2,SCAF11,CCT5,CHAC2,AP3S1,PTGER4,MED21,LAMTOR3,MRPS5,ABCG2,ATP5F1,HMGB1,VPS25,TIMM17B,C1D,TNFSF11,TEX9,FAM165B
GSE19941_IL10_KO_VS_IL10_KO_AND_NFKBP50_KO_LPS_STIM_MACROPHAGE_DN	IMMUNOLOGIC	Up	0.0124316	0.0363329	0.264818	1.36433	24	194	KLHL9,EIF4E,GLO1,HCG4,MLX,SAP18,PSMD10,API5,C14orf1,ALG14,SDHB,ECH1,PANK1,EDN3,NSDHL,RBM8A,CD160,NCK1,ORMDL1,STARD5,HMGCS1,SKP1,CACYBP,PSMB1,ATP6V1A,TM2D3,CD9,AKAP12,NDUFA8,LPIN1,FDFT1,STAMBP,TAF7,EIF3J,CYP51A1,B3GNT2,DCK,UFC1,BRDT,COMMD7,OSGEP,MSL3,AP3S1
FARMER_BREAST_CANCER_APOCRINE_VS_BASAL	PATHWAYS	Up	0.00598802	0.0410045	0.247985	1.36352	10	321	GSPT2,TRMT11,SEC23B,ANP32E,LBR,KMO,LIMA1,SLC16A1,BTBD3,CTBS,MSX2,FABP5,TPD52,HMGCR,NUP88,ESRRG,BCAP29,RBBP8,ATP6V1G1,EGF,ELOVL5,AGPS,SYCP1,S100A2,GGT1,NCK1,P4HA1,DSC3,CLDND1,ACSS3,ACACA,TAF1A,S100A6,ANKRD27,KRT18,SYNCRIP,TMEM135,C16orf45,S100A4,PRKAA1,IDI1,ERLIN2,VWA5A,SREBF1,CES1,SCD,PRKACB,PLCL2,SOCS5,FDFT1,MPHOSPH6,TMEM41B,PLSCR1
GSE17721_PAM3CSK4_VS_GADIQUIMOD_8H_BMDC_DN	IMMUNOLOGIC	Up	0.013986	0.039518	0.266069	1.36267	27	190	PRPF38A,BIRC6,PDCL,ARMCX3,ATP10A,TMEM168,GBGT1,NECAP1,RC3H2,IL15RA,MBD4,SPRYD7,ENPP4,SLC6A4,EIF5B,MYBPC3,MAPK6,DDX24,SEC14L1,CUTC,CCRL2,RGS2,SLC9A1,DYNC1I2,SDCBP,DDIT3,NUB1,NR1I3,RNGTT,ETAA1,P4HA2,TMEM209,CLRN3,UPP1,CCR2,LAPTM4A,RBL1,RAB9A
YOSHIMURA_MAPK8_TARGETS_DN	PATHWAYS	Up	0.0066482	0.0437652	0.244787	1.36061	11	357	FHL2,RNF4,LBR,SEC61B,SEL1L,TGFA,DNAJB9,SCFD1,BET1,SLC16A1,SUB1,USO1,STK39,IDE,MLLT10,HMGCR,INSIG1,FAM104A,HSPA8,CYB5B,CDC42,EGF,ALAS1,RPS6KB1,VPS33B,P4HA1,SMAD2,DIO2,PPIB,PRUNE2,MOS,HOOK1,OGT,HMGCS1,NUPL1,MTCH2,THOC2,ACACA,COPB1,TWF1,ATP6V1A,MTDH,SLK,RPN2,GPD2,VMP1,EGLN3,PLAA,HADHB,SCD,LIPA,ITGB7,WFDC1,TRA2B,AMD1,CEBPG,EMP1,NRG1,PDK1,SERP1,SRSF3,CYP51A1,TPT1,HRH2,PGK1,SMAD1,EXOC8,DNAJA2,MAGT1,SER…
GO_MRNA_METABOLIC_PROCESS	GO_BP	Up	0.00123457	0.0185282	0.233827	1.36021	1	580	GSPT2,HNRNPH2,PAPD4,LEO1,RBFOX3,PRPF38A,EIF4E,ZCCHC6,SNRPA1,TARDBP,DDX39B,CSTF2T,CSTF3,RPS6,NUDT21,SAP18,SNRNP35,AQR,SRSF7,SRPK1,HNRNPA3,WBP4,RPL37A,RPL37,SREK1IP1,RBMXL1,THOC6,PAPOLG,SKIV2L2,HNRNPU,KIAA1429,ZNF326,HNRNPF,HNRNPC,HNRNPH3,HSPA8,SNRNP40,IWS1,LSM4,RBM8A,LSM6,WTAP,MLH1,LUC7L3,GEMIN2,PRMT7,PPP2CA,RPL10,DDX6,CNOT8,KIN,THOC2,SETX,HNRNPK,SMN1,POLR2F,PRPF4B,THRAP3,EXOSC10,SNRPB2,SYNCRIP,RB…
CHARAFE_BREAST_CANCER_LUMINAL_VS_BASAL_DN	PATHWAYS	Up	0.0023108	0.0203656	0.240017	1.35996	3	435	IGF2BP3,HOXA3,TGFA,COPS8,SLC16A1,KRT15,RBM7,NDFIP2,GTF2B,SEP15,TWSG1,ARHGAP5,HOXA5,PRKD3,CD59,CRYAB,CD58,PARP4,CYLD,IL1A,CMPK1,AGPS,S100A2,LIPG,WBP5,NCK1,AXL,ANXA2,RGS2,FNDC3B,DSC3,ORMDL1,SH3GLB1,EMP3,SNX7,NMI,ZBTB38,TMED5,ADORA2B,CCDC82,MIR100HG,BMP1,TMEM30A,SSFA2,NDEL1,IL1RAP,SGK1,WWTR1,PKN2,FGFBP1,HOXA1,CAV2,CHMP1B,TUBA4A,SMCHD1,ETF1,MDH1,ITGA6,B3GNT5,MET,FKBP1A,PGM2,OSBPL9,UPP1,FDFT1,TNFAIP8,…
GSE24634_NAIVE_CD4_TCELL_VS_DAY3_IL4_CONV_TREG_DN	IMMUNOLOGIC	Up	0.014918	0.0414369	0.263922	1.35971	29	194	SEC23B,PSMD14,IDE,PSMD1,GABPB1,MREG,GMPPB,SRP54,ST7,TNF,CSF2RB,FANCL,LSM4,SEC14L1,TMED5,CDC7,MRPS14,CALU,PREB,RAB8B,CASP7,CD9,WARS,NDUFAF1,UGGT1,ETF1,ITGAE,PDXK,ARL3,RFC5,PFDN2,POLR3K,RMI1,TNPO1,TNIP3,CCT5,DTL,ARHGAP19,CCDC47,HPGDS,GALE,BLM,AGGF1,TMPO,TMEM53,MRPS28,PXMP4,EBI3,CDC45,TMEM165,MCM4,KDELR2,POLD3,ARPC5L,EPRS,RBPJ,ICMT
GSE5589_LPS_VS_LPS_AND_IL10_STIM_IL6_KO_MACROPHAGE_180MIN_DN	IMMUNOLOGIC	Up	0.0135542	0.038822	0.26538	1.35943	26	191	ANXA7,RABGEF1,IGF2BP3,VEZT,SEPT7,LTN1,NIPA2,PCMT1,ALAS1,SNHG6,ARL6IP5,CLDN12,TMED5,EIF2S1,ZNF330,PRKAA1,TMEM14A,TXNIP,CD274,HTR2B,MMACHC,PHOSPHO1,ITGB7,MET,HCFC2,ZSWIM1,STX6,EIF3J,LIN54,OAT,SH3TC1,GALNT1,SRSF3,MYOF,CIITA,CCL25,HDAC2,MRPS36,NUP93,FPGT,PTK2,SLC25A20,RIN2,ACOT11,DCUN1D1
GSE46606_UNSTIM_VS_CD40L_IL2_IL5_DAY3_STIMULATED_BCELL_DN	IMMUNOLOGIC	Up	0.0144855	0.0405129	0.265231	1.35838	28	190	EPHB2,TRAPPC4,RRP7A,IVNS1ABP,MLX,SRSF7,GRPEL1,CSF2RB,HSPA5,UBE2N,IQCG,FNDC3B,ACTR3,GNL3,SFT2D1,CNBP,TAF1A,ADORA2B,GTF2A2,PDSS1,FARSB,GZMB,WARS,MFSD2A,LDHA,SS18L2,WDR4,RPP30,EIF3J,PTGER3,POLR3K,PDK1,NANP,CDC6,CDC123,RAD51,GRPEL2,IDI2,SPIN4,ZNF200,RPS19BP1,MCM6,CHD1L,ZNF664,IMPA1,FAM35A,FLVCR1,SRSF2,TNFSF11,CD55,PES1,RABGGTB,RABIF,MSH2,TAL1,ZC3HAV1L,DPY19L3,SNX25,HNRNPAB,NAA20
GSE20727_CTRL_VS_ROS_INH_AND_DNFB_ALLERGEN_TREATED_DC_DN	IMMUNOLOGIC	Up	0.0159046	0.043902	0.26533	1.35786	31	189	MCFD2,DPM3,PSMD14,ZCCHC6,NDUFB4,ARF4,SEC61G,SUB1,USO1,SRP72,DPM1,ECH1,UBE4A,EIF5B,PGM3,ITCH,TMEM33,SRP68,COPB1,CIB3,SQLE,UFM1,PSMC4,CASC4,STT3B,RNF181,SECISBP2L,ITGA6,UBXN4,GOT1,EIF2AK3,SDR42E1,GALNT1,YIPF5,YME1L1,USP38,MAN1A2,GOLPH3L,WFS1,LOC100288594,PFDN6,ZMPSTE24,KDELR3
GSE17974_CTRL_VS_ACT_IL4_AND_ANTI_IL12_24H_CD4_TCELL_DN	IMMUNOLOGIC	Up	0.0163447	0.0447619	0.265683	1.35689	32	186	CCDC34,MTFMT,CKS1B,CKLF,SRPK1,CBR4,HAUS7,C14orf1,NUP88,ZW10,LSM4,MED31,TXNDC17,FEN1,MFAP1,MTCH2,SFT2D1,POLR2F,ATP6V1A,MTX1,CCDC121,RNGTT,SGCB,TMEM14A,SLC37A4,PSMB2,CENPM,KIAA1919,WSB2,EFNA4,EED,COL6A3,RMI1,ZMYM6,SLC25A20,SLC25A15,MRPL18,CREB3,TK1,NIF3L1,PRIM1,VPS25,ZNF367,WDHD1,MCM5,MRPS28,SCCPDH,ZC3HAV1L,TMEM126B,STOML2,SCFD2,VRK1,TDP1,AMICA1,PDHA1,SUV39H2,ZWILCH,C17orf80,MRPL23,ACOX1,PI4K2B,ARN…
GSE17721_0.5H_VS_4H_PAM3CSK4_BMDC_DN	IMMUNOLOGIC	Up	0.0158809	0.0438615	0.263294	1.35506	31	193	PSMD14,PRPF38A,MGAT2,TANC1,GBGT1,FAR1,SRP54,ZNF207,LACTB2,KIAA1033,TBK1,LTN1,TMEM128,FMNL3,GFPT1,FAM192A,NCK1,C12orf66,MFSD1,AZIN1,GBE1,ATF2,NEUROG3,SSPN,FKBPL,ERGIC2,PIPOX,UPP1,MAP3K2,LRRK2,BRWD1,NEDD1,PLSCR1,CAPZA1,TNNT2,IL1RL2,YME1L1,RNF19A,USP38,TSHZ2,VAPA,RBM25,PLA2G16,SDC4
GSE33162_HDAC3_KO_VS_HDAC3_KO_4H_LPS_STIM_MACROPHAGE_UP	IMMUNOLOGIC	Up	0.0164016	0.0447995	0.264613	1.3542	32	189	GOLGA5,UBR1,C5orf15,SELT,RNF2,VPS11,PSMD14,BIRC6,SEC61G,CLK4,CGGBP1,KIF16B,CCNT2,SNX6,TADA1,DICER1,HNRNPC,MAPK6,WTAP,SH3GLB1,ARL8B,MINOS1,HARS2,S100A6,ELK4,RSRC2,NSUN6,HEATR6,DNAJC8,FKBPL,RNF185,OSBPL11,TM9SF2,CCR2,FBXW7,PRPF39,RNF111,SERP1,FBXL3,IL18R1,ATP6V1E1,APPBP2,ATF1,MCM7,GTF3C4,KBTBD2,BOLA1,PTGER4,PRKRIR,IRX1
GSE1460_CD4_THYMOCYTE_VS_NAIVE_CD4_TCELL_ADULT_BLOOD_UP	IMMUNOLOGIC	Up	0.016983	0.0461209	0.263931	1.35172	33	190	FHL2,TTC33,G3BP2,MAPRE1,BTBD3,RPRD1A,CALML4,UBA5,PPP2R1B,PDIA4,HSPA5,MCTP1,CCRL2,FIG4,QPCT,DYNC1I2,COPB2,LZTFL1,MICAL2,C11orf95,SGK1,RAB8B,HTR2B,PGRMC1,ETF1,LDHA,ITGAE,FNBP1L,RSAD2,VAV1,PLSCR1,CRELD2,BIRC2,COL6A3,CD1E,CAPRIN1,CBX3,TAF1B,SPCS3,PGK1,SMAD1,HDAC2,SSX2IP,CPSF6,SMAP1,IARS2,VAPA,ATXN10,TPM4,ZMPSTE24,HMGB1,GUCY1B3,KLF10,ETNK1,CMTM6,OPN3,HBEGF,SCN3A,SERBP1,MSH2,YWHAQ,MEST,AP1G1,STRAP
GSE17721_LPS_VS_CPG_1H_BMDC_UP	IMMUNOLOGIC	Up	0.0174825	0.0471883	0.263829	1.3512	34	190	SEC23B,SELT,LCLAT1,JKAMP,MLX,VTA1,GMPPB,STX3,TRAM1,CHCHD3,EIF5B,TMEM33,STRC,FIG4,RARS2,BMS1,PITHD1,ACSL5,NFYB,SRRD,MED8,MFSD8,TMX2,ZBTB1,METAP2,CRLF1,TRIP4,MMACHC,PYROXD1,PGM2,CENPQ,SERP1,SOCS6,CCNH,CDC6,NR5A2,GPATCH1,GOLGA7,VAPA,SPIN4,DYNLL1,EVI5,NIF3L1,PROS1,ARCN1,ABCB7,WDR43,IL12RB2,MOSPD2,RPL3,POC5,PTCD3,MCM5,RPLP1,PRKCE,PES1,OPN3
GSE37301_HEMATOPOIETIC_STEM_CELL_VS_COMMON_LYMPHOID_PROGENITOR_DN	IMMUNOLOGIC	Up	0.0179194	0.0480744	0.261932	1.35075	35	195	STK38L,C5orf15,EXOC2,SUCLG2,SNRPA1,CLK4,MTMR6,TMF1,C11orf58,NGRN,CXCL10,RBBP8,MAPK6,CUTC,GLOD4,MMP10,SPTLC1,GRID2,ARMC1,PJA2,SQLE,DR1,SLC22A8,POLR2D,PRKACB,RPH3A,XRCC5,DBF4,TREM2,CNIH4,RAD1,DNTTIP2,SLC25A5,HDAC2,SNCG,UQCR11,RIN2,LIF,C6orf25,CAPZA2,NCBP1,ATP5F1,PDCD1LG2,PRG2,HIVEP1,STXBP3,CHN2,LCN1,FAM131B,SH3YL1,INPP5A,VASH2,POLD3,SLC47A1,FDX1,YBX2,NUP205,C1S,GCG,NRIP1,RHEB,HMHB1
GSE20715_WT_VS_TLR4_KO_LUNG_UP	IMMUNOLOGIC	Up	0.0163772	0.0447995	0.262367	1.35029	32	193	SPCS2,EIF4E,SCFD1,ARMCX3,TARDBP,TMEM168,MTMR6,ARL1,TWSG1,UBA3,ALG14,SEPT2,CRYAB,FANCL,SLC35B1,SLC6A14,HSPA5,NCF1,FIG4,NOX4,UBE2D3,FAM188A,ATP11C,CD9,VMP1,SERPINB1,TCF21,GOT1,IDH3A,NTRK2,WNT2,SLC10A3,GSPT1,DNAJA2,ATP5B,LGALSL,PCOLCE2,APLN,DYNLRB1,AP3S1,ITM2B,GIMAP4,DCUN1D1,SYPL1,COL4A3,MEF2A,ASPN,CLIC4,JAK1,FABP1,RABIF,IL2RG,ANXA1,LRRC2
GSE21380_NON_TFH_VS_GERMINAL_CENTER_TFH_CD4_TCELL_DN	IMMUNOLOGIC	Up	0.0179015	0.0480531	0.26159	1.3477	35	194	SELT,USP15,SLC33A1,C4orf46,ZBTB6,IVNS1ABP,SUCLA2,THOC6,SLC10A7,KIAA1429,B4GALT4,ZNF706,EIF5B,U2SURP,MORF4L1,TASP1,CNOT8,C1GALT1C1,DEPDC7,SEC23IP,AZIN1,TMEM135,RIF1,VCPIP1,TXNDC16,SMC3,CYP2R1,ATF2,SMCHD1,NUP160,VWA5A,RPF1,CAPN7,PPA2,PELI1,SRSF3,SEPT10,SFR1,TAF1B,GCNT1,RP2,ZFAND6,MED21,MARS2,CAPZA2,HERPUD1,STXBP6,ORC6,FAM208B,GEN1,NLRP10,HIF1A
ATGTTAA,MIR-302C	MOTIF	Up	0.0164524	0.046501	0.254428	1.34578	31	233	SPCS2,USP15,SBF2,CGGBP1,VEZT,ATP10A,MAPRE1,BTBD3,CCNT2,MTMR6,ACBD3,C18orf25,H3F3B,NUP153,TPD52,PHF20L1,HDHD2,RAB14,SPTY2D1,USP1,UBE2V2,RNF6,LUC7L3,TMEM33,GABPA,PANK3,DNAJB6,ACACA,NFYB,AZIN1,HOXB3,ATP6V1A,DDX3X,VCPIP1,FAM188A,AMMECR1,SF3B1,OSM,B3GNT5,POU3F2,RAP1B,ZFPM2,GABRB3,EIF3J,NEUROG2,PPA2,CAND1,FBXL3,SLC30A8,SNAP91,PPP3R1,SSX2IP,BTAF1,DLX1,ADD3,MYT1,CPEB2,UBA2,PTPN3,ZIC3,NPY2R
GO_CARBOHYDRATE_DERIVATIVE_BIOSYNTHETIC_PROCESS	GO_BP	Up	0.00122775	0.0184987	0.230917	1.34241	1	576	MCFD2,DPM3,ALG2,GALNT11,CHPF,STT3A,DHDDS,MGAT2,GGTA1P,PDCL,ARF4,ATP5E,FUT8,CTPS2,COG3,GBGT1,FOXL1,CHST13,UBE2J1,MAT2B,ST6GALNAC5,DAD1,LMAN1,FUT10,DPM1,NUS1,ST3GAL4,TAAR1,GMPPB,ALG14,ALG5,AK3,HAS1,PANK1,GALNTL6,UGP2,PARP2,PARP4,B4GALT4,PGM3,MUC2,GFPT1,UPP2,CMPK1,B3GALT2,ST3GAL3,NDST3,OGT,PANK3,PIGC,B3GALTL,ADCY8,B3GALT1,B3GNT7,ACACA,GMDS,AQP1,C1GALT1C1,OSTC,TET2,GPC3,PIGN,RPN2,MAT1A,STT3B,MGAT4C,M…
FLECHNER_BIOPSY_KIDNEY_TRANSPLANT_REJECTED_VS_OK_DN	PATHWAYS	Up	0.00361446	0.0282512	0.231247	1.33909	5	533	ANXA7,FNDC3A,PEX19,PEX7,DDX19B,RNF14,YWHAE,DNAJB9,ZNF148,CYCS,SEC23A,RAB1A,BTBD3,HSPA13,MORF4L2,C11orf58,CBR4,UFL1,SULT1C2,LARP4,SDHB,ECH1,CRYAB,NDUFS1,PMPCB,ESRRG,G6PC,SCP2,HSPA8,APOM,RNF6,GLOD4,DDC,SH3BGR,SLC25A46,DYNLT3,TRIM2,TMED5,AQP1,ANK2,SLC1A1,SCAMP1,PJA2,COX11,ATP6V1A,PNP,GBE1,DMXL1,DDX3X,GPC3,CRYM,WWTR1,G3BP1,SLC22A2,PDZRN3,ATF2,CD9,SLC37A4,NDUFAF1,HADHB,PGRMC1,CSNK2A1,MDH1,MUT,ITGA6,HM…
BERENJENO_TRANSFORMED_BY_RHOA_UP	PATHWAYS	Up	0.00475624	0.0350512	0.228891	1.32256	7	522	LBR,UCHL5,SNRPA1,RGS16,NUP54,TARDBP,CYCS,IVNS1ABP,LIN9,CKS1B,KIF22,FEZ2,ADAM12,RBMXL1,PSMA7,STIP1,SNRNP40,BUB3,USP1,CASP8AP2,LSM4,MAPK6,MTMR10,ECT2,FEN1,ACOT9,PROCR,DHRS7B,ACSL5,CACYBP,AQP1,CDC7,EIF2S1,ADORA2B,PLEKHA1,HSPA14,PSMD13,GBE1,FAM162A,TOPBP1,SLK,TMEM97,CENPV,DDX18,HIGD1A,GPD2,TCERG1,NET1,ETF1,LDHA,ITGA6,RRN3,ZFPM2,C4orf27,ZFAND2A,RPP30,RFC5,PLSCR1,EIF3J,PIGA,POLE2,HAUS6,ELL2,SLC2A1,POLR…
NUYTTEN_EZH2_TARGETS_UP	PATHWAYS	Up	0.0014556	0.0144775	0.217571	1.31846	1	998	C5orf15,SELT,PAPD4,USP15,EPHB2,HIAT1,RNF2,ABHD13,MAEA,FBXO36,KMO,DNAJB9,MGAT2,PPP1CB,MIA3,ARL2BP,LIMA1,TFG,BAG4,CMC1,ARMCX3,BACH1,SUB1,VEZT,CCDC167,FUT8,HSP90B1,FLRT3,WDFY1,CISD2,GNA13,GPR180,KDM4C,MAT2B,STK39,SAP18,GTF2B,ARMC8,SAR1A,FYTTD1,SEPW1,MREG,RPS6KC1,ZHX1,IL15RA,CXCL10,STX3,VAMP4,CD59,OSTCP1,CD58,PHF20L1,ERAP1,KIAA1033,TBK1,GNAZ,PAQR7,AZI2,SCP2,CYLD,CDC42,ATP6V1G1,SECISBP2,MAPK6,TNIK,NCK…
PUJANA_BRCA2_PCC_NETWORK	PATHWAYS	Up	0.00686106	0.0447647	0.233458	1.316	11	413	RBBP4,ANP32E,RNF4,LBR,NR2C1,SNRPA1,DDX39B,MAPRE1,KIF22,NUDT21,TMF1,SRPK1,PRR3,LCK,INSIG1,CASP2,CDC23,BUB3,HMGXB4,TCP1,USP1,CYB5B,RBBP8,LSM4,ELOVL5,AGPS,ALDH1A2,NCK1,MLH1,FEN1,KATNA1,TBCA,OGT,IL23A,HMGCS1,NAE1,KIN,SLC25A46,SRP9,CDC7,WRN,ACAT2,NFYB,ZNF330,PRPF4B,STAU2,COX11,TOPBP1,RIF1,SMC3,PNN,TCERG1,CSNK2A1,FRG1,VAV1,XRCC5,FDFT1,MPHOSPH6,DBF4,RPP30,RFC5,POLE2,FANCA,BARD1,TRAPPC6A,SRSF3,STAG2,RAD1…
CTTTGTA,MIR-524	MOTIF	Up	0.00640279	0.0233716	0.231716	1.31257	10	423	GSPT2,HIAT1,GOLT1B,EIF4E,SBF2,MGAT2,PPP1CB,PDCL,TANC1,ZBTB6,GPR180,NECAP1,RAB11A,SEP15,ARMC8,GNAI3,RAB21,API5,SEC24B,TPM3,EDN3,PAPOLG,MTPN,PHF20L1,HNRNPU,PPP2R1B,KIAA1429,LTN1,SPTY2D1,HNRNPF,IQGAP1,CDC42,IWS1,IL1A,ICK,ECT2,CETN2,UBE2N,DDX6,NUPL1,WDR44,FAM76A,HNRNPK,SNIP1,BZW1,CNR1,ZEB2,CALU,NDEL1,BTBD10,UBE2D3,RAI14,CPLX2,PDZRN3,LYPD3,HADHB,P4HA2,TRIM23,ZNF655,FNBP1L,ADAMTSL3,RAP1B,FKBP1A,BTBD7,S…
MARSON_BOUND_BY_E2F4_UNSTIMULATED	PATHWAYS	Up	0.00262985	0.0222159	0.222349	1.31091	3	698	ANP32E,PALB2,PEX19,GOLT1B,PRPF38A,KMO,HIST1H3C,CCDC34,C5orf22,MCPH1,MIS12,HSP90B1,ATP10A,ZNF438,CSTF3,HSPA13,CKS1B,KIF22,HAUS8,MZT1,ARMC8,RTTN,NOTCH1,MB21D1,C14orf1,NUP153,CXCL10,FANCL,ZW10,HSPA8,RLBP1,TCP1,TUBB,USP1,IQGAP1,APOM,NUCKS1,CASP8AP2,IWS1,MED18,C5orf51,ECT2,UFSP2,FEN1,IL23A,MFAP1,ING2,SLC9A1,DHRS7B,HIST1H3G,CDC7,HSPA14,MIR100HG,CALU,CENPI,BTBD10,TOPBP1,PPP1R7,SASS6,ETAA1,TRIP4,SMC3,NUP…
CHICAS_RB1_TARGETS_SENESCENT	PATHWAYS	Up	0.00555213	0.0391278	0.224155	1.29994	8	546	RBBP4,ARL6IP6,MIB1,LRFN5,FUT8,IVNS1ABP,CISD2,CSTF3,NUDT21,CKLF,ACBD3,PRKD3,OXR1,RPL37A,CXCL10,MBD4,SEPT7,CSF3,SLC20A1,FANCL,SLFN11,UBR7,EIF5B,USP1,CDC42,NUCKS1,RBBP8,CASP8AP2,IL1A,DDX24,WTAP,DIO2,MLH1,CCBL2,FEN1,DONSON,QPCT,ING2,SNX7,DERA,ZBTB38,MMP10,CACYBP,CDC7,DDX60,THRAP3,OSBPL8,ZDHHC6,RIF1,WWTR1,SMC3,TMEM97,CENPV,TAGLN3,GPD2,NET1,TXNIP,IFNGR2,AKAP12,CD274,VWA5A,KLHL7,SF3B1,SKA2,PPBP,POU2F2,T…
GO_MEMBRANE_ORGANIZATION	GO_BP	Up	0.00139373	0.0202619	0.217246	1.29966	1	853	ANXA7,MCFD2,RABGEF1,TMED9,PEX19,TRAPPC4,VPS11,TGFA,YWHAE,SCFD1,EPS15,TFG,BET1,NUP54,BAG4,TARDBP,RAP2A,SEC23A,RAB1A,USO1,ATP10A,ARFRP1,SRP72,LPCAT2,RPS6,RAB11A,GRIK2,PDCD6IP,GNAI3,LMAN1,VAMP7,NAPG,VTA1,RPL37A,RPL37,RANBP2,SSR3,SEC24B,SRP54,NUP153,ATG3,STX3,TRAM1,SSR1,KLHL12,STX12,TNF,VAMP4,CD59,MITD1,RAB14,CHCHD3,NUP88,SCP2,RAB3GAP2,UVRAG,PPP6R3,TNIK,SSR2,PRKG2,VPS33B,NRXN1,REEP3,ANXA2,NCF1,PPP2CA…
MARTINEZ_RB1_AND_TP53_TARGETS_UP	PATHWAYS	Up	0.00567108	0.0394878	0.222807	1.29516	8	581	RBBP4,TMED9,C5orf15,FHL2,CTR9,RNF14,BAG4,GLO1,CAB39L,GNA13,BRE,CTBS,SEP15,SAR1A,IDE,LMAN1,SRPK1,TWSG1,ACBD3,PRKD3,TREX2,SEPT8,SREK1IP1,AK3,SCOC,HBS1L,TBK1,KIAA1429,SLC6A4,TMEM234,ALAS1,C5orf51,CAPZB,HIF3A,QPCT,DSC3,FBLN1,ARL8B,AQP1,BMP1,ZNF330,MORC3,BZW1,RAB2B,MTX1,FAM162A,DDX3X,UBE2D3,ATF3,FGFBP1,CHRND,CAV2,CNOT4,SLC22A2,ESYT3,CENPV,GZMB,TUBA4A,MYO5B,ATF2,HCAR2,TXNIP,OPA1,WARS,EGLN3,ERI2,CMA1,AP…
TGCTTTG,MIR-330	MOTIF	Up	0.0120219	0.0372083	0.234977	1.29301	21	325	RBM12,IGF2BP3,KLHL9,C5orf15,EIF4E,TDG,TARDBP,BACH1,RAP2A,CALML4,FYTTD1,PRR3,ACBD3,MLLT10,API5,IQCH,MIER3,TPM3,SCOC,MTPN,HNRNPU,LTN1,DICER1,PCMT1,CMPK1,XIAP,ITCH,PRUNE2,OGT,NUPL1,GRIA3,CNBP,FAM91A1,CSNK1A1,ARMC1,MTDH,CSNK1A1L,METAP2,ESYT3,TMEM196,PDZRN3,PCDHA5,RLF,APC,ETF1,PCDHA7,TRA2B,PALM2,BRWD1,PCDH11Y,YOD1,AMPH,PIGA,CAPZA1,ATP2B1,RNF111,SORCS1,COL6A3,SKIL,ESR1,NPTXR,GNAO1,ABHD2,CTDSPL2,AGTR2,T…
MARTINEZ_TP53_TARGETS_UP	PATHWAYS	Up	0.00565682	0.0394878	0.221554	1.28781	8	580	RBBP4,TMED9,C5orf15,GALNT11,CTR9,RNF14,MGAT2,PJA1,BAG4,GLO1,CAB39L,GNA13,BRE,CTBS,SEP15,SAR1A,IDE,LMAN1,SRPK1,TWSG1,ACBD3,PRKD3,TREX2,SEPT8,SREK1IP1,AK3,SCOC,HBS1L,TBK1,TNNI1,SLC6A4,TMEM234,ALAS1,C5orf51,CAPZB,HIF3A,QPCT,DSC3,FBLN1,AQP1,BMP1,ZNF330,MORC3,BZW1,RAB2B,MTX1,FAM162A,DDX3X,UBE2D3,ATF3,CHRND,CAV2,CNOT4,SLC22A2,ESYT3,CENPV,GZMB,MYO5B,ATF2,HCAR2,TXNIP,OPA1,WARS,ERI2,CMA1,AP2B1,SCD,LIPA,SE…
CREIGHTON_ENDOCRINE_THERAPY_RESISTANCE_3	PATHWAYS	Up	0.00579524	0.0401824	0.218768	1.28527	8	667	NRBF2,LBR,MEIS1,GOLT1B,SBF2,NR2C1,MIA3,RAB1A,XPNPEP1,WDFY1,ERLIN1,UBE2J1,NECAP1,ARFGAP3,CALML4,STK39,RTTN,SAR1A,TMF1,ACBD3,ARHGAP5,FRMD4B,ZHX1,EAF2,AK3,SCOC,TRAM1,RIMKLA,NFU1,PHF20L1,UGP2,HMGCR,INSIG1,MAPK10,HSBP1,CEACAM3,B4GALT4,GFPT1,ALAS1,CMPK1,SMAD2,CAST,ORMDL1,CLDN12,GLT8D1,SNCAIP,SNX7,B3GNT7,ACACA,GMDS,DTWD1,GNL3,TMED5,ATG16L1,TMTC1,MFSD1,KLHL2,ATG4A,S100A6,MED8,SQLE,ERLEC1,CTNNAL1,CHUK,ARF…
GO_SINGLE_ORGANISM_BIOSYNTHETIC_PROCESS	GO_BP	Up	0.00084674	0.0145395	0.204968	1.25915	0	1292	DPM3,MTRR,ALG2,PDSS2,LBR,GGT3P,PEX7,CHPF,KMO,LCLAT1,DHDDS,MGAT2,GGTA1P,PDCL,PDHB,ATP5E,FUT8,CTPS2,GBGT1,LPCAT2,CHST13,CYP19A1,MAT2B,ST6GALNAC5,GGPS1,FRS2,MTMR6,FAR1,MED1,DGUOK,MB21D1,ACBD3,SUCLA2,FABP5,CBR4,DPM1,NUS1,APIP,ST3GAL4,C14orf1,OXSM,TAAR1,ALG14,ALG5,AK3,ACOT8,HAS1,PANK1,PIK3R4,UGP2,HMGCR,ENOPH1,INSIG1,MTRF1L,G6PC,SCP2,NSDHL,B4GALT4,AGMO,ALAS1,UPP2,CMPK1,ELOVL5,AGPS,SYCP1,CRY1,CERS3,GGT1…
BENPORATH_MYC_MAX_TARGETS	PATHWAYS	Up	0.00594452	0.0408329	0.210815	1.25173	8	753	GOLGA5,RABGEF1,JRKL,RNF4,SEC61B,PSMD14,MAEA,TTC33,BIRC6,MGAT2,PPP1CB,USPL1,RGS16,NUP54,NDUFB4,DPF1,ATP5E,RAB1A,USO1,HSP90B1,MAPRE1,IVNS1ABP,ARFRP1,TIMM17A,CSTF3,ERLIN1,RPS6,MLX,MAT2B,RAB11A,SAP18,ARL1,AP4S1,MANF,TMF1,SRSF7,PRR3,FABP5,PSMD10,RPL37,DPM1,PSMD7,SRP54,ANAPC10,NUP153,MBD4,CSF2RB,PPP2R1B,STYXL1,NDUFS1,NUP88,PMPCB,USP1,RBBP8,PCMT1,RAB3GAP2,AGPS,RPS6KB1,ARL6IP5,ZNF7,GEMIN2,PPP2CA,GABPA,AL…
PUJANA_ATM_PCC_NETWORK	PATHWAYS	Up	0.00752508	0.0472639	0.189548	1.17327	8	1403	GIP,PPP1R2,TGDS,RBBP4,HNRNPH2,ANP32E,LBR,CTR9,SCFD1,NR2C1,SNRPA1,BET1,TDG,RRP7A,DDX39B,ARFIP1,XPNPEP1,ZBTB6,SRP72,GNA13,PPIL6,CCNT2,FMNL1,UBE2J1,RPS6,ELF1,GTF2B,SEP15,MED1,DGUOK,PIBF1,TAF2,HNRNPA3,FABP5,RPL37,DPM1,HAUS7,UBA3,SREK1IP1,ANAPC10,ZNF24,CDKL1,NUP153,MFAP3,MBD4,CSF3,SLC7A6,TNF,CSF2RB,PPP2R1B,PCGF1,FANCL,PARP2,HNRNPF,CASP2,HNRNPC,HSPA8,RASSF2,BUB3,EIF5B,USP1,RBBP8,EIF1AY,RAB3GAP2,UVRAG,E…
GO_REGULATION_OF_IMMUNE_SYSTEM_PROCESS	GO_BP	Down	0.00387998	0.0404112	-0.211165	-1.23096	14	1334	SPN,IL6,CSF1R,HIST1H4H,NFATC1,ADAR,RFTN1,RHBDD3,DDX58,HIST1H3A,SLC7A2,PHB2,DEFB103A,GRB2,UBE2D2,DNAJA3,IL6ST,RAET1E,SUSD4,COL1A2,TNFSF4,C6,PSMD2,APOA2,ZEB1,JAK3,ALOX15,EIF2AK2,HIST1H4B,HLA-DQA2,DEFB103B,HIST1H4K,TIGIT,WIPF2,CXCL2,NOS2,TBC1D10C,TESC,IHH,THBS1,BLK,UBASH3A,LIMK1,CLEC2D,FYN,PLA2G7,CXCL3,IFNA2,PTPN6,C5,PF4V1,IFNA21,PSMF1,MYLK,RORA,INHA,KCNQ1,CXCR3,MRPS10,TRIM38,BLOC1S3,CD300E,FOXC1,CC…
TGACCTY_V$ERR1_Q2	MOTIF	Down	0.00979325	0.0324152	-0.216116	-1.23787	35	993	C15orf52,MEF2D,OSGIN1,FSTL1,DCHS1,PARD6A,SART3,CKB,TMEM71,PITX2,ID3,SLC2A4,NCOA6,MLST8,ADAM15,ZNF775,EPS8L2,BCKDHA,SOX4,CLC,CCDC151,NXPH4,DGCR8,MBD5,FGFR3,OPHN1,C12orf50,MRPL34,TLX2,KIF1C,RS1,GRIK3,ANGPT1,NCDN,GABARAPL1,USP31,CEND1,SYT17,SERPINC1,TBX5,ME3,RUNX1T1,ARHGAP24,ESRRA,CAMK2G,IRF2BPL,NFE2L1,VEZF1,NR2C2,RFX5,PHACTR3,SLC9A3R1,IMMT,SPEM1,STRADB,AQP7,PKN1,APOPT1,ST8SIA1,STAT5A,NFIX,PIM3,SLC9…
GO_RESPONSE_TO_EXTERNAL_STIMULUS	GO_BP	Down	0.00173784	0.0234086	-0.209714	-1.23896	6	1745	CYP1A1,RNF152,IFNA2,HIST1H2BF,SEMA5B,C5,COMT,PF4V1,IFNA21,MC4R,DAPL1,SNX3,NENF,MYLK,DEFB110,DEFB109P1,L1CAM,P2RY1,INHA,KCNQ1,CXCR3,MRPS10,PER1,BLOC1S3,CCL7,TNFRSF10C,HMGB2,CYP27B1,GNA11,CCL22,HLA-E,FAS,CHRNA10,NFKBIB,MTOR,CACNA1A,GNAI2,ICAM1,PAWR,HIST1H3E,CCKAR,CD93,NR2F6,RPE65,IFIH1,ITGB2,PRKCQ,CLIC5,OGG1,APOA1,POLR3H,LSM14A,MPO,PSPH,ABCA4,JUN,TNFRSF10B,IKBKE,RAB13,APOBEC3C,AKT2,HNRNPM,CXCL13,GA…
GO_IMMUNE_SYSTEM_PROCESS	GO_BP	Down	0.000734934	0.0128512	-0.210413	-1.24671	2	1885	CXCR3,FZD9,MMP9,TRIM38,IL2RB,KAT8,CD300E,CCL7,TNFRSF10C,HLA-F,CASP10,HMGB2,CYP27B1,CCL22,FCGRT,HLA-E,FAS,HIPK2,SLA2,PRELID1,MTOR,RNF8,ICAM1,THPO,CD93,PRKX,IFIH1,SLAMF6,ITGB2,C4BPA,PRKCQ,TAB3,ILF2,POLR3H,LSM14A,ST6GAL1,MPO,CENPE,RAB35,JUN,TNFRSF10B,IKBKE,IL19,APOBEC3C,SIPA1L3,RBM15,CXCL13,ARPC1B,ENDOU,EIF2AK4,PIK3CD,IFIT2,AP2S1,AGER,MAD1L1,C2,FCGR2C,IL20RB,IP6K2,IFNE,IGSF6,BCL3,TGFBR3,IFNB1,HMOX1,…
GO_REPRODUCTION	GO_BP	Down	0.00316957	0.0347196	-0.215682	-1.25064	11	1229	FOXA1,SPATA9,TOX2,ADIG,INHA,ATRX,MMP9,SOX17,SOX30,MMP23B,FOXC1,KDM2B,HMGB2,CYP27B1,CAD,HUS1B,FAS,TUBG1,PRM3,XRCC2,MTOR,RNF8,ICAM1,ADAMTS2,NR5A1,CLIC5,BRD2,CUL7,RAB13,RBM15,RNF114,ADAM18,SPATA2,TRPC3,ENDOU,ITGB8,UCN,MMP2,RARG,OPRL1,ALKBH5,PGAM2,TAF4,NCAPD2,STRBP,UBE2A,NPPA,DCN,AGT,IZUMO1,ADAMTS1,DNAH9,KDM5A,ACE,LCN6,SPEF2,CEBPA,UBR2,SMAD4,ST14,PITX2,CYP26B1,PTCHD3,PLCD1,TOP3A,NCOA6,TOB2,ADAM15,ERE…
KRIGE_RESPONSE_TO_TOSEDOSTAT_24HR_DN	PATHWAYS	Down	0.00440165	0.0329197	-0.220403	-1.26396	15	952	SACS,SRSF11,INF2,RCC1,CCDC113,C4orf48,LAPTM4B,GRWD1,SPRY1,POLR3H,PARVB,MPO,FOXRED2,ATOX1,DNAJC11,AKT2,SPTLC2,PLEKHH1,HOMER1,STRBP,MIF,GRAMD4,APOA1BP,UNC93B1,ABCD3,TUBB3,ATAD3A,TM7SF3,TJP2,CEBPA,CDC42EP4,SCARB1,METTL16,FZR1,CLN6,HSPA4L,ADAM15,PVT1,SOX4,DCBLD2,MYC,MT1X,TCOF1,VARS,TRMT5,NOC2L,MPZL1,FUS,GALNT2,GEMIN4,SLC36A4,PRR5,C20orf27,MFNG,SLC39A14,ALDH5A1,MT1F,ITM2A,FAM85A,NANOS1,DDX54,PHACTR3,T…
GO_CELLULAR_CATABOLIC_PROCESS	GO_BP	Down	0.00183775	0.0239978	-0.218107	-1.26715	6	1265	CYP1A1,RPL18A,ACOX3,GTSE1,COMT,FBXO32,PSMF1,NEDD4L,LIPE,ENTPD4,UBQLN2,DUT,USP40,TRIM9,TRIM38,AOX1,FBXO2,DENND3,HMGB2,NT5M,CYP27B1,UBQLN1,RPLP2,RNF8,PCYOX1L,SCPEP1,ENPP6,FBXO11,SYVN1,IDS,OGG1,APOA1,MPO,GSTZ1,ALDH3A2,RNF40,FOXRED2,KCTD10,CUL7,APOBEC3C,HECTD3,LONP1,GCDH,SKIV2L,CYP1B1,EDC3,NT5E,CNOT7,PRPF19,UBE2A,HMOX1,CYP4F11,DCN,RNASEH2C,DDAH2,RPS24,APOC3,PARK2,MGAM,SMG7,FTCD,ABCD3,GPI,USP35,NPEPPS…
GO_RESPONSE_TO_OXYGEN_CONTAINING_COMPOUND	GO_BP	Down	0.00103386	0.0164211	-0.217714	-1.26989	3	1344	EFTUD2,MTR,TXNRD2,DSG1,MLXIPL,COL1A2,IRF5,TNFSF4,OLR1,APOA2,ZEB1,JAK3,ATP6V1E2,GSK3B,EIF2AK2,JUND,ADNP2,GOT2,MAS1,DPYSL2,GPX3,CXCL2,NOS2,IRS4,TESC,IHH,NTRK3,THBS1,PTPN5,FYN,IRF8,WNT9A,HCRTR1,CXCL3,CYP1A1,COMT,PF4V1,FBXO32,MC4R,RUVBL2,FOXA1,RORA,CHRM1,KCNQ1,PER1,CCL7,ADCY4,TNFRSF10C,HMGB2,CYP27B1,GNA11,CAD,FAS,HTR5A,NFKBIB,MTOR,GNAI2,ICAM1,PAWR,CARM1,CCKAR,RPE65,PRKCQ,RYR3,OGG1,MMP15,GNG3,ST6GAL1,…
BENPORATH_NANOG_TARGETS	PATHWAYS	Down	0.00438957	0.0329197	-0.221641	-1.27111	15	943	TRIM22,WDTC1,CSNK1E,ZCCHC3,SART3,UFD1L,ID2,EEF2,CDC42EP4,PITX2,ANO8,NT5C2,SRSF4,SGMS1,COL7A1,TLCD1,KDM2A,TMEM160,BCKDHA,KLHL4,FAM63B,TERF1,MRE11A,UBQLN4,SPIRE2,METTL7A,ANGPT1,FUS,VAPB,KAT6A,SLC36A4,ST3GAL2,FOXO3,PODXL,HCFC1R1,NKTR,MKRN1,RUNX1T1,BCL9L,USP10,PPP2R1A,TIAL1,UBE2S,GATA6,ZNF521,KATNB1,COTL1,C20orf194,TMEM59,DIDO1,STXBP2,DCTN5,EIF3F,RBM39,NANOG,APOPT1,DCAF11,ZNF551,FGFR2,CLN3,GXYLT1,BAM…
GO_RESPONSE_TO_ENDOGENOUS_STIMULUS	GO_BP	Down	0.000512689	0.0115643	-0.218749	-1.27905	1	1417	KCNQ1,PER1,CBLB,ZNF8,SOX30,ADCY4,HMGB2,CYP27B1,CAD,FAS,HTR5A,HIPK2,MTOR,RAP1GAP,ABCA2,ICAM1,PAWR,CARM1,CCKAR,NR2F6,RPE65,ITGB2,HNF4G,NR5A1,PRKCQ,RYR3,CHRNA7,OGG1,APOA1,FURIN,MMP15,GNG3,FGFR1,PSPH,RNF40,RAB35,JUN,RAB13,AGTRAP,AKT2,LONP1,NR3C2,HNRNPM,CXCL13,TRPC3,UCN,MMP2,AGER,SOST,ITPR2,RARG,PRKAR1B,OPRL1,TIAM1,HOMER1,NPPA,RRAGD,GALP,TGFBR3,IFNB1,HMOX1,WFIKKN2,CHRNA4,AGT,APOC3,ACVRL1,AKR1C4,ADAMTS…
GO_PROTEOLYSIS	GO_BP	Down	0.00133547	0.0196556	-0.222307	-1.28232	4	1123	MYH9,FBXO32,PSMF1,NEDD4L,PCSK7,TYSND1,UBQLN2,USP40,F9,PRSS2,TRIM9,MMP9,TRIM38,MMP23B,FBXO2,CASP10,UBQLN1,DPP10,FAS,THOP1,RNF8,PAWR,PCYOX1L,SCPEP1,ADAMTS2,CPD,FBXO11,SYVN1,PRKCQ,ADAM7,FURIN,MMP15,NAALADL1,RNF40,FOXRED2,KCTD10,CUL7,TNFRSF10B,HECTD3,LONP1,ADAM18,ENDOU,DPP9,MMP2,C2,PRPF19,UBE2A,TRRAP,LONRF2,AGT,ADAMTS1,PARK2,CYFIP2,USP35,NPEPPS,FGL2,ACE,UBE2H,FASLG,UFD1L,UBR2,F10,ST14,FCN3,ACAN,FBXO1…
YTATTTTNR_V$MEF2_02	MOTIF	Down	0.0121037	0.0372266	-0.22995	-1.2849	41	672	JUN,NR3C2,PPM1E,SLC12A8,MLLT6,PGAM2,LRCH2,IP6K2,ZNFX1,CASK,SH2D1A,PPP1R3A,ZDHHC22,CD34,ID2,TMEM71,SLC39A13,CTAGE5,SLC2A4,CITED4,MYL2,SOX4,C2CD2L,FAM63B,SPTB,TPBG,VANGL1,CDH19,GPLD1,EDN1,KLF15,ELMO3,C10orf10,KYNU,ARAP2,ADAMTS12,NEURL2,ZNF362,TNFSF10,STRADB,PTPN21,AQP7,IPO13,CUL3,TIMP2,NFIX,POFUT1,SMARCA2,SIK3,NAB2,TMEM127,FOSB,SIAH3,CAPN3,RAG2,SEMA4D,TGFB3,MAX,OFCC1,SGCD,RNF207,LAMB2,TLE4,OBSCN,ES…
CTTTGA_V$LEF1_Q2	MOTIF	Down	0.00239808	0.0116193	-0.223523	-1.29382	8	1169	SLC27A4,GPC5,AMMECR1L,TACSTD2,WNT9A,TP53BP1,PCDH8,SPSB2,SLC17A2,FBXO32,PSMF1,NEDD4L,NPSR1,FOXA1,RORA,KCNIP4,PRRT3,AKD1,PPFIA3,INHA,TRIM9,CSRNP3,PER1,ZNF8,RPRD1B,PRELID1,ELAVL4,TDRD10,SLC13A5,LRRTM3,CLSTN2,IGDCC3,TAB3,OGG1,MYOT,LAPTM4B,GNG3,SYTL1,IL19,AKT2,COX1,MLLT6,LRCH2,SYNE2,GNB1L,UBE2A,GADD45A,YPEL3,NPPA,RRAGD,WFIKKN2,CASK,DCN,SH2D1A,RNF39,PDZD11,DDX17,C9,NR4A3,SMG7,KIF7,AIF1L,DCHS1,TMEM164,T…
TTGTTT_V$FOXO4_01	MOTIF	Down	0.000491159	0.00407963	-0.218196	-1.29495	1	1975	PPP1CA,GRB7,TBX6,DUSP8,KDM5A,KRT14,OLA1,FSTL1,UBE2H,ZDHHC22,TJP2,SDK2,RXRG,RAB6C,CKB,ID2,TMEM71,CCDC50,FGD4,PITX2,NT5C2,ID3,GSS,GPR141,FGL1,ISL1,NCOA6,SAMM50,TFAP4,PLXNA2,KDM2A,KREMEN1,GUCA1C,TRIML1,CLC,SPATA4,VSTM2A,FGA,MBD5,TGFB2,PAK6,TRIM63,CCDC117,CDH19,KLHDC2,GRIK3,ANGPT1,NCDN,GABARAP,KLHL13,MPZL1,ACIN1,GABARAPL1,GPLD1,FUS,IBSP,ACVR1B,SPATA1,SELPLG,LDB1,IP6K1,ST3GAL2,TUG1,SERPINC1,RNF216,NFA…
GO_CATABOLIC_PROCESS	GO_BP	Down	0.00050025	0.0114189	-0.219913	-1.29735	1	1697	MTMR2,CYP1A1,RPL18A,ACOX3,GTSE1,C5,COMT,FBXO32,PSMF1,PRKG1,NEDD4L,MYLK,LIPE,ENTPD4,UBQLN2,SYNJ1,DUT,USP40,PRSS2,TRIM9,MRPS10,MMP9,TRIM38,AOX1,FBXO2,DENND3,HMGB2,NT5M,GPC2,CYP27B1,UBQLN1,HK1,RPLP2,MTOR,RNF8,PCYOX1L,CD93,SCPEP1,ADAMTS2,ENPP6,FBXO11,SYVN1,IDS,OGG1,APOA1,FURIN,COL19A1,MMP15,MPO,GSTZ1,ALDH3A2,RNF40,DDHD1,FOXRED2,KCTD10,CUL7,COL4A4,MAP3K12,APOBEC3C,HECTD3,LONP1,GCDH,MARK2,GABRA5,MAP1LC…
GO_CELLULAR_RESPONSE_TO_ORGANIC_SUBSTANCE	GO_BP	Down	0.000496401	0.0113993	-0.219741	-1.29893	1	1789	TRIM38,IL2RB,ZNF8,FOXC1,CCL7,ADCY4,TNFRSF10C,HLA-F,HMGB2,CCL22,HLA-E,CAD,FAS,HIPK2,NFKBIB,RAP1GAP,ICAM1,PAWR,LRRTM3,THPO,CARM1,CCKAR,NR2F6,RPE65,ITGB2,HNF4G,SYVN1,NR5A1,RYR3,SATB2,APOA1,FURIN,GNG3,FGFR1,CUX2,RAB35,CUL7,JUN,TNFRSF10B,RAB13,AGTRAP,AKT2,NR3C2,HNRNPM,CXCL13,CYP1B1,IFIT2,MMP2,AGER,SOST,EDAR,ITPR2,RARG,PRKAR1B,IL20RB,IP6K2,IFNE,RRAGD,TGFBR3,IFNB1,TRAF3,WFIKKN2,DCN,CAMK2D,AGT,APOC3,ACVR…
SCGGAAGY_V$ELK1_02	MOTIF	Down	0.00186667	0.00967813	-0.224624	-1.29915	6	1148	KIAA0825,MKRN1,CNPY3,SLC25A1,TSTD2,PTPN23,HIRA,YWHAB,ADNP,POLDIP2,BACE1,KATNB1,CLDN7,BAD,EML3,TMEM59,SAP130,TRMT1,AP1M1,EIF5A,PSME3,DHX40,VPS13B,STXBP2,SETD8,DHX30,DCTN5,MAPKAPK2,USP32,UBE2Z,ZZEF1,CLN3,FMR1,R3HDM1,TIGD6,PABPC4,SETDB1,WFDC2,KDM3B,TMEM127,ARHGEF7,ZSCAN29,C11orf84,CYB5D2,SLC31A1,SSU72,PLA2G6,DAB2IP,FAM46A,TTF1,MAPKAP1,HERPUD2,NFS1,RNPS1,STARD3,MAP4K2,PPIL2,SEMA3F,IER2,APEH,SUGP1,PER…
GO_MACROMOLECULE_CATABOLIC_PROCESS	GO_BP	Down	0.00309772	0.0342275	-0.229408	-1.30416	10	882	PYGB,UBE3C,USP31,UPF3A,RNF216,UBE3B,ARSB,RHBDD1,USP10,PPP2R1A,PTPN23,ADAMTS12,UBE2S,BACE1,ANAPC2,AKT1,ARIH2,OTUD7A,PSME3,BACE2,OVGP1,TRIM25,CUL3,USP32,UBE2Z,UBE2G2,DNASE1L2,FBXL4,UBB,PSMD3,CLN3,NAGLU,FAP,PABPC4,CASC3,USP43,BFAR,PML,OGN,MAGEC2,DEDD2,TMEM129,SIAH3,USP17L2,DAB2IP,TRAF2,SMG5,RNF38,RNPS1,TNKS1BP1,PHKG1,AXIN1,ARRB2,PELO,EXOSC4,HSPG2,GPRASP1,PAPD5,GYG2,PLK1,MTA1,ATM,PHKA1,HPSE,RNF115,TR…
GO_REGULATION_OF_RESPONSE_TO_STRESS	GO_BP	Down	0.000256082	0.00912082	-0.223951	-1.30964	0	1428	TPR,PTPN6,C5,IFNA21,PTPRF,PSMF1,PRKG1,MYLK,UBQLN2,RORA,MAP3K6,SERPINB3,KCNQ1,MRPS10,PER1,TRIM38,CCL7,HMGB2,UBQLN1,CLASP2,HLA-E,HIPK2,MTOR,RNF8,STOX1,HIST1H3E,PIK3R6,CD93,IFIH1,SLAMF6,ITGB2,C4BPA,SYVN1,PRKCQ,NOX1,TAB3,OGG1,APOA1,LSM14A,WNT16,IKBKE,HEBP2,SPTLC2,GABRA5,TRPC3,EIF2AK4,UCN,AP2S1,MMP2,AGER,NT5E,EDAR,ALKBH5,C2,TIAM1,IL20RB,SEMA4C,GADD45A,YPEL3,SLC25A6,IFNB1,MIF,TRAF3,CASK,DCN,SH2D1A,UNC9…
GO_CELLULAR_RESPONSE_TO_OXYGEN_CONTAINING_COMPOUND	GO_BP	Down	0.00227467	0.0276147	-0.23296	-1.31331	7	771	CCL7,ADCY4,HMGB2,GNA11,FAS,NFKBIB,GNAI2,ICAM1,PAWR,RPE65,RYR3,GNG3,MPO,RAB13,AGTRAP,AKT2,HNRNPM,CYP1B1,MMP2,AGER,ITPR2,RARG,PRKAR1B,RRAGD,IFNB1,AGT,APOC3,AKR1C4,ADAMTS1,PARK2,NR4A3,NFKBIL1,STXBP4,MYOD1,WDTC1,PDPK1,UBR2,IRS2,SHC1,CYP26B1,ID3,SCARB1,SLC2A4,TFAP4,SBNO2,SOX4,PPP1R15A,RRAGA,KLF6,TCIRG1,PRKCB,ATP7A,GPLD1,KDM6B,EDN1,AKR1C1,KLF15,OSBPL7,SLIT2,AKT1,STK25,BAD,ABL2,GAS6,ABCA1,LITAF,ROCK2,ST…
GO_PEPTIDYL_AMINO_ACID_MODIFICATION	GO_BP	Down	0.00254381	0.0297454	-0.232634	-1.31483	8	805	NTRK1,TXK,RAD52,CSF1R,PDGFRB,S100A9,BCL11A,PPIF,WDR5,EPHA10,MAST3,PHC3,RAB3D,MKNK2,PRDM6,PLOD1,EPHB1,NMT1,SRCAP,APOA2,JAK3,GSK3B,EIF2AK2,ST3GAL1,HIF1AN,NAA30,NUP210,FKBP6,NOS2,PPIH,KAT2A,NTRK3,DPY19L2,BLK,FYN,TP53BP1,TPR,PTPN6,RUVBL2,TET3,BRPF1,F9,SMC5,PER1,KAT8,CLK3,CAD,HIPK2,MTOR,CSNK1G2,DCX,CARM1,PRKX,IFIH1,FBXO11,SYVN1,PRKCQ,APOA1,ST6GAL1,FGFR1,MAP3K12,AKT2,MARK2,SIRT5,TIE1,AKT3,TRRAP,DCN,TTL…
GO_REGULATION_OF_RESPONSE_TO_EXTERNAL_STIMULUS	GO_BP	Down	0.00194878	0.024891	-0.230899	-1.31549	6	904	SPN,IL6,PDGFRB,S100A9,MMP26,GUCY2F,RHBDD3,DDX58,HIST1H3A,SLC7A2,PHB2,DEFB103A,IL6ST,NMT1,SUSD4,TNFSF4,C6,FEM1A,ATP6V1E2,SQSTM1,EIF2AK2,CLASP1,DEFB103B,MAS1,CXCL2,NOS2,KAT2A,NTRK3,THBS1,SHARPIN,FYN,PLA2G7,CXCL3,SEMA5B,C5,PF4V1,PTPRF,PRKG1,NENF,MYLK,UBQLN2,RORA,KCNQ1,CXCR3,MRPS10,PER1,TRIM38,CCL7,CYP27B1,UBQLN1,PPEF1,CLASP2,MTOR,HIST1H3E,CD93,C4BPA,PRKCQ,APOA1,ST6GAL1,FGFR1,AKT2,SPTLC2,CXCL13,GABRA…
GO_REGULATION_OF_CELL_PROLIFERATION	GO_BP	Down	0.000256279	0.00912082	-0.225074	-1.31715	0	1453	CXCL2,NOS2,NDN,RPS9,TESC,STK3,IHH,NTRK3,THBS1,BLK,FYN,TACSTD2,WNT9A,CXCL3,MAFG,HMX2,PTPN6,COMT,PF4V1,VIPR1,ANKRD2,CHRM1,SERPINB3,INHA,CXCR3,SOX17,FBXO2,TNFRSF10C,KDM2B,HMGB2,CYP27B1,RPRD1B,HLA-E,FAS,CHRNA10,HIPK2,SCIN,MTOR,GNAI2,LTBP3,RAP1GAP,STOX1,PAWR,THPO,CARM1,IFT74,LACRT,PRKCQ,NOX1,CHRNA7,SPRY1,ST6GAL1,FGFR1,ATF5,JUN,TNFRSF10B,CXCL13,CYP1B1,AGER,MAD1L1,CNOT7,RARG,IL20RB,UBE2A,TGFBR3,HMOX1,MI…
CACGTG_V$MYC_Q2	MOTIF	Down	0.0016331	0.00872746	-0.230503	-1.31994	5	988	MMP23B,ZNRF2,SNN,ALX4,CAD,ADCK1,CAMKV,PRELID1,ABCA2,HOOK2,ENPP6,NR5A1,CHRNA7,SATB2,BRD2,CACNA1D,ST6GAL1,FOXRED2,HEBP2,SLCO1C1,LONP1,HNRNPM,FPGS,MRM1,TCEAL3,RARG,CCDC103,HMOX1,EIF3A,ZNF771,CAMK2D,NR4A3,GPM6B,ATAD3A,DCHS1,CEBPA,SLC36A1,CTAGE5,ACAN,MINK1,GLB1L,NCOA6,TFAP4,BCKDHA,SLC1A7,C2CD2L,ANKRD17,FHOD1,POLR3E,UBXN6,TCOF1,TGFB2,ADAMTS17,ATP7A,RBM15B,BMP2K,GABARAP,ACVR2B,USP31,KAT6A,GEMIN4,TUG1,FO…
AAGCACA,MIR-218	MOTIF	Down	0.0154607	0.0448683	-0.248358	-1.32364	49	387	DAAM1,NAT8L,WIPF2,KCNIP3,PCDH8,MAFG,PRKG1,SLTM,UBQLN2,SYNJ1,TRIM9,LRRC7,CLK3,GNAI2,SACS,KLF12,SATB2,SHANK2,DIRAS2,GNG3,SOST,PLD5,HMOX1,GRAMD4,TRIM35,SLC23A2,PPP2R5A,UBE2H,RAB6C,ITM2C,KDM2A,TMEM25,DCBLD2,BAHD1,KIAA1522,FAM109A,GRIK3,NACC1,PLCG1,HIC2,YWHAB,KIF21B,PCDHAC1,ACTN1,MMP24,CUL3,USP32,NFIX,NEBL,CENPB,PCGF2,LCORL,C6orf62,LHFP,SYNGR1,RNF38,ZNF609,ZFYVE26,ROBO1,PPP1R26,SGCD,ST8SIA4,GRIA2,PKP4…
GO_POSITIVE_REGULATION_OF_MULTICELLULAR_ORGANISMAL_PROCESS	GO_BP	Down	0.000258532	0.00912082	-0.22696	-1.32426	0	1357	BHLHB9,SPTBN1,PLXNB3,IRF5,TCF4,TNFSF4,C6,TNFRSF12A,HOXD3,APOA2,ZEB1,GSK3B,SYNDIG1,EIF2AK2,DHX36,JUND,HIF1AN,CLASP1,TIGIT,NOS2,NFATC4,TESC,IHH,NTRK3,THBS1,PTPN5,LIMK1,FYN,IRF8,ASB4,SYT1,C5,WASF3,MC4R,NEDD4L,SNX3,FOXA1,PPP1R9A,RORA,L1CAM,P2RY1,SERPINB3,INHA,KCNQ1,CXCR3,MMP9,SOX17,FOXC1,LRRC7,KDM2B,HMGB2,CYP27B1,CLASP2,HLA-E,HIPK2,SCIN,XRCC2,MTOR,STOX1,ICAM1,PAWR,LRRTM3,NPPB,PIK3R6,THPO,CLSTN2,SCPEP…
GO_REGULATION_OF_CELLULAR_LOCALIZATION	GO_BP	Down	0.000263574	0.00912082	-0.228229	-1.32544	0	1244	IFNA2,GTSE1,SYT1,TPR,PTPN6,C5,RAB11FIP1,RBPMS,NEDD4L,SNX3,CACNA1G,NPSR1,SYNJ1,PPP1R9A,CHRM1,P2RY1,INHA,TRIM9,CXCR3,CLASP2,HLA-E,DPP10,NFKBIB,MTOR,CACNA1A,ABCA2,CCKAR,NNAT,LACRT,PRKCQ,OGG1,APOA1,CACNA1D,SYTL1,AKT2,CABP1,HNRNPM,TRPC3,UCN,RER1,EDAR,MAD1L1,ITPR2,TIAM1,SLC25A6,BCL3,SIDT2,HMOX1,MIF,CHRNA4,CAMK2D,FAM132A,AGT,RAB3A,NOV,PARK2,NFKBIL1,GPM6B,DOC2B,MAPK11,SNX33,STXBP4,TLR9,NPEPPS,PPP2R5A,CSN…
KIM_BIPOLAR_DISORDER_OLIGODENDROCYTE_DENSITY_CORR_UP	PATHWAYS	Down	0.00289939	0.0239184	-0.237971	-1.32716	9	663	SLC25A6,MIF,RPS24,RCAN2,CYFIP2,TUBB3,SYP,EIF3G,RASL10A,MPPED1,PLCD1,MLF2,NDUFV1,STK24,DRAP1,RRAGA,CABIN1,FGFR3,OAZ1,TCEA2,NCDN,GABARAP,MPP1,DDHD2,CLIP3,IP6K1,FAM102A,MKRN1,PPP2R5B,ME3,ITM2A,RABGAP1,CAMK2G,PPP2R1A,NFE2L1,KATNB1,AKT1,CAPNS1,STK25,NDUFS7,RABAC1,TMEM59,ADD1,PSME3,COBL,EIF3F,PAFAH1B3,SERPINI1,UBB,AGPAT1,HRAS,ALDH2,NDUFS8,ARHGEF18,FAM131A,PRAF2,HSPA12A,CLCN6,CCND3,RUNDC3B,ACTR1B,CD81,P…
KOINUMA_TARGETS_OF_SMAD2_OR_SMAD3	PATHWAYS	Down	0.00198582	0.0180779	-0.234557	-1.32719	6	795	GRHL3,CHD3,MPZL1,GABARAPL1,EDN1,MT2A,FOXO3,HCFC1R1,CMIP,HIC2,THBD,OSBPL7,RABGAP1,BCL9L,PRRG4,IRF2BPL,NFE2L1,SMOX,CAPNS1,COTL1,DSG3,CLDN7,SLC25A28,DENR,ACTN1,ZNF362,AEN,VPS13C,PTPN21,TRIM25,MAP3K14,DCAF11,ANTXR2,SETBP1,ARRDC1,TMEM2,PML,AKIP1,ARHGEF5,HSDL2,ZMYND8,SAV1,DAB2IP,HERPUD2,MLLT4,PCDH1,MOB3B,EXT1,SGPL1,TLE1,MFN2,PLAU,HIST2H2BE,GTF2IRD1,SUN1,PCBP1,PPP2R2D,GLS,GTF3C5,CEP350,POLG,JUP,SLC7A1,S…
GO_VESICLE_MEDIATED_TRANSPORT	GO_BP	Down	0.000265887	0.00912082	-0.229769	-1.32902	0	1168	PIK3CB,SNX19,RAB3A,ANXA11,PDZD11,CYFIP2,NR4A3,CRK,DOC2B,SNX33,SYP,CSNK1E,RAB6C,F10,TG,CTAGE5,FCN3,SCARB1,VAV2,CD209,DNM1L,COL7A1,VPS18,HTT,SPTB,APOBR,FAM109A,LRP10,FGA,TGFB2,QSOX1,CLEC4M,OPHN1,ARHGAP27,SPIRE2,KIF1C,SH3KBP1,VAPB,SDF4,DYNLL2,CETP,SYT17,HHIPL1,MERTK,ELMO3,VAV3,PLCG1,PLEK,MMRN1,ABCA12,PTX3,MYO18A,RGPD1,EMP2,FCGR1B,ACTN1,AP1M1,GGA2,GAS6,VPS13C,STXBP2,DCTN5,MAPKAPK2,CUL3,ABCA1,PLIN3,LR…
TGCACTG,MIR-148A,MIR-152,MIR-148B	MOTIF	Down	0.0155211	0.0448683	-0.256754	-1.3315	48	294	SYNJ1,BRPF1,MTMR12,KDM2B,SNN,INO80,SRSF11,CPD,FBXO11,LSM14A,MAF,RAB35,TEAD1,PLEKHH1,MLLT6,TAF4,GADD45A,YPEL3,MIER1,SGMS1,MTMR14,ATP7A,DYNLL2,YWHAB,DOCK6,NRARP,STRADB,STARD13,ABCA1,USP32,CSF1,FMR1,MDFIC,KIAA1217,RPS6KA5,JPH3,FOSB,C6orf62,RNF38,MAX,ZFYVE26,ROBO1,BCL7A,WHSC1,OTX1,LMTK2,MEOX2,LRRC55,MED12L,GLRX5,EP300,TGIF2,QKI,CYTH3,EPN2,AKAP1,ZNRF1,SNX27,ARHGEF17,MAFB,CDC14A,CDK19,SLC25A44,PBXIP1,M…
GO_TRANSCRIPTION_FROM_RNA_POLYMERASE_II_PROMOTER	GO_BP	Down	0.00230614	0.027908	-0.237949	-1.3326	7	704	KDM5A,MEF2D,MYOD1,CDK9,FOXE3,RXRG,CEBPA,SMAD4,PITX2,MED16,SRSF4,ISL1,NCOA6,TFAP4,SOX4,SUPT3H,MYC,ZNF45,FOXL2,GRHL3,FOXI1,LSM11,LDB1,FOXO3,KLF15,NFATC3,IRF7,SNAPC3,TBX5,ESRRA,TEAD4,TAF1,NFE2L1,VEZF1,GATA6,NR2C2,SETD2,HNF1A,ZNF292,NFIX,ZNF136,TCEB3B,TCEB3,ZIC1,CASC3,ELK1,LCORL,REL,FOSB,ESR2,PROP1,FOXJ1,IKZF3,MED20,MBD1,RNPS1,MAX,ELL,ARRB2,CCNC,TAF1L,EGR1,ESRRB,RPAP1,NFAT5,NFIC,PPARA,DBP,OTX1,PHRF1,…
ENK_UV_RESPONSE_EPIDERMIS_DN	PATHWAYS	Down	0.00666263	0.0437652	-0.245029	-1.33449	21	500	HOMER1,BCL3,TGFBR3,PIK3CB,ADAMTS1,SLC22A18,ABCD3,DUSP8,UBE2H,CTNNBIP1,LSP1,SART3,CKB,IRS2,ST14,ID3,SCARB1,PLXNA2,COL7A1,PVRL2,MT1X,HSPB8,PRKCB,ATP7A,HECA,GALNT2,EIF4G3,VAV3,NFATC3,THBD,ITM2A,EMP2,ALDH3A1,DSG3,GAS6,PTPN21,MAPKAPK2,DNASE1L2,TIMP2,FGFR2,NEBL,CSNK1D,TMEM2,ALDH2,PRDM2,VEGFA,FKBP8,RPS6KA5,FOSB,RHOB,ADAP2,SEMA4D,RNPS1,ROBO1,IL36G,CLEC2B,EGR1,EXT1,CYP2J2,TRIM16,PLAU,DBP,CTSH,FZD10,ERP29,…
GO_CELLULAR_MACROMOLECULE_LOCALIZATION	GO_BP	Down	0.00026462	0.00912082	-0.230388	-1.33454	0	1195	TIAM1,PRPF19,COPZ2,SYNE2,AHI1,RRAGD,SLC25A6,BCL3,DISC1,ADPRH,PEX14,UNC93B1,RPS24,AGT,RAB3A,PARK2,PDZD11,PAQR3,NFKBIL1,SNX33,STXBP4,GDAP1,CSNK1E,ZDHHC22,RAB6C,UFD1L,TAP1,TULP3,CENPA,NUP214,DNM1L,SAMM50,PCM1,GSG2,VPS18,PPP1R15A,RRAGA,RAB12,RFTN2,TGFB2,NFASC,PDCD6,NGFR,ANGPT1,FAM83H,GABARAP,RHBDD1,ABCA12,BAX,RABGAP1,RGPD1,EMP2,YWHAB,CACNB3,KATNB1,AKT1,BAD,RUNDC1,SLC9A3R1,ATG9B,MID1,AP1M1,EIF5A,GGA2,…
GO_BIOLOGICAL_ADHESION	GO_BP	Down	0.000547945	0.012144	-0.233795	-1.33852	1	999	PCDH8,IFNA2,PTPN6,MYH9,IFNA21,PTPRF,CTNNA3,RORA,PCDHB4,L1CAM,MUC4,CXCR3,IGSF11,PCDHGB1,HLA-E,FAS,SLA2,ICAM1,SIGLEC6,EMILIN2,CLSTN2,CD93,PRKX,SLAMF6,ITGB2,LAMB4,COL19A1,PARVB,LAMB3,SORBS3,EIF2AK4,ITGB8,CYP1B1,PIK3CD,NT5E,TIAM1,IFNE,BCL3,IFNB1,AMIGO1,CASK,PIK3CB,IZUMO1,NOV,CYFIP2,CLDN19,PCDHGB7,DCHS1,SIGLEC10,CD276,CD34,SDK2,PDPK1,PVR,SHC1,CYP26B1,SCARB1,ACAN,CD209,COL15A1,PVRL4,EPB41L5,SIGLEC5,ADA…
GO_POSITIVE_REGULATION_OF_DEVELOPMENTAL_PROCESS	GO_BP	Down	0.000268673	0.00912082	-0.23246	-1.33985	0	1103	TESC,STK3,IHH,NTRK3,THBS1,PTPN5,LIMK1,FYN,TACSTD2,WNT9A,ASB4,SYT1,C5,WASF3,NEDD4L,SNX3,FOXA1,PPP1R9A,ADIG,L1CAM,SERPINB3,CXCR3,SOX17,FOXC1,LRRC7,KDM2B,HMGB2,CYP27B1,CLASP2,HIPK2,SCIN,XRCC2,MTOR,LTBP3,STOX1,LRRTM3,PIK3R6,THPO,CARM1,CLSTN2,ITGB2,NR5A1,CHRNA7,APOA1,SPRY1,FGFR1,CUX2,DDHD1,CUL7,JUN,MARK2,CYP1B1,AGER,TIAM1,PRPF19,AHI1,YPEL3,HMOX1,AMIGO1,DISC1,DCN,AGT,ACVRL1,ADAMTS1,PARK2,BTC,LPPR5,GPM6…
MARTINEZ_RB1_AND_TP53_TARGETS_DN	PATHWAYS	Down	0.00412614	0.0313635	-0.242907	-1.34032	13	572	PABPN1,HIPK2,ABCA2,HOOK2,IDS,SNX30,BRD2,RRAD,KRTAP12-2,ATXN7L3B,DOPEY2,RARG,MGA,NCAPD2,STRBP,RPS24,SLC35A2,SLC9A3R2,TJP2,CTNNBIP1,SMAD4,CENPA,ST14,TG,ACAN,KRTAP19-2,MT1A,PLXNA2,PVRL2,RAB12,UBQLN4,RIOK2,KIF1C,NCDN,ACVR2B,MT2A,SLC39A14,NCOA5,FXYD4,ALDH3A1,PIP,SETD8,DDR1,ZNF574,AGPAT1,BAMBI,CPSF4,HRAS,CCDC137,C9orf64,COL11A1,C1orf86,CYP2G1P,RCC2,RBM6,MAX,MYH14,ECE1,MBP,GLIPR1L2,SF3A2,CELF4,PLK1,MTA1…
V$MYCMAX_02	MOTIF	Down	0.0174342	0.048435	-0.263874	-1.34087	52	255	TOP3A,TFAP4,BCKDHA,SLC1A7,ANKRD17,POLR3E,CAMK2N2,TGFB2,ADAMTS17,BMP2K,GRHL3,IP6K1,TYRP1,INSM1,BCL9L,PSME3,IPO13,DCAF11,SYBU,IGF1R,PABPC4,PTCH1,CNNM1,OGN,SYT6,MGC13053,RTN4RL2,MAX,ATF7IP,SGCD,EPB41,CSK,FAM89B,HPCA,DBP,SOX12,DSCAM,TGIF2,UBR4,HOXC4,AMPD2,RCL1,CLCN2,TMEM109,TP53,SLC12A4,PTMA,LRP5,HDGF,BOK,HSPA4,BEND4,MAML3,FRMD4A,VGF,STAT3,ARHGAP44,GIT1,LEMD2,PPP1R9B
RACCACAR_V$AML_Q6	MOTIF	Down	0.017417	0.048435	-0.264069	-1.34095	52	251	APOBR,STON1-GTF2A1L,SCN2B,VASN,GRHL3,ACIN1,TBX5,PRRG4,EIF5A,REL,DAB2IP,TBC1D10B,ATF7IP,MAP1LC3A,PHF21A,TMEM86A,FOXP3,TACC2,PTPRS,IL17F,HOXC4,SREBF2,POU2F1,CD6,GPR155,HOXC6,ASB7,HHIP,THBS3,CFP,TULP4,CALCOCO1,MADD,ABHD8,MSI2,DYRK1B,DAB2,OSCAR,EDC4,SLC43A2,RIN1,FOXN3,CPNE1,DGKZ,TBL1X,RUNX1,PPP1R12C,C1QTNF6,CFH
GO_PROTEIN_LOCALIZATION	GO_BP	Down	0.000247831	0.00912082	-0.226994	-1.34115	0	1743	ABCA12,BAX,RABGAP1,CAMK2G,PTPN23,RGPD1,EMP2,YWHAB,CACNB3,KATNB1,AKT1,BAD,RUNDC1,SLC9A3R1,HNF1A,ATG9B,MID1,AP1M1,EIF5A,GGA2,GAS6,VPS13C,VPS13B,STXBP2,STRADB,IPO13,ABCA1,TBC1D22A,LRP1,ROCK2,RERE,BBIP1,CCR7,HRAS,STXBP5L,CEP68,PACS2,PTCH1,BBC3,CSNK1D,RAB11FIP5,RAB7B,TMED3,TMEM150A,PML,AHCYL1,NLRP5,SHANK3,KIF13B,SGSM2,AP1G2,DCTN2,RHOB,C5orf42,DAG1,TMEM129,TBC1D22B,NAGPA,RCC2,CAPN3,GGA3,TBC1D10B,SYNGR1…
V$NFE2_01	MOTIF	Down	0.016276	0.0463241	-0.262781	-1.34234	49	263	AKT3,GADD45A,BCL3,TRAF3,ZNF771,RCAN2,DDX17,SLC22A18,CDK9,ADRA1A,ID2,PADI4,COL15A1,SGMS1,CLC,HSPB8,PAK6,ANGPT1,NCDN,GABARAPL1,ST3GAL2,ELMO3,TIAL1,VEZF1,EML3,NRIP3,COBL,ZCWPW1,LMOD1,CLSTN3,DCTN2,SLC16A6,SLC31A1,TBC1D10B,SYNGR1,RTN4RL2,BCL7A,N4BP1,VAT1,PCDH9,GADD45G,FHIT,GLRX5,AKT1S1,FBXO44,MAPK12,WDR81,ZBTB37,DTX2,WDFY3-AS2,SRC,NECAB3,HCLS1,WDFY3,IRAK1,GAB2,TBL1Y,MNT,MDM2,YIF1A,MMP19,DYNC1H1,ABCD1,…
GO_REGULATION_OF_TRANSPORT	GO_BP	Down	0.000248385	0.00912082	-0.227535	-1.34434	0	1758	IFNA2,GTSE1,SYT1,TPR,PTPN6,C5,COMT,RAB11FIP1,RBPMS,NEDD4L,SNX3,MYLK,CACNA1G,NPSR1,UBQLN2,SYNJ1,PPP1R9A,KCNIP4,CHRM1,KCND2,P2RY1,INHA,SCN2A,TRIM9,KCNQ1,CACNG4,CXCR3,CALHM1,PER1,MMP9,UBQLN1,CLASP2,HLA-E,DPP10,SCIN,NFKBIB,PRELID1,MTOR,CACNA1A,GNAI2,ABCA2,ICAM1,PAWR,NPPB,CCKAR,NNAT,C4BPA,LACRT,PRKCQ,NOX1,CLIC5,OGG1,APOA1,CACNA1D,KLHL24,SYTL1,ANO9,AKT2,CABP1,HNRNPM,TRPC3,CACNG7,UCN,AP2S1,AGER,EDAR,ITP…
GO_RESPONSE_TO_HORMONE	GO_BP	Down	0.00112233	0.0174626	-0.236555	-1.34452	3	873	FBXO32,MC4R,RUVBL2,FOXA1,TOX2,RORA,CBLB,SOX30,ADCY4,HMGB2,CYP27B1,CAD,FAS,HTR5A,MTOR,ABCA2,ICAM1,PAWR,CARM1,CCKAR,NR2F6,RPE65,HNF4G,NR5A1,PRKCQ,OGG1,APOA1,MMP15,GNG3,PSPH,RNF40,JUN,RAB13,AGTRAP,AKT2,LONP1,NR3C2,UCN,AGER,SOST,RARG,PRKAR1B,OPRL1,NPPA,GALP,TGFBR3,IFNB1,HMOX1,AGT,APOC3,AKR1C4,ADAMTS1,NR4A3,STXBP4,MYOD1,WDTC1,RXRG,ADRA1A,PDPK1,IRS2,EEF2,PITX2,SHC1,MED16,SLC2A4,ISL1,NCOA6,TFAP4,CITED4,…
ACATTCC,MIR-1,MIR-206	MOTIF	Down	0.0137997	0.0414502	-0.260653	-1.34464	42	285	SETBP1,KIF2A,NADK,VEGFA,FOSB,ARHGEF18,TSPAN4,BSN,FN1,RNF38,PHC2,CELSR3,SMARCB1,BCL7A,PIAS3,TNPO2,G6PD,MEOX2,ZNF827,WDR6,TGIF2,SFRP1,VAMP2,CDK14,DCAF12L1,QKI,AP3D1,GAS2L1,FRAS1,RRBP1,SS18,SMARCA4,KLF13,RIMS4,UBN1,SRGAP2,TMOD2,TKT,ZFP36L1,KHSRP,ANP32B,MNT,ZNF280D,TMCC1,ZNF580,SP2,FOXP1,GRK6,NCK2,ARF3,DGKZ,BSDC1,TPPP,GIT1,ZMAT3,CITED2,MAPKBP1,CPSF7,DMPK
GO_NEGATIVE_REGULATION_OF_CELL_DIFFERENTIATION	GO_BP	Down	0.00234949	0.0279421	-0.243271	-1.34488	7	595	ZEB1,JAK3,GSK3B,HIST1H4B,COL5A1,DAXX,HIST1H4K,NFATC4,IHH,NTRK3,TACSTD2,WNT9A,NBR1,IFNA2,SEMA5B,ANKRD2,FOXA1,RORA,INHA,SOX17,FOXC1,RAP1GAP,CARM1,FGFR1,ATF5,HIST1H4E,RBM15,HOXB8,EIF2AK4,ARHGEF1,RARG,PRPF19,SEMA4C,IFNB1,NFKBID,ACVRL1,NOV,PAQR3,LILRB4,TBX6,TJP2,FOXE3,ID2,ID3,PRAMEF19,ISL1,ITM2C,TOB2,EREG,PCM1,LIMD1,MYC,ANKRD17,PBLD,TGFB2,ASCL1,TLX2,VASN,NGFR,LDB1,CETP,PTEN,TBX5,FOXA2,RUNX1T1,ADAMTS12…
GO_PROTEIN_MODIFICATION_BY_SMALL_PROTEIN_CONJUGATION_OR_REMOVAL	GO_BP	Down	0.00141044	0.0202619	-0.237492	-1.34573	4	836	TRIM63,PSMD5,UBA7,IPP,KLHL13,UBE3C,USP31,FBXL6,PELI3,RNF216,UBE3B,MKRN1,RNF130,USP10,UBE2S,NEURL2,ANAPC2,AKT1,ARIH2,OTUD7A,PSME3,SPSB1,TRIM4,EIF3F,TRIM25,CUL3,DTX3L,USP32,UBE2Z,UBE2G2,DCAF11,FBXL4,UBB,PSMD3,TRIM36,SP100,MYCBP2,USP43,PCGF2,BFAR,PML,ATXN3L,TMEM129,SIAH3,USP17L2,NFATC2IP,MED20,RAG2,TRAF2,RNF208,RNF38,PHC2,DTX3,DCAF5,PPIL2,ATXN7L3,ARRB2,SHPRH,XPC,CCNC,ASB13,PIAS3,UNKL,DDB2,ZNF645,PLK…
GO_POSITIVE_REGULATION_OF_CELL_DIFFERENTIATION	GO_BP	Down	0.00169539	0.0229179	-0.238286	-1.34605	5	799	NCKIPSD,CPNE9,TCF3,CLDN5,KAT2B,NEUROD4,MAGI2,RAPGEF2,ARHGDIA,HLA-G,RAPGEF1,ZNF268,KITLG,CD27,PDLIM7,THRA,NRP1,FEZF2,GRN,ZFHX3,SMO,ZNF385A,NTRK1,LIMS1,WIF1,IL6,CSF1R,BCL11A,IGFBP3,IL6ST,BHLHB9,PLXNB3,TCF4,TNFSF4,TNFRSF12A,HOXD3,ZEB1,GSK3B,JUND,HIF1AN,TESC,STK3,IHH,NTRK3,PTPN5,LIMK1,FYN,TACSTD2,WNT9A,ASB4,SYT1,NEDD4L,SNX3,FOXA1,PPP1R9A,ADIG,L1CAM,SERPINB3,SOX17,FOXC1,LRRC7,KDM2B,HMGB2,CYP27B1,SCIN,…
V$CP2_01	MOTIF	Down	0.013784	0.0414502	-0.265008	-1.34645	41	254	CNN1,HIPK2,LTBP3,CLSTN2,NNAT,SPATS2,HEBP2,CABP1,ZNF771,DDX17,SLC23A2,SLC25A35,DCHS1,TJP2,SLC39A13,FGD4,TUFT1,NFKBIZ,EIF1,KIF1C,NCDN,NACC1,GRHL3,CEND1,FOXA2,VEZF1,SMOX,DSG3,TRMT1,DDR1,HSD3B7,SMARCA2,GREM1,SYT6,DAB2IP,MAPKAP1,RBM6,TNKS1BP1,LAMB2,DBP,DCTN1,SLC35E1,SOX12,TGIF1,VAMP2,GNAS,WDR81,SORT1,SHKBP1,DOCK9,WNT3,NLGN2,CHD4,SATB1,EDA,POM121L1P,PPP6C,GRHL2,SLC25A23,PHLDB3,BAP1,BMF,ARF3,SF1,TSC22D4…
GO_CELLULAR_RESPONSE_TO_NITROGEN_COMPOUND	GO_BP	Down	0.00507766	0.0496309	-0.246951	-1.34684	16	486	CHRM1,ATRX,KCNQ1,ADCY4,GNA11,FAS,GNAI2,ICAM1,RPE65,RYR3,GNG3,RAB13,AGTRAP,AKT2,MMP2,ITPR2,PRKAR1B,RRAGD,IFNB1,AGT,PARK2,NR4A3,STXBP4,WDTC1,PDPK1,UBR2,IRS2,SHC1,SLC2A4,PPP1R15A,RRAGA,KLF6,TCIRG1,DGCR8,GPLD1,EDN1,KLF15,SLIT2,AKT1,BAD,STAT5A,GNB2,IGF1R,AHCYL1,HRH3,PRKACA,TRAF2,PXN,MAX,GNG13,EGR1,SEPN1,DENND4C,PLAU,CSK,APP,TARBP2,JUP,GAB1,EP300,SFRP1,VAMP2,GNAS,ZCCHC11,DROSHA,HNRNPA2B1,KCNJ11,EIF4EBP…
GO_GAMETE_GENERATION	GO_BP	Down	0.00300661	0.0334146	-0.245484	-1.34852	9	543	SPATA9,ADIG,ATRX,SOX17,SOX30,FOXC1,KDM2B,HMGB2,FAS,PRM3,MTOR,RNF8,ADAMTS2,BRD2,RNF114,ADAM18,SPATA2,ALKBH5,PGAM2,STRBP,ADAMTS1,DNAH9,KDM5A,ACE,SPEF2,UBR2,SMAD4,CYP26B1,PTCHD3,TOB2,EREG,PVRL2,TMEM203,FOXL2,TTLL5,MERTK,FOXO3,RHBDD1,BAX,TIAL1,NR2C2,AKT1,BAD,SPEM1,PAFAH1B3,TMEM119,SMARCA2,RSPH1,WFDC2,DPY19L2P1,PRKACA,TDRD12,TBC1D20,FOXJ1,CATSPER2,HERPUD2,PHC2,LRGUK,HILS1,RFX2,CAPZA3,SPIN3,ACRBP,PAFAH…
GO_NEGATIVE_REGULATION_OF_PROTEIN_METABOLIC_PROCESS	GO_BP	Down	0.000272035	0.00912082	-0.234975	-1.34931	0	1055	EIF2AK4,UCN,AGER,MAD1L1,CNOT7,PRKAR1B,GADD45A,BCL3,MIF,WFIKKN2,DCN,AGT,PARK2,PAQR3,SERPINA7,GRB7,DUSP8,GPI,KDM5A,CD276,PARD6A,CEBPA,PDPK1,SMAD4,HSPA1B,ITM2C,FZR1,TFAP4,COL7A1,OVOS,HTT,WFDC6,SOX4,PPP1R15A,LIMD1,TERF1,MYC,TNIP1,PBLD,CAMK2N2,DGCR8,MVP,FGA,TGFB2,OPHN1,PSMD5,NOC2L,WNK2,NGFR,PODN,ANGPT1,LRRK1,EDN1,SERPINC1,KLF15,PTEN,PTX3,ITM2A,INSM1,BAX,PPP2R1A,NANOS1,YWHAB,ANAPC2,SLIT2,AKT1,CST5,SLC9…
V$RFX1_02	MOTIF	Down	0.0133987	0.0405447	-0.265058	-1.35047	40	260	KCNJ16,NFATC4,ORAI3,ACTR3B,TUBE1,TP53BP1,CSRNP3,MAPRE3,NBR2,GRWD1,RNF40,PPM1E,SPATA2,BBS1,RIBC1,AGER,NOV,MAPK11,IRS2,FGD4,MINK1,REM1,BAD,DHX40,GNB2,FMR1,LRRN3,ZFYVE1,PRKACA,HMGN2,SYT6,TGFB3,ANKRD45,TNKS1BP1,TBC1D16,PER2,GLRX5,GRIN2D,PHEX,HSD11B1L,TCTN2,CASKIN1,PIN1,PTK2B,ATN1,THBS3,RHOBTB2,CXXC5,PBXIP1,C14orf132,NLGN2,TMX4,FKRP,POLL,PHC1,STRN4,EDC4,SLC10A2,ANKRD13D,MGAT4B,CEP135,C2orf15,REEP6,SUV…
V$SRF_Q6	MOTIF	Down	0.0169824	0.0476677	-0.267953	-1.35047	51	236	MUS81,PITPNA,TLE3,PDLIM7,SVIL,ABR,FOXP2,EPHB1,ITGA7,COL1A2,HOXD10,ZEB1,FBXL22,NAV1,NFATC4,ORAI3,THBS1,MYL7,MYLK,CNN1,ELAVL4,MYO18B,EMILIN2,NNAT,CHD6,CABP1,CACNA1B,NPPA,CSNK1E,FOXE3,LSP1,KLF6,PODN,FAM83H,INSM1,ADAMTS12,SETD2,TRIM55,RUNDC1,ACTN1,STARD13,MAPKAPK2,ROCK2,RERE,PTCH1,FOSB,H3F3A,PCDH7,EGR1,GADD45G,SLC7A1,FOXP3,SCN3B,ZNF408,PHF12,ABL1,LRP5,TAGLN,AKIRIN2,KIF1B,RAI2,CTDSP1,FOXP1,GRK6,SIPA1,…
V$DR4_Q2	MOTIF	Down	0.0157325	0.0452519	-0.266325	-1.3527	47	250	ZBTB4,IP6K2,BCL3,DDX17,STXBP4,NPEPPS,UBE2H,ID2,SLC1A7,NXPH4,SPTB,NACC1,EDN1,SYT17,ARHGAP24,ESRRA,PRRG4,ADNP,CYP2B6,EML3,SPEM1,STRADB,ABCA1,RBM39,MGC70870,GNB2,TCEB3B,KDM3B,OGN,HRH3,MOV10,RPS6KA5,SEMA6C,GREM1,RCC2,TGFB3,DTX3,MAP1LC3A,OBSCN,PODXL2,ZMYM2,UPF2,CTBP2,LPCAT3,TGIF2,HS3ST3A1,ABCG1,TEAD3,PTK2B,POU2AF1,CAMKK2,ZNF213,RELA,PHF12,TMCO4,LPAR2,TGOLN2,CIC,GRHL2,FOXP1,TAF10,FRMD4A,MED26,PHLDB3,PO…
YATGNWAAT_V$OCT_C	MOTIF	Down	0.0117502	0.0368808	-0.256655	-1.35422	37	346	ANK3,TCF4,DNAH5,JUND,ADNP2,HIST2H2AB,ZNF428,ORAI3,TAS2R13,HIST2H2AC,WNT9A,PCDH8,SYT1,KCNIP4,CSRNP3,CAMKV,CHD6,MAF,AKT2,PANK4,DCN,FZD2,NR4A3,RAB6C,ID2,PITX2,MED16,ISL1,C2CD2L,CD79B,COL23A1,PTEN,ESRRA,UBE2S,YWHAB,ARHGAP4,ADNP,MID1,OPA3,BACE2,CUL3,TCERG1L,SEMA6C,REL,RHOB,SIAH3,LHX6,ENAM,PHC2,ATF7IP,NIN,HIST2H2BE,LLGL2,SCAF4,PIM2,XYLT2,AKT1S1,VPREB3,SFRP1,IL17F,CDK14,PRRC2A,ACBD4,CELSR2,SREBF2,LYN,UP…
GTGACGY_V$E4F1_Q6	MOTIF	Down	0.00261172	0.0125311	-0.244125	-1.35618	8	630	GRWD1,SMARCA5,MAF,RNF40,HIST1H4E,CABP1,SPATA2,CA10,MRPL49,ALKBH5,RRNAD1,CASK,RAB3A,GPC6,NR4A3,UBE2H,SART3,SLC39A13,PITX2,MLF2,MINK1,NDUFV1,KDM2A,C2orf49,PPP1R15A,TNFAIP1,ANKRD17,FHOD1,EIF1,CAMK2N2,TGFB2,PPIL4,SPHK2,KIAA0825,TBX5,PPP2R1A,IRF2BPL,PTPN23,ADNP,PHACTR3,CLDN7,EIF5A,PSME3,ZZEF1,RERE,DCAF11,UBB,DUSP4,GNB2,NOC4L,AGPAT1,NAB2,CLSTN3,TMEM127,CTC1,CYB5D2,C1orf35,FOSB,PRKACA,SLC31A1,C6orf62,IT…
TGACCTTG_V$SF1_Q6	MOTIF	Down	0.0150671	0.0439593	-0.269498	-1.35799	45	237	RCAN2,RAB3A,TBX6,MEF2D,CKB,SLC2A4,EPS8L2,CLC,NXPH4,RS1,NCDN,GABARAPL1,SYT17,ESRRA,CAMK2G,PHACTR3,IMMT,SLC9A7,SIK3,RAB11FIP5,SYNGR1,CATSPER2,PCDH7,SEMA3F,LAMB2,FSTL3,CNTLN,APP,RHOT1,UBA1,VAMP2,CDK16,WDFY3-AS2,ACO2,CEL,WDFY3,NDFIP1,MADD,CHD2,MSI2,HNF1B,MNT,FBXO18,RGS7,MED26,CCDC92,ARF3,ATP6V0C,PRPSAP1,EPN3,RANBP10,CTSD,ARFGAP2,FAM155B,IQSEC1,ZNF768
GO_DEVELOPMENTAL_PROCESS_INVOLVED_IN_REPRODUCTION	GO_BP	Down	0.00206186	0.0259399	-0.245956	-1.35898	6	588	FOXA1,TOX2,INHA,ATRX,FOXC1,HMGB2,CYP27B1,FAS,MTOR,RNF8,ICAM1,NR5A1,CUL7,RAB13,RBM15,ITGB8,RARG,TAF4,STRBP,DCN,ADAMTS1,KDM5A,CEBPA,SMAD4,ST14,PITX2,PTCHD3,PLCD1,NCOA6,ADAM15,EREG,PVRL2,FOXL2,TTLL5,ACVR1B,UTF1,MERTK,FOXO3,RHBDD1,PTEN,CAPN5,BAX,IRF2BPL,TIAL1,GATA6,SETD2,SLIT2,AKT1,SPEM1,CSF1,FGFR2,TMEM119,SMARCA2,RSPH1,VEGFA,DPY19L2P1,PRKACA,ESR2,TBC1D20,RNF38,ARRB2,HILS1,CNTFR,RFX2,CAPZA3,ESRRB,ACR…
V$CRX_Q4	MOTIF	Down	0.0121192	0.0372266	-0.267435	-1.3611	36	258	CASK,MIER1,ANXA11,ID2,PITX2,TRIML1,SLC1A7,C12orf50,MSH5,MERTK,TYRP1,HNF1A,RBM39,RALGPS2,NFIX,CYTH2,HMGN2,C6orf62,ARHGAP35,IGSF3,TLE4,DPYD,C8orf46,LLGL2,CNTLN,DCTN1,UBAP2L,MEOX2,CTBP2,WNT3A,HOXC4,HOXC6,DAP,FZD4,PTMS,NR6A1,RPRML,NR1H4,ZNF384,CHD2,TKT,KHSRP,SATB1,AKIRIN2,MAML3,MEPCE,RUNX3,ZFP36L2,CACNA2D4,NOTCH2,POLR2A,ZBTB20,NOTCH2NL,NAA60,ECHDC2,ABCC6,IRX5,MBD6,DMPK
SWEET_LUNG_CANCER_KRAS_UP	PATHWAYS	Down	0.0048353	0.0353051	-0.250916	-1.36245	15	479	HK1,PRELID1,RAP1GAP,ITGB2,ST6GAL1,LAMB3,ATOX1,STARD10,TBC1D24,EIF2AK4,MMP2,ITPR2,GADD45A,CASK,HLA-DQB1,GPI,CEBPA,PLD3,ID2,F10,EEF2,SHC1,CTAGE5,SLC2A4,COL15A1,HSPA1B,ITM2C,MT1A,TROVE2,TNFAIP1,KIAA1522,PSMD5,KLHDC2,IBSP,MT2A,PLXNB2,CMIP,COTL1,CLDN7,GOLM1,ACTN1,MUC1,STXBP2,LITAF,PAFAH1B3,FMR1,MDFIC,SLC31A1,C9orf91,HOXD1,UOX,AXIN1,CAPZA3,B3GAT3,CHRNB1,ZNF282,G6PD,POLG,HDLBP,CTSH,CNDP2,ITGA4,RPL28,TGI…
TGTTTAC,MIR-30A-5P,MIR-30C,MIR-30D,MIR-30B,MIR-30E-5P	MOTIF	Down	0.0038382	0.0169799	-0.24781	-1.36271	12	556	GNAI2,ESPN,PAWR,DCX,TAB3,SATB2,C7orf43,KLHL24,RRAD,KIAA2026,MAP3K12,PIK3CD,CA10,EDC3,NT5E,RARG,LRCH2,MAP6,CAMK2D,XPR1,AMOTL2,SNX33,BRD1,DAGLA,KHNYN,SLC36A1,SOX4,TTBK1,ZDHHC17,SUPT3H,ANKRD17,KCNJ12,BAHD1,CAMK2N2,KIAA1522,FAM109A,CCDC117,ADRA2B,UBE3C,GALNT2,CHST2,PLCXD3,HIC2,CAPN5,CECR6,PSME3,DHX40,GLCCI1,R3HDM1,FAP,NADK,WIPF1,ZMYND8,RHOB,DAG1,NAGPA,BSN,TBC1D10B,PRICKLE1,CELSR3,ZFYVE26,ELL,IER2,TSP…
DACOSTA_UV_RESPONSE_VIA_ERCC3_DN	PATHWAYS	Down	0.000844832	0.00996542	-0.240056	-1.36466	2	831	MAD1L1,TIAM1,HOMER1,SYNE2,TAF4,TRRAP,TGFBR3,EIF3A,CASK,PEX14,DDX17,SLC23A2,KDM5A,NPEPPS,PRIM2,PPP2R5A,TJP2,UBR2,SMAD4,CENPA,CTAGE5,NT5C2,ID3,SGMS1,WDR37,STK24,ZDHHC17,TERF1,MYC,ANKRD17,TDRD3,KLF6,FGF5,TGFB2,BMP2K,KAT6A,EIF4G3,FOXO3,PODXL,NFATC3,PTEN,PTX3,ARAP2,RABGAP1,AFF1,HIRA,VEZF1,ADNP,SETD2,SLIT2,MID1,VPS13B,STARD13,ZNF292,RBM39,MAP3K14,ROCK2,ZZEF1,DUSP4,SLC16A7,DOCK1,IGF1R,R3HDM1,SMARCA2,SIK…
V$ER_Q6_01	MOTIF	Down	0.0111585	0.03576	-0.269114	-1.36731	33	254	TNRC6C,PPM1E,ITGB8,COPZ2,GNB1L,TBX6,CKB,TMEM71,ISL1,KDM2A,DGCR8,C12orf50,TLX2,KIAA1324,MT2A,C22orf29,RUNX1T1,SLC25A1,MID1,IMMT,DDR1,SIK3,LRRN3,ZIC1,SLC16A6,RHOB,PXN,MAP1LC3A,HSPG2,PKP4,ESRRB,PPARA,C19orf57,CDK14,RRBP1,CAMKK2,ACO2,NECAB3,COX7A2L,CALML6,CDC14A,PPP1R16A,RIMS4,PHF12,LRP5,WNT3,CHD2,STMN1,SATB1,SLC6A9,MNT,DNMT3A,CIC,FCHSD2,BNIP3L,R3HDM2,ZFP36L2,SPTAN1,SLC10A2,ZFPM1,OVOL2,FAM155B,MAP2K7…
V$AP1_Q2_01	MOTIF	Down	0.0107422	0.0348372	-0.26788	-1.36884	32	264	ANK3,DSG1,COL1A2,TCF4,DNAH5,TNFRSF12A,OLR1,SQSTM1,NFATC4,FAM46B,RBPMS,FOXA1,CHRM1,ADCK4,ELAVL4,LTBP3,ABCA2,KLF12,PLEKHH3,SHANK2,BRD2,LAMB3,SYTL1,TMEM54,AKT3,SYP,AIF1L,PADI4,PLCD1,NCOA6,ADAM15,TRIML1,CLC,C2CD2L,FHOD1,HSPB8,PAK6,FOXL2,NCDN,IMPDH1,KLF15,STRADB,STARD13,COBL,NEBL,SMARCA2,FAP,CLSTN3,UCN2,ORAI1,XPO6,PCDH9,SLITRK6,RAP1GAP2,COL27A1,AKAP1,WDFY3-AS2,ITPKC,SRC,KRT8,HCLS1,WDFY3,IRAK1,DYRK1A,G…
V$E2F_03	MOTIF	Down	0.0130676	0.0398391	-0.271531	-1.3698	39	238	DNAJC11,NR3C2,RIBC1,TIAM1,DDX17,UFD1L,ID3,ZDHHC17,CCDC151,MYC,PODN,FUS,GPAT2,OSBPL7,ZNF362,EIF5A,NRIP3,SETD8,CENPB,RPS6KA5,AUTS2,HMGN2,RHD,SUGP1,MXD3,DDB2,KLHDC3,RBFOX1,C19orf43,ZNF687,SMG1,ZMYM2,SMAD6,RPL28,AGFG2,PVRL1,FAM120C,ARHGEF17,SLITRK3,PTMA,RET,NR6A1,PRRT2,STMN1,PRKCSH,PDS5A,RAB11B,FAM160A2,CTDSP1,MAZ,PUF60,PCSK4,LRRC56,ARF3,C19orf68,RNF167,OVOL2,FBXL20,CPSF7,PPP1R9B
GSE21670_STAT3_KO_VS_WT_CD4_TCELL_IL6_TREATED_DN	IMMUNOLOGIC	Down	0.0184131	0.0489944	-0.277972	-1.37011	54	193	FOXJ2,TGM2,PHLDB2,PITPNC1,CBR3,MARVELD2,PHC3,USP54,NUCB1,F11R,FRY,ST3GAL1,NDN,FAM110C,PRKG1,INHA,KLF12,MAF,NR3C2,GKAP1,TIE1,FSTL1,CDCP1,METTL7A,UBA7,MPZL1,SHROOM4,PODXL,MKRN1,MMRN1,RUNX1T1,HSD3B7,CLN3,GPRIN2,FAM110B,MED12L,KIAA0355,SLC48A1,MID2,DMWD,DIP2C,PSTPIP2,PBX3,PLSCR4,TMEM40,IRAK3,BAHCC1,TSC1,CBX7,RNF144B,SRGAP3,EXTL3,FAM174B,SIPA1L1,FKBP9,SLC16A12,PBX1,TRAF1,LDLRAP1,CDK10
GSE3982_CENT_MEMORY_CD4_TCELL_VS_TH1_UP	IMMUNOLOGIC	Down	0.0177258	0.0476815	-0.278814	-1.37163	52	189	SP3P,TRANK1,PLAC8,ZNF337,UBASH3A,GABRA3,ZNF266,PCDH8,HLA-F,RPLP2,ARHGAP26,VAMP1,PTCD2,BBS1,ATXN7L3B,SLC46A3,TREH,EEF2,FCN3,DGCR8,MKRN1,DIDO1,C1orf115,RAB11FIP4,DCLK1,ZCWPW1,MDFIC,PIK3IP1,CAPN3,OCEL1,ECE1,PRKY,GPRASP1,TRAPPC2,GOLGA8A,ZBTB7A,FRAT1,SLC35E2B,CLSTN1,POGZ,ITIH4,TRIM44,BOK,LMBR1L,NR3C1,IL18,CYB561,ABCD4,ZFP36L2,RAPGEF6,NCK2,STUB1,PI4KA,MED25,KIAA0556,SNX29
GSE3039_NKT_CELL_VS_ALPHAALPHA_CD8_TCELL_DN	IMMUNOLOGIC	Down	0.0180542	0.0481869	-0.278113	-1.37171	53	194	BHLHB9,GIMAP7,RMND1,STAT4,ACTR3B,FYN,TBCB,GTSE1,SEPT6,IL2RB,HLA-E,PRKCQ,TBC1D24,SH2D1A,UNC93B1,ACVRL1,FASLG,TMEM71,TAP1,MAP1S,TMCC2,SLAMF7,CD79B,CALHM2,TSPAN32,PTPRCAP,H2AFB2,PPP5C,NLRC5,CD7,PML,IKZF3,TRAF2,SEMA4D,ACSF3,UBAP2L,TMEM102,ITGA4,EGFL8,CISD3,CD6,CREB3L1,RPGRIP1,GALNT10,PTPRC,BATF2,SRGAP2,ADRB1,RAD23A,ENTPD6,FOXP1,OGFR,KEAP1,MRPS16,ARHGAP39,STAT2,FAM189B,LAT
MARTINEZ_TP53_TARGETS_DN	PATHWAYS	Down	0.00264007	0.0222289	-0.248446	-1.37196	8	576	FOXC1,ZDHHC5,PABPN1,HIPK2,ABCA2,HOOK2,HNF4G,IDS,SLC1A5,SNX30,BRD2,RRAD,KRTAP12-2,ATXN7L3B,DOPEY2,RARG,MGA,STRBP,RPS24,SLC35A2,SLC9A3R2,TJP2,CTNNBIP1,SMAD4,CENPA,ST14,TG,ACAN,KRTAP19-2,PLIN4,MT1A,PLXNA2,PVRL2,RAB12,UBQLN4,RIOK2,KIF1C,NCDN,ACVR2B,MT2A,SLC39A14,FXYD4,ALDH3A1,PIP,SETD8,DDR1,ZNF574,AGPAT1,BAMBI,CPSF4,HRAS,CCDC137,C9orf64,COL11A1,C1orf86,UTY,CYP2G1P,RCC2,MAX,MYH14,ECE1,MBP,GLIPR1L2,SF3…
GSE28783_ANTI_MIR33_VS_CTRL_ATHEROSCLEROSIS_MACROPHAGE_UP	IMMUNOLOGIC	Down	0.0180542	0.0481869	-0.278205	-1.37216	53	194	ATF5,IKBKE,UGT2B7,C9,HLA-DQB1,KRT14,FGL2,TULP3,ISL1,CLC,KRTAP26-1,REM1,NAAA,EIF4G3,ZNF253,CLDN7,IMMT,CLDN10,TRIM52,MAP3K14,LRRN3,DDX51,IGSF3,CHM,ZDHHC18,SLC1A3,TRIB2,CLIP2,RRBP1,CLCN2,CALCR,PNMA2,WDFY3,PDHA2,NR1H4,KLRK1,PCLO,KCNS3,RASAL2,ERCC8,FNBP1,IL18,KDELR1,GP1BB,BCL2L11,WNK1,FARP1,WNT5A
GSE17721_LPS_VS_PAM3CSK4_6H_BMDC_DN	IMMUNOLOGIC	Down	0.0180542	0.0481869	-0.278278	-1.37252	53	194	TMEM214,IVD,TOB2,MYC,TMEM184C,WDR13,PTPN23,DHX16,NCAPH2,PIM3,C9orf64,AHCYL1,PLA2G6,KLHDC3,MFN2,SUN1,AGFG2,TRAPPC1,TMEM87A,PSTPIP2,RIC8A,GPR155,LMAN2,PWP2,UBP1,COX19,FAM20C,HSCB,CIDEA,CTU1,CIAO1,ARSA,ZFP36L1,HDGF,HSPA4,FAM118A,POLR2E,GRK6,HELB,RNF187,PARP16,POLR2A,ZDHHC16,MBD3,CTSA
GSE17721_CTRL_VS_PAM3CSK4_2H_BMDC_UP	IMMUNOLOGIC	Down	0.0184626	0.0490724	-0.279823	-1.3727	54	187	APOA1BP,INSM2,ZCCHC3,TAP1,REXO4,NCOA6,ZNF276,KIF1C,UBE3B,DIDO1,TRMT1,HAUS3,TMEM106A,PTPN21,TRIM25,C1orf86,DCTN2,RCC2,TMEM51,PLAU,MTCH1,FAM73B,TRAPPC1,EIF4EBP2,CHST12,MRPL43,PBXIP1,SLC25A39,VHL,AMFR,ZDHHC12,IL18,ZXDC,TAF6,MAP3K3,MED26,SIGIRR,ARL6IP4,NCOA1,SYNPO,ZFP64,TNRC6B,ZNF426,CLASRP,ZMAT3
GSE13229_MATURE_VS_INTMATURE_NKCELL_DN	IMMUNOLOGIC	Down	0.0180783	0.0482089	-0.278507	-1.37275	53	193	EP300,CDK14,SS18,PKD1,FAM20C,ZNF692,C5orf63,CYTH1,TBCCD1,CALCOCO1,PCGF3,ANP32B,AMFR,NDST2,MYLIP,FUCA2,GP1BB,NDRG3,NCK2,ZC3H4,PARP16,INPP4A,FAM160B1,TAF3,BRD3,ZNF394,TSC2,ATP13A1,ST5,PCYOX1
GSE3982_MAC_VS_EFF_MEMORY_CD4_TCELL_DN	IMMUNOLOGIC	Down	0.0184626	0.0490724	-0.279857	-1.37287	54	187	SP140,TGFBR3,FBXO41,MEF2D,TREH,SMPDL3B,MPPED1,SRSF4,DDHD2,PASK,TUG1,YY1AP1,KIF21B,GGA2,ZC3H7B,ZNF574,GDF3,CEP68,POFUT2,PRKACA,ESR2,SH2B1,PIAS3,CYP24A1,ATM,CEP250,ENO3,RBCK1,TMEM80,PPP1R12B,PLEKHG3,TLL2,PLEKHF1,FN3KRP,BRD8,PBXIP1,AKAP9,PRKD2,MAPK8IP3,ADCK3,MYO9A,NR3C1,NYNRIN,CROCCP2,DCAF8,INPP4A,XKR8,NR2F2
GO_REGULATION_OF_CYTOKINE_PRODUCTION	GO_BP	Down	0.00209268	0.026155	-0.24951	-1.37325	6	550	SPN,IL6,CSF1R,CRHR2,DDX58,F11R,IL6ST,SPTBN1,IRF5,TNFSF4,APOA2,JAK3,EIF2AK2,DHX36,TIGIT,NOS2,NFATC4,THBS1,UBASH3A,IRF8,IFNA2,C5,ANKRD2,RORA,INHA,PER1,TRIM38,HMGB2,HLA-E,IFIH1,SLAMF6,PRKCQ,NOX1,CHRNA7,APOA1,FURIN,POLR3H,LSM14A,IKBKE,UCN,CYP1B1,AGER,DTX4,IL20RB,BCL3,IFNB1,HMOX1,MIF,TRAF3,AGT,NR4A3,NFKBIL1,MAPK11,TLR9,CD276,CD34,SMAD4,HSPA1B,ISL1,EREG,CLC,ANKRD17,MRE11A,POLR3E,TGFB2,UBA7,ANGPT1,CARD9…
GSE36476_CTRL_VS_TSST_ACT_72H_MEMORY_CD4_TCELL_OLD_UP	IMMUNOLOGIC	Down	0.0186667	0.0495338	-0.27885	-1.37362	55	190	ZNF395,FCGRT,C4BPA,IDS,SPRY1,JUN,NR3C2,SEMA4C,PPP1R3A,IRS2,VAV2,IL11RA,NKTR,HIC2,SETD2,C1orf115,OVGP1,ABO,ZNF136,PTCH1,NNMT,N4BP2L2,ACPP,PRPH,GPRASP1,RAP1GAP2,MAPK1IP1L,ZNF516,SEMA3G,ITGB5,CDK14,DNAJB1,EPHA4,HOXC6,LRIG2,ZNF37BP,EEF1D,MADD,TMX4,MNT,SCARB2,CBFA2T2,DAB2,NOS1AP,SLC28A2,DGKD,FCHSD2,CYB561,CRY2,ZFP36L2,ZBTB20,IQSEC1
GSE30083_SP1_VS_SP3_THYMOCYTE_DN	IMMUNOLOGIC	Down	0.0188172	0.0499061	-0.279837	-1.37362	55	188	ANKRD26,CDIPT,ITPR2,SYNE2,YPEL3,GRAMD4,PPP2R5A,HIST1H1E,TMEM71,PTCHD3,KLHDC2,SELPLG,ARSB,NFATC3,IRF7,PTX3,ESYT1,IRGM,TMPRSS13,ZBTB44,PIEZO1,GATSL3,TBC1D1,ST8SIA6,PSTPIP2,PYCARD,RIMS4,MAN1C1,CXXC5,BAZ1B,SHISA5,ABCD1,TNFAIP8L1,DUSP23,NDRG3,TNFRSF25,ITFG3,RNF135,IL17RA,RNF213,CCDC120,CRP,FAM189B,SGSH,LDLRAP1,TMEM175
GSE7460_CTRL_VS_FOXP3_OVEREXPR_TCONV_1_DN	IMMUNOLOGIC	Down	0.0177258	0.0476815	-0.279228	-1.37366	52	189	AGT,TM7SF3,PLD3,F10,C21orf2,ITM2C,OPHN1,HHIPL1,PTCD1,VAV3,TIAL1,ZBTB48,RFX5,STXBP2,HSD3B7,CCDC88B,C19orf60,SSU72,CAPN3,PEAK1,TP53I11,SH2B1,PAPLN,ABTB1,NFAT5,KDSR,CD81,ZC3H12D,WNT3A,FAM120C,TBC1D2B,LRRC61,ACBD4,TST,TNFRSF9,ADRB1,PLAGL2,HM13,PRPS2,AMBRA1,FBXO18,SLC9A5,CERK,FBXL17,FAM193B,ZBTB20,ZNF646,HECTD2,ERN2,FAM167B
TTAYRTAA_V$E4BP4_01	MOTIF	Down	0.0114943	0.0362648	-0.270612	-1.37378	34	249	MKNK2,IL6ST,NMT1,GABRR2,FRY,C1orf122,SGK494,SIDT1,DCAKD,DPYSL2,TFDP2,PRKG1,MYLK,KCNIP4,SLC35C2,NRSN1,ZDHHC5,ELAVL4,LRRTM3,SPATA2,IP6K2,SEC14L3,TBX6,UBE2H,CSNK1E,DAGLA,COL15A1,WNK2,IMPDH1,ADNP,ALDH3A1,STARD13,ERGIC1,HRH3,JPH3,SYT6,LHX6,ENAM,MGC13053,BSN,RCC2,H3F3A,PRICKLE1,TREX1,PER2,EPB41,MED12L,OSBPL6,EP300,PVRL1,MIOX,WDR81,EPN2,PPFIA1,TSPAN7,TMEM185A,ID4,ZDHHC14,IRAK1,HAND1,ZBTB7A,RHOBTB2,ABHD8…
V$GATA1_03	MOTIF	Down	0.0127409	0.0389892	-0.272356	-1.37396	38	238	MMP23B,CNN1,ARHGAP26,ELAVL4,FBXO11,FURIN,SMARCA5,JUN,NR3C2,ENDOU,GNB1L,NPL,WDTC1,PITX2,PVRL4,NCDN,KLF15,C22orf29,TBX5,GATA6,SETD2,MID1,TTBK2,STXBP2,RALGPS2,POFUT1,ZIC1,CSDC2,GREM1,LHX6,BSN,PCDH7,UCN2,LRGUK,PAPPA,XPO6,PCDH9,KLHDC3,NF2,FOXP3,FAM120C,SIX1,TMEM87A,MYO1C,HABP2,PNLIPRP2,FZD4,WWP2,PTMS,S1PR2,PCOLCE,AMOT,PPP1R16A,DCAF7,PLAGL2,FBXL18,SNX17,RASSF5,PRKCI,RNF144B,RASAL2,MAML3,IGF2,FOXP1,AP2M…
GO_CENTRAL_NERVOUS_SYSTEM_DEVELOPMENT	GO_BP	Down	0.000280505	0.00912082	-0.24217	-1.3744	0	856	SPEF2,CKB,ARHGAP11B,ID2,IRS2,TULP3,MAP1S,PITX2,VCX2,ID3,ACAN,ISL1,NCOA6,PCM1,PLXNA2,HTT,SOX4,TTBK1,TACC3,ASCL1,ATP7A,GRHL3,POU6F1,SHROOM4,KDM6B,SPHK2,ACVR1B,CEND1,LDB1,SDF4,PLXNB2,ARSB,ALDH5A1,GSC,PTEN,CDON,BAX,SOX6,NR2C2,SETD2,SLIT2,AKT1,BAD,HNMT,FAT4,CNP,SYPL2,HDAC11,CDK5RAP2,DCLK1,TAL2,PAFAH1B3,SERPINI1,LRP1,RERE,TIMP2,CHRNB2,FGFR2,KNDC1,SLC32A1,NAGLU,TGFBR2,PTCH1,ZIC1,SHANK3,SKI,C5orf42,ESR2,…
GSE46606_UNSTIM_VS_CD40L_IL2_IL5_3DAY_STIMULATED_IRF4HIGH_SORTED_BCELL_UP	IMMUNOLOGIC	Down	0.0180542	0.0481869	-0.278723	-1.37471	53	194	SMC5,ZNF8,ZDHHC5,CSNK1G2,PTCD2,DRG2,ZNFX1,ANXA11,SLC35A2,PPP2R5A,NT5C2,CLN6,TCOF1,FBXL6,SERPINC1,MERTK,FLII,KATNB1,EML3,HAUS3,DDR1,DTX3L,CDC42BPB,AGPAT1,FKBP8,CNTN3,NAGPA,MED20,RNPS1,PEA15,ARRB2,CARD10,XPO6,ACBD6,PPARA,DCTN1,PIGO,INTS3,TMEM109,C17orf70,RBM42,CPT2,DIS3L,ABHD8,RPS6KB2,ADCK2,KDELR1,AP2A2,FBRSL1,GBF1,ITFG3,ZBTB3,CPSF3L,USP22,CLASRP,SCRIB
GSE40274_HELIOS_VS_FOXP3_AND_HELIOS_TRANSDUCED_ACTIVATED_CD4_TCELL_UP	IMMUNOLOGIC	Down	0.0177436	0.0476815	-0.278953	-1.37494	52	193	HOOK2,SPRY1,SYTL1,RARG,YPEL3,RRAGD,FAM132A,CHCHD10,NR4A3,ALDH16A1,SPTB,TNIP1,SELPLG,PHACTR3,TSPAN32,AP1M1,STAT5A,KRTCAP3,C5orf42,IKZF3,CAPN3,TMEM184B,FAM46A,NINJ1,ABTB1,CHRNB1,ENO3,CNDP2,TGIF1,WDR59,ST8SIA6,MYO1C,CYTH3,ARHGAP20,PPM1B,SSH1,ARMCX4,FBXO31,SYNGR2,GFOD1,IGF2R,AMFR,NDNF,USP11,TRIM6,TNFRSF25,ITFG3,TOM1L2,ANKRD23,TRAF1,ALCAM,TMEM175
V$AP4_01	MOTIF	Down	0.0114943	0.0362648	-0.270844	-1.37496	34	249	MAPRE3,NR5A1,CHD6,COL4A4,STARD10,CRB1,TNRC6C,SOST,SEMA4C,RASGEF1A,PITX2,SGMS1,TFAP4,ANGEL1,POLR3E,DNAJC14,KLF15,GSC,VEZF1,TSPAN32,TMEM110,LRP1,DCAF11,PSMD3,HSD3B7,TTC9C,NAB2,COL11A1,VEGFA,HMGN2,PRICKLE1,STARD3,HEXIM2,PCDH1,CELF4,LLGL2,ZBTB47,CNTLN,SLC48A1,GRIN2D,PTPRS,CDK16,HOXC4,FAM122B,EPN2,ITPKC,FLYWCH1,UNC13B,EPOR,LOXL4,GLTSCR1,NDNF,CBFA2T2,ADRBK1,FOXP1,MAP3K3,ACVR1C,PCSK4,STAT3,PI4KB,PCBP2,N…
GSE5542_IFNG_VS_IFNA_AND_IFNG_TREATED_EPITHELIAL_CELLS_24H_UP	IMMUNOLOGIC	Down	0.0177673	0.0477191	-0.280368	-1.37521	52	186	LSM14A,AKT2,ATXN7L3B,DOPEY2,TIAM1,MGA,STRBP,NCOA6,MYL2,CHIT1,SELPLG,DYNLL2,RNF130,TSTD2,TIMP2,SLC32A1,TARS2,POLE,KIF2A,MAPK7,TREML2,SLC16A14,MAX,SLITRK6,FAM193A,CD81,TRIM39,SLC48A1,SREBF2,RNF31,ZNF445,ANKRD54,PYCARD,INCENP,RABGAP1L,PDAP1,ANP32B,TRIM28,PPP2R5D,ZFP36L2,SMARCC1,INPP4A,SHMT1,SAFB,GAPVD1,HCST,BRD3,PILRB,CITED2,ZNF768
GSE14308_INDUCED_VS_NATURAL_TREG_UP	IMMUNOLOGIC	Down	0.0180542	0.0481869	-0.278913	-1.37565	53	194	SVOP,SAMM50,HSPA4L,EIF1,UBQLN4,NGFR,TTLL5,SERPINC1,PECR,TSTD2,STRADB,DAK,RGMB,PCGF2,ELK1,GPRIN2,SYNGR1,CCNC,FAM196A,LIAS,LRRC14,MFN2,MAPK1IP1L,PTPRJ,AMDHD2,DGAT2,FZD4,MINPP1,ATP6V0D1,ERC1,SLX4,YIF1A,ZNF580,ADAT1,SLC22A15,GRHL2,SLC9A5,POLR2E,METTL13,CCNK,RBM10,ZNF446,USP22,NDE1,TPPP,DTNBP1
GSE32986_CURDLAN_HIGHDOSE_VS_GMCSF_AND_CURDLAN_HIGHDOSE_STIM_DC_UP	IMMUNOLOGIC	Down	0.0177258	0.0476815	-0.279709	-1.37603	52	189	GLG1,MFAP3L,SLFN5,TET1,ZRANB3,SLC7A7,ING1,FBLIM1,WDR62,PPM1H,FTO,RAD50,ABHD4,SMPD1,SIL1,GRB2,RAB32,RMND1,SSH3,KIF5A,STAT4,SYNJ1,NT5M,TIFA,CYFIP2,ABCD3,PLEKHM3,IFIT3,FAM63B,METRNL,TCIRG1,KIAA1522,OPHN1,METTL7A,MSRB2,GABARAPL1,PLXNB2,HCFC1R1,DHX40,LIX1L,HSD3B7,ZFYVE1,CCNG2,SYNGR1,CDKAL1,SEMA4D,ZFYVE26,PHF21A,SURF1,ABTB1,IL16,VAMP2,LRRC61,RNPEP,PTPRA,TST,INCENP,TRIM6,PDK2,MGEA5,DCAF6,PDPR,MAVS,TOM1,…
GSE14000_UNSTIM_VS_16H_LPS_DC_TRANSLATED_RNA_DN	IMMUNOLOGIC	Down	0.018	0.0481869	-0.27938	-1.37623	53	190	EIF2AK2,TRANK1,CLEC2D,CYTIP,MIR155HG,BCL2A1,C5orf25,CYP27B1,IFIH1,SGPP2,ITGB8,IFIT2,AKT3,NR4A3,VAV2,IFIT3,NFKBIZ,SUPT3H,TNFAIP1,SLAMF7,C10orf10,IRF7,ARAP2,PRRG4,HMGXB3,CNP,TNFSF10,WDR63,RALGAPA2,UBE2Z,NLRC5,SP100,KIF2A,NADK,CTC1,C9orf91,TXNL4B,HIST2H2BE,CNTLN,GPR157,DRAM1,AGFG2,GRB10,TNFRSF9,PNRC1,CFLAR,RABGAP1L,WHAMM,INPP5E,MARCKSL1,TMEM41A,RUNX3,FOXP1,TOR1B,STAT2,TRIM56,BRPF3,TBC1D13
GSE21379_WT_VS_SAP_KO_TFH_CD4_TCELL_UP	IMMUNOLOGIC	Down	0.018	0.0481869	-0.279416	-1.37641	53	190	GCHFR,ITGB3,RAB34,CELF5,TRIP6,LRG1,LHPP,KHK,CD38,PXDN,TEAD2,SERPINH1,C3,NRP1,PDE9A,ABCC3,CBR3,ZNF385A,KRT80,WIF1,SLC7A2,USP54,EXOC3L4,CD302,CC2D2A,CXCR3,ADCY4,SPATS2,DIRAS2,FGFR1,MAF,RAB13,AP2S1,TIE1,IGSF6,SLC9A3R2,SMPDL3B,DOCK5,GPT2,PAK6,GPX8,OPHN1,BMP2K,MPZL1,SHROOM4,ATG9B,DOCK6,CDC42BPB,DOCK1,TMEM119,CLSTN3,HOXB2,LHFP,NHSL2,CARD10,LAMB2,SCAMP5,DGAT2,NPDC1,BOK,TMC4,TNFAIP8L1,DAB2,FKBP9,TMEM132A…
GSE13411_NAIVE_BCELL_VS_PLASMA_CELL_DN	IMMUNOLOGIC	Down	0.0173913	0.0469681	-0.279863	-1.37678	51	189	TIMP2,PACS2,TMEM184B,RNF208,PPP1R26,GADD45G,GTF3C5,PIM2,GAB1,FLT3,MGAT1,RRBP1,CDC34,NEU1,DNAJC1,ARSA,GSG1,CBX6,MYO1D,PINK1,SMTN,KCNMB3,PDE4A,FAM149A,ANKRD11,ZKSCAN1,RUNX1,TOLLIP,RFX1,CNKSR1
GSE13411_SWITCHED_MEMORY_BCELL_VS_PLASMA_CELL_UP	IMMUNOLOGIC	Down	0.0173913	0.0469681	-0.280024	-1.37758	51	189	CBLB,TRIM38,SNAPC1,CSNK1G2,PRKX,SCPEP1,LSM14A,TNFRSF10B,DDAH2,CRK,ZSCAN18,SGMS1,MYC,CD79B,ALDH5A1,ARHGAP24,BACE2,SP100,CEP68,TGFBR2,ZMYND8,AUTS2,ZFYVE26,SMARCB1,INPP5D,MAN2B2,APP,TRAF4,RNF220,SEPT9,DCLRE1C,PTK2B,PPFIA1,REPIN1,MAML1,FRAT1,LAT2,PHF20,MEGF9,ZNF134,LBH,BPTF,TMEM222,RUNX3,NPLOC4,NDRG3,TLK2,RAPGEF6,BAP1,NAA40,NCOA1,ZMAT3,PTPRK,IQSEC1
GSE41176_WT_VS_TAK1_KO_ANTI_IGM_STIM_BCELL_1H_UP	IMMUNOLOGIC	Down	0.0173333	0.0469156	-0.279676	-1.37769	51	190	PRKG1,TOR3A,UBQLN2,INHA,UBQLN3,ST6GAL1,ANKRD26,LONP1,TAF4,ST14,SBNO2,STK24,TERF1,CAMK2N2,SH2D4B,MT2A,EIF4G3,WDR13,THBD,LMOD1,ARHGEF10L,MT1E,ZNF423,UCN2,XKRX,UNKL,NFAT5,GADD45G,ZBTB37,SS18,MARK3,NR6A1,ADRB1,ABL1,AGRN,MOXD1,PDAP1,SATB1,DNAJC30,ANP32B,KCNC4,INPP5E,PHACTR4,SZT2,TRAPPC9,MAU2,ARFGAP1,SLC10A2,ZBTB40,FRAT2,GTF2IRD2
GSE37301_LYMPHOID_PRIMED_MPP_VS_COMMON_LYMPHOID_PROGENITOR_DN	IMMUNOLOGIC	Down	0.0173855	0.0469681	-0.279509	-1.37859	51	194	MAP3K6,CCL7,HIPK2,GNAI2,IFIH1,LSM14A,SMARCA5,MAF,MARK2,HMOX1,ZNFX1,ADPRH,RXRG,ID3,IFIT3,RAB12,TCIRG1,ZNF131,UBA7,FUS,SELPLG,SAMD4B,THBD,PTPRCAP,TRIM25,MYCBP2,WDR26,FXYD5,PHC2,TNKS1BP1,EXT1,UBAP2L,MED12L,MBD2,RNPEP,UCK2,TMEM40,BRD8,GRINA,ANKFY1,ARSA,CSNK2A2,SATB1,YTHDF1,GNA14,CRAMP1L,SPPL3,TSEN15,CYB561,CCNL2,SMARCC1,OGFR,INHBB,TCF25,OTUD5,CPSF7
GSE17186_MEMORY_VS_CD21HIGH_TRANSITIONAL_BCELL_DN	IMMUNOLOGIC	Down	0.0177436	0.0476815	-0.279693	-1.37859	52	193	FASLG,LSP1,TAP1,TG,SH3KBP1,SLC29A3,VAV3,ITM2A,ADNP,ACTN1,LITAF,DCAF11,IRGM,CCR7,PTCH1,C1orf35,AP1G2,DNPEP,MBP,SH2B1,PHF21A,PKP4,NFAT5,HDAC7,XYLT2,MGAT1,CYTH3,ASAP1,PRR13,FAM117B,LAD1,CHD4,RASSF5,SPATA13,FNBP1,ANKRD44,SSBP3,MBOAT7,CTDSP1,TNRC6A,CNTROB,FOXP1,CDC25B,ZMIZ2,BCL2L11,DGKZ,TBL1X,IFT140,NDE1
GSE17721_CTRL_VS_GARDIQUIMOD_4H_BMDC_UP	IMMUNOLOGIC	Down	0.0177436	0.0476815	-0.279697	-1.37861	52	193	AP2S1,MAD1L1,OPRL1,STRBP,SIDT2,XPR1,NR4A3,MEF2D,TREH,CENPA,MRPL34,SYT17,SLC29A3,ANAPC2,GOLM1,ADD1,CLDN10,PLIN3,RERE,CPSF4,GYS1,ELMO2,CDKAL1,CD99L2,ATM,FAM111A,TRIM39,C14orf159,PLEKHF1,SIRT3,SF3B2,CPT2,HM13,CPSF1,PINK1,CTNS,DAB2,PLA2G15,CHKA,STRN4,CTDSP1,FAM193B,INPP4A,ERBB3,SYNPO,USP20,MGAT4B,DGKZ,TBCD,CC2D1A,ANKS1A,PNPLA6,AGPAT3
GSE4748_CTRL_VS_LPS_AND_CYANOBACTERIUM_LPSLIKE_STIM_DC_3H_DN	IMMUNOLOGIC	Down	0.0186542	0.0495277	-0.278522	-1.37905	55	197	PDLIM1,NOMO1,PEX14,PPP1CA,STXBP4,NT5C2,SCARB1,COL15A1,SGMS1,RRAGA,METRNL,LRRK1,FAM195A,DENR,DHX40,PIM3,MRPL10,NADK,VEGFA,HSDL2,TMED8,SEMA3E,FSTL3,PLK1,SRXN1,FOXK1,DGAT1,ULK2,LPCAT3,DGAT2,PLIN2,TALDO1,ACO2,ZMIZ1,NUDT4,PEG10,RAMP1,PNPLA2,MMP19,RASAL2,GUSB,NR3C1,UGT2B10,IL17RC,RNF214,PDE4A,MGAT4B,CLDN15,ALCAM,ATP6V0A1
GO_REGULATION_OF_CELL_ADHESION	GO_BP	Down	0.00116754	0.018034	-0.248843	-1.37936	3	612	GRB2,DNAJA3,IL6ST,KIFAP3,ANK3,PLXNB3,TNFSF4,ZEB1,JAK3,ALOX15,GSK3B,CLASP1,HLA-DQA2,TIGIT,TESC,IHH,THBS1,FYN,CYTIP,TACSTD2,IFNA2,PTPN6,PRKG1,FOXA1,PRSS2,CLASP2,HLA-E,PRELID1,MTOR,ICAM1,PAWR,PIK3R6,IFT74,PRKX,PRKCQ,APOA1,ST6GAL1,CXCL13,CYP1B1,AGER,MAD1L1,IL20RB,IFNB1,DISC1,CASK,NFKBID,ACVRL1,PIK3CB,HLA-DQB1,NR4A3,GPM6B,CD276,PDPK1,CYP26B1,CD209,MINK1,EPB41L5,MLST8,ADAM15,CLC,FGA,TGFB2,ANGPT1,PRR5,L…
AACTGGA,MIR-145	MOTIF	Down	0.0141727	0.0422586	-0.276393	-1.37979	42	220	VASN,ACVR1B,HIC2,ARHGAP24,NFE2L1,SETD2,VPS13B,ABCA1,UBE2Z,TGFBR2,MDFIC,FAM188B,AKIP1,ABLIM2,DAG1,STEAP4,BSN,CDR2L,ZDHHC9,PXN,ZNF423,ZFYVE26,ZBTB10,SLITRK6,PHRF1,SEC31B,ATXN2,KIAA0355,QKI,TIRAP,EIF4EBP2,RNF31,PDCD4,SNX27,GOLGA8A,BCR,NUDT4,DYRK1A,NUAK1,SRGAP2,PLAGL2,RASSF5,AKAP9,BEND4,SSH2,SRGAP3,KIF1B,MAP3K3,RGS7,INHBB,GOLGA8F,P4HTM,CD47,CITED2
GSE36888_UNTREATED_VS_IL2_TREATED_STAT5_AB_KNOCKIN_TCELL_17H_DN	IMMUNOLOGIC	Down	0.0183211	0.0488029	-0.278674	-1.37981	54	197	USP31,FBXL6,WDR13,SMOX,PLIN3,DUSP4,CCR7,WDR26,STEAP4,TREML2,CAPN3,ENG,PRICKLE1,PIEZO1,CARD10,CLCN6,XKRX,GMIP,SPNS1,EXOG,SNRNP70,DGAT1,LPCAT3,CSAD,TSPAN14,LARP1,CREB3L1,PABPC1,RNASET2,IRAK3,PRSS54,KCNC1,RAMP1,FAM110A,C2CD4B,NIPAL3,SLC9A5,TAF6,SYMPK,CDC25B,SPTAN1,TNFRSF25,SOX13,LTB4R,TBL1X,PI4KA
GSE26912_TUMORICIDAL_VS_CTRL_MACROPHAGE_DN	IMMUNOLOGIC	Down	0.0164044	0.0447995	-0.280068	-1.38044	48	193	PCBD2,RAD50,SRSF9,PCNT,CSF1R,MRPL4,APOA2,INPP5B,SEMA5B,BCL2A1,F9,NFKBIB,ITGB2,ST6GAL1,SPTLC2,RNF114,PIK3CD,ZNFX1,UNC93B1,LSP1,ZCCHC3,ZNF276,C17orf62,FGFR3,ASCL1,RS1,PRR5,STAT5A,CCR7,GDF3,TCEB3,GYS1,FXYD5,AP1G2,TMED8,STARD3,ECE1,MXD3,GPRASP1,ESRRB,INPP5D,GMIP,SMARCD1,H2AFY,TBC1D1,CTSH,KIF1A,CTSZ,PTMS,IGSF8,ADCY6,INCENP,FAM84A,FNBP1,EXTL3,ACSS1,IL18,NUP62,CNOT3,AUP1,ARHGAP39,EVL,NDE1
GSE29618_PRE_VS_DAY7_POST_LAIV_FLU_VACCINE_PDC_UP	IMMUNOLOGIC	Down	0.017	0.0461209	-0.280237	-1.38045	50	190	LYZL6,OR2B6,F9,NRAP,WDR55,SHANK2,DIRAS2,GNG3,TEAD1,UCN,OR2C1,SLC9A3R2,OSGIN1,CKB,EREG,UBXN6,ACVR2B,EDA2R,PASK,PRR5,CEND1,SDF4,SERPINC1,C22orf29,ALDH3A1,ST8SIA1,RALGPS2,ZNF551,ARHGEF5,LGALS14,HEG1,ELL,ROBO1,MCOLN3,AMDHD2,KIAA0485,VPREB3,NCLN,GRB10,ARAP3,SEZ6L2,PITPNM3,CDC42EP1,GPR135,PRKD2,RNF126,CYB561,KALRN,MBL2,TNFRSF25,PARP16,SMG6,EPN3,SIX5,MAP3K9,MAST2
GSE43955_TH0_VS_TGFB_IL6_TH17_ACT_CD4_TCELL_1H_DN	IMMUNOLOGIC	Down	0.0186232	0.0494724	-0.279968	-1.38056	55	192	HOXD3,ZBED3,CXCL2,NOS2,CCNB1IP1,IFRD2,GUF1,BCL2A1,RUVBL2,IYD,RBM15,PDRG1,TEAD1,MAP6,SCN9A,FSTL1,CEBPA,TNIP1,REM1,TPBG,PODXL,POLDIP2,ARIH2,CYP2B6,AP1M1,SFMBT2,DHX30,MMP24,MAPKAPK2,RHOB,PHKG1,MAP1LC3A,GMIP,ZNF799,CLCN2,FZD4,KRT8,FAM20C,DVL1,RAMP1,CLCN7,AMBRA1,HEBP1,CBX6,HSPA1A,SATB1,CMTM4,PRKD2,PHC1,DSP,CHKA,NKIRAS2,BRD4,NFIB,FLCN,FBXW4
GO_REGULATION_OF_MULTI_ORGANISM_PROCESS	GO_BP	Down	0.00243902	0.028785	-0.255254	-1.38065	7	454	JUN,APOBEC3C,GABRA5,EIF2AK4,AP2S1,ALKBH5,IFNB1,MIF,TRAF3,PARK2,TRIM35,NFKBIL1,CDK9,TAP1,FCN3,TFAP4,CSPG5,PVRL2,TMEM203,SUPT3H,TNIP1,ANKRD17,MRE11A,MBD5,ACIN1,VAPB,ACVR1B,RNF216,RHBDD1,PTX3,TEAD4,BPIFA1,PPP2R1A,TSPAN32,CLDN7,BAD,AP1M1,DAK,OVGP1,TRIM25,SP100,HCAR1,MDFIC,PML,TBC1D20,APOBEC3F,USP17L2,SMARCB1,GMIP,PLAU,PPID,FAM111A,TARBP2,TRAF3IP1,POMZP3,MID2,EP300,P4HB,SLC1A3,PYDC1,TIRAP,VPS37B,SNF8,…
GSE11961_GERMINAL_CENTER_BCELL_DAY7_VS_PLASMA_CELL_DAY7_DN	IMMUNOLOGIC	Down	0.017	0.0461209	-0.280282	-1.38068	50	190	SLC39A13,ST14,PTPN14,ZFP90,BMP2K,NAAA,SLC29A3,CAPN5,MYO18A,STRADB,LITAF,DNASE1L2,GXYLT1,HCAR1,MDFIC,SUMF1,CDC42BPG,TERF2,LYNX1,POMT1,PCBP1,CNNM2,CD86,QKI,PTGR1,PBX3,ZNF213,C5orf63,SESN3,AMOT,ZNF667,ZFP36L1,TSC1,PRKCI,HSPA4,ANKRD24,FCHSD2,PLEKHM1,ATP6V0B,ZBTB20,ASB1,GALNS,NDE1,DSTYK,PCYOX1,ZNF768
V$MYB_Q3	MOTIF	Down	0.0114905	0.0362648	-0.273584	-1.38079	34	240	TUG1,NCOA5,RUNX1T1,ESRRA,CACNB3,ZNF362,RBM39,USP32,ERGIC1,ZMYND8,SLC16A6,LHX6,PRICKLE1,HERPUD2,MXD3,TP53I13,PCDH9,EPB41,ZBTB47,ZMYM2,DSCAM,TMEM80,GNAS,DNAH12,FRAS1,WDR81,SORT1,LYN,SCN3B,SHKBP1,ID4,ASB7,PTMS,SRGAP2,GNL1,WNT3,HEBP1,PDAP1,BEND4,EHMT1,FOXP1,RFX3,MAZ,BAP1,RIN1,FAM63A,SHMT1,WNT5A,MAP4,C7orf62,ABHD15,MBD6
GSE22886_NAIVE_TCELL_VS_NKCELL_UP	IMMUNOLOGIC	Down	0.0160912	0.0442167	-0.281512	-1.38082	47	186	CCNB1IP1,UBASH3A,IFRD2,VIPR1,NENF,FCGRT,CAD,SORBS3,TNFRSF10B,ID3,EPS8L2,MYC,TACC3,PASK,ITM2A,PAFAH1B3,CCR7,LRRN3,CEP68,PABPC4,MDFIC,ARHGEF18,MAP4K2,SMARCB1,GPRASP1,SF3A2,ACTR1B,SEC31B,ERP29,LPCAT3,AKAP1,DNAJB1,PABPC1,LRRC8B,PBXIP1,NDFIP1,RNF144A,SIN3B,LRFN3,ANP32B,ZNF580,ADARB1,CASP6,NCK2,FBLN5,SLC2A4RG,LDLRAP1
GSE17721_CPG_VS_GARDIQUIMOD_1H_BMDC_UP	IMMUNOLOGIC	Down	0.0160481	0.0441732	-0.27998	-1.38091	47	194	CYP26A1,FAM89A,TFEC,ETV6,F11R,TCF4,SFXN3,CLASP1,IRF8,SPSB2,SEMA5B,MYH9,L1CAM,SMC5,FAS,MMP15,BRD2,KCTD10,JUN,ITPR2,RSPH6A,APBB3,SGMS1,MYL2,DCBLD2,TNIP1,EIF1,TTC39C,KLHL13,HCFC1R1,CACNB3,OTUD7A,PUS10,SLC32A1,CCR7,PLA2G6,PRICKLE1,ROBO1,ST8SIA4,TELO2,ATXN2,TBC1D1,WDR6,DGAT2,PTGR1,KCNJ11,CYTH1,ADD2,NXF1,MDM2,ASPSCR1,DYRK1B,KIF1B,CHKA,ADHFE1,NUP62,HEXDC,TBC1D8,PRR14,SUPT6H,DOK3,ARID1A,IL17RA,SFI1,RANBP…
GSE29618_BCELL_VS_PDC_DN	IMMUNOLOGIC	Down	0.016388	0.0447995	-0.280742	-1.38111	48	189	AHI1,SEMA4C,SCN9A,LILRB4,GPM6B,UFD1L,ST14,MLF2,ITM2C,SOX4,ZDHHC17,MPZL1,SELPLG,ST3GAL2,IRF7,PLEK,RNF130,GRAMD1B,GAS6,CYTH4,MAPKAPK2,PIAS3,ADI1,HHAT,APP,SCAMP5,TRAF4,FLT3,PHEX,PVRL1,PTPRS,RRBP1,UCK2,ATP13A2,SCAMP4,CUEDC1,PYCARD,RAB40B,BAHCC1,PRKCI,CBX6,IGF2R,SCARB2,RPS6KA2,MAN2B1,DAB2,RGS7,INPP4A,ARF3,TPP1
GSE3982_EFF_MEMORY_CD4_TCELL_VS_TH1_UP	IMMUNOLOGIC	Down	0.017	0.0461209	-0.280378	-1.38115	50	190	SRCAP,SDCCAG3,PLAC8,CCNJL,KIF5A,ZNF337,ZNF266,OR2B6,PCSK7,L1CAM,AKT3,UBE2D4,TREH,APBB3,ISL1,REG1B,TDRD3,APOBR,TGFB2,HECA,AKR1C1,FOXO3,OSBPL7,SETD2,DCLK1,ST8SIA1,CDC42BPB,RPL23AP32,PEPD,DPYD,PABPC3,DBP,ANKS1B,PPM1F,PPP1R12B,DMWD,AMPD2,PDCD4,DLX4,GOLGA8A,SIRT3,EEF1D,PBXIP1,SLC35E2B,ITIH4,TRIM44,SCN8A,PLXND1,DGKD,DCAF8,ZFP36L2,C1QTNF3,NCK2,SPDEF,SOX13,ZNF862,ZNF446,XKR8
GO_ENDOCYTOSIS	GO_BP	Down	0.00211161	0.0263055	-0.254289	-1.38153	6	472	PIK3CB,ANXA11,CYFIP2,CRK,SNX33,SYP,CSNK1E,FCN3,SCARB1,VAV2,CD209,DNM1L,APOBR,LRP10,CLEC4M,OPHN1,ARHGAP27,SH3KBP1,CETP,HHIPL1,MERTK,ELMO3,VAV3,PLCG1,PTX3,FCGR1B,GAS6,MAPKAPK2,ABCA1,LRP1,CLN3,DOCK1,HRAS,TMPRSS13,TGFBR2,CSNK1D,WIPF1,CYTH2,ELMO2,PLA2G6,ARRB2,CD81,APP,SUSD2,PACSIN1,GPR107,ITGA4,PIKFYVE,HIP1,PYDC1,MYO1C,EPN2,SORT1,LYN,CD6,ABCA7,ILDR1,CALCR,SH3GL1,SRC,INPPL1,PYCARD,LRPAP1,ABL1,RAMP1,LRP…
GGGYGTGNY_UNKNOWN	MOTIF	Down	0.00173913	0.00907469	-0.248452	-1.38201	5	639	CLDN7,SLC25A28,SAP130,IKZF4,STXBP2,STRADB,PAFAH1B3,RALGPS2,FGFR2,SIK3,CEP68,NAB2,NADK,MOV10,RPS6KA5,FOSB,DCTN2,TMEM184B,FAM46A,CATSPER2,PXN,ELL,SMARCB1,CNTFR,ILVBL,PHF21A,GMIP,VAT1,H6PD,PCDH9,MFN2,CSK,ZBTB47,CNNM2,CHRNB1,HPCA,DBP,JUP,SOX12,SLC7A1,SMOC1,ULK2,SPAG17,P4HB,TRIB2,TMEM88,MDK,VAMP2,CDK16,PRRC2A,UBR4,AP3D1,HS3ST3A1,WDR81,PTK2B,POU2AF1,UTP14C,ZBTB37,AVPI1,DNAJB1,ITPKC,ATN1,LPPR2,VASH1,KCN…
GSE22601_DOUBLE_POSITIVE_VS_CD8_SINGLE_POSITIVE_THYMOCYTE_UP	IMMUNOLOGIC	Down	0.017608	0.0474743	-0.280184	-1.38211	52	191	PDLIM1,YPEL3,RRAGD,SIDT2,SH2D1A,UBE2H,LIMD1,POU6F1,MFNG,CMIP,PTEN,ARIH2,RUNDC1,RABAC1,CNP,EIF3F,TRIM25,EZH1,FAM46A,EGR1,AFF3,ABTB1,SPNS1,RBM33,GADD45G,ALKBH4,TGIF1,MBD2,UPF2,ST8SIA6,STX16,KIDINS220,IRAK3,GRINA,ULK1,PCMTD2,KLF13,TNFRSF9,MAML1,PNRC1,ITPKB,AKAP8L,MARCH6,FAM134C,SSH2,SELO,DGKD,FOXP1,TNFRSF25,CCNI,IL17RA,TRIM56,BTG2,LAT
GSE41867_DAY6_VS_DAY15_LCMV_ARMSTRONG_EFFECTOR_CD8_TCELL_UP	IMMUNOLOGIC	Down	0.0180602	0.0481869	-0.283216	-1.38211	53	179	RAPGEF2,LYPD1,RNF186,LYSMD2,PIWIL4,IL6,DDX58,EXPH5,HOXD10,LOC151657,STAT4,CLEC2D,MIR155HG,MUSTN1,CXCL3,BCL2A1,PTPRF,SNN,IL19,ADAM18,RPA4,IFNB1,NR4A3,PHF21B,TJP2,EREG,THAP3,ARAP2,KIAA1549,PUS10,DNASE1L2,BAMBI,NLRC5,C9orf91,ZBTB10,BAG3,LATS2,KANK1,DRAM1,LOC731424,BEND2,RIPK1,CALCR,FBXL19-AS1,TNFSF15,PLAGL2,GSG1,CHADL,SCN8A,CLDN3,ZC3HAV1,ABCA3,USP42,RNF213,CNKSR3,SASH1,FBLN5
GSE3039_CD4_TCELL_VS_ALPHABETA_CD8_TCELL_DN	IMMUNOLOGIC	Down	0.0160696	0.0441824	-0.280415	-1.38215	47	193	GOT2,DPYSL2,LRP12,CRELD1,PRPF4,CAD,EMILIN2,SLC1A5,SIRT5,MLLT6,PIK3CD,IL20RB,SLC25A6,CKB,SMPDL3B,GSS,TUFT1,PLCD1,PVRL2,P2RX5,BAHD1,NEURL2,URB1,AEN,IPO13,PIM3,CCR7,NAB2,EBPL,SIGMAR1,DAG1,FAM73A,TRPM4,TRAF3IP1,ERP29,NSUN5,PTPRS,DIP2C,SLC27A1,CISD3,AKAP1,HTR7,FAM20C,KIAA1598,PLXNA1,PYCARD,CFP,UBE2O,SLC25A39,COX5A,RNF180,LAMP1,SMPD4,AMZ1,ZMIZ2,CTSD,ZMAT3,PIGQ
GSE5099_MONOCYTE_VS_CLASSICAL_M1_MACROPHAGE_UP	IMMUNOLOGIC	Down	0.0160696	0.0441824	-0.280421	-1.38218	47	193	ELL3,GRASP,CX3CL1,SPAG6,HAPLN1,LDHB,KCTD7,ALPK3,MDH2,NPC2,IFFO2,CISH,SP4,PXDN,FAM53C,FKBP4,IRF2BP1,TGM2,AKR1B15,NSUN4,CES4A,LAMTOR1,NKX3-1,POLDIP3,RNASE10,MAS1,WIPF2,RPS9,IFRD2,HIST2H2BF,ELAVL4,FAM163A,NT5E,PRPF19,PDZD11,FBXO41,DOCK5,PHLDA3,FGL1,GFRA3,RAB12,NFASC,PASK,NANOG,DUSP4,TRIM36,TAB1,ZNF490,C5orf42,DNPEP,PEAK1,NINJ1,HOGA1,PLK1,KLHDC3,ATXN2,WDR59,PHEX,MANEAL,PCSK6,NDFIP1,SIN3B,PDAP1,CLEC2L…
GSE17721_LPS_VS_GARDIQUIMOD_12H_BMDC_UP	IMMUNOLOGIC	Down	0.0166667	0.0454139	-0.280597	-1.38223	49	190	TSPYL1,FZD9,HK1,NFKBIB,PXMP2,RBM15,IFIT2,RRAGD,BCL3,LSP1,DNM1L,HSPA1B,TMEM214,P2RX5,TPBG,PDCD6,NOC2L,MT2A,PODXL,PTEN,YIPF3,KIF21B,DENR,TRIM25,TBC1D22A,BFAR,RCC2,DAB2IP,C9orf91,ARHGEF10L,RPAP1,HHAT,H2AFY,SOX12,TNFRSF1A,CSAD,SCN3B,SH3GL1,GALNT10,CA13,GDI1,LAD1,PNRC1,ANKFY1,RAD23A,NLGN2,CLSTN1,NUBP2,DPP3,TMEM37,ACTR1A,CLDN3,FAM120A,SMAP2,SHMT1,UBTD1,KEAP1,D2HGDH,EXOC7
GSE29617_DAY3_VS_DAY7_TIV_FLU_VACCINE_PBMC_2008_UP	IMMUNOLOGIC	Down	0.0180602	0.0481869	-0.283288	-1.38247	53	179	CACNA1S,BTC,NR4A3,FNIP2,TROVE2,MT1X,NAAA,PLEK,MT1G,CAPNS1,TNFSF13B,MS4A7,MMP24,LITAF,DUSP4,EML5,CST3,RHOB,FAM46A,DCD,ZNF618,LOC100131180,SECTM1,CSK,ZBTB47,MGC24103,MBD2,CTBP2,AMPD2,SLC22A5,RAB36,TNFRSF19,SAMD4A,MAPT,TTC23L,ZNF628,ZFAND5,LAMP1,PDE4A,NOTCH2,HAB1,ASAP1-IT1,PTPN18
GSE15750_WT_VS_TRAF6KO_DAY10_EFF_CD8_TCELL_DN	IMMUNOLOGIC	Down	0.017608	0.0474743	-0.280281	-1.38259	52	191	NUDT16L1,MURC,SEMA5B,PCDHB4,NRAP,PABPN1,THPO,PLEKHH3,SPATS2,SPRY1,DDAH2,DUSP8,DOC2B,STEAP3,IRS2,CYP26B1,REG1B,PRPF40B,VWA1,SLC1A7,FGA,RS1,PRRG4,DGKH,SLC9A3R1,DOCK6,DCLK1,KCNU1,SPACA7,PLAC8L1,SYBU,FRS3,COL11A1,SUMF1,UROC1,HOGA1,H6PD,GRIP2,KIAA1024L,TNPO2,CHRNB1,TMEM102,PLEKHG3,TMEM88,CELSR2,CREB3L1,SLITRK3,NAV2,SLC4A11,CALCOCO1,SEMA4F,BAHCC1,CLEC2L,FKBP9,SOX13,TRIM66,KIAA2013
GSE11924_TH2_VS_TH17_CD4_TCELL_DN	IMMUNOLOGIC	Down	0.016388	0.0447995	-0.281044	-1.3826	48	189	BAMBI,R3HDM1,CNNM3,FAP,PACS2,KIF2A,CASC3,PML,ZBTB44,SSU72,PRICKLE1,HEG1,CDKAL1,PHF21A,TP53I13,NF2,SLC27A1,CSAD,PMS2,PPFIA1,ABCA7,ZMIZ1,WWP2,RAMP1,RING1,ARHGAP1,CHKA,CREBBP,ADRBK1,RGS12,RNF187,P4HTM,TNRC6B,GTF2I,EVL,DLGAP4,SMARCC2
GSE1460_INTRATHYMIC_T_PROGENITOR_VS_THYMIC_STROMAL_CELL_UP	IMMUNOLOGIC	Down	0.0182907	0.0487484	-0.280414	-1.38276	54	192	PTPRCAP,SLC9A3R1,DHX40,CYTH4,SETDB1,MYCBP2,KIAA0125,XPA,CAPN3,ZNF235,ABCF1,RAP1GAP2,CNDP2,PMS2P5,SNRNP200,TGIF2,TP53AIP1,HABP2,DCLRE1C,CELSR2,POU2F1,LOC389906,CCDC101,PTMA,CCDC57,TUBD1,STMN1,SCN8A,ADCK3,ZXDC,RUNX3,TRAPPC9,KCNMB3,C1QTNF3,TNFRSF25,STIM1,ZNF248,SMA4,MC1R,BANP
GSE24210_RESTING_TREG_VS_TCONV_UP	IMMUNOLOGIC	Down	0.0170398	0.0461466	-0.28001	-1.38278	50	195	PPP1R21,HHEX,BIN1,FAM101B,UBLCP1,RUFY1,ING1,ITPR3,RAPGEF1,FBXO25,DNMBP,SLC35D2,PHC3,DCLK2,ZEB1,FRY,CABLES2,YPEL2,HIST1H2BL,CBLB,ARHGAP26,NOXRED1,ALDH3A2,TNRC6C,SYNE2,TRAF3,MEF2D,LSP1,MTMR14,METTL7A,SPATA1,NAAA,FAM102A,KYNU,CNP,RBM43,GNB2,SMARCA2,SETD1B,ZMYND8,ZNF318,PHF21A,AFF3,CEP350,CTSH,EP300,SYS1,CISD3,LYN,LDOC1L,PDCD4,PRR13,PXK,PTPRC,CYTH1,KLF13,GDI1,VPS13A,MADD,GAB3,CHD2,NUAK2,SSBP3,HERC2,S…
GSE7852_LN_VS_FAT_TCONV_DN	IMMUNOLOGIC	Down	0.0169887	0.0461209	-0.279354	-1.38317	50	197	CXCL3,BCL2A1,RORA,CXCR3,CBLB,MMP9,HMGB2,ARHGAP26,SEMA4C,DCN,FASLG,TJP2,KHNYN,NFKBIZ,PPP1R15A,METRNL,GPX8,TTC39C,LRRK1,GPSM1,PLEK,MPRIP,SLC25A28,ANTXR2,MDFIC,RAB11FIP5,TMEM2,FOSB,SLC16A6,DCAF5,PTPN9,RAP1GAP2,DENND4C,KIAA1462,BAG3,HIP1,SEMA3G,RIPK1,AR,INPPL1,NUDT4,CUEDC1,ZNF212,USP27X,PKD2,PHF13,RAI2,PDE7A,IGF2,RUNX3,CYB561,ZFP36L2,RXRA,ASB1,FARP1,HCST,ZBTB42
GSE5589_WT_VS_IL6_KO_LPS_STIM_MACROPHAGE_45MIN_DN	IMMUNOLOGIC	Down	0.0166279	0.0453335	-0.280608	-1.38372	49	192	NUCB1,INTS9,RUSC2,MARCH1,ZBED3,JUND,ST3GAL1,NOL3,LIMK1,PLA2G7,KCNQ1,MMP9,NT5M,FOXRED2,FAM65A,CYP1B1,TRAF3,ANXA11,FGL2,CDCP1,ADAM15,VARS,RBM15B,NCDN,GPAT2,GLCCI1,GHDC,CNNM4,SAV1,NAGPA,DAB2IP,ORAI1,PTPN9,UROC1,CCND3,SH3PXD2B,SF3A2,DOT1L,PDGFA,CNNM2,ZNF516,MBD2,SLC1A3,GCLM,TTL,SLC12A4,CPNE2,STXBP1,HM13,UBE2E3,SATB1,SPINT1,RNF126,FAM118A,H1FX,TMEM222,TMEM217,BSG,SNAPC2,HGSNAT,LDLRAP1,LEMD2,RFX1
V$E2A_Q2	MOTIF	Down	0.0117801	0.0368808	-0.275278	-1.38389	35	231	CLC,FHOD1,GRIK3,IMPDH1,SELPLG,CAMK2G,SLIT2,PHACTR3,CELA3B,MID1,TRPV3,GHDC,SYT6,RTN4RL2,BCL7A,FAM89B,TRIM39,CHRNB1,GADD45G,LMTK2,JUP,ENO3,KIAA0355,RPL28,DSCAM,STX4,GNAS,WDR81,AMPD2,EPN2,TMEM185A,GAB2,VPS13A,HMBOX1,LOXL4,CHD4,GPRC5B,BPTF,MYLIP,DGKD,IGF2,CRAT,TLK2,FBXL17,DGKZ,RUNX1,COL1A1,CITED2,IRX5,PPP1R9B
GSE15930_STIM_VS_STIM_AND_TRICHOSTATINA_48H_CD8_T_CELL_UP	IMMUNOLOGIC	Down	0.0153795	0.0425974	-0.28062	-1.38407	45	194	IL6ST,KIFAP3,TMEM159,JAK3,JUND,NUDT16L1,CYTIP,TACSTD2,PLEKHA5,NEDD4L,THPO,SPATS2,FURIN,RRAD,JUN,AKT2,BCL3,DDX17,XPR1,GPI,UBE2H,PLD3,GABARAPL1,PRR5,MT2A,DYNLL2,ST3GAL2,ADD1,TNFSF10,STAT5A,MT1E,CCND3,FAM89B,DBP,GADD45G,HDLBP,MED12L,CNDP2,DGAT1,DAP,B3GALNT2,SIRT3,TULP4,ABHD8,CBX6,SATB1,PPP2R5D,CASP6,HGSNAT,FTH1,CTSD,GTF2I,FAM189B,ZMAT3,IRX3,PTPRK,ALCAM,EXOC7
GSE29949_DC_BRAIN_VS_MONOCYTE_BONE_MARROW_DN	IMMUNOLOGIC	Down	0.0147305	0.0410097	-0.28081	-1.3841	43	193	KHDRBS2,CACNB2,ASS1,AFP,USP13,KITLG,LYPD1,CD27,PDLIM7,MYT1L,RHBDD3,EPHB1,NOL3,IRF8,PLA2G7,PSMF1,HIPK2,ELAVL4,KLF12,AGER,DTX4,CACNA1B,BCL3,NFKBIL1,DUSP8,HIST1H1E,PLCD1,FGL1,OTC,ANGEL1,RBM15B,NGFR,C10orf10,RSC1A1,HNF1A,MUC1,TNFSF10,BBIP1,NEBL,LRRN3,PTCH1,POFUT2,MBD1,SPINT3,CNTFR,LRRC14,ATM,PTPRJ,PPARA,TRAF4,PPM1F,CLCN2,TRH,LRIG2,RFNG,RAMP1,PBXIP1,ADCY9,MOXD1,PNPLA2,MAML3,PLA2G15,KDM5C,IMPA2,MC1R,CP…
GSE5542_UNTREATED_VS_IFNA_TREATED_EPITHELIAL_CELLS_6H_UP	IMMUNOLOGIC	Down	0.0166889	0.0454491	-0.283268	-1.38459	49	181	TSEN54,TRANK1,TIGIT,RDH10,FYN,CXCR3,SYN2,IL2RB,FAS,FCRL2,LRRC9,MAP3K12,KRTAP12-2,SP140,TGFBR3,EIF3A,GPR141,GABARAPL1,MERTK,CMIP,ARAP2,COTL1,ST8SIA1,ZFYVE1,THSD1,APOBEC3F,LLGL2,PPARA,CD99,HIP1,NCOA7,EPHA4,SHKBP1,NECAB3,ATN1,CDC14A,SESN3,SLC4A11,PHF12,MYO9B,RUNX3,KDM5C,FAM50A,RNF135,ARF3,FTH1,PHACTR2,DNAJC22,GALM,MAST2,ALCAM
GSE3982_DC_VS_EFF_MEMORY_CD4_TCELL_DN	IMMUNOLOGIC	Down	0.0164651	0.0449399	-0.282099	-1.38473	48	188	CELF2,ING1,EPCAM,GVINP1,IL24,BZRAP1,ZNF711,MYT1L,CTCF,HSPA1L,C1orf106,E4F1,SPTBN1,DSG1,ZEB1,FRY,GZMH,COL14A1,ZNF266,ASB4,THPO,PCYOX1L,NT5E,MRPL49,PRPF19,SEMA4C,AKT3,TRRAP,SP140,CD34,IPCEF1,SLC6A16,FGF5,ADRA2B,EDA2R,PASK,ZNF253,KIF21B,DIDO1,CPSF4,SIK3,EZH1,AUTS2,CSK,ANKS1B,RBCK1,SNRNP200,PLEKHG3,PTMA,EEF1D,CYTH1,PLAGL2,RNF144A,LPAR2,ZNF142,GSG1,UBAP2,KCNC4,KRI1,USP11,GRK6,RNF44,ARID1A,YLPM1,PCID2,…
GSE11864_CSF1_VS_CSF1_IFNG_IN_MAC_UP	IMMUNOLOGIC	Down	0.0167224	0.0455148	-0.282652	-1.38481	49	184	TMEM59,GGA2,IGF1R,ZMYND8,ZNF641,TNS1,PEAK1,RHBDD2,MBP,POMT1,CERS2,ZMYM2,ULK2,HP1BP3,ZNRF1,MCOLN1,HDAC5,AP1B1,MED12,CPNE2,VPS13A,CELF6,TSHZ1,CHD4,RPS6KA2,MEPCE,AP2A2,ADHFE1,TBC1D8,ITFG3,PDE4A,VMO1,NISCH,ZNF248,ZBTB40,TNRC6B,FARP1,SRRM2,PTOV1
GSE43955_TH0_VS_TGFB_IL6_TH17_ACT_CD4_TCELL_20H_UP	IMMUNOLOGIC	Down	0.016	0.0440905	-0.281156	-1.38498	47	190	GK,AGPAT6,ANKH,STX1B,TCTA,PPRC1,POLDIP3,GABRR2,AEBP1,NAV1,CXCL2,PPIH,CYB5R3,CXCL3,ATRX,FZD9,CNN1,IDS,PDRG1,ALKBH5,CSNK1E,MTMR9,PLIN4,NFKBIZ,ST3GAL2,C20orf27,SNAPC3,TCAP,ZNF362,RAD9A,R3HDM1,NAB2,CCNG2,RHOB,ESR2,NNMT,C19orf60,IER2,MBP,CYP2J2,CCR6,PCBP1,TARBP2,ATXN2,GTF3C1,IL16,SIX1,ZNF260,SLC27A1,HP1BP3,SYS1,PTK2B,KIAA1161,NEU1,PKD2,PRPS2,RBM14,MDM2,FAM110A,DVL3,PPL,VAC14,CIZ1,CITED2
GSE6674_ANTI_IGM_VS_ANTI_IGM_AND_CPG_STIM_BCELL_UP	IMMUNOLOGIC	Down	0.0157191	0.0434392	-0.281575	-1.38521	46	189	PMM2,TBX6,PPP2R5A,LSP1,TMEM71,TAP1,TG,IVD,BCKDHA,MTMR14,PGM2L1,MKRN1,RFX5,ACTN1,GLCCI1,TRIM25,ST8SIA1,DCAF11,TTC9C,HSDL2,ARHGEF18,IKZF3,MBD1,STARD3,PHF21A,CEP120,IL16,CYTH3,CEP128,ABCA7,ASAP1,PIP4K2A,PBXIP1,RNF144A,CENPT,SPATA13,TSC1,PINK1,AP1S3,ABCD1,NEU3,MAP3K3,NDRG3,EPHX1,RAB43,RANBP10,FAM189B,EVL,IFT140,HIP1R
GSE14000_UNSTIM_VS_4H_LPS_DC_TRANSLATED_RNA_UP	IMMUNOLOGIC	Down	0.0173913	0.0469681	-0.283189	-1.38532	51	182	ABCD3,ZSCAN18,REXO4,ZFP90,MRPL34,KDM4B,USP31,CAMK2G,TAF1,GXYLT1,CEP68,TGFBR2,MRPL10,PRDM2,ZBTB44,DDX51,C9orf114,OCEL1,ZNF318,TERF2,SLC25A38,SHPK,UTP11L,BIVM,PGAP3,MKL2,JMY,LRIG2,LRRC47,LAT2,GAB3,TSC1,ZNF500,DGCR2,C2orf43,NAA40,INPP4A,RNF44,DOK3,UBE4B,BRD3,ABHD15,FRAT2
GSE2585_AIRE_KO_VS_WT_CD80_HIGH_MTEC_DN	IMMUNOLOGIC	Down	0.0159628	0.0440128	-0.280964	-1.38547	47	192	RCAN2,PPP1CA,MAP1S,SCARB1,SAMM50,KLF6,MVP,MPZL1,SLC29A3,JMJD4,ME3,HNF1A,TBC1D22A,LITAF,LRP1,HRAS,NAGLU,PACS2,TGFBR2,DCTN2,SYNGR1,ARHGEF10L,TMEM51,SRXN1,PCBP1,MTCH1,BAG3,AMDHD2,TRAF3IP1,HIP1,NSUN5,CEP128,TSPAN14,TBC1D2,TTL,LMAN2,DIS3L,ARHGAP1,FKRP,ALPK1,NIPAL3,PLEKHM1,ATP6AP1,LAMP2,NPEPL1,MBD3,PI4KA,DTNBP1,CTSA
GSE3982_DC_VS_BCELL_DN	IMMUNOLOGIC	Down	0.0159628	0.0440128	-0.280997	-1.38564	47	192	JOSD1,FOXJ2,PIK3C2B,CTCF,HSPA1L,C1orf106,BCL11A,GOLIM4,E4F1,HYI,TIMP4,SPTBN1,SIDT1,THBS1,IFRD2,MCF2L-AS1,IRF8,WNT16,SIPA1L3,TRRAP,MON1B,VN1R1,CD34,SLC6A16,CENPA,MYL2,ANKRD17,CHRNB4,IRF7,KIF21B,DIDO1,SYBU,SIK3,PTCH1,KIAA0125,KIF13B,HOXB2,C9orf91,PRODH,PMS2P5,SNRNP200,TRIB2,TRAPPC2,ZDHHC14,HLA-A,EEF1D,CYTH1,PLAGL2,LAT2,FBXL7,ZNF142,RBM14,KCNC4,KLHDC4,TRADD,LBH,CTBP1,DGKD,SRRT,CDC25B,NCK2,FAM193B,UG…
TGACAGNY_V$MEIS1_01	MOTIF	Down	0.00112139	0.00652008	-0.245045	-1.38567	3	801	DPP10,PABPN1,ELAVL4,LRRTM3,CLSTN2,KLF12,NNAT,SYVN1,LACRT,CLIC5,OR8B8,SHANK2,MAF,NR3C2,MARK2,ITPRIPL1,AGER,SOST,PDLIM1,TIAM1,NPPA,TRAF3,WFIKKN2,CASK,PARK2,CACNA1S,NR4A3,KRT14,UBE2H,CD276,TJP2,SDK2,RXRG,TMEM71,PITX2,NCOA6,TFAP4,PLXNA2,COL7A1,VPS18,SOX4,NXPH4,IL11RA,SPTB,MYC,TNIP1,PPIL4,ASCL1,GRIK3,NCDN,PASK,FOXI1,KAT6A,FOXO3,PPP2R5B,HIC2,TBX5,PRRG4,TIAL1,NEURL2,GATA6,CACNB3,BACE1,TRIM55,BAD,ABL2,EI…
GSE11057_NAIVE_VS_MEMORY_CD4_TCELL_UP	IMMUNOLOGIC	Down	0.0170341	0.0461466	-0.284132	-1.386	50	177	FCGRT,HIPK2,KLHL24,TLE2,PIK3CD,EDAR,GPR160,MIR600HG,PADI4,SCARB1,KLHL13,MPP1,MANSC1,TUG1,ME3,TMEM170B,SCAI,SFMBT2,DDR1,TIMP2,IGF1R,LRRN3,TGFBR2,SETD1B,ZMYND8,PIK3IP1,PRRT1,ENGASE,GPRASP1,DFNB59,DNHD1,ZNF516,NSUN5,CYHR1,AGRN,NDFIP1,SLC2A11,ZNF662,SATB1,GPRC5B,PDE7A,BNIP3L,RAPGEF6,SORCS3,MLXIP,TOM1L2,LOC646762,PTPRK,MZF1
GO_SIGNAL_TRANSDUCTION_BY_PROTEIN_PHOSPHORYLATION	GO_BP	Down	0.0033455	0.0361276	-0.258904	-1.38612	10	400	RASGEF1A,CAMK2D,AGT,ACVRL1,CDC42EP5,PAQR3,BTC,MAPK11,IL5,IRS2,WDR83,SHC1,MINK1,GFRA3,EREG,STK24,SPTB,MYC,MAPK15,FGF5,TGFB2,PAK6,FGFR3,PSMD5,ANGPT1,ACVR2B,ACVR1B,KIAA1804,CAMK2G,YWHAB,RASAL3,NR2C2,STK25,PSME3,STRADB,MAPKAPK2,CUL3,MAP3K14,PKN1,UBB,FGFR2,PSMD3,DUSP4,TAB1,PPP5C,HRAS,TGFBR2,MDFIC,FRS3,SHANK3,MAPK7,DAB2IP,MAP2K2,MAP4K2,PEA15,AXIN1,TAOK2,PDGFA,GRIN2C,MAPK9,CTSH,GRIN2D,GAB1,PPM1L,RIPK1,M…
GSE3982_DC_VS_CENT_MEMORY_CD4_TCELL_UP	IMMUNOLOGIC	Down	0.0163225	0.0447513	-0.279986	-1.3863	48	197	RER1,FCGR2C,IGSF6,ANXA11,NR4A3,NPL,CDCP1,LILRA2,FHOD1,CARD9,SYT17,PLXNB2,KYNU,CSF1,CDC42BPB,DNPEP,ARHGEF10L,FAM46A,FN1,PEPD,NACC2,PPP1R26,TBC1D16,PDGFA,CTSH,SLC48A1,CTSZ,TBC1D2,SORT1,TALDO1,ACO2,CPT2,ATP6V0D1,RAMP1,SLC25A44,STXBP1,ADCK2,RAB38,ATP6V0B,LAMP1,FTH1,NUMB,CTSD,FARP1,TPP1,VAC14,NAA60,ALDH1A1,CELSR1
GSE27786_BCELL_VS_MONO_MAC_DN	IMMUNOLOGIC	Down	0.0143957	0.0403312	-0.281281	-1.38642	42	193	LYPD4,TACC3,MPZL1,HIC2,CAMK2G,UBE2S,SMOX,CAPNS1,CNNM3,PACS2,TMEM2,SNED1,SSU72,GNG13,MAP1LC3A,CWH43,NRIP2,PRR22,TRAPPC2,HOMEZ,TEAD3,AMPD2,ZNRF1,BCORL1,GAB2,HAND1,ATP6V0D1,PBXIP1,GSTA5,ANKRD24,MAN2B1,CRAT,NKIRAS2,FAM63A,UBTD1,FAM160B1,FARP1,LIMS3L,NAA60,DSTYK,CITED2,PTPRK
GSE17721_0.5H_VS_8H_POLYIC_BMDC_UP	IMMUNOLOGIC	Down	0.0156302	0.0432427	-0.281262	-1.38694	46	192	GYS1,SETDB1,JMJD8,SKI,HOXB2,CDKAL1,PEPD,MBP,OGFOD2,TMEM51,UTP11L,PRODH,ACTR1B,CEP250,DGAT1,CERS5,NCOR2,BRD8,EMD,CPSF1,FBF1,SCAND1,GUSB,ADRBK1,MAP3K3,TAF10,SIPA1,LTBR,RIN1,SHMT1,USP20,TRIM41,NAA60,BRD3,RNF123,SUPT5H
GSE25502_WT_VS_KLF13_KO_THYMIC_MEMORY_LIKE_CD8_TCELL_UP	IMMUNOLOGIC	Down	0.0157191	0.0434392	-0.284232	-1.38707	46	179	LRRC20,MUSTN1,METTL2B,BCL2A1,ZNRF2,CYP27B1,MTOR,KLF12,CHD6,TIFA,PSPH,SYTL1,KHNYN,GPRIN1,PDCD6,SLC10A4,CDR1,C20orf27,MS4A7,TNFSF10,ZNF551,MGC70870,ANKLE1,KIAA0125,ZNF641,SLC31A1,HEG1,TMEM145,ACBD6,PIKFYVE,AKNA,ISG20L2,FAM122B,PSTPIP2,ASAP1,CALML6,MINPP1,ZFP36L1,SYNGR2,ZNF662,SETD3,PDXDC2P,NR3C1,PTPRN2,NUDT19,PDPR,P2RY12,ZNF846,HECTD2,ASAP1-IT1,CD47,NUMBL,PHF14
GSE17721_LPS_VS_PAM3CSK4_2H_BMDC_DN	IMMUNOLOGIC	Down	0.0144489	0.040457	-0.282643	-1.3874	42	188	SNTG2,EDAR,MTTP,C4orf19,PARK2,SHC1,NCOA6,GSG2,VWA1,LIMD1,MSH5,ACIN1,CHST2,PLCG1,PSME3,TMEM110,PCDHB14,FKBP8,KRTCAP3,SMG5,CELSR3,SEMA3F,HHAT,POLH,SPERT,F11,GCLM,BET1L,GK2,NUDT4,SLC12A4,UBE2O,NHSL1,PDS5A,INPP5K,TRADD,MAP2K5,CHKA,SMTN,PUF60,TBC1D17,SNX21,KLC2,C9orf78,C19orf52,MAN1B1,ZNF124,PQLC1
GSE21063_WT_VS_NFATC1_KO_3H_ANTI_IGM_STIM_BCELL_UP	IMMUNOLOGIC	Down	0.0147157	0.040992	-0.2821	-1.38779	43	189	NLRP5,MOV10,TSPAN4,ANKRD16,IBA57,SMARCB1,HAO2,IL36G,PPARA,PDE6B,ITGA4,GAB1,C14orf159,SH3GL1,ARHGEF17,ABCA9,MST1,MYO9A,ADPRHL1,RNF180,OSCAR,GDF15,CASP6,PDE4A,EPHX1,BCL2L11,TP53INP1,DNAJB12,TBCD,SGSH,PTPRK,CTSA
ZHOU_INFLAMMATORY_RESPONSE_LIVE_UP	PATHWAYS	Down	0.00366972	0.0285104	-0.257303	-1.38779	11	452	SMAD4,LOC284240,TOB2,BTBD19,EREG,HES4,MYL2,TTBK1,KLHL4,PPP1R15A,TNIP1,KLF6,ZNF131,LINC00112,KDM6B,VAPB,EDN1,SLC39A14,PTX3,CDON,GFER,FTX,QRICH2,ABL2,SPSB1,COBL,ZCWPW1,ZC3H7B,ABCA1,LITAF,STAT5A,TRIM36,C11orf96,PIM3,BAMBI,TCEB3B,COL11A1,VEGFA,C1orf86,SEMA6C,REL,TNS1,RAG2,NINJ1,NFAT5,DOT1L,EPB41,HPS4,CEP350,DNHD1,KANK1,DRAM1,FLJ13224,TMEM88,GNAS,DCAF12L1,PURB,AKAP1,DTX2,CCDC108,RPS2P45,NCOR2,SRC,ID4,…
V$HSF_Q6	MOTIF	Down	0.016728	0.0471162	-0.2827	-1.38797	49	191	ATP8B4,UCHL1,ARHGEF38,LUC7L,BCL6,FKBP4,SERPINH1,RAI1,PURA,YWHAG,GRIA4,HSPA1L,DMRTB1,TSPAN17,HSPB2,PLOD1,MARCH1,ANK3,CYP46A1,DALRD3,ZNF428,STK3,CACNA1G,CHRM1,SLC4A10,NPPB,NNAT,ITPRIPL1,ALKBH5,MAP6,MYOD1,UBE2H,SHC1,HSPA1B,ANKRD17,EIF1,BAHD1,C12orf50,THAP3,LRRK1,EDN1,GEMIN4,GATA6,MID1,PNCK,UBB,CNNM1,CLSTN3,SEMA6C,AP1G2,C6orf62,FAM46A,ZNF777,MAX,TNKS1BP1,MYH14,ROBO1,PPID,RPL28,C1RL,HNRNPA2B1,HOXC4,PT…
GSE32423_IL7_VS_IL7_IL4_NAIVE_CD8_TCELL_UP	IMMUNOLOGIC	Down	0.0143813	0.0403139	-0.282152	-1.38805	42	189	OSGIN1,HIST1H1E,IPCEF1,GATAD2A,KRTAP26-1,TLX2,CHD3,PASK,P2RY13,ST8SIA1,DNMT3B,C1orf86,DAG1,ABCB9,ZNF786,NINJ1,TBC1D25,VAT1,FSTL3,PMM1,PPARA,BTNL2,FOXP3,OR11H4,CTSK,PLSCR4,ATN1,PWP2,IRAK3,IGSF8,CXXC5,AKR1C3,CC2D1B,TUSC1,HEBP1,OSBPL5,KLF17,ARHGEF40,RUNX3,CDC25B,METTL13,PCSK4,FARP1,GIT1
GSE32423_IL7_VS_IL7_IL4_MEMORY_CD8_TCELL_UP	IMMUNOLOGIC	Down	0.0143813	0.0403139	-0.282186	-1.38822	42	189	IP6K1,ME3,C1orf159,GGA2,AEN,GLCCI1,PTCH1,ZBTB44,RPS6KA5,AP1G2,HSD11B2,PIEZO1,ZNF318,XPC,SLC35E3,MCOLN3,BIVM,CISD3,C19orf38,B3GALNT2,CXXC5,SRGAP2,VPS13A,FAM117B,RAMP1,KLRK1,RNF144A,MADD,TMX4,CBX7,TPCN1,STAG3,NEAT1,GRK6,CDC25B,RXRA,ZBTB20,ASB1,SF1,GTF2I,LDLRAP1,PTPRK
GRAESSMANN_APOPTOSIS_BY_DOXORUBICIN_DN	PATHWAYS	Down	0.000254323	0.0083025	-0.235048	-1.38822	0	1723	NT5E,CNOT7,IQCC,MGA,TRUB2,NCAPD2,BCL3,TGFBR3,MAP6,CASK,ZNF771,FZD2,PEX14,CAMK2D,FAM132A,DDX17,BTC,SLC23A2,XPR1,CRK,ALG12,ABCD3,PRIM2,RCCD1,OLA1,MYOD1,FSTL1,HIST1H1E,CD276,CTNNBIP1,PARD6A,STEAP3,UBR2,FAM19A5,SMAD4,CCDC50,DOCK5,MED16,ID3,DNM1L,FZR1,TFAP4,PCM1,TLCD1,GSR,GPT2,VWA1,PVRL2,SLC9B1,ZFP90,MYC,ANKRD17,KLF6,UBXN6,DGCR8,TCOF1,HSPB8,BEAN1,TGFB2,TPBG,DNAJC14,PPIL4,OPHN1,VANGL1,MRPL34,IPP,MSRB2,…
V$NERF_Q2	MOTIF	Down	0.0108268	0.0349722	-0.275257	-1.38844	32	239	TROVE2,IL11RA,ZNF276,BAHD1,ARAP1,CD79B,NFATC3,EML3,MID1,STARD13,FGFR2,STAT5A,AGPAT1,CNNM1,FXYD5,ZMYND8,HMGN2,PCDH7,SDCCAG8,ARRB2,SLITRK6,LLGL2,GPR107,UBOX5,TGIF2,NCLN,DOK1,HOXC4,LYN,ARAP3,IKBKB,ARHGAP20,HCLS1,C17orf70,KLF13,ITPKB,SHROOM1,CHD2,SLX4,UBTF,DPP3,FAM110A,FAM160A2,GBF1,ZFPM1,XKR8,LAT,C1QTNF6,ZMAT3,FBRS,ZNF768,PPP1R9B
GSE37416_CTRL_VS_24H_F_TULARENSIS_LVS_NEUTROPHIL_UP	IMMUNOLOGIC	Down	0.0147157	0.040992	-0.283314	-1.38896	43	185	SSH3,TRANK1,NUDT16L1,PLEKHA5,GTSE1,KCNQ1,ZNRF2,SRSF11,OGG1,PIK3CD,IFIT2,SYNE2,CDV3,NOA1,FGL2,SLC46A3,IPCEF1,IFIT3,METTL16,CLC,LRP10,METTL7A,SLC25A28,VPS13C,DTX3L,TGFBR2,TMED3,C9orf64,TREX1,MAX,ATF7IP,ADI1,SPDYE1,G6PD,ITGA4,C14orf159,LOC647070,SORT1,GCLM,DPEP2,CHST12,AVIL,KLF13,RNF144A,SLC35E2B,GAB3,ARHGAP1,SNX17,TMX4,GFOD1,UBE2E3,ZFP36L2,ZC3HAV1,IMPA2,INPP4A,RUNX1,PHF14,ALCAM
GSE7219_WT_VS_NIK_NFKB2_KO_DC_UP	IMMUNOLOGIC	Down	0.01502	0.0416966	-0.284181	-1.38906	44	181	SPRY1,BRD2,RRAD,JUN,SIDT2,LILRB4,FGL2,ITM2C,TOB2,PPP1R15A,QSOX1,CCDC117,NAAA,FAM102A,IRF7,PPP2R1A,UBE2S,SMOX,COTL1,ST8SIA1,TRIM36,BAMBI,TMEM2,POFUT2,RHOB,TMEM184B,EGR1,SEPN1,CD86,TRAF4,DGAT1,PTK2B,ZNRF1,DNAJB1,ILDR1,JMY,GRINA,DOCK9,PNRC1,ZFP36L1,HSPA1A,SIPA1L1,PDE7A,SF1,FTH1,RAD54L2,RNF213,WNK1,STAT3
V$CHX10_01	MOTIF	Down	0.0144357	0.0427297	-0.278287	-1.38911	43	217	ALKBH5,SYNE2,CASK,RNF39,CYFIP2,ADRA1A,PITX2,PLXNA2,ADAMTS17,CACNB3,HNF1A,BACE2,BAMBI,NEBL,ZIC1,SEMA6C,FOSB,PRKACA,SIAH3,ELMO2,HERPUD2,ZNF423,TXNL4B,TLE4,AFF3,PCDH9,WNT3A,SFRP1,HOXC4,POU2F1,TMEM185A,SND1,NR6A1,PPP1R16A,NLGN2,ZFP36L1,POGZ,U2AF2,SSH2,NDNF,MAP2K5,C5orf38,RGS12,DHX38,WDPCP,WNT5A,MAP4,AGAP3,NFIB,ATXN7L1,IRX2
GSE14308_TH1_VS_TH17_DN	IMMUNOLOGIC	Down	0.0152976	0.0423948	-0.281766	-1.38943	45	192	LSP1,GSS,ARSG,SOX4,CNTRL,MANSC1,SPHK2,CACNB3,SETD2,DDI2,DHX30,EIF3F,PLIN3,ZNF629,HSDL2,ENG,GMIP,PHKA1,ZDHHC18,SMG1,PPM1F,RCL1,PKD1,KIDINS220,GPR155,INPPL1,ADCY6,ZNF512B,ATP6V0D1,NUAK1,STXBP1,CRTC3,CBX6,SLC2A6,ZFP36L2,ITFG3,C2orf43,INTS1,NCOA1,ZMIZ2,ARID1A,TPP1,CTDNEP1,ZKSCAN1,HDAC10,USP22,MSR1
V$TEF_Q6	MOTIF	Down	0.00881201	0.0302657	-0.273972	-1.3895	26	245	NDST1,GPC4,TOB1,DOCK4,CELF2,PURA,NEO1,NTS,CREB5,TLE3,KRT10,PTF1A,PPP2R2B,NRP1,ZFHX3,CTCF,HOXD12,CDH20,HOXD10,FRY,C1orf122,SGK494,EN2,DPYSL2,KCNJ16,TFDP2,PPFIA3,SCN2A,SLC35C2,DPP10,KLF12,CACNA1D,CRB1,HOXB8,IP6K2,DDX17,UBE2H,CSNK1E,RAB6C,MINK1,SOX4,THAP3,NCDN,UBE2S,SPEM1,ST8SIA1,RALGPS2,PSMD3,NFIX,IGF1R,ZPLD1,AP1G2,HOXB2,SYT6,ZNF423,PELO,ROBO1,NIN,TLE4,PCBP1,OTX1,UBAP2L,KIAA0355,HOXC4,ITGBL1,SHKBP1…
GSE21546_ELK1_KO_VS_SAP1A_KO_AND_ELK1_KO_ANTI_CD3_STIM_DP_THYMOCYTES_UP	IMMUNOLOGIC	Down	0.0134409	0.038588	-0.28317	-1.38999	39	188	CHD6,DDHD1,VWA3A,TIAM1,TRRAP,ADAMTS1,SNX33,ALS2,FZR1,MLST8,PBLD,SCAI,SAP130,VPS13B,USP32,RERE,TAB1,TTC9C,ZMYND8,SHPRH,EXOSC4,TBC1D25,DGCR14,BIVM,GTF3C5,HPS6,MAPK12,INCENP,PBXIP1,MUM1,HCFC1,AMELX,MARCH6,SIPA1L1,GRHL2,SZT2,NKIRAS2,RFX3,PUF60,PRR14,CNOT3,ZC3H4,ATG16L2,WDR24,INPP4A,ERBB3,INHBB,RNF167,STAT3,ARFGAP2,KIAA0319L
GSE7831_1H_VS_4H_INFLUENZA_STIM_PDC_DN	IMMUNOLOGIC	Down	0.0143333	0.0402722	-0.28219	-1.39007	42	190	TNFAIP1,PRKCB,BMP2K,SELPLG,SLC29A3,GPSM1,CNP,DHX30,ST8SIA1,KIAA0930,C9orf91,PEAK1,RAG2,SEMA4D,PAPD5,AFF3,PCDH9,ATXN2,TRAF4,SLC7A1,AKNA,PAOX,TACC2,VPREB3,CEP128,CAMKK2,DAP,UBP1,PIP4K2A,INCENP,TULP4,SCAP,LPAR2,SATB1,DNASE2,TRIM28,CUX1,SMARCC1,BCL2L11,WNK1,UBE4B,SRRM2,IGLL1,RNF123,CPSF7
GSE13522_CTRL_VS_T_CRUZI_Y_STRAIN_INF_SKIN_IFNAR_KO_DN	IMMUNOLOGIC	Down	0.0146325	0.0408537	-0.28193	-1.39023	43	192	CTTN,ALKBH6,OAZ2,BMP7,SLC41A1,GFI1,JDP2,PLEKHB2,LRRC8D,EPCAM,AKR1B10,CMTM7,DHRS3,ANGPTL2,TGM2,SLC7A10,LYSMD2,NRP1,SHE,ABHD4,COMT,NAF1,CXCR3,ICAM1,SPRY1,CUL7,TIAM1,FAM132A,TJP2,SDHAF1,TNIP1,CD79B,GABARAPL1,ST3GAL2,RNF216,RFX5,LIX1L,LITAF,PAFAH1B3,HSD3B7,DUSP4,STAT5A,MDFIC,ERGIC1,CAPN3,PTPN9,CD81,CD99L2,SUSD2,GADD45G,ZC3H12D,ENO3,TGIF1,LRRC61,SRC,ARHGAP20,CUEDC1,FSD2,LAD1,CLSTN1,IGF2R,GNA12,CERK,RX…
GSE46606_UNSTIM_VS_CD40L_IL2_IL5_1DAY_STIMULATED_IRF4_KO_BCELL_UP	IMMUNOLOGIC	Down	0.0143765	0.0403139	-0.281921	-1.39049	42	194	PRELID1,VAMP1,ST6GAL1,TIFA,HOMER1,PRPF19,PDZD11,PMM2,FNIP2,FBXO41,DAGLA,ZNF738,MYC,UBA7,CARD9,MFNG,KIAA1804,KATNB1,CYTH4,DOCK1,EBPL,EXOSC4,TERF2,CCND3,MFN2,DENND4C,KIAA1462,G6PD,UBAP2L,RRP12,NF2,DENND4B,TRIB2,NCLN,ISG20L2,TEX261,DUS1L,POLM,TMEM109,RNASET2,ZNF512B,PYCARD,BATF2,MANBAL,MAN1C1,SHISA5,DUSP23,EVL,PQLC1,KLHL8,ATP13A1
GSE411_WT_VS_SOCS3_KO_MACROPHAGE_IL6_STIM_100MIN_DN	IMMUNOLOGIC	Down	0.0131048	0.0378239	-0.283305	-1.39065	38	188	SLAMF9,TMEM184C,RNF130,PTPRCAP,ADD1,CLDN10,IPO13,IRGM,NAGLU,ARRDC1,NADK,PIK3IP1,STARD3,LRRC14,HSH2D,FAM111A,RPP14,IL16,PLIN2,ULK3,TCFL5,GPR155,RNF31,TMEM109,PWP2,ZFP41,CPT2,ZSCAN20,KLF13,CTU1,C11orf68,SLC28A2,STRN4,PDE7A,FOXP1,PDK2,NKIRAS2,EPHX1,TNS3,FAM189B,DSTYK,CIZ1,CPSF7
GSE16450_CTRL_VS_IFNA_6H_STIM_MATURE_NEURON_CELL_LINE_UP	IMMUNOLOGIC	Down	0.0146325	0.0408537	-0.282015	-1.39065	43	192	C19orf12,KAT2B,NEUROD4,NETO1,CYP4F3,NRP1,TXK,KLHL26,PHC3,GPX6,LRRC8C,PLAC8,PTPN13,KCND2,HIPK2,ABCA4,SYTL1,HECTD3,MMP2,CA10,NT5E,TIAM1,RRAGD,RASGEF1A,AKR1C4,RAB3A,DUSP8,MEF2D,SYP,CD34,TMEM164,PADI4,ITM2C,TMEM25,APOBR,GRHL3,CHD3,FAT4,IKZF4,DTX3L,PRDM2,RGL2,TBC1D20,TNS1,TAS1R3,TP53I11,ST8SIA4,KDSR,DBP,CD86,CWH43,TRAF3IP1,CNDP2,TMEM80,TECPR1,PPM1L,ZNRF1,SLC26A5,DLX4,SSH1,ZDHHC8,CORO7,INPP5K,TPCN1,FAM…
GSE46606_DAY1_VS_DAY3_CD40L_IL2_IL5_STIMULATED_IRF4HIGH_BCELL_UP	IMMUNOLOGIC	Down	0.0140609	0.0396211	-0.282166	-1.39078	41	193	KLHDC2,MSRB2,EDA2R,VAPB,MFNG,ESRRA,USP10,DDI2,GGA2,PLIN3,GXYLT1,DOCK1,NAGPA,ARRB2,HAO2,HPS4,BIVM,C6orf136,DBP,ZNF799,SLC48A1,IL16,PPP1R12B,SLC27A1,ZNRF1,TMEM109,PABPC1,NUDT4,YY1,PBXIP1,CRTC3,TSC1,CBX7,KRI1,RNF126,ZNF507,C1orf144,MXD4,TPRA1,CTDSP2,ZNF394,GTF2IRD2
GO_REGULATION_OF_CELL_DEATH	GO_BP	Down	0.00025582	0.00912082	-0.237731	-1.39087	0	1435	INHA,CXCR3,CSRNP3,MMP9,IL2RB,FOXC1,TNFRSF10C,KDM2B,CASP10,HMGB2,ALX4,UBQLN1,FAS,HIPK2,SCIN,XRCC2,PRELID1,MTOR,CACNA1A,ICAM1,PAWR,SYVN1,PRKCQ,NOX1,SERPINB13,OGG1,INHBE,ST6GAL1,MPO,WNT16,FGFR1,ATF5,JUN,TNFRSF10B,HEBP2,IL19,MAP3K12,AKT2,GABRA5,SIRT5,UCN,CYP1B1,IFIT2,AGER,RARG,TIAM1,AHI1,IP6K2,GADD45A,BCL3,IFNB1,HMOX1,MIF,TRAF3,DDAH2,CAMK2D,NFKBID,AGT,NOV,PARK2,TRIM35,BTC,NR4A3,PPP1CA,GPI,ATAD3A,NOA1…
GSE21063_CTRL_VS_ANTI_IGM_STIM_BCELL_3H_UP	IMMUNOLOGIC	Down	0.0162144	0.0444801	-0.285112	-1.39169	48	175	UBASH3A,PLEKHA5,FAM173A,SNN,FCGRT,TUBG1,FCRL2,CLIC5,SNX30,SPRY1,TNFRSF10B,SCML4,TMEM143,GADD45A,FBXO41,REG1B,ZNF416,ZNF587,PVT1,MYC,CETP,FAM102A,HAUS3,SPSB1,ST8SIA1,BBIP1,DUSP4,RGMB,CEP68,CTC1,PER2,KIF3B,ATXN2,SOX1,NCLN,ASAP1,LRRC8B,CPNE2,LSR,TNFAIP8L1,CYB561,HELB,CASP6,SMAP2,ZBTB20,SF1,TRAF1,LIMK2
GSE41176_UNSTIM_VS_ANTI_IGM_STIM_TAK1_KO_BCELL_24H_DN	IMMUNOLOGIC	Down	0.014	0.039518	-0.282635	-1.39227	41	190	MYC,MT1X,MT1H,S100A12,FOXI1,MT2A,SYT17,MT1F,MT1G,PTX3,STXBP2,TRIM36,MT1E,SEMA3E,ZPBP,ZBTB10,NFAT5,HPSE,CDK14,PSTPIP2,TLL2,TSPAN7,WDFY3,DAZAP1,CFP,PLAGL2,LAT2,ZNF667,PKD2,SLC24A3,SLC6A9,GNA12,MARCKSL1,NDST2,MBOAT7,CUX1,SASH1,TNS3,CD47,PILRA,MIER2,LIMK2,TBC1D13
V$GABP_B	MOTIF	Down	0.00917732	0.0308474	-0.274165	-1.39252	27	250	ANKRD17,MTMR14,ATP7A,NOC2L,CHERP,ACIN1,TSTD2,AP1M1,EIF5A,VPS13B,GNB2,TMEM127,FAM46A,HERPUD2,RNPS1,ARRB2,PER2,B3GAT3,PAFAH1B2,ATM,PCBP1,TRIM39,ZNF687,UPF2,ASPHD1,DOK1,CSAD,PIGO,DTX2,SHKBP1,SEZ6L2,GALNT10,DLX4,KLHL17,CPT2,ZSCAN20,VPS53,LSR,GNL3L,ZNF384,NF1,CIAO1,TRIM44,RAB11B,DIS3L2,U2AF2,DCAF10,EPN1,ZNF653,TAF10,EDC4,NKIRAS2,PHLDB3,SLC38A10,AAK1,RHOT2,NAA60,PCBP2,TMUB1,ZNF394,SUPT5H,CPSF7
GSE17721_CPG_VS_GARDIQUIMOD_12H_BMDC_UP	IMMUNOLOGIC	Down	0.0140609	0.0396211	-0.282544	-1.39265	41	193	NT5M,HLA-E,NFKBIB,CACNA1A,SRSF11,SAC3D1,TEAD1,GPC6,SLC9A3R2,TLR9,FGL2,ZFP90,MSH5,HNF1A,DOCK6,LITAF,C11orf96,IRGM,ERGIC1,RCC2,ARHGEF10L,NINJ1,ECE1,PCDH1,CD81,H2AFY,GAB1,SLC1A3,CA13,CPNE2,BATF2,SIN3B,LOXL4,STMN1,ZNF142,MPND,GPRC5B,ARF5,INVS,SMAP2,KEAP1,CLDN15,KAZALD1,ZBTB45,WNT5A,ZNF124,ERN2,ABCC6,ALCAM
GSE22886_DC_VS_MONOCYTE_DN	IMMUNOLOGIC	Down	0.014	0.039518	-0.282717	-1.39267	41	190	TESC,MCL1,FYN,SMC5,ZNF395,HLA-F,ARHGAP26,CD93,OGG1,NAALADL1,HEBP2,PIK3CD,IRS2,NUP214,SIGLEC5,ZDHHC17,LILRA2,KLF6,CCDC88C,CNTRL,S100A12,IRF7,CNPY3,GRAMD1B,SLC9A3R1,TNFSF10,SLC16A7,IGF1R,SIK3,CNNM3,SP100,MYCBP2,NADK,RPS6KA5,SEMA4D,IER2,N4BP2L2,EXT1,RAP1GAP2,HPSE,ITGA4,CTBP2,TGIF2,GLTSCR2,LYN,CAMKK2,ATP13A2,IRAK3,EEF1D,KLF13,CFP,LAT2,AKAP9,MEGF9,CREBBP,NOTCH2,NOTCH2NL
V$VDR_Q6	MOTIF	Down	0.00752618	0.0262932	-0.273525	-1.393	22	259	CAMK2N2,DNAJC14,KIF1C,NCDN,KLF15,GSC,RUNX1T1,VEZF1,HAUS3,TTBK2,PKN1,ROCK2,GNB2,PTCH1,TMEM150A,PCGF2,ARHGEF7,ZPLD1,ZNF688,GREM1,HOXB2,MAP4K2,PHF21A,PABPC3,CYP24A1,HPCA,LPCAT3,PVRL1,CDK16,HOXC4,ZNRF1,TMEM185A,CALCR,ACO2,FBXL19-AS1,ASAP1,ID4,ASB7,PABPC1,C17orf70,ZSCAN20,SPATA20,NLGN2,MNT,SSH2,MST1,DNMT3A,KIF1B,SSBP3,WFIKKN1,SIPA1,SLC43A2,CCNI,LAMP2,WNT5A,RNF123,AGPAT3,FBXL20,CLTA
GSE3982_CENT_MEMORY_CD4_TCELL_VS_NKCELL_DN	IMMUNOLOGIC	Down	0.0142857	0.0401616	-0.282507	-1.39357	42	191	TGFBR3,ADAMTS1,MGAM,NFKBIL1,NPL,RASL10A,CEBPA,MAP1S,GSS,REXO4,HTT,KLHL4,METTL7A,PLEK,KIF21B,CYTH4,ZNF574,NADK,F2RL3,SECTM1,PMS2P5,DRAM1,C14orf159,PIGO,LYN,PLEKHF1,GALNT10,TST,NCR3,AKR1C3,KLRK1,LAT2,ARSA,GFOD1,ZNF142,MEGF9,ZNF74,RAB38,PHACTR4,MEN1,DGKD,GRHL2,DDAH1,CRY2,NKIRAS2,PIGT,URGCP,AUP1,FAM189B,USP22
GSE16266_CTRL_VS_LPS_STIM_MEF_DN	IMMUNOLOGIC	Down	0.0137078	0.0391009	-0.282555	-1.39361	40	194	MURC,MYO15B,MYLK,FOXA1,HIPK2,DNAJC11,TNRC6C,TLX1,CASK,UNC93B1,NR4A3,HSPA1B,EPS8L2,DCBLD2,P2RX5,TPBG,SLAMF9,CD79B,GRIK3,GPLD1,IBSP,KIAA1804,IKZF4,GGA2,CBS,MAP3K14,CCDC137,TMEM150A,FKBP8,RGL2,TAS1R3,SH2B1,C2orf80,CTSH,SOX12,CIT,F11,MGAT1,MYO1C,VPS37B,SCN3B,TMEM40,PCSK6,ZDHHC14,FZD4,PKD2,ICOSLG,PPP1R37,DPP3,H1FX,CLDN3,GBF1,MAZ,IFT140,ABHD15,HIP1R,GAS8,FBXW4
GSE19888_NO_PRETREAT_VS_ADENOSINE_A3R_INHIBITOR_PRETREATED_MAST_CELL_TCELL_MEMBRANES_ACT_UP	IMMUNOLOGIC	Down	0.0140609	0.0396211	-0.282757	-1.3937	41	193	C16orf90,C6orf62,IBA57,MED20,MT1E,PHC2,PKP4,DBP,G6PD,FAM110B,CNDP2,CD99,DGAT2,UNC13B,FBXL18,LAMA5,PPP1R37,SNHG11,C2CD4B,NCSTN,ZHX3,UGT2B10,IL17RC,DNAJB2,FOXK2,FBXW8,ACD,MYPOP,XRCC3,KAZALD1,ABHD11,ZBTB3,SLC38A7,TESK1,TAF1C,USP21
GSE26928_NAIVE_VS_CXCR5_POS_CD4_TCELL_DN	IMMUNOLOGIC	Down	0.013763	0.0392125	-0.284105	-1.39371	40	187	ITPRIPL1,POLK,COPZ2,TRRAP,KCTD20,MTMR9,FZR1,CSPG5,STK24,FHOD1,POLR3E,PRKCB,KIAA1324,SETD2,CARD14,EIF5A,ZNF625,CASC3,CNNM4,HERPUD2,PEA15,LOC100131015,AMDHD2,ABCC10,AP3D1,FRAS1,EPN2,LDOC1L,GAK,TTL,VASH1,SETD1A,MADD,NPDC1,COX5A,RABGAP1L,SETD3,EXTL3,ACTR1A,CREBBP,NUP62,ZFAND5,NAA40,LRP2,TAF3,DPPA4,GALM,MPST,GTF2IRD2,ATG2A
GSE10325_BCELL_VS_MYELOID_DN	IMMUNOLOGIC	Down	0.0130435	0.0376915	-0.283349	-1.39393	38	189	CEBPB,TLR2,SLC11A1,CLEC7A,SERPINA1,OAZ2,DAPK1,TM6SF1,LMO2,SLC7A7,ZDHHC7,CXCR2,SIRPA,CSF1R,VPS37C,RAB32,CD302,SLC27A3,TESC,TNFRSF10C,FCGRT,ICAM1,CD93,CPD,KIAA0513,CYP1B1,IGSF6,RRAGD,HMOX1,FGL2,NPL,CEBPA,LILRA2,C2CD2L,MSRB2,MPP1,CARD9,P2RY13,NAAA,PLXNB2,RNF130,GRAMD1B,FCGR1B,COTL1,GOLM1,ALDH2,PHC2,NACC2,SECTM1,CTBP2,DRAM1,RNPEP,SNX27,MAFB,GAB2,CFP,TKT,MEGF9,PLXND1,RXRA,TBC1D8,IMPA2,SASH1,TRIM8,LAMP…
GSE19941_UNSTIM_VS_LPS_STIM_IL10_KO_MACROPHAGE_UP	IMMUNOLOGIC	Down	0.014	0.039518	-0.282989	-1.39401	41	190	GNB1L,GADD45A,C9,TECRL,FTCD,HSD3B2,TULP3,CCDC87,PAK6,CADM4,MT2A,MFNG,AFF1,STK25,PCDHAC1,LRP1,PACS2,MDFIC,CNTN3,TBC1D20,TSPAN4,PRPH,MAN2B2,KDSR,ZC3H12D,H2AFY,ZDHHC18,UBA1,DSCAM,TNFRSF1A,TIRAP,PTPRA,BET1L,CDC34,CA13,REPIN1,SESN3,KLRK1,NPDC1,SATB1,MDM2,PPP1R13B,ZBTB20,NCOA1,AMZ1,EID3,GATA5,CTSD,LAMP2,ALDH1A1,ZMAT3
TGGAAA_V$NFAT_Q4_01	MOTIF	Down	0.00025025	0.00294447	-0.235878	-1.39411	0	1818	TIAM1,HOMER1,SYNE2,IL20RB,GNB1L,IP6K2,SEMA4C,AKT3,FHL5,GADD45A,RASGEF1A,OR2C1,WFIKKN2,ZNFX1,CASK,DCN,RCAN2,NFKBID,DDX17,CYFIP2,NR4A3,CRK,SLC35A2,DOC2B,TTLL6,CLDN19,GDAP1,NPEPPS,KRT14,FSTL1,UBE2H,CDK9,IL5,FASLG,TJP2,FOXE3,IPCEF1,TMEM164,ID2,IRS2,FGD4,PITX2,SHC1,NT5C2,CYP26B1,FGL1,ITM2C,TOB2,TFAP4,HSPA4L,VWA1,KLHL4,C2CD2L,IL11RA,TNFAIP1,EIF1,TGFB2,PDCD6,ADAMTS17,OPHN1,VANGL1,C12orf50,BMP2K,SCN2B,MS…
GSE15330_HSC_VS_GRANULOCYTE_MONOCYTE_PROGENITOR_IKAROS_KO_UP	IMMUNOLOGIC	Down	0.0139674	0.039518	-0.282856	-1.3948	41	192	RABAC1,GGA2,TIMP2,FXYD5,TMEM184B,SYNGR1,ARHGEF10L,PXN,N4BP1,KIF3B,PTPRJ,GADD45G,CHM,SNTB2,MARK4,RUFY2,TSPAN14,CERS5,PLOD3,TMEM109,PDE4DIP,JMY,ULK1,PTDSS2,NUBP2,PHF13,RUNX3,POLR2E,GABBR1,CUX1,FAM50A,IL17RA,PHACTR2,ARHGAP39,LAMP2,SPSB3,ATP6V0A1
GSE17721_LPS_VS_PAM3CSK4_0.5H_BMDC_DN	IMMUNOLOGIC	Down	0.0146618	0.0408885	-0.282138	-1.39499	43	196	INO80,LTBP3,SLC1A5,FGFR1,ATF5,HNRNPM,CXCL13,KIAA0513,PDLIM1,COPZ2,PEX14,NR4A3,GRB7,SYP,FGL2,KCNK13,NCOA6,MTMR14,MPP1,NANOG,LITAF,HRH3,C6orf62,USP17L2,C9orf91,ENG,HOXD1,RAG2,FN1,PCDH7,GPRASP1,SLC22A3,RPAP1,RILPL1,SNRNP70,CTSK,PTPRS,HS3ST3A1,SS18,CREB3L1,INPPL1,THBS3,PWP2,NME6,LSR,AKR1C3,TRIP12,FAM84A,CBX6,PACS1,H1FX,PHF13,RPS6KA2,IL17RC,RNF44,CPSF3L,KIAA2013,AGAP3,PIGQ
V$DBP_Q6	MOTIF	Down	0.0092075	0.0308474	-0.276088	-1.39533	27	242	ARHGEF38,LUC7L,C6orf105,SERPINA1,TOB1,GFI1,USP5,TNMD,CD151,CA3,PURA,ROS1,ITPR3,GPRIN3,SVIL,FEZF2,ESRP2,FOXP2,DNAJA3,TIMP4,SLC39A7,C1orf122,ORAI3,TFDP2,KCNIP3,PCDH8,MYLK,KCNQ1,CNN1,CD93,TAB3,C7orf43,RARG,DDX17,GPC6,NR4A3,SLC35A2,UBE2H,DCHS1,ACAN,OTC,PLXNA2,EPS8L2,SOX4,IGFALS,GPLD1,MID1,DHX30,RERE,NFIX,SMARCA2,PTCH1,AUTS2,KIRREL,DAB2IP,ARRB2,TLE4,AFF3,NFAT5,PCDH9,RBFOX1,ZNF282,H2AFY,KIAA0355,ANKS1B…
GSE360_L_MAJOR_VS_B_MALAYI_HIGH_DOSE_MAC_UP	IMMUNOLOGIC	Down	0.0130435	0.0376915	-0.283632	-1.39533	38	189	OLR1,ACADL,GSK3B,ACRV1,DAAM1,BAAT,CYB5R3,KCNJ10,PLA2G7,CXCL3,HIST1H2BF,TSPYL1,SYN2,GPR35,LAMB3,CYP1B1,AMOTL2,MTMR9,MT1A,TNIP1,MT1X,MT1H,MT2A,MT1F,KYNU,MMRN1,MT1G,HNF1A,ACTN1,AQP7,LITAF,DUSP4,CCR7,SP100,WIPF1,PRKACA,GREM1,HEG1,PLK1,EPB41,GAB1,CD6,RPGRIP1,TNNC2,CFLAR,NF1,ZNF44,EPOR,PCLO,AKAP8L,HSPA4,MARCKSL1,RNF126,DVL3,SYNPO,TRAF1,MAP3K9,ZBTB17,ALCAM
CUI_TCF21_TARGETS_2_UP	PATHWAYS	Down	0.0052599	0.0376398	-0.260547	-1.39537	16	416	FCGRT,CAD,THOP1,CLSTN2,ADAMTS2,GRWD1,STARD10,CYP1B1,PRKAR1B,SYNE2,MIF,DCN,RNASEH2C,FAM132A,GPC6,ATAD3A,ALDH16A1,CD276,LSP1,CENPA,CCDC88C,TACC3,KIAA1324,CD79B,KIAA1804,ARSB,SRL,GATA6,SLIT2,NCAPH2,GAS6,HDAC11,DCLK1,IPO13,PAFAH1B3,NFIX,NOC4L,FAP,NIPSNAP1,WFDC2,RCC2,FN1,TGFB3,TSPAN33,BCL7A,MXD3,PCDH9,CELF4,HUNK,PDGFA,TRPM4,YPEL1,SNRNP70,DNAH1,CNDP2,SGTA,CD99,MDK,TCTN2,PIN1,RAB17,FRAS1,CLCN2,LDOC1L,EP…
FEVR_CTNNB1_TARGETS_UP	PATHWAYS	Down	0.000871586	0.0101259	-0.250592	-1.39575	2	651	GPR35,CLIC5,APOA1,MMP15,CACNA1D,LAMB3,ATF5,JUN,RNF114,MARK2,SPATA2,SLC12A8,MMP2,C2,MTTP,COPZ2,SYNE2,GADD45A,GRAMD4,APOC3,CDC42EP5,DUSP8,SLC46A3,ACE,OSGIN1,CEBPA,CKB,TMEM164,TAP1,KHNYN,DOCK5,CTAGE5,IFIT3,HSPA1B,TMEM214,REG1B,MT1A,EPS8L2,GSR,TNFAIP1,MVP,CYP4A11,GABARAPL1,VAPB,MT2A,IP6K1,CHST2,PLXNB2,IRF7,PLEK,MYO18A,SMOX,CAPNS1,COTL1,TNFSF13B,SLC9A3R1,MUC1,BACE2,AQP7,TRIM25,CBS,LITAF,CDC42BPB,GHDC,…
GSE14308_TH2_VS_TH1_UP	IMMUNOLOGIC	Down	0.0137261	0.0391304	-0.283182	-1.39579	40	193	NPRL3,PPP5C,SIK3,WDR26,VEGFA,ERGIC1,CDC42BPG,RCC2,MT1E,TRAF2,PAFAH1B2,SMARCD1,VAT1,SRXN1,PPP6R2,HS6ST1,GRIN2D,CD99,WDR81,PBX3,RCL1,GCLM,GAK,MAML1,GPAA1,SLC25A39,ZNF808,CORO7,HUWE1,HDGF,PRKCI,SLX4,PPP6C,CARHSP1,ADARB1,CAMSAP3,BSG,POLR2E,CASP6,FAM63A,ATP6AP1,DNAJB12,DTNBP1
AACTTT_UNKNOWN	MOTIF	Down	0.00025	0.00294447	-0.236144	-1.39579	0	1813	HOMER1,SYNE2,SEMA4C,AKT3,UBE2A,IGSF6,RRAGD,IFNB1,TRAF3,RFXANK,DCN,RCAN2,CAMK2D,LOXHD1,NFKBID,ANXA11,DDX17,GPC6,BTC,NR4A3,MAPK11,PHF21B,OLA1,MYOD1,ZDHHC22,CD34,SLC2A10,ADRA1A,RAB6C,STEAP3,ID2,SLC39A13,PITX2,SHC1,CYP26B1,ID3,GSS,ACAN,MLF2,SLC2A4,ISL1,ITM2C,TOB2,TFAP4,OTC,PCM1,PLXNA2,KDM2A,SOX4,ANGEL1,NXPH4,SPTB,MYC,VSTM2A,TDRD3,KLF6,LRP10,MBD5,TPBG,EFCAB11,ATP7A,VANGL1,GRIK3,NCDN,GABARAP,GRHL3,SH3K…
GSE7460_CTRL_VS_TGFB_TREATED_ACT_FOXP3_MUT_TCONV_UP	IMMUNOLOGIC	Down	0.0137078	0.0391009	-0.283011	-1.39586	40	194	PLD6,MAPK4,FILIP1,NUCB1,VSIG10,C1orf198,KIFAP3,RAB32,DAAM1,TP53BP1,CD82,ALX4,STOX1,SGPP2,ITPRIPL1,IFNB1,SH2D1A,SLC35A2,SGMS1,TFAP4,APOBR,NFASC,VAV3,LRRC31,SPACA7,SAMD12,ABO,GXYLT1,RSPH1,PROCA1,KIAA0930,TREML2,TP53I11,SH3PXD2B,CD81,POLG,SLC48A1,MID2,EP300,GGT6,C14orf159,ITGB5,UHRF1BP1L,ST8SIA6,POLM,FAM117B,NDFIP1,GLTSCR1,UNC80,WDR90,ENTPD6,PLXND1,NYNRIN,CASP6,NCK2,SNX21,BSDC1,MAP4,CEP164,CITED2,PT…
GO_MICROTUBULE_BASED_PROCESS	GO_BP	Down	0.00178625	0.0238918	-0.25587	-1.39596	5	485	NTRK1,HAUS2,PCNT,CAMSAP2,KPNB1,KIF14,AP3M1,VPS4B,KIFAP3,NEK9,DNAH3,DNAH5,IFT57,CLASP1,NUMA1,NAV1,FMN2,KIF5A,TUBE1,GTSE1,CCDC39,MYH9,KIF9,CC2D2A,BLOC1S3,INO80,CLASP2,TUBG1,XRCC2,RCC1,IFT74,SPRY1,CENPE,CUL7,AP2S1,CCDC103,GADD45A,MAP6,DISC1,PEX14,TTLL11,KIF7,TUBB3,DNAH9,TTLL6,SPEF2,CENPA,MAP1S,PCM1,HTT,CCDC151,TACC3,GAS2L2,SPIRE2,STARD9,KIF1C,TTLL5,GABARAP,CHD3,DYNLL2,PPP2R1A,KATNB1,KIF21B,MID1,CNP,…
GSE17186_BLOOD_VS_CORD_BLOOD_CD21HIGH_TRANSITIONAL_BCELL_DN	IMMUNOLOGIC	Down	0.0139674	0.039518	-0.283119	-1.3961	41	192	RFTN1,DDX58,CBR1,IL6ST,INPP5B,NUDT16L1,TBCEL,FYN,FAM189A2,TPRG1L,MYH9,FAS,ANKRD26,SYTL1,SCML4,RARG,GNB1L,RFXANK,RNASEH2C,ATP13A5,TNIP1,POU6F1,ACVR1B,ARAP2,ITM2A,BCL9L,SMOX,GRAMD1B,GOLM1,ADD1,SFMBT2,CD7,SKI,TREML2,ABCB9,CDKAL1,RNF38,TP53I11,RUNDC3B,XKRX,TP53I13,AFF3,KDSR,ZNF526,ZMYM2,TACC2,ITGB5,ZNRF1,PNKP,PDCD4,DSEL,ULK1,CYTH1,MADD,CHD2,LMBR1L,GRK6,SIGIRR,ZC3HAV1,CACNA2D4,FBXL20,PRKCZ
GSE12198_CTRL_VS_HIGH_IL2_STIM_NK_CELL_UP	IMMUNOLOGIC	Down	0.0133914	0.0384686	-0.283276	-1.39625	39	193	JAK3,ADNP2,PLAC8,MAS1,AMMECR1L,SLC44A2,RORA,PAWR,KLF12,VAMP1,GPR35,B4GALT3,AGER,BCL3,GPM6B,STXBP4,NPL,F10,CEACAM21,OAZ1,FLII,PLCG1,PCP2,CLDN10,TMEM110,DDR1,MAP3K14,DNMT3B,CEP68,PCGF2,CTC1,KIRREL,ZFYVE26,AXIN1,DCTN1,CWH43,RNF220,PVRL1,VPREB3,KIAA1161,PCSK6,PCLO,KRI1,ZNF48,ENTPD6,FLOT2,ZFYVE27,TMEM132A,CRAT,IGHMBP2,ABCA3,NCOA1,ZMIZ2,IL17RA,GFOD2,TRIM41,DGKZ,GTF2I,PQLC1,MSR1
GSE27670_BLIMP1_VS_LMP1_TRANSDUCED_GC_BCELL_DN	IMMUNOLOGIC	Down	0.0139674	0.039518	-0.283235	-1.39667	41	192	C4orf48,PTCD2,SLC1A5,CCDC93,FPGS,ATXN7L3B,COPZ2,XPR1,MEF2D,UBE2H,CSNK1E,IRS2,MLF2,NCOA6,MPP1,FOXO3,POLDIP2,DCTN5,ST8SIA1,PSMD3,IRGM,C19orf60,ABCB9,RAG2,PHC2,PKP4,SMARCD1,CERS2,PHKA1,HDAC7,ZNF282,POLG,HDLBP,WDR81,PBX3,CD6,WDR82,AP1B1,GALNT10,RNASET2,SLC12A4,NR6A1,STRADA,SRGAP2,ABHD8,SIN3B,ANKFY1,FLOT2,BSG,NDRG3,MGEA5,ARF3,HGSNAT,MAP3K11,EVL,TOLLIP
GSE7852_TREG_VS_TCONV_LN_DN	IMMUNOLOGIC	Down	0.0133333	0.0383924	-0.283549	-1.39677	39	190	ATXN7L3B,SCML4,IFIT2,TGFBR3,NR4A3,CSNK1E,HSD3B2,TMEM71,EFCAB6,WDR13,FAM102A,F8A1,SMTNL2,ACTN1,RGMB,TRIM36,PIK3IP1,MAX,SLC35E3,ACPP,XKRX,CELF4,APP,FOXK1,GRIPAP1,PDDC1,WNT3A,PAOX,CAMKK2,DAP,MAMDC4,ADCY6,SLC26A11,SEMA4F,SATB1,AP2A2,PEX6,SMAP2,TOM1,IL17RA,SLC12A7,NUMB,GTF2I,HECTD2,SGSH,ABHD15,LDLRAP1
GSE3039_CD4_TCELL_VS_B1_BCELL_UP	IMMUNOLOGIC	Down	0.0139953	0.039518	-0.282508	-1.39682	41	196	DBNL,CBFA2T3,RASL11B,ALOX15,JUND,SEC16A,METTL2B,KDM2B,C17orf53,LTBP3,FGFR1,CYP1B1,ITPR2,IL20RB,COX10,HIST1H1E,SIGLEC10,CD34,CKB,MYL2,MBD5,OAZ1,SLAMF9,STK32C,CMIP,UBE2S,CDK12,BAD,METRN,IPO13,PIM3,ARRDC1,GYS1,CST3,FN1,TP53I11,CARD10,TLE1,PHKA1,DCTN1,TRAF3IP1,P4HB,TACC2,GLTSCR2,AKAP1,CAMP,KIDINS220,HTR7,COX7A2L,PELP1,AKR1C3,UBE2O,STXBP1,EMD,POLL,BAZ1B,TRIM28,SMTN,TTC21A,MEGF8,PIGQ
GSE360_L_DONOVANI_VS_L_MAJOR_MAC_DN	IMMUNOLOGIC	Down	0.0130435	0.0376915	-0.28395	-1.39689	38	189	MMP15,GSTZ1,LAMB3,AGER,PARK2,EIF3G,SHC1,CASR,HSPA4L,TNIP1,FLII,ACADS,MMRN1,GATA6,PTPRCAP,ZNF160,ACTN1,PTPN21,LITAF,CCR7,CYTH2,HEG1,FAM131A,SURF1,GYG2,PTPRS,MDK,DLX4,ID4,CYTH1,UBN1,ATF6B,PLAGL2,ACTA2,CFLAR,ZNF44,MGRN1,COX5A,MARCH6,IQSEC2,TAF10,SORCS3,NCK2,PAF1,TRAF1,CYR61,LIMK2
STEIN_ESRRA_TARGETS	PATHWAYS	Down	0.00212186	0.0189595	-0.256369	-1.39702	6	509	MMP9,ORC2,FOXC1,LRRC41,CYP27B1,HLA-E,HK1,RAP1GAP,CSNK1G2,ALDH3A2,RAB35,TNFRSF10B,DNAJC11,SPTLC2,SIRT5,TRPC3,CYP1B1,COX10,C4orf19,RFXANK,FZD2,GPI,SLC46A3,STEAP3,CKB,ZNF669,KCNK13,SAMM50,NDUFV1,FAHD2A,TERF1,P2RX5,TCIRG1,C17orf62,HSPB8,ZNF45,FGFR3,VANGL1,MRPL34,TMEM184C,METTL7A,GABARAPL1,SLC39A14,AFF1,ESRRA,NDUFS7,MID1,IMMT,GAS6,DHX40,TRIM52,PLIN3,ZNF629,TGFBR2,VEGFA,NDUFS8,AHCYL1,SIGMAR1,ATXN3L,CCN…
GSE360_LOW_DOSE_B_MALAYI_VS_M_TUBERCULOSIS_DC_UP	IMMUNOLOGIC	Down	0.0126582	0.0368845	-0.282189	-1.39721	37	197	ADD1,GGA2,EIF3F,RERE,ALDH2,SGSM2,GGA3,RANBP3,FAM131A,PEPD,IER2,LAMB2,RECQL5,H2AFY,TBC1D1,ERP29,DGAT1,ITGB5,ITGAM,CLIP2,TEX261,NCOR2,TMEM109,DAP,TP53,S1PR2,PIP4K2B,TKT,MEGF9,MDM2,MCM3AP,TAGLN,KDELR1,ZFP36L2,SPTAN1,CNOT3,NISCH,SUGP2,RNF167,TBL1X,PNPLA6,PTOV1
GSE22589_HEALTHY_VS_HIV_INFECTED_DC_DN	IMMUNOLOGIC	Down	0.0139674	0.039518	-0.28338	-1.39739	41	192	MCL1,SYT1,PARP14,TOR3A,SLC25A22,C7orf43,DDHD1,RNF114,SOST,AKT3,CAMK2D,TBX6,DOC2B,PPP2R5A,TAP1,ST14,PVRL4,DCBLD2,TGFB2,TMEM198,UBA7,ANGPT1,SLC29A3,IRF7,MAPKAPK2,RBM43,ST8SIA1,PML,MOV10,FAM46A,TMED8,STARD3,PLK2,ACPP,SECTM1,CD99,CEP128,RNF31,HTR7,TAPBP,SPATA18,BRI3,STXBP1,GTF3C3,DEDD,FBXO18,ACSS1,SLC28A2,TCEANC2,RUNX3,FRMD4A,STAT2,MPST,TBC1D13
CTTTGT_V$LEF1_Q2	MOTIF	Down	0.000249626	0.00294447	-0.236212	-1.39764	0	1878	SLC12A8,MLLT6,ITGB8,CYP1B1,PIK3CD,EDAR,CNOT7,PDLIM1,ZBTB4,RARG,TIAM1,LRCH2,IP6K2,SEMA4C,AKT3,GADD45A,ELAVL1,RRAGD,GLB1L2,CASK,IZUMO1,DDX17,GPC6,CYFIP2,XPR1,NR4A3,TMEM179,GPM6B,MAPK11,STXBP4,C15orf52,MEF2D,NPEPPS,UBE2H,CSNK1E,DCHS1,CTNNBIP1,CKB,CCDC50,CDC42EP4,FGD4,PITX2,CCDC149,PHLDA3,GSS,VAV2,COL15A1,TFAP4,ZNF775,KREMEN1,TRIML1,CLC,PVRL2,KLHL4,BAHD1,CAMK2N2,TCOF1,TGFB2,FGFR3,OPHN1,VANGL1,WNK2,VA…
V$SMAD4_Q6	MOTIF	Down	0.0095332	0.0318034	-0.278213	-1.39765	28	230	EPHB1,COL1A2,CBFA2T3,TCF4,TNFRSF12A,ATP6V1E2,TSEN54,FAM83F,NFATC4,NTRK3,TBCB,MYLK,CACNA1G,RORA,CHRM1,ZNRF2,SYVN1,MAF,AGER,TRAF3,CRK,SLC25A35,TBX6,TMEM25,CLC,BAHD1,FOXI1,LDB1,WDR13,TBX5,VEZF1,DHX40,ABCA1,GNB2,KCNH6,NAB2,ZMYND8,SIAH3,TREML2,PIEZO1,ZNF282,DCTN1,YPEL1,ANKS1B,CASKIN2,DOK1,WDR81,POU2AF1,PBX3,TMEM109,MAFB,PHF12,WNT3,PHF8,CMTM4,RASAL2,SSBP3,IL17RC,SIPA1,AP2M1,PARP16,ARID1A,VGF,UBE4B,FAST…
GSE7852_THYMUS_VS_FAT_TREG_DN	IMMUNOLOGIC	Down	0.0139674	0.039518	-0.283463	-1.3978	41	192	TJP2,CKB,ST14,CLEC4M,BMP2K,MANSC1,SHROOM4,MT2A,TYRP1,ARSB,RGMB,TRIM36,PIM3,RAB11FIP5,C10orf128,RHOB,KIAA0930,FAM46A,INPP5D,KDSR,RAP1GAP2,MFN2,DRAM1,CD99,TGIF2,UHRF1BP1L,GLTSCR2,PLIN2,TIRAP,VPS37B,CYP4V2,FZD4,JMY,S1PR2,KCNJ14,SLC35E2B,PKD2,TSHZ1,ARHGAP23,CBX7,ACTR1A,ADCK3,DNAJB2,PARD3,HGSNAT,RAB43,DNAJB12,PQLC1,TIPARP
GSE29618_PRE_VS_DAY7_POST_LAIV_FLU_VACCINE_MDC_UP	IMMUNOLOGIC	Down	0.0133333	0.0383924	-0.283795	-1.39798	39	190	MT1M,TFAP4,PVRL2,TGM5,KIAA1324,BAGE,ULBP1,RUNX1T1,FCGR1B,SYBU,CCR7,FARP2,ASMTL-AS1,TXNL4B,XPO6,RUNDC3B,TARBP2,ABAT,KANK1,SMAD6,MID2,TRIM58,MTG1,PLIN2,LYN,ASAP1,MAST4,FBXL15,ZNF37BP,ZNF682,SLC29A1,NUBP2,WASF1,INPP5E,KCNS3,DTX2P1-UPK3BP1-PMS2P11,DRD4,PARP16,CCDC92,ZMIZ2,MC1R,STUB1,MAP3K9,TPP1,LECT1
GO_POSITIVE_REGULATION_OF_CATABOLIC_PROCESS	GO_BP	Down	0.00275566	0.031357	-0.261758	-1.39804	8	389	C4BPA,APOA1,FURIN,RNF40,AKT2,SPTLC2,RNF114,TNRC6C,EIF2AK4,AGER,CNOT7,DISC1,DCN,PIK3CB,DDRGK1,PARK2,SNX33,TRIM22,CSNK1E,CEBPA,IRS2,FZR1,MAPK15,RAB12,OAZ1,PSMD5,KIAA1324,GPLD1,RHBDD1,PTEN,OSBPL7,BAX,TAF1,NANOS1,ANAPC2,AKT1,ARIH2,BAD,TMEM59,PSME3,CUL3,UBB,PSMD3,FMR1,CSNK1D,APC2,DAB2IP,GGA3,PRICKLE1,PLK2,AXIN1,PAFAH1B2,PLK1,CD81,PPARA,PIM2,SGTA,MID2,TRIB2,ATG4B,PLIN5,SNF8,PTK2B,LARP1,PLEKHF1,PABPC1,W…
KOYAMA_SEMA3B_TARGETS_DN	PATHWAYS	Down	0.00768994	0.0480652	-0.262706	-1.39817	24	384	PARVB,RRAD,NR3C2,PPM1E,PANX2,NCAPD2,RASGEF1A,GRAMD4,XPR1,OSGIN1,AIF1L,ID2,TAP1,ALS2,HSPA1B,FZR1,ZNF775,CCDC151,DRAP1,KLF6,ZNF131,TGFB2,PDCD6,FAM83H,GABARAP,FAM102A,GPAT2,RFX5,HAUS3,TBC1D22A,MAP3K14,ZZEF1,FARP2,C1orf35,TMEM81,HMGN2,LHX6,ITFG2,SYNGR1,ENG,FN1,TSPAN33,FAM196A,NFAT5,PLK1,CEP350,TRAF3IP1,TRIM24,CTSH,GON4L,SMAD6,ITGAM,UHRF1BP1L,CTSZ,LARP1,ID4,PDE4DIP,ZDHHC14,KCNG1,TRIP12,CORO7,FBXL7,ICO…
GSE21670_TGFB_VS_IL6_TREATED_STAT3_KO_CD4_TCELL_DN	IMMUNOLOGIC	Down	0.0139674	0.039518	-0.283547	-1.39821	41	192	MEF2D,SMAD4,ITM2C,KREMEN1,MSRB2,ACVR1B,FAM102A,VEZF1,ARHGAP4,CAMKMT,KIF21B,ACTN1,GLCCI1,ZNF292,USP32,RALGAPA2,SERPINI1,CD7,MYCBP2,ZBTB44,ATF7IP,XKRX,LHFPL3,RAP1GAP2,TBC1D1,AKNA,ARHGEF10,TNFRSF1A,RUFY2,C19orf38,ASAP1,CYTH1,HMBOX1,CHD2,GLTSCR1,HEBP1,TPCN1,CHDH,NIPAL3,MYLIP,MAP3K3,PRR14,IDUA,PNPLA7,HCST,D2HGDH
GSE3920_IFNB_VS_IFNG_TREATED_ENDOTHELIAL_CELL_DN	IMMUNOLOGIC	Down	0.0161823	0.0444385	-0.286445	-1.39831	48	174	FGL2,MTMR9,SAMM50,UBQLN4,CD79B,SH3KBP1,MPP1,HIRA,DHX16,ADD1,PKN1,NXN,PTCH1,GLTP,GLIPR1L2,XPO6,FAM73A,FAM111A,COG7,HIP1,TRAPPC1,HPS6,LRRC61,HP1BP3,FAM122B,NCOA7,NCOR2,COX19,INCENP,PIP4K2B,ARHGAP1,UBTF,CYP20A1,MEN1,EHMT1,SPPL3,TAF6,CDC25B,GBF1,ECSIT,ZBTB3,PPDPF,PCYOX1
GSE10240_CTRL_VS_IL17_STIM_PRIMARY_BRONCHIAL_EPITHELIAL_CELLS_UP	IMMUNOLOGIC	Down	0.0126246	0.0368452	-0.283495	-1.39844	37	191	MZT2B,WDR91,CLSTN2,LRRC26,FOXRED2,STARD10,PIK3CD,MRM1,GADD45A,CDV3,PRPF40B,IL11RA,P2RX5,MRE11A,CEND1,SLC29A3,PECR,EIF5A,LITAF,STAT5A,PPP5C,TARS2,ZNF629,SETDB1,SPATA5L1,ZMYND8,PIK3IP1,ELL,HEXIM2,FAM111A,SMG1,SMAD6,RPL28,ARHGEF10,ECI1,TSPAN7,BCR,ADCY6,PCLO,PINK1,EHMT2,CLDN3,PCSK4,IDUA,GAPVD1,SIX5,DTNBP1,FBXW4,CYR61,SMARCC2
GSE22611_NOD2_TRANSD_VS_CTRL_TRANSD_HEK293_MDP_STIM_6H_DN	IMMUNOLOGIC	Down	0.0133779	0.0384527	-0.285259	-1.39849	39	185	TMEM231,TOR3A,MRPS10,SOX30,CD93,SLC1A5,ADAM7,C3orf36,CABP1,ITGB8,IQCC,GNB1L,BTC,DOC2B,MAPK11,ACE,WDTC1,TJP2,KIAA0141,PADI4,SLAMF7,PLXNB2,L3MBTL1,TMEM110,TEF,PML,PRKACA,GLTP,IL36G,ASB13,RBM38,ANKMY1,TAS2R14,DRAM1,GCLM,PWP2,LSR,WNT3,KCNC4,ZNF74,OPLAH,FAM174B,SRRT,MTSS1L,CCNK,NCK2,PRPSAP1,FOXN3,MAST2,IGLL1,SPSB3,CELSR1
GAZDA_DIAMOND_BLACKFAN_ANEMIA_ERYTHROID_DN	PATHWAYS	Down	0.00392275	0.0301732	-0.257738	-1.39875	12	476	RPL18A,HIST1H2BF,MYO15B,ZNF137P,SEPT6,MTMR12,GPR153,NT5M,GNA11,HK1,XRCC2,INF2,BRD2,MPO,FGFR1,PSPH,RNF40,JUN,HIST1H4E,IKBKE,HNRNPM,DTX4,EDAR,UBE2D4,CYFIP2,SMG7,CDV3,ZNF177,CKB,ID2,SDHAF1,ZNF669,TMEM160,EIF1,ZNF33B,KDM4B,ST3GAL2,FLII,MMRN1,BAX,ADAMTS12,ARIH2,EML3,MID1,CLDN10,TRIM52,MAPKAPK2,FBXL4,DOCK1,RPL23AP32,PCGF2,CYTH2,SGSM2,HIST1H2AE,RHOB,C19orf60,C6orf62,CAPN3,GGA3,H3F3A,TREX1,ZNF318,MAX,ZFY…
GSE22886_CD8_TCELL_VS_BCELL_NAIVE_DN	IMMUNOLOGIC	Down	0.0140798	0.0396284	-0.285188	-1.39885	41	186	GTPBP3,FAM65A,DTX4,MIR600HG,RASL10A,SLC6A16,VAV2,ISL1,TNFAIP1,MPZL1,POU6F1,KYNU,MID1,BACE2,DDR1,TRIM25,ACSL6,SLC9A7,KIAA0125,TREML2,RHD,BCL7A,APP,FZD10,DRAM1,CTSK,CDK14,FRAS1,HLA-DPA1,SLC25A16,FZD4,GAB2,PEG10,SH2B2,CDK19,ZNF682,SEMA4F,DLG5,SAMD4A,LARGE,GABBR1,TNS3,RAB11FIP3,PTPRK,ATP6V0A1,SNX29
GSE24210_CTRL_VS_IL35_TREATED_TCONV_CD4_TCELL_UP	IMMUNOLOGIC	Down	0.0136349	0.0389842	-0.283747	-1.39919	40	192	ARAP1,METTL7A,ACVR1B,FAM102A,PTEN,IRF2BPL,CAMKMT,STRADB,DTX3L,RERE,FBXL4,CEP68,ZMYND8,BCL7A,PHF21A,HSH2D,TRIOBP,CEP350,TRIB2,TECPR1,SYS1,KIDINS220,PRR13,TAPBP,PXK,PTPRC,SLC26A11,CYTH1,NUAK2,SPATA13,SHISA5,INVS,AP2A2,MAP3K3,HERC2,CDC25B,CCNL2,NCK2,NOTCH2,CD47,IFT140,LIMK2,SNX29
GSE25502_WT_VS_KLF13_KO_THYMIC_MEMORY_LIKE_CD8_TCELL_DN	IMMUNOLOGIC	Down	0.0184131	0.0489944	-0.288375	-1.39931	54	169	PVRL4,SIGLEC5,PVRL2,FOXL2,LUZP2,NAAA,ESRRA,RTEL1,NCAPH2,OR2C3,TPRXL,SH3GL1P2,TCERG1L,RGMB,ZBTB46,PACS2,SEMA6C,NACC2,C2orf27A,HPCA,LOC100131581,SGTA,FLJ13224,TEAD3,SREBF2,UNC13B,SLC24A3,SSH2,UBXN11,SRGAP3,ADRBK1,GP1BB,PCSK4,KAZALD1,WNT5A,ZMYND15,HAB1,SPSB3,RHPN1
GSE3982_MAST_CELL_VS_CENT_MEMORY_CD4_TCELL_DN	IMMUNOLOGIC	Down	0.0136349	0.0389842	-0.283774	-1.39933	40	192	EPCAM,RAB40C,ZNF493,USP13,LOC441601,ATP1A1,TXK,CLDN16,ATHL1,DEF6,ELOVL4,SURF2,SP3P,CLEC2D,TPR,ANKRD2,CYP27B1,PTCD2,RAB35,SORBS3,BBS1,TLE2,CASK,SH2D1A,LOC100131298,EIF1,AKR1C1,IRF7,ARHGAP24,TSPAN32,SLC25A28,DIDO1,C1orf115,ZCWPW1,ZNF292,RAD9A,KIF2A,HRH3,EZH1,DDX51,TREX1,C9orf114,MBP,PRKY,CCND3,SGPL1,PIM2,POLG,KIAA0355,PLEKHG3,SEPT9,PNRC1,BOK,SATB1,LMBR1L,KIF1B,FCHSD2,CYB561,SBF1,MBL2,RAPGEF6,ARFGAP…
GSE14000_TRANSLATED_RNA_VS_MRNA_DC_DN	IMMUNOLOGIC	Down	0.0133779	0.0384527	-0.286759	-1.39941	39	179	TAL2,CPSF4,PABPC4,ZNF688,ADAP2,SSU72,HILS1,SURF1,HPCA,CD99,GLTSCR2,SYS1,CISD3,KRBA2,TRAF7,DAP,PABPC1,LPPR2,BRI3,C9orf69,EEF1D,RPL13P5,VHL,DUSP23,DEAF1,TMEM222,EPHB4,JTB,GPX4,DNAJC22,CTDNEP1,FAM189B,PARP6,PTPN18
GSE41867_NAIVE_VS_DAY8_LCMV_CLONE13_EFFECTOR_CD8_TCELL_DN	IMMUNOLOGIC	Down	0.0165893	0.0452535	-0.287343	-1.39999	49	173	MRPS18C,TBC1D24,KCTD20,MEF2D,CD276,KDM2A,ZDHHC17,SPTB,MT1X,IBSP,TCP11L1,ZBTB48,GOLM1,EML3,STOML3,LRP1,ARHGAP17,KIRREL,ROBO1,ARHGEF11,PHF21A,SLC25A38,PPP2R3B,CHRNB1,HPSE,AFG3L1P,SCN3B,IKBKB,PELP1,SLC35E2B,SCAP,IGF2R,GNA12,DPP3,DCAF10,MAP2K5,PRCC,CTDSP1,FAM178A,RNF187,SMAP2,MAVS,INHBB,ATP6AP1,FAM189B,EVL,USP22,AGAP3,PILRB
GSE25088_IL4_VS_IL4_AND_ROSIGLITAZONE_STIM_MACROPHAGE_DAY10_DN	IMMUNOLOGIC	Down	0.0133289	0.0383924	-0.283175	-1.40012	39	196	MINK1,HTT,P2RX5,FHOD1,PYGB,VAPB,NAAA,PLXNB2,NFATC3,THSD4,BPIFA1,RFX5,DGKH,SLC32A1,NFIX,POLE,MDFIC,MYCBP2,RPS6KA5,USP17L2,NHSL2,PHC2,MLLT4,CCR6,CEP250,AKNA,MAPK12,TNFRSF1A,CEP128,WFDC5,CLIP2,RIC8A,TLL2,PLEKHF1,CERS5,SF3B2,LRRC42,LSR,TMCO4,PLEKHM1,NCK2,FAM149A,GPX4,PRAM1,FAM171A1,DSTYK,MIER2,CFH
GSE18791_CTRL_VS_NEWCASTLE_VIRUS_DC_1H_DN	IMMUNOLOGIC	Down	0.0170113	0.0461209	-0.287903	-1.40022	50	172	ADNP2,COL14A1,OTOGL,ANKUB1,LOC100130642,HUS1B,UGT1A6,RRAD,PDRG1,C16orf46,GADD45A,CYP4F11,ZNF549,GRB7,ALG12,ELMOD3,IRS2,SVOP,MT1M,SLC9B1,TTLL5,MPZL1,KDM6B,CLDN10,C11orf96,C1orf228,EML5,FOSB,ZNF777,SLC25A38,RBM33,ANKS1B,KIAA0485,AGPAT4-IT1,TGIF1,SOX1,TGIF2,MDK,PYDC1,TSPAN7,DNAJB1,TMEM44,PDE11A,MUC5B,XAGE3,KIAA1958,INE1,ZNF846,TRAF1,REEP6,TIPARP
V$E2F1_Q4	MOTIF	Down	0.00983607	0.0324152	-0.278223	-1.40024	29	234	DNAJC11,RIBC1,MRPL49,MIER1,CHTF18,PDZD11,DDX17,UFD1L,ID3,ZDHHC17,CCDC151,MYC,BAHD1,DGCR8,PODN,SH3KBP1,TUG1,GPAT2,OSBPL7,INSM1,PPP2R1A,ZNF362,EIF5A,RPS6KA5,PRKACA,HMGN2,ARRB2,PELO,RHD,ECE1,DDB2,RBFOX1,ZMYM2,UBA1,SMAD6,PVRL1,CIT,HNRNPA2B1,ZNRF1,SHKBP1,CCDC101,VEGFB,MAP3K13,HMBOX1,STXBP1,PRRT2,STMN1,PRKCSH,LMBR1L,RAB11B,PHF13,STAG3,CTDSP1,SP2,TRIM28,ZFP36L2,SYNPO,CXXC1,GPS2,PPP1R9B
V$E4F1_Q6	MOTIF	Down	0.00610932	0.0230231	-0.272105	-1.40049	18	279	PELI3,HIC2,IRF2BPL,ADNP,RFX5,CLDN7,EIF5A,PSME3,AGPAT1,PTCH1,FOSB,SLC31A1,C6orf62,ITFG2,DDX51,NINJ1,MAP1LC3A,PKP4,EPB41,SCAMP5,LMTK2,ZNF687,ANKS1B,ASPHD1,SPERT,MED15,GNAS,HNRNPA2B1,PURB,IKBKB,GAK,SEZ6L2,S1PR2,PTMA,NR6A1,MAP3K13,CELF6,FAM117B,GNL1,ERC1,CXCL16,MARCH6,PPP6C,CLDN3,NR3C1,PDE7A,TAF10,CRY2,ABCF3,GRK6,FAM50A,CCNI,POLR2A,ATP6V0C,LENG9,ZMYND15,NUMBL,PTOV1,TMEM175,CCDC130,CYR61,RFX1
GSE1460_INTRATHYMIC_T_PROGENITOR_VS_NAIVE_CD4_TCELL_CORD_BLOOD_DN	IMMUNOLOGIC	Down	0.0136986	0.0391009	-0.28365	-1.40075	40	195	ADAM15,IL11RA,TDRD3,CABIN1,PASK,SERPINC1,FAM102A,PPP2R5B,TAF1,TNFSF10,LMOD1,LRRN3,TGFBR2,LHFP,CAPN3,HEG1,TGFB3,CELSR3,IER2,GPRASP1,LLGL2,ZNF516,TRIB2,DIP2C,STX16,TSPAN14,GRB10,PDCD4,MADCAM1,HTR7,HOXC6,MAST4,KCNJ14,PCOLCE,PLXNA1,MAN1C1,FRAT1,AGRN,ABHD8,RBM19,PHF20,ZFP36L1,KCNC3,MORC2,GRHL2,RAPGEF6,DGCR2,STIM1,FAM63A,CTDSP2,DNAJC22
GSE22886_NAIVE_BCELL_VS_NEUTROPHIL_DN	IMMUNOLOGIC	Down	0.0123746	0.0361879	-0.284789	-1.40102	36	189	KIAA0513,TSEN34,IGSF6,BCL3,FGL2,PPP2R5A,NPL,ID2,IFIT3,NUP214,CLC,LILRA2,S100A12,IMPDH1,P2RY13,PLEK,RNF130,USP10,SLC9A3R1,TNFSF10,LITAF,NADK,NINJ1,SEMA4D,PHC2,ECE1,SECTM1,ZDHHC18,AMPD2,BCORL1,CAMP,ARAP3,TALDO1,GAB2,CUEDC1,CFP,FRAT1,CFLAR,HSPA1A,MEGF9,ARHGEF40,IMPA2,SPATA2L,LAMP2,XKR8,PILRA,FRAT2,LIMK2
GSE27786_LSK_VS_MONO_MAC_DN	IMMUNOLOGIC	Down	0.0133779	0.0384527	-0.285794	-1.40112	39	185	PLK1,TMEM79,TMEM86A,ZC3H12D,GPR107,CEP120,MBD2,CTBP2,DGAT2,TRAPPC2,TNFRSF1A,ARAP3,KIDINS220,BCL2L10,MARK3,RBM42,PTPRC,ATP6V0D1,KLRK1,CARHSP1,RPS6KA2,ZGLP1,GPR108,ATG16L2,LRRC56,PNPLA7,FARP1,CLPTM1,TRPV1,CITED2,LIMK2,ATG2A
GSE17721_POLYIC_VS_GARDIQUIMOD_24H_BMDC_UP	IMMUNOLOGIC	Down	0.0136349	0.0389842	-0.284145	-1.40116	40	192	KAT6A,NAAA,PTCD1,HCFC1R1,SMOX,TIMP2,WIPF1,AHCYL1,AP1G2,EZH1,RNF38,PRKRIP1,CCDC97,DSCAM,RBCK1,SNTB2,MLLT1,UBR4,GK2,HSCB,RELA,NEU1,TNFRSF9,HEBP1,NXF1,INPP5K,SCAND1,TAGLN,CHKA,TNRC6A,DRD4,ZFP36L2,MAZ,XRCC1,CNOT3,ZMIZ2,GTF2F1,NUMB,CTDSP2,ZNF524,CD47,CLASRP
GSE27859_CD11C_INT_F480_HI_MACROPHAGE_VS_CD11C_ING_F480_INT_DC_UP	IMMUNOLOGIC	Down	0.0170113	0.0461209	-0.288097	-1.40116	50	172	CD93,SNX30,ANKRD26,TIAM1,ALG12,STEAP3,SLC36A1,THAP6,NT5C2,C2CD2L,MKS1,MBD5,OPHN1,KLHDC2,SLC29A3,CAMK2G,TAB1,SH2B1,HIST2H2BE,CNNM2,RNF115,MED15,TRAPPC1,MGAT1,OTUD3,PMS2,TEX261,INTS3,LMAN2,PDE4DIP,ZDHHC14,SCAP,ANKFY1,MAF1,INPP5K,FBF1,TPCN1,CTDP1,LAMP1,CTDSP2,NAA60,FAM134A,SLC12A9,TMEM175,SNX29
V$HEN1_02	MOTIF	Down	0.0139907	0.0418691	-0.285501	-1.40193	41	189	BCAS4,DOCK4,USP5,KCNN2,PURA,CACNB2,CDK15,JOSD1,ZMYM4,CCDC106,LYPD1,PHLDB1,F11R,CBFA2T3,TCF4,DAAM1,SLC44A2,KLF8,MYO18B,ADAMTS2,VAMP1,SMARCA5,CRB1,GSTTP1,HOXB8,SLC29A4,SOST,NR4A3,DOC2B,ADAM15,MYC,BAHD1,IMPDH1,CAPN5,BCL9L,IRF2BPL,PNCK,ZNF574,HSD3B7,POFUT1,LRRN3,PRKACA,C6orf62,ABCB9,PRICKLE1,SMG5,FAM131A,OGFOD2,TMEM79,ENO3,GRIN2D,TGIF1,TECPR1,MGAT1,AMPD2,CYP4V2,CREB3L1,GALNT10,RELA,LSR,CALCOCO1,LRP5,…
GSE32986_CURDLAN_LOWDOSE_VS_CURDLAN_HIGHDOSE_STIM_DC_DN	IMMUNOLOGIC	Down	0.0130391	0.0376915	-0.284367	-1.40255	38	194	SMPDL3B,ID2,IFIT3,FZR1,PLXNA2,PVRL2,PPP1R15A,RAB12,VASN,NCOA5,PTX3,GRAMD1B,NLRC5,NINJ1,IL36G,EXT1,LYNX1,DOT1L,PDGFA,SRXN1,PTPRJ,ZNF516,ZSWIM4,PPP1R12B,PSTPIP2,RCL1,ZNRF1,NCOA7,RAVER1,FAM20C,RELA,LAD1,AGRN,PNRC1,PLAGL2,CFLAR,SIN3B,CHD2,SLC2A6,HSPA1A,CXCL16,MDM2,ZMIZ2,SF1,TRAF1,CRTC2,FOXP4,ATXN7L1
GSE25846_IL10_POS_VS_NEG_CD8_TCELL_DAY7_POST_CORONAVIRUS_BRAIN_DN	IMMUNOLOGIC	Down	0.0129697	0.0376346	-0.284555	-1.40318	38	192	MYLK,EIF3I,ECHDC1,WDR91,GRWD1,DRG2,SPATA2,CA10,GRAMD4,GPI,TM7SF3,IPCEF1,GFRA3,CNTRL,KAT6A,SLC25A1,KATNB1,RALGPS2,CPSF4,ALDH2,HSDL2,LHFP,TRAF2,ELL,GPR157,CTSH,KCNF1,MAPK12,TSPAN14,PSTPIP2,CUEDC1,FBXO31,LSM14B,GPATCH3,LRP5,CRTC3,RBM14,DPP3,EXTL3,NKIRAS2,IKBKG,LOC100272216,STAT2,MAN1B1,GALNS,CPSF3L,ASAP1-IT1,BRD3,SLC12A9,ANKS1A,FBXW4,SCRIB
GSE17721_0.5H_VS_8H_CPG_BMDC_UP	IMMUNOLOGIC	Down	0.0116279	0.0345779	-0.284676	-1.40427	34	191	AP2S1,SIDT2,CHCHD10,SLC25A35,CEACAM21,ADAM15,APOBR,PDCD6,PRKCB,CHERP,FOXO3,MYO18A,TSPAN32,ADD1,MAP3K14,NXN,TGFBR2,TEF,RGL2,TPCN2,FN1,OCEL1,PELO,TMEM51,TOP1MT,CD99L2,PTPRS,SORT1,SS18,UCK2,TALDO1,SHKBP1,CERS5,CHST12,COASY,PABPC1,ULK1,ATP6V0D1,LZTR1,WBP11,TKT,ADCY9,ZFYVE19,HEBP1,ABCD1,PLA2G15,MYO9B,FAM120A,RNF26,ZMIZ2,TPRA1,KAZALD1,IFT140
GSE8621_UNSTIM_VS_LPS_STIM_MACROPHAGE_DN	IMMUNOLOGIC	Down	0.0123746	0.0361879	-0.285462	-1.40433	36	189	WDR59,AGFG2,TRAPPC1,PIGO,POU2AF1,GAK,SESN3,CFP,TULP4,ABHD8,CRTC3,POGZ,C11orf68,SZT2,TNFRSF25,CYB561D2,FAM50A,C7orf26,TPRA1,RNF167,TUBGCP6,STAT3,AAK1,JMJD7-PLA2G4B,CPSF3L,CDK11B,AGPAT3,ZNF707,LIMK2
GSE22140_GERMFREE_VS_SPF_MOUSE_CD4_TCELL_UP	IMMUNOLOGIC	Down	0.0116628	0.0346259	-0.284051	-1.40445	34	196	CCL7,CASP10,ICAM1,FURIN,IFIT2,BCL3,FZD2,TRIM22,TAP1,IFIT3,SBNO2,PVRL2,KLF6,BMP3,MVP,PASK,IRF7,PLEK,UBE2S,TNFSF10,TRIM25,RERE,CD7,SP100,KIF2A,PML,APOBEC3F,HEG1,XPO6,SECTM1,CD86,POLG,RBCK1,TNFRSF1A,CTSZ,GCLM,PDE4DIP,TRIM26,SH2B2,SAMD4A,CTNS,ZC3HAV1,LAMP1,NCOA1,BCL2L11,SASH1,SAFB,STAT2,CD47,ANKS1A,LIMK2
GSE21063_WT_VS_NFATC1_KO_BCELL_DN	IMMUNOLOGIC	Down	0.0130391	0.0376915	-0.284752	-1.40445	38	194	LIX1L,DNMT3B,FMR1,SPATA5L1,KIF2A,TMED3,RPS6KA5,ZNF490,ZNF318,UTP11L,HPS4,CCR6,GTF2IRD1,DBP,HS6ST1,ZNF799,PPM1F,AP3D1,HP1BP3,PTPRA,ZNRF1,SOCS7,CYTH1,PHF20,ZFP36L1,HDGF,PRKCI,ANP32B,MARCKSL1,ZNF48,FAM110A,ZNF652,SLC9A5,SZT2,CNTROB,UBE4B,PCBP2,ABHD15,HSF1,MIB2,TRIM68
GSE14308_TH17_VS_INDUCED_TREG_DN	IMMUNOLOGIC	Down	0.0120684	0.0354841	-0.286334	-1.40447	35	186	RNF40,GTPBP3,LONP1,PIF1,PLEKHH1,RARG,PGAM2,TRIM35,SLC2A10,MAP1S,TNIP1,DGCR8,KLHDC2,ELMO3,FAM71F1,ANAPC2,CLDN7,DAK,ZC3H7B,TARS2,CCDC88B,C10orf128,RHOB,IBA57,MAP2K2,TRAF2,PLG,ATP5D,GLRX5,NSUN5,SEPT9,TLL2,SREBF2,CERS5,ANKRD54,PPM1B,COX19,NME6,PDHA2,WBP11,RABGAP1L,CBX6,YTHDF1,UBXN11,C6orf132,PHACTR4,ENTPD6,RPTOR,SLC9A5,RXRA,REEP4,ECSIT,CTDNEP1,TPPP
GSE360_CTRL_VS_B_MALAYI_LOW_DOSE_DC_DN	IMMUNOLOGIC	Down	0.0129697	0.0376346	-0.28483	-1.40454	38	192	ADPRH,SERPINA7,CD34,NT5C2,ADAM15,TDRD3,MPZL1,IBSP,UBE3B,SNAPC3,UBE2S,PTPRCAP,CD7,SIGMAR1,SPINT3,MAX,PHKG1,SEMA3F,MPZ,RFX2,CDC42BPA,GAB1,PPFIA1,IKBKB,ZNF37A,TMEM109,MICAL3,S1PR2,RET,TRIO,AMELX,HDGF,POM121L1P,TAGLN,DSP,MAPT,PLA2G15,PLXNA3,SYMPK,MTSS1L,PDE4A,OGFR,CCNI,INPP4A,SF1,FARP1,CAMSAP1,ST5
GSE30083_SP3_VS_SP4_THYMOCYTE_DN	IMMUNOLOGIC	Down	0.0116279	0.0345779	-0.284752	-1.40464	34	191	HHEX,CD38,TMEM8A,FAM101B,TRAF5,RPRD2,KCNN2,C19orf12,FAAH,ANKH,IFITM10,GRN,MARVELD2,SIDT1,DAAM1,STAT4,NTRK3,IRF8,C5,TOR3A,B4GALNT4,CXCR3,IL2RB,NOXRED1,MAF,KCTD10,NT5E,SYNE2,CAMK2D,FGL2,TMEM71,APOBR,CLEC4M,SLAMF9,IRF7,PLEK,GOLM1,CYTH4,LITAF,MAP3K14,TMEM2,RHOB,FAM46A,PEPD,PEA15,N4BP2L2,APP,HPSE,ZC3H12D,RNF115,ITGA4,RIPK1,SNTB2,ST8SIA6,TRMT2B,CYP4V2,MAN1C1,KLRK1,RNF144A,FAM43A,INPP5E,ADCK3,ZXDC,RXRA,…
GATAAGR_V$GATA_C	MOTIF	Down	0.00511345	0.0204677	-0.272146	-1.40471	15	284	GRB7,NPL,AIF1L,CD34,PITX2,ISL1,GFRA3,OTC,PVRL2,EPB42,NCDN,EDN1,EPX,NFATC3,TBX5,ABCA12,RUNX1T1,MYO18A,NANOS1,SETD2,TSPAN32,CLDN7,SLC9A3R1,HNF1A,MID1,NEBL,SLC46A1,ISYNA1,CSDC2,LHX6,ROBO1,RHD,XPO6,PCDHB8,CHRNB1,GADD45G,LMTK2,ANKS1B,TMEM88,SIX1,CDK14,MYO1C,HOXC4,WDR82,GPR155,PNLIPRP2,FZD4,DYRK1A,S1PR2,LCAT,PTPRC,BSPRY,ZFP36L1,TMX4,TNFRSF19,SATB1,INPP5K,MST1,RNF144B,ZHX3,ANKRD44,ADPRHL1,GRHL2,KDM5C,AB…
V$NFKAPPAB_01	MOTIF	Down	0.00750653	0.0262932	-0.276998	-1.40485	22	245	NFKBIB,ICAM1,IGDCC3,CPD,CHD6,TIFA,TLX1,BCL3,IFNB1,NFKBID,UBE2H,ACAN,SPTB,TNIP1,BMP2K,TCEA2,VEZF1,ACTN1,EIF5A,DCLK1,LIX1L,DDR1,HSD3B7,AGPAT1,ZSCAN29,HSD11B2,GREM1,MAP4K2,ORAI1,NFAT5,PLAU,TRAF4,ENO3,GRIN2D,SMOC1,TRIB2,MADCAM1,TNFSF15,TP53,PTMS,S1PR2,CDC14A,TNFRSF9,CALCOCO1,ZNF384,ABHD8,CHD4,HCFC1,RBM14,CXCL16,KCNS3,UBE2I,ZFP36L2,FTHL17,BMF,TJAP1,C19orf68,UBE4B,ARHGAP44,XKR8,ZMYND15,HCST,NR2F2
GSE6259_33D1_POS_VS_DEC205_POS_SPLENIC_DC_DN	IMMUNOLOGIC	Down	0.0117489	0.0347545	-0.286421	-1.40507	34	187	TTC39C,GALNT2,FAM102A,IRF2BPL,KATNB1,GLCCI1,CCR7,PTCH1,AUTS2,DAG1,HEG1,SIPA1L2,EGR1,CABLES1,TMEM51,SECTM1,GTF2IRD1,PTPRJ,HS6ST1,BAG3,PLIN2,CTSZ,ZMIZ1,SSH1,LRIG2,CEP19,CXXC5,LRP5,RNF144A,ADCY9,RAB38,NYNRIN,HERC2,TBC1D8,PIGT,PDE4A,FAM171A1,TNS3,BTG2,TIPARP,ALCAM
GSE12845_IGD_NEG_BLOOD_VS_PRE_GC_TONSIL_BCELL_UP	IMMUNOLOGIC	Down	0.0123622	0.0361879	-0.284652	-1.4057	36	195	GABARAP,CALHM2,MT2A,SNAPC3,DAK,CENPB,TMED3,CTC1,RHOB,C19orf60,NAGPA,TMEM184B,PIEZO1,PRAF2,SURF1,TLE1,CERS2,FAM89B,HPCA,GLS,CD86,ERP29,CD99,COQ4,CDK14,ACBD4,PTPRA,RNF31,LMAN2,DAP,CHST12,THBS3,NDFIP1,SLC2A11,CORO7,RPS6KB2,H1FX,GUSB,SLC25A23,FAM63A,AUP1,STUB1,ECHDC2,STK11,CTSA,CNKSR1
GSE42088_2H_VS_24H_LEISHMANIA_INF_DC_UP	IMMUNOLOGIC	Down	0.0129697	0.0376346	-0.285068	-1.40571	38	192	CD302,JUND,RPS9,CCNB1IP1,TESC,RAB11FIP1,TOR3A,KCNQ1,HMGB2,FCGRT,MZT2B,SCPEP1,ITGB2,KIAA0513,SLC25A6,HMOX1,GPI,LSP1,PLD3,MINK1,TACC3,MPP1,SELPLG,RNF130,CNPY3,ARHGAP4,COTL1,CYTH4,EIF3F,TIMP2,CST3,ALDH2,C19orf60,PXN,ARRB2,SECTM1,CD86,PPM1F,ERP29,ITGAM,AMPD2,PTK2B,DPEP2,RNASET2,PTMA,PYCARD,TECR,TKT,ZFP36L1,TMX4,MNT,INPP5K,H1FX,GUSB,SIGIRR,REEP4,PIGT,CTSD,TMEM8B,PCBP2
GSE39916_B_CELL_SPLEEN_VS_PLASMA_CELL_BONE_MARROW_DN	IMMUNOLOGIC	Down	0.0123622	0.0361879	-0.284727	-1.40607	36	195	ORAI3,GAA,NUDT16L1,BCL2A1,PTPN13,TOX2,RORA,CXCR3,IL2RB,ARHGAP26,MAF,NT5E,TRIM35,GPM6B,ZCCHC3,SMPDL3B,ID2,EPB41L5,ITM2C,PVT1,KRTAP26-1,CAMK2N2,METTL7A,TTC39C,POU6F1,GRAMD1B,NRARP,EID2,RNF157,TMEM2,PCGF2,PLXNB1,SURF1,APP,SRXN1,ZC3H12D,BAG3,MAPK12,GPR155,PRR13,REPIN1,TRH,SLC26A11,GSG1,EDA,SCN8A,NDNF,DNAJB2,CDC25B,PARP16,ZFPM1,MEF2B,TRAF1,ZBTB42
GSE22103_LPS_VS_GMCSF_AND_IFNG_STIM_NEUTROPHIL_DN	IMMUNOLOGIC	Down	0.0130391	0.0376915	-0.28509	-1.40612	38	194	LIMD1,CAMK2N2,DGCR8,KIAA1522,DNAJC14,GABARAPL1,TMEM177,IMMT,VPS13C,LITAF,ROCK2,CDC42BPB,PACS2,TMEM127,BRAT1,MT1E,MBD1,ARHGAP35,ABTB1,NFAT5,KIAA1462,ARHGEF10,TACC2,TIRAP,LARP1,BET1L,SNX27,B3GALNT2,SPECC1L,DYRK1A,DSEL,ULK1,NEU1,ARHGAP1,TRIM44,CXCL16,AMFR,PPP6C,PDCD7,KDM5C,BMF,IKBKG,TOR1B,FOXN3,CTDSP2,BSDC1,ZBTB45,PPFIBP1,ZBTB42
GSE43955_1H_VS_42H_ACT_CD4_TCELL_WITH_TGFB_IL6_UP	IMMUNOLOGIC	Down	0.0126372	0.0368452	-0.285205	-1.40639	37	192	SYNGR1,IER2,MAP1LC3A,CCND3,CCR6,SLC7A1,ZNF260,HS3ST3A1,PDCD4,LMAN2,TP53,SIRT3,COX7A2L,LSR,RAMP1,PTDSS2,HMBOX1,ARSA,MDM2,KIF1B,PLXND1,NR3C1,FAM120A,NDRG3,GRK6,SIPA1,SPTAN1,SLC10A2,AUP1,CTDSP2,PCBP2,FLCN,FBXW4,CTSA
GSE31082_DP_VS_CD8_SP_THYMOCYTE_UP	IMMUNOLOGIC	Down	0.0126372	0.0368452	-0.285214	-1.40643	37	192	PTPN14,MTMR14,ANGPT1,LDB1,MYO18A,CACNB3,AKT1,PAFAH1B3,TCEB3,KDM3B,ALDH2,SLC35E3,BCL7A,PAFAH1B2,PLK1,TRIM39,HDAC7,GTF3C5,EGFL8,WDR27,DMWD,MYO1C,PTGR1,NUDT4,DYRK1A,LSM14B,SRGAP2,PCGF3,TRIM44,VHL,UBE2E3,MEGF9,PHC1,AKIRIN2,EHMT2,RGS12,PPP2R5D,NPLOC4,RNF26,REEP4,FAM193B,TSC22D4,TP53INP1,CPNE1,FAM160B2,CPSF7
GSE3039_CD4_TCELL_VS_ALPHABETA_CD8_TCELL_UP	IMMUNOLOGIC	Down	0.0110479	0.0331436	-0.285389	-1.40667	32	193	FAM132A,CYFIP2,FSTL1,UBE2H,WDTC1,SIGLEC10,FBXO10,TMCC2,OAZ1,UBA7,MPZL1,KDM6B,THBD,BACE1,TNFSF13B,DGKH,GAS6,GLCCI1,OVGP1,FAP,FOSB,LHFP,TNKS1BP1,PIAS3,TBC1D25,LATS2,TRIB2,ARHGEF37,ASB7,GRINA,PTPRC,ZNF212,SEMA4F,SH3BP5L,PRKCI,HSPA1A,SSH2,ANKRD13D,SFI1,GALNS,TTC21A,LECT1,HCST,TIAM2,CFH,MBD6
GSE46025_WT_VS_FOXO1_KO_KLRG1_LOW_CD8_EFFECTOR_TCELL_UP	IMMUNOLOGIC	Down	0.0120643	0.0354841	-0.288293	-1.40694	35	180	MKRN7P,TYK2,CISH,MS4A2,EPCAM,RASGRF1,TGM2,OR13C4,FPR3,LAMTOR1,SLCO1B3,FBXO40,PMPCA,FOXP2,NUP210,CD2BP2,FAM110C,TYSND1,CLK3,HLA-E,HK1,CRB1,CYP4F30P,CRK,TUBB3,APBB3,TMEM203,FHOD1,VASN,KIAA1257,IP6K1,TEAD4,SLIT2,DSG3,ARRDC2,TAB1,CASC3,NNMT,RCC2,PIEZO1,ARRB2,ATP5D,H6PD,ZDHHC18,WDR59,STX4,UCK2,ZNF598,ACO2,PLOD3,WDFY3,ULK1,LCAT,LSR,GPATCH3,RAMP1,MAF1,AKAP8L,YIF1A,TNFRSF25,PRR14,GFOD2,NR2F2,MPST,GNPTG,P…
GSE21546_WT_VS_ELK1_KO_ANTI_CD3_STIM_DP_THYMOCYTES_UP	IMMUNOLOGIC	Down	0.0117332	0.034729	-0.28685	-1.407	34	186	CELA3B,ABL2,UBE2G2,SETD1B,FOSB,ABCB9,HERPUD2,JAM2,MAP1LC3A,EGR1,CYP24A1,ADI1,RBM33,SRXN1,ITGB1BP1,PIGO,CISD3,TCFL5,UBP1,HSCB,MANBAL,CELF6,SATB1,PINK1,MARCKSL1,CHKA,CCDC124,TNFRSF25,MGEA5,DOK3,IL17RA,C2orf61,MARVELD3,GALNS,PQLC1,IRX3,GAS8,IRX5
GO_POSITIVE_REGULATION_OF_CELL_DEVELOPMENT	GO_BP	Down	0.000914077	0.015418	-0.259774	-1.40714	2	460	NCKIPSD,CPNE9,TCF3,CLDN5,KAT2B,MAGI2,RAPGEF2,ARHGDIA,RAPGEF1,NRP1,FEZF2,GRN,SMO,NTRK1,LIMS1,IL6,BCL11A,IL6ST,BHLHB9,PLXNB3,TCF4,TNFRSF12A,HOXD3,ZEB1,GSK3B,NTRK3,PTPN5,LIMK1,FYN,SYT1,NEDD4L,SNX3,FOXA1,PPP1R9A,L1CAM,SERPINB3,LRRC7,KDM2B,XRCC2,MTOR,APOA1,FGFR1,CUX2,CUL7,MARK2,AGER,TIAM1,PRPF19,AMIGO1,DISC1,ADAMTS1,PARK2,LPPR5,MYOD1,IL5,ID2,SMAD4,EPB41L5,FGA,TGFB2,ASCL1,ADRA2B,NGFR,EDN1,SYT17,PLXNB2,…
GO_POSITIVE_REGULATION_OF_TRANSCRIPTION_FROM_RNA_POLYMERASE_II_PROMOTER	GO_BP	Down	0.000274048	0.00912082	-0.245927	-1.40719	0	981	MLXIPL,IRF5,HOXD10,GCN1L1,TCF4,ZBED3,ZEB1,SQSTM1,GSK3B,DHX36,JUND,EN2,ERCC3,PLAC8,NFATC4,AHRR,NDN,IHH,KAT2A,TFDP2,IRF8,YBX1,TP53BP1,E2F5,MAFG,KPNA6,MURC,RUVBL2,TET3,FOXA1,TOX2,RORA,P2RY1,ATRX,CXCR3,CSRNP3,PER1,SOX17,FOXC1,HMGB2,RPRD1B,ALX4,INO80,HIPK2,KLF12,IFT74,NR5A1,SATB2,CHD6,COQ7,MAF,ATF5,JUN,AKT2,RBM15,TEAD1,UCN,TLX1,CNOT7,RARG,AHI1,FHL5,BCL3,GLIS2,IFNB1,RFXANK,CASK,DCN,ACVRL1,PARK2,DDX17,N…
GSE20152_SPHK1_KO_VS_HTNFA_OVEREXPRESS_ANKLE_UP	IMMUNOLOGIC	Down	0.0107527	0.0323377	-0.2867	-1.40731	31	188	RORA,MTHFD2L,CCL22,CHRNA10,SCIN,SACS,SRSF11,RPE65,PDLIM1,PAQR3,SMG7,SYP,MLF2,ZNF587,PVRL2,GATAD2A,FHOD1,APOBR,POU6F1,ACVR1B,BAGE,ELMO3,PPP2R5B,EMP2,KIF21B,ROCK2,ARHGAP17,TMEM184B,C9orf91,PEA15,MYH14,CLCN6,HUNK,SLC35E1,DMWD,LOC647070,SH3GL1,MICAL3,CFLAR,ICOSLG,CBX6,PTRF,GNA12,INPP5E,MARCKSL1,FAM118A,SETD3,MAPK8IP3,RGS12,DNAJB2,MAP3K3,RAB15,NISCH,SMA4,DGKZ,RUNX1,NDE1,MAPKBP1
TAATTA_V$CHX10_01	MOTIF	Down	0.00056338	0.00443751	-0.249414	-1.40844	1	779	TNFSF13B,HNF1A,MID1,EIF5A,BACE2,PTPN21,STARD13,PBOV1,GNB2,NFIX,BAMBI,NEBL,SMARCA2,FAP,ZIC1,OGN,ARHGEF7,KIAA0195,JPH3,CCNG2,ESR2,PROP1,HMGN2,FLJ45983,SIAH3,LHX6,ELMO2,ARHGEF10L,HERPUD2,ZNF423,MAX,OFCC1,TXNL4B,ROBO1,TLE4,AFF3,SLC5A12,PLAU,CNTLN,RBFOX1,GPR157,TRIM24,MED12L,KIAA0355,ANKS1B,XYLT2,FZD10,SMAD6,SMOC1,DSCAM,CEP120,ASPHD1,WNT3A,SIX1,RNF122,SFRP1,GNAS,TMEM87A,MYO1C,HABP2,CYTH3,HOXC4,POU2F1,…
GSE17301_ACD3_ACD28_VS_ACD3_ACD28_AND_IFNA5_STIM_CD8_TCELL_UP	IMMUNOLOGIC	Down	0.0123704	0.0361879	-0.285568	-1.40848	36	194	NRGN,WDR62,TOMM40,ATP2A1,CEP97,RECQL4,ESRP2,HYI,ETV6,ITGA7,CBFA2T3,RAB32,AEBP1,RRM2,LRRC20,PLEKHA5,GTSE1,KPTN,HMGB2,CD93,SLC1A5,IQCC,AHI1,GSS,C20orf27,C22orf29,MUC16,LOC100506898,CACNB3,NCAPH2,CDC42BPB,DNMT3B,SETBP1,HMGN2,TSPAN4,MGC13053,MXD3,SFTPA2,DND1,CD99,CIT,PRRC2A,PSTPIP2,SREBF2,AP1B1,MICAL3,LMF2,SLC29A1,SNAPC4,NEIL1,PLXND1,CIC,NARFL,GBF1,FASTK,RHOT2,MAST2,CC2D1A,IRX5,LIMK2
GSE39820_CTRL_VS_TGFBETA1_IL6_IL23A_CD4_TCELL_DN	IMMUNOLOGIC	Down	0.0119721	0.0353502	-0.285685	-1.40875	35	192	AHRR,ORAI3,IFRD2,RUVBL2,DENND3,GNA11,SNAPC1,RCC1,SDR39U1,SCPEP1,SAC3D1,OGG1,CUL7,GABRA5,CDIPT,CYP1B1,RER1,GADD45A,TPBG,VARS,GFER,EID2,WDR63,UTY,IBA57,ATXN7L3,XKRX,RNASEK,ACBD6,CHM,ZDHHC18,ARHGEF10,PIWIL2,WDR81,NME6,SLC4A11,CA5B,PNPLA2,BEND4,ASPSCR1,AKIRIN2,MEN1,KDELR1,TCEANC2,GPR108,DCAF8,ZFP36L2,REEP4,PARP16,CCNI,SNAPC2,RNF167,CTSD,WIPI2,CLPTM1,TCF25,MPST,USP22
GO_NEGATIVE_REGULATION_OF_PROTEIN_MODIFICATION_PROCESS	GO_BP	Down	0.00117233	0.018034	-0.254574	-1.4088	3	601	UCN,AGER,PRKAR1B,GADD45A,DCN,PARK2,PAQR3,DUSP8,KDM5A,PARD6A,CEBPA,PDPK1,HSPA1B,FZR1,TFAP4,SOX4,PPP1R15A,MYC,TNIP1,PBLD,CAMK2N2,MVP,TGFB2,PSMD5,NOC2L,WNK2,PODN,ANGPT1,LRRK1,KLF15,PTEN,INSM1,BAX,PPP2R1A,YWHAB,ANAPC2,SLIT2,AKT1,SLC9A3R1,TMEM59,PSME3,CUL3,PKN1,ROCK2,UBB,PSMD3,DUSP4,DNMT3B,PPP5C,IGF1R,NXN,ZFYVE1,PML,SKI,DAG1,GREM1,MAPK7,KIRREL,USP17L2,CAPN3,DAB2IP,ENG,RTN4RL2,SEMA4D,ELL,SMARCB1,ARRB2,…
V$ER_Q6	MOTIF	Down	0.00488281	0.019873	-0.275754	-1.40907	14	264	IP6K1,TUG1,SLC25A1,EML3,MID1,TTBK2,ROCK2,DUSP4,TEF,SLC16A6,RGS9BP,MAP1LC3A,HEXIM2,ESRRB,PPARA,CNNM2,MEOX2,ZNF827,GNAS,CAMKK2,ARHGEF37,COX7A2L,NUDT4,CDC14A,CTU1,OS9,ABL1,WNT3,LOXL4,NLGN2,ZFP36L1,SATB1,PNPLA2,SORBS2,DNMT3A,ARF5,MAP2K5,FAM174B,MAML3,CIC,INVS,ZFAND5,SPTAN1,FAM193B,SLC10A2,ZBTB20,FAM63A,VGF,CPNE1,OVOL2,WNT5A,NR2F2,MAP2K7
CHEN_METABOLIC_SYNDROM_NETWORK	PATHWAYS	Down	0.00026824	0.0083025	-0.242989	-1.40917	0	1172	SYNJ1,PTPN13,MTHFD2L,LRRC27,L1CAM,SCLY,HEATR1,MMP23B,CCL7,SNN,MZT2B,LTBP3,WDR91,PAWR,PRKX,SCPEP1,ADAMTS2,RPE65,PXMP2,SLAMF6,ITGB2,SLC1A5,KCTD10,JUN,FAM65A,IKBKE,SPTLC2,PIF1,ARPC1B,IFIT2,MMP2,TRUB2,MYLK4,IGSF6,RASGEF1A,DDAH2,ADPRH,UNC93B1,CHTF18,ACVRL1,BTC,GPM6B,SYP,ACE,NPL,CD276,CD34,SLC2A10,TREH,PLD3,TMEM164,F10,TULP3,CENPA,GSS,KCNK13,SLC2A4,IFIT3,ITM2C,SIGLEC5,STK24,ZFP90,IL11RA,TNIP1,METRNL,MR…
GSE19198_1H_VS_24H_IL21_TREATED_TCELL_UP	IMMUNOLOGIC	Down	0.011694	0.0346688	-0.285371	-1.40925	34	195	TLX1,RARG,SYNE2,NR4A3,SLC46A3,TMEM71,CEACAM21,VAV2,APOBR,PRKCB,VANGL1,NGFR,SH3KBP1,NAAA,PLXNB2,RNF130,RUNX1T1,ARHGAP4,ZNF521,COTL1,EML3,TIMP2,ESYT1,ANTXR2,NADK,EBPL,PRKACA,RNF38,CARD10,DBP,ENO3,MID2,HIP1,SREBF2,TSPAN7,ATP13A2,ASAP1,ID4,MAFB,HLA-A,TECR,ADRB1,RFNG,RAMP1,NHSL1,CBX7,ANKRD44,ABCD1,MAN2B1,STK11IP,HGSNAT,PPDPF,PILRA
GSE5589_UNSTIM_VS_180MIN_LPS_STIM_MACROPHAGE_UP	IMMUNOLOGIC	Down	0.0119721	0.0353502	-0.285796	-1.4093	35	192	TMEM184C,KLHL13,MPZL1,FOXO3,SLC25A1,DDX54,GOLM1,RABAC1,LIMS2,UBE2G2,SLC16A14,NACC2,ARHGAP35,UBXN7,RILPL1,DENND4C,PDGFA,TARBP2,DCTN1,RRP12,ITGAM,PTGR1,CYTH3,SYS1,LMAN2,DAP,VPS53,NF1,TSC1,PTRF,MMP19,TMEM37,ACSS1,SYDE2,HMG20B,AP2A2,GPR108,EPHX1,BTBD6,PDPR,UBTD1,ZNF862,RNF44,ATP6AP1,AGPAT3,LDLRAP1,FBXL20
V$NMYC_01	MOTIF	Down	0.00455729	0.0189267	-0.2759	-1.40935	13	263	ATAD3A,DCHS1,CTAGE5,MINK1,FHOD1,POLR3E,ADAMTS17,BMP2K,SH3KBP1,KAT6A,FOXO3,TIAL1,AEN,IPO13,ABCA1,DUSP4,ESYT1,RAD9A,SYBU,PABPC4,TEF,HRH3,HMGN2,ATAD3B,RTN4RL2,MAX,SEMA3F,VARS2,EPB41,HPCA,GADD45G,SOX12,UBA1,CTBP2,FLT3,ASPHD1,UBR4,HS3ST3A1,AMPD2,RCL1,CLCN2,FBXL19-AS1,ARHGAP20,PABPC1,WWP2,HHIP,CDC14A,MNT,BEND4,U2AF2,DNMT3A,CMTM8,ADPRHL1,SLC9A5,PDK2,GRK6,SCYL1,ATP6V0B,MXD4,VGF,STAT3,GIT1
GSE5589_LPS_VS_LPS_AND_IL6_STIM_IL6_KO_MACROPHAGE_45MIN_UP	IMMUNOLOGIC	Down	0.0106312	0.032191	-0.284369	-1.40944	31	198	FAM110C,HIST1H2BL,CRELD1,PRKG1,P2RY1,CBLB,RNF150,PTCD2,EFR3B,HOMER1,PIK3CB,NR4A3,NPL,PRKCB,TTC39C,KLHL13,ST3GAL2,FAM102A,NCOA5,ARAP2,EMP2,C20orf194,GAS6,ABCA1,BAMBI,ANTXR2,RHOB,DAG1,DAB2IP,HEATR5A,FN1,NINJ1,MAP1LC3A,DEPDC5,PKP4,CD81,CD99L2,PLAU,ZDHHC18,ERP29,CD99,TACC2,PTPRS,DMWD,PTPRA,EPN2,PPFIA1,TSPAN7,PDE4DIP,S1PR2,SLC26A11,CLSTN1,DCXR,MNT,CXCL16,SFPQ,MBTPS1,MARVELD3,RAB11FIP3,ATP13A1,ALCAM,CT…
GSE360_CTRL_VS_L_DONOVANI_DC_UP	IMMUNOLOGIC	Down	0.011694	0.0346688	-0.285455	-1.40966	34	195	LSP1,COL15A1,SGMS1,NDUFV1,LILRA2,ANKRD17,TDRD3,UBA7,MPP1,ALDH5A1,ARHGAP4,LRP1,ARHGEF7,HSDL2,GGA3,PPP1R26,DPYD,INPP5D,LMTK2,TRIB2,TBC1D2B,ISG20L2,RNF10,UTP14C,PBX3,PDCD4,SH3GL1,WDFY3,VASH1,MED12,PIP4K2A,ACTA2,PIP4K2B,PHF8,POGZ,MEGF9,MCM3AP,DNASE2,RPS6KA2,AP2A2,TAF6,SYMPK,RXRA,CYB561D2,USF2,SLC38A10,FASTK,ALDH1A1
GSE32533_WT_VS_MIR17_KO_ACT_CD4_TCELL_DN	IMMUNOLOGIC	Down	0.012709	0.0370104	-0.287757	-1.40982	37	184	SLTM,SNX3,ZNRF2,HMGB2,FAS,CHD6,MAD1L1,AKT3,PDZD11,DDX17,SLC6A16,SLC36A1,PCM1,IPP,DDHD2,NKTR,IRF7,ARAP2,PTPRCAP,HAUS3,RGL4,ESYT1,SP100,ZNF688,ZNF318,ZFYVE26,N4BP2L2,ARRB2,MBP,MAN2B2,CSK,RNASEK,MAPK9,GPR107,TECPR1,HP1BP3,PBX3,ZNF512B,STRADA,CYTH1,CORO7,SPG7,SSH2,TNFAIP8L1,BPTF,BAG6,CCNI,CCDC92,ARF3,BRD4,PCBP1-AS1,CEP135,PI4KB,NDE1,CIZ1,ATG2A
GSE40666_NAIVE_VS_EFFECTOR_CD8_TCELL_DN	IMMUNOLOGIC	Down	0.0109635	0.0329512	-0.285823	-1.40993	32	191	IRF5,GABRR2,RAB32,C1orf122,PLAC8,BLK,ACTR3B,NSMAF,B4GALNT4,INHA,ARHGAP26,FURIN,GRWD1,DTX4,NT5E,ANXA11,FASLG,ID2,SCARB1,MYC,APOBR,NAAA,FAM195A,LITAF,ESYT1,ISYNA1,KIAA0930,FAM46A,CARD10,TBC1D16,NFIC,TRPM4,TGIF1,ECI1,ST8SIA6,LYN,ARAP3,ANKRD54,RNASET2,KLHL21,RNF144A,OSBPL5,EYA2,SLC22A15,MYLIP,FRMD4A,SOX13,RNF135,AMZ1,HGSNAT,USP20,PHACTR2,FARP1,DTNBP1
GSE21379_WT_VS_SAP_KO_TFH_CD4_TCELL_DN	IMMUNOLOGIC	Down	0.0107527	0.0323377	-0.287263	-1.41007	31	188	ICAM1,CHD6,MAF,SIPA1L3,NR3C2,ZBTB4,SYNE2,NOV,PHF21B,PADI4,PVRL4,KLHL4,VASN,CDK12,KIF21B,TIMP2,BAMBI,PML,PEAK1,ELL,ATF7IP,RUNDC3B,MCOLN3,HSH2D,TOX3,CD86,FAM110B,IL16,TRIB2,RNF122,GIGYF1,GRB10,BCORL1,CYP4V2,PRR13,UBP1,FSD2,RNF144A,NLGN2,SPATA13,TSC1,IGF2R,SHISA5,PINK1,CHDH,FNBP1,NOTCH2,ZBTB20,NCOA1,SFI1,ZER1,FBXW4,SNX29
KEGG_PATHWAYS_IN_CANCER	PATHWAYS	Down	0.00694225	0.0451421	-0.269953	-1.41027	21	324	NFKB2,NKX3-1,SMO,FZD8,NTRK1,IL6,CSF1R,PDGFRB,LAMC3,GRB2,CDKN2B,GSK3B,NOS2,WNT9A,TPR,CTNNA3,FZD9,CBLB,MMP9,FAS,MTOR,LAMB4,WNT16,LAMB3,FGFR1,COL4A4,JUN,AKT2,PIK3CD,MMP2,AKT3,TRAF3,FZD2,PIK3CB,CRK,FASLG,RXRG,CEBPA,SMAD4,MYC,FGF5,TGFB2,FGFR3,PRKCB,PLCG1,PTEN,RUNX1T1,BAX,AKT1,BAD,FGFR2,STAT5A,IGF1R,HRAS,TGFBR2,PTCH1,PML,APC2,VEGFA,MAP2K2,FN1,TRAF2,TGFB3,MAX,AXIN1,LAMB2,PIAS3,PDGFA,MAPK9,JUP,TRAF4,FZD1…
GSE3982_EFF_MEMORY_CD4_TCELL_VS_NKCELL_UP	IMMUNOLOGIC	Down	0.0113598	0.0338842	-0.285616	-1.41046	33	195	ZCWPW1,MAP3K14,UBE2G2,KDM3B,OGN,SGSM2,BSN,SPINT3,PAPPA,IL36G,PKP4,PABPC3,BAG3,ACTL8,TAS2R14,NSUN5,DIP2C,LARP1,CD6,CREB3L1,ASAP1,MAST4,HLA-A,CIDEA,PBXIP1,FKRP,SCN8A,KCNC4,CBFA2T2,MYLIP,CERK,CASP6,ZNF862,PHACTR2,FAM171A1,CTDSP2,TPPP,ZDHHC11,PTPRK
GSE22025_UNTREATED_VS_TGFB1_AND_PROGESTERONE_TREATED_CD4_TCELL_UP	IMMUNOLOGIC	Down	0.0116395	0.0345779	-0.286097	-1.41078	34	192	FOXA1,ZNF8,KAT8,OGG1,RAB35,AGER,DDAH2,STK19,SERPINA7,TBX6,RASL10A,FGL1,HTT,PTPN14,KCNJ12,ARAP1,FOXI1,CETP,IP6K1,ESRRA,GATA6,AQP7,AGPAT1,SLC9A7,NEBL,NAGLU,THBS2,HIST1H2AE,CLCNKA,ROBO1,NACC2,PCDH1,PPARA,MEOX2,PPP1R12B,KRT8,GAB2,TNNC2,KCNG1,CYTH1,CALCOCO1,GPR135,LAMA5,RAB11B,PRKD2,MDM2,BRF1,GABBR1,CCDC94,CUX1,DAPK3,DGKQ,MAP3K9,TSC2,CYR61
GSE22611_NOD2_VS_CTRL_TRANSDUCED_HEK293T_CELL_DN	IMMUNOLOGIC	Down	0.0103783	0.0317209	-0.286263	-1.41097	30	193	SLC7A2,ETV6,PLOD1,CD302,TRANK1,IHH,TACSTD2,RAB11FIP1,NRAP,TNFRSF10C,THOP1,FURIN,GRWD1,TNFRSF10B,CABP1,DDAH2,RAB3A,UBR2,CEACAM21,HSPB11,TACC3,TGM5,BMP2K,LRRK1,KDM4B,KAT6A,P2RY13,MERTK,FOXO3,CAMK2G,KATNB1,COTL1,TCAP,RALGPS2,ZBTB44,RPS6KA5,CDKAL1,ABCF1,IRGC,NFIC,G6PD,XYLT2,ZNF516,RUFY2,AMPD2,TST,AVIL,PYCARD,AKR1C3,SCAP,TKT,TMX4,ATXN7,GNA14,ZNF500,IL18,MAP3K3,SIPA1,ZFP36L2,RXRA,NAA40,ZNF528,TNRC6B,TR…
GSE3039_CD4_TCELL_VS_B2_BCELL_DN	IMMUNOLOGIC	Down	0.0116395	0.0345779	-0.286232	-1.41145	34	192	COMT,SNX3,CCL7,SCIN,PRELID1,SLC1A5,POLR3H,UNC93B1,NR4A3,FNIP2,SMPDL3B,TUFT1,PVT1,PVRL2,TNIP1,COL23A1,EMP2,AEN,CCDC137,NAB2,EBPL,NDUFS8,SIGMAR1,SKI,DAG1,ITFG2,ZNF318,JAM2,CNNM2,MKL2,TMEM86A,TGIF1,MTG1,DIP2C,WDR81,AKAP1,ATP13A2,CDC34,PABPC1,PWP2,KIAA1598,PLXNA1,CFP,TULP4,LRPAP1,COMMD9,SLC25A39,ZFP36L1,ERCC8,PLEKHM2,LAMP1,CTSD,ZNF846,ZMAT3,CLTA
GSE24814_STAT5_KO_VS_WT_PRE_BCELL_DN	IMMUNOLOGIC	Down	0.00996678	0.0308698	-0.284775	-1.41145	29	198	PSD4,BCL2A1,PSMF1,ATRX,SDR39U1,CLIC5,ST6GAL1,DNAJC11,HNRNPM,ELAVL1,ABCD3,UFD1L,MLF2,CSPG5,KLF6,OAZ1,MPP1,TUG1,SLC39A14,UBE2S,YIPF3,SLC9A3R1,MPRIP,MAP3K14,RERE,CD7,LRRN3,KIF2A,NIPSNAP1,KDM3B,VEGFA,CLSTN3,NFATC2IP,PRKY,ST8SIA4,ATP5D,DPYD,EXT1,APP,PBX3,GCLM,ACO2,GOLGA8A,LRRC42,PHF8,CHD4,MGRN1,AKAP9,SATB1,RBM14,PRKD2,PPP6C,EHMT2,BPTF,CDC25B,BAG6,SMARCC1,TOM1,PAF1,FOXN3,SLC38A10,FAM189B,BRD3
GSE11961_FOLLICULAR_BCELL_VS_MEMORY_BCELL_DAY7_UP	IMMUNOLOGIC	Down	0.0120361	0.0354438	-0.286219	-1.41169	35	194	ALKBH6,HERC6,XAF1,TYK2,SERTAD1,SLC30A1,KIAA0430,ARHGEF16,C19orf12,NLRX1,RDH5,CYP26A1,DDX58,EXOC3L4,IRF5,ACADL,ST3GAL1,KLHL36,WIPF2,MYH9,SLC4A2,SLC25A22,SNN,HLA-E,ADCK1,CACNA1A,IFIH1,LAPTM4B,ATOX1,MAP3K12,RNF114,MARK2,ATXN7L3B,NPEPPS,SART3,IFIT3,GSG2,HTT,LIMD1,SLAMF9,LRRK1,IP6K1,IRF7,SMOX,CNP,DOCK6,RBM43,PML,TREML2,TMEM184B,MEF2BNB,STARD3,ORAI1,SMARCD1,PODXL2,PACSIN1,FLJ13224,MED15,UBR4,CAMKK2,NUD…
V$YY1_02	MOTIF	Down	0.00879479	0.0302657	-0.280176	-1.41178	26	235	SART3,EEF2,TOP3A,TFAP4,KDM2A,CCDC151,POLR3E,RBM15B,NCDN,TUG1,WDR13,FOXO3,HIC2,VEZF1,ADNP,BAD,RBM39,ZZEF1,CNNM1,CYB5D2,SYNGR1,IER2,N4BP2L2,PIAS3,EXT1,AKT1S1,EP300,TMEM80,FAM120C,PPP1R12B,AP3D1,CSAD,POU2F1,PBX3,FBXL19-AS1,SHKBP1,MARK3,CHD4,FKRP,TSC1,PRKCSH,UBTF,UBXN11,DYRK1B,DEAF1,STRN4,TAF6,NDRG3,RNF26,GBF1,CCNK,JTB,FAM193B,CNOT3,MAP3K4,DGCR2,TBC1D17,MGAT4B,ZBTB40,FASTK,ZNF524,DNAJC22,UBE2J2
GSE2770_UNTREATED_VS_TGFB_AND_IL12_TREATED_ACT_CD4_TCELL_2H_DN	IMMUNOLOGIC	Down	0.0120401	0.0354438	-0.286979	-1.41179	35	189	ATP4B,TFEC,PHB2,TFAP2C,FBXO46,SGK494,PLCL1,SLC44A2,CYP27B1,THOP1,GOLGA3,CD93,SAC3D1,SPRY1,RRAD,RNF114,CYP1B1,RER1,SYNE2,TRUB2,AMIGO1,ZNF691,COL15A1,SPATA4,UBE3B,JMJD4,IRF7,HIC2,SLC9A3R1,TBC1D22A,CDC42BPB,VWC2L,TMEM127,RCC2,DCAF5,PAFAH1B2,FZD10,ZNF516,TSPAN7,BRD8,LRRC42,ADCY6,SMG9,HDGF,ANP32B,TMEM37,TRIM28,NCK2,USF2,PNPLA7,C2orf61,FARP1,WNT5A,MAST2,ATG2A
GSE28737_WT_VS_BCL6_KO_MARGINAL_ZONE_BCELL_UP	IMMUNOLOGIC	Down	0.0107527	0.0323377	-0.287638	-1.41192	31	188	NAALADL1,COL4A4,ZBTB4,GPC6,SLC22A18,INSM2,SDK2,TREH,ITM2C,BTBD19,SLC1A7,FGFR3,QSOX1,TLX2,NGFR,SERPINC1,FLII,BPIFA1,POMT2,PML,RGL2,IGSF23,STARD3,SNRNP48,IRGC,SLC22A3,ACRBP,TMEM51,PODXL2,TMEM86A,SMOC1,WNT3A,PIWIL2,RADIL,DROSHA,BRD8,TRH,LZTR1,PBXIP1,COMMD9,LRFN3,FBRSL1,MTSS1L,MBL2,CCDC94,ADAT3,ARHGAP39,CCDC114,STUB1,MTHFSD
GSE24102_GRANULOCYSTIC_MDSC_VS_NEUTROPHIL_UP	IMMUNOLOGIC	Down	0.0110627	0.0331676	-0.287858	-1.41195	32	186	PADI4,CTAGE5,NDUFV1,KREMEN1,MRPL34,GSC,SAP130,RAB11FIP4,SETDB1,MRPL10,ALDH2,HSDL2,XPA,TMEM129,IER2,EPB41,MANEAL,CEP128,PNKP,PLEKHF1,ATP13A2,BET1L,SESN3,MANBAL,MAN1C1,SLC35E2B,FAM43A,MFSD10,MAN2B1,MYLIP,CLEC16A,ACD,ANKRD13D,C8orf82,ROR2,CPNE1,SAMD10,GET4,NAA60,BRD3,SLC12A9,LDLRAP1,PTPRK
GSE22601_IMMATURE_CD4_SINGLE_POSITIVE_VS_DOUBLE_POSITIVE_THYMOCYTE_DN	IMMUNOLOGIC	Down	0.0106312	0.032191	-0.286268	-1.41212	31	191	YPEL2,BCL2A1,DAPL1,PARP14,TOR3A,CD82,ICAM1,CPD,CUL7,TIAM1,AKT3,RRAGD,UNC93B1,FAM132A,TAP1,BCKDHA,VARS,BMP2K,HECA,PLCG1,PLEK,ARAP2,VEZF1,RFX5,TNFSF13B,SFMBT2,MAPKAPK2,TRIM25,USP32,LITAF,ST8SIA1,RALGPS2,DUSP4,IRGM,CCNG2,IKZF3,CAPN3,ABTB1,TLE1,BIVM,KIAA1462,ACBD6,WDR6,ZCCHC11,HDAC5,ASAP1,TMEM40,DAP,GAB2,PIP4K2A,PPP1R10,CALCOCO1,FAM117B,UBE2E3,SSH2,DGKD,FOXP1,MGEA5,MXD4,IL17RA,STAT2,AAK1
TGGTGCT,MIR-29A,MIR-29B,MIR-29C	MOTIF	Down	0.00119296	0.00686309	-0.259153	-1.41237	3	498	MUC4,CACNG4,PER1,NRSN1,ZDHHC5,DCX,KLF12,HNF4G,COL19A1,SPRY1,COL4A4,SPTLC2,PPM1E,MMP2,EDC3,AKT3,GLIS2,MAP6,RNF39,LPPR5,CD276,CTNNBIP1,COL15A1,ISL1,COL7A1,KDM2A,TNFAIP1,NFASC,TRIM63,CCDC117,IMPDH1,LSM11,NKTR,PTEN,BCL9L,CAMK2G,DGKH,PCDHAC1,ZNF362,SYPL2,MMP24,ZNF346,EML5,NFIX,ZBTB46,SETDB1,WDR26,COL11A1,VEGFA,TMEM127,SKI,DAG1,SLC31A1,ELMO2,TSPAN4,KIRREL,RCC2,DAB2IP,ABCB9,SLC16A14,ZNF609,ZFYVE26,SHPRH…
GSE17721_PAM3CSK4_VS_CPG_24H_BMDC_UP	IMMUNOLOGIC	Down	0.0103783	0.0317209	-0.286645	-1.41286	30	193	ADCK1,FAS,RPLP2,LTBP3,ALDH3A2,COL4A4,UCN,MMP2,TRUB2,PPP1R3A,XPR1,KIAA0141,SHC1,VAV2,GLB1L,EREG,SOX4,METRNL,APOBR,KIF1C,NANOS1,RASAL3,SERPINI1,NADK,SHANK3,ELMO2,XPC,CAPZA3,PCDH1,SEPN1,CNNM2,SLC7A1,UBA1,EGFL8,GCLM,PDCD4,PIAS4,PABPC1,TOR2A,EEF1D,TECR,PPP1R10,ZFP36L1,SPINT1,CHDH,IL17RC,AP2A2,BNIP3L,CDC25B,SORCS3,JTB,TOM1,PTPRU,TPRA1,COL1A1,PILRB
GSE29164_CD8_TCELL_VS_CD8_TCELL_AND_IL12_TREATED_MELANOMA_DAY3_DN	IMMUNOLOGIC	Down	0.0106631	0.0322675	-0.285766	-1.41293	31	196	PDLIM1,GADD45A,CASK,ACVRL1,CRK,TMEM71,TULP3,SMAD4,ID3,MYC,HSPB11,ITM2A,TSPAN32,ACTN1,SFMBT2,SPSB1,SERPINI1,ST8SIA1,IGF1R,CCR7,SIGMAR1,HSDL2,FXYD5,DAG1,HOXD1,F2RL3,NACC2,RBM38,TLE1,CD99L2,POLG,RPL28,TGIF1,CDK16,PTPRA,GCLM,ADCY6,KLF13,NAV2,SEMA4F,PRKD2,ENTPD6,TNFAIP8L1,STRN4,FOXP1,NDRG3,RGS7,GRK6,SPTAN1,BANP,TAF1C
GSE7460_CTRL_VS_TGFB_TREATED_ACT_TCONV_DN	IMMUNOLOGIC	Down	0.0106312	0.032191	-0.286463	-1.41308	31	191	GOLM1,CAMKMT,IKZF4,NRARP,TNFSF10,SPSB1,ST8SIA1,HSD3B7,RHOB,TREML2,NINJ1,SDCCAG8,NIN,TBC1D16,INPP5D,NFAT5,PTPRJ,TRAF4,FOXP3,PPM1L,LYN,SH3GL1,POLM,AMOT,ATP6V0D1,TULP4,RAMP1,SPATA13,DEDD,SYNGR2,GFOD1,BEND4,UBXN11,TRADD,ACCS,FCHSD2,CERK,ACVR1C,ATP6AP1,STAT3,ABHD15
GSE557_CIITA_KO_VS_I_AB_KO_DC_UP	IMMUNOLOGIC	Down	0.0106312	0.032191	-0.286482	-1.41317	31	191	MLLT6,PDLIM1,DDRGK1,GRB7,FGL2,SLC46A3,KHNYN,C7orf73,GLB1L,SBNO2,HSPB11,UBXN6,QSOX1,NKTR,RHBDD1,CAMKMT,CYTH4,LITAF,EBPL,XPA,KRTCAP3,PXN,ZNF318,CRTC1,SURF1,EXT1,SGPL1,APP,ULK2,ST8SIA6,MYO1C,ZDHHC14,THBS3,CFP,AGRN,PBXIP1,NDFIP1,SHISA5,ANKRD44,DNAJB2,RUNX3,GPR108,RAPGEF6,TBC1D17,AMZ1,BCL2L11,TPRA1,LENG9,ZNF524,ABHD11,TPPP
GSE9960_HEALTHY_VS_GRAM_NEG_AND_POS_SEPSIS_PBMC_UP	IMMUNOLOGIC	Down	0.0160267	0.0441391	-0.290995	-1.41346	47	170	ARAP1,LOC100287704,GPLD1,CETP,ADAMTS12,AKT1,PCDHB9,METRN,KIAA1644,TCEB3B,PCGF2,RGL2,FLJ30679,DAB2IP,FAM46A,PIEZO1,ZPBP,AFF3,SUSD2,HPCA,FBXO44,SFRP1,HTR7,RIMS4,MAST1,ACOXL,AMH,BRF1,TMEM132A,RGS7,ZFP36L2,NEURL4,WIPI2,MAP3K9,FBLN5,AGPAT3,DMPK
GSE1460_DP_THYMOCYTE_VS_THYMIC_STROMAL_CELL_UP	IMMUNOLOGIC	Down	0.0117057	0.0346688	-0.28832	-1.4135	34	185	GABRA3,FYN,ZNF266,MTMR12,KCNQ1,FZD9,XRCC2,GNAI2,INF2,SDR39U1,C7orf43,CABP1,GLB1L2,ADRA1A,SRSF4,GFRA3,ZNF587,RS1,EPB42,MFNG,ACADS,DNASE1L2,CHRNB2,KIF2A,RGL2,ATF7IP,PRPH,PCDH9,ALKBH4,TP53AIP1,ACO2,SMARCA4,ILKAP,SETD1A,SLC25A44,SLC35E2B,ZNF44,NUBP2,L2HGDH,SCN8A,ZNF652,SYMPK,CCNL2,C1QTNF3,PRR14,SPDEF,EXOC3,SHMT1,ZNF862,ZNF345,SAFB,ZBTB17,SART1,TRIM68
CATTGTYY_V$SOX9_B1	MOTIF	Down	0.00525665	0.0206711	-0.267963	-1.41389	16	346	DCLK2,ANK3,TCF4,HOXD3,ZFAND3,RRM2,NAV1,RDH10,ORAI3,EPHB6,TFDP2,MYLK,FOXA1,BRPF1,ZNF8,CNN1,GPC2,DCX,NR2F6,FBXO11,PRKCQ,SPATS2,ILF2,SMARCA5,FGFR1,TEAD1,MLLT6,TIAM1,ELAVL1,EIF3A,DDAH2,TBX6,KRT14,FGD4,NT5C2,ADAM15,KLF6,FGFR3,KIF1C,NGFR,KLHL13,KAT6A,EDN1,SNAPC3,MYO18A,ADNP,ZNF521,MID1,FAT4,ZNF362,RBM39,BAMBI,NXN,SEMA6C,ZMYND8,LHX6,DAB2IP,CDR2L,TREX1,SDCCAG8,MBP,MPZ,PER2,HSPG2,COLEC10,PAFAH1B2,SMARCD1,…
[truncated: 2,256 more rows]

## Sheet: fGSEA_Results_Corpus_vs_Fundus
pathway	GeneSetCollection	direction	pval	padj	ES	NES	nMoreExtreme	size	leadingEdge
KRIGE_AMINO_ACID_DEPRIVATION	PATHWAYS	Up	0.000390778	0.0101523	0.670574	2.32543	0	28	CTH,SLC7A11,CBS,CHAC1,ASNS,PSAT1,STC2,CCNG2,SLC38A2,MARS,SARS,VEGFA,CARS
GARGALOVIC_RESPONSE_TO_OXIDIZED_PHOSPHOLIPIDS_RED_UP	PATHWAYS	Up	0.000391543	0.0101523	0.745575	2.25827	0	17	TUBE1,CHAC1,STC2,ATF4,GRPEL2,SLC7A5,VEGFA,MTHFD2
[truncated: 1,257 more rows]

## Sheet: fGSEA_Results_Antrum_vs_Fundus
pathway	GeneSetCollection	direction	pval	padj	ES	NES	nMoreExtreme	size	leadingEdge
[truncated: 4,215 more rows]

[truncated: 1 more sheets: selected Go terms]
