# Supplementary material for: DNA methylation in human gastric epithelial cells defines regional identity without restricting lineage plasticity
Source: Clin Epigenetics. 2022 Dec 30;14:193. doi: 10.1186/s13148-022-01406-4 (PMC9801550; doi:10.1186/s13148-022-01406-4)
Supplement: Supplementary file 12 — Additional file 12: Differential gene expression after treatment of healthy antral primary epithelial cells with 5aza. [file 13148_2022_1406_MOESM12_ESM.xlsx]

## Sheet: Differential_expression_results
ProbeName	GeneSymbol	SystematicName	GeneDescription	EntrezID	logFC	AveExpr	t	P.Value	adj.P.Val
A_33_P3268622	LY6D	NM_003695	lymphocyte antigen 6 complex, locus D	8581	9.10065	11.0856	62.2662	3.21761e-12	1.84536e-07
A_24_P52697	H19	ENST00000436715	NA	283120	8.09058	10.1787	34.4237	3.9846e-10	6.51452e-07
A_24_P72364	C6orf15	NM_014070	chromosome 6 open reading frame 15	29113	7.77524	9.00046	50.4332	1.78956e-11	2.56588e-07
A_33_P3590259	CXCL14	NM_004887	chemokine (C-X-C motif) ligand 14	9547	7.67974	10.0703	42.169	7.6702e-11	2.8987e-07
A_23_P321223	PMCH	NM_002674	pro-melanin-concentrating hormone	5367	7.6649	10.0158	41.8955	8.08677e-11	2.8987e-07
A_23_P82868	PLAT	NM_000930	plasminogen activator, tissue	5327	7.66433	9.00643	52.356	1.3198e-11	2.52311e-07
A_23_P153571	IGFL2	NM_001002915	IGF-like family member 2	147920	7.57054	8.75288	52.621	1.26668e-11	2.52311e-07
A_33_P3245228	BPIFA1	NM_130852	BPI fold containing family A, member 1	51297	7.3613	9.70413	39.167	1.39758e-10	3.64335e-07
A_19_P00323082	H19	ENST00000447298	NA	283120	7.36031	9.73754	29.7329	1.30569e-09	1.24435e-06
A_32_P105549	ANXA8L1	NM_001630	annexin A8-like 1	728113	7.24023	8.31796	23.3081	9.32192e-09	3.79171e-06
A_23_P71880	SPINK4	NM_014471	serine peptidase inhibitor, Kazal type 4	27290	7.1706	8.96713	42.9091	6.6588e-11	2.89451e-07
A_33_P3361636	MGP	NM_001190839	matrix Gla protein	4256	6.95623	9.66216	48.1918	2.59045e-11	2.89451e-07
A_23_P153480	KLK5	NM_012427	kallikrein-related peptidase 5	25818	6.9528	8.56395	27.3623	2.55662e-09	1.66198e-06
A_23_P321949	PLA2G2A	NM_000300	phospholipase A2, group IIA (platelets, synovial fluid)	5320	6.89049	8.8409	39.2545	1.37249e-10	3.64335e-07
A_23_P170378	PMCHL1	NR_003921	pro-melanin-concentrating hormone-like 1, pseudogene	5369	6.88657	8.72064	43.2329	6.2641e-11	2.89451e-07
A_23_P121596	PPBP	NM_002704	pro-platelet basic protein (chemokine (C-X-C motif) ligand 7)	5473	6.85739	8.08319	24.9486	5.38851e-09	2.66415e-06
A_23_P400310	REG4	NM_032044	regenerating islet-derived family, member 4	83998	6.83791	9.10793	42.5971	7.06569e-11	2.89451e-07
A_23_P71480	DEFB1	NM_005218	defensin, beta 1	1672	6.83363	9.22352	25.4593	4.57586e-09	2.34317e-06
A_21_P0008432	RP11-369C8.1	ENST00000555442	NA	NA	6.80845	9.96949	34.7943	3.65312e-10	6.3489e-07
A_33_P3420862	PAGE2B	NM_001015038	P antigen family, member 2B	389860	6.68743	8.77716	46.3586	3.55115e-11	2.89451e-07
A_23_P257649	RBP1	NM_002899	retinol binding protein 1, cellular	5947	6.60873	8.60415	45.8975	3.85191e-11	2.89451e-07
A_33_P3408918	SAA2	NM_030754	serum amyloid A2	6289	6.46606	10.8663	28.6423	1.76664e-09	1.48659e-06
A_24_P335092	SAA1	NM_000331	serum amyloid A1	6288	6.45924	10.5486	20.389	2.73204e-08	7.6227e-06
A_23_P259901	TKTL1	NM_012253	transketolase-like 1	8277	6.37825	8.43846	45.06	4.47412e-11	2.89451e-07
A_33_P3276693	PGF	NM_002632	placental growth factor	5228	6.34981	8.60054	42.6843	6.94926e-11	2.89451e-07
A_23_P204286	MGP	NM_000900	matrix Gla protein	4256	6.34643	8.64033	41.2939	9.09536e-11	3.04481e-07
A_33_P3382999	PSAPL1	NM_001085382	prosaposin-like 1 (gene/pseudogene)	768239	6.29316	8.44011	34.1982	4.20277e-10	6.51452e-07
A_23_P55632	SERPINB3	NM_006919	serpin peptidase inhibitor, clade B (ovalbumin), member 3	6317	6.26292	8.25036	39.9556	1.18866e-10	3.40861e-07
A_32_P70927	PAGE2	NM_207339	P antigen family, member 2 (prostate associated)	203569	6.24916	8.23085	44.0505	5.37919e-11	2.89451e-07
A_33_P3288824	H2AFB3	NM_080720	H2A histone family, member B3	83740	6.1323	7.96553	43.3263	6.15515e-11	2.89451e-07
A_33_P3248163	TRIM43	NM_138800	tripartite motif containing 43	129868	6.12979	7.73273	10.7252	4.31186e-06	0.000242683
A_33_P3358208	PADI1	NM_013358	peptidyl arginine deiminase, type I	29943	6.02677	8.5121	37.8062	1.86242e-10	3.97005e-07
A_23_P94186	LYPD2	NM_205545	LY6/PLAUR domain containing 2	137797	6.02646	7.95354	30.5982	1.03513e-09	1.06012e-06
A_23_P425681	CCK	NM_000729	cholecystokinin	885	5.98701	10.9852	27.6711	2.33494e-09	1.60275e-06
A_23_P76249	KRT6B	NM_005555	keratin 6B, type II	3854	5.97264	9.97956	20.4548	2.6623e-08	7.57267e-06
A_23_P42868	IGFBP1	NM_000596	insulin-like growth factor binding protein 1	3484	5.92028	7.70697	33.6412	4.80133e-10	6.94255e-07
A_23_P353035	IGFBP7	NM_001553	insulin-like growth factor binding protein 7	3490	5.9178	8.55965	24.9015	5.47116e-09	2.6819e-06
A_23_P314101	SUSD2	NM_019601	sushi domain containing 2	56241	5.90624	9.61131	41.0435	9.55616e-11	3.04481e-07
A_33_P3292886	KRT6A	NM_005554	keratin 6A, type II	3853	5.86949	7.75303	38.1013	1.74851e-10	3.97005e-07
A_23_P206760	HP	NM_005143	haptoglobin	3240	5.86134	10.1483	36.99	2.22344e-10	4.11351e-07
A_24_P58673	REG4	NM_032044	regenerating islet-derived family, member 4	83998	5.75483	7.64981	40.0787	1.15934e-10	3.40861e-07
A_23_P215111	ATP6V0A4	NM_020632	ATPase, H+ transporting, lysosomal V0 subunit a4	50617	5.69631	8.07481	25.5407	4.45946e-09	2.32508e-06
A_23_P417821	DMRTB1	NM_033067	DMRT-like family B with proline-rich C-terminal, 1	63948	5.66312	7.43436	37.4833	1.99673e-10	3.97005e-07
A_23_P372834	AQP1	NM_198098	aquaporin 1 (Colton blood group)	358	5.61943	10.0218	26.3586	3.45761e-09	1.97965e-06
A_23_P17173	TRIM43	NM_138800	tripartite motif containing 43	129868	5.59455	8.04819	12.6774	1.18148e-06	0.000100684
A_23_P502413	SERPINB4	NM_002974	serpin peptidase inhibitor, clade B (ovalbumin), member 4	6318	5.55652	7.82935	35.9782	2.78472e-10	4.99091e-07
A_23_P146946	CST6	NM_001323	cystatin E/M	1474	5.5442	8.11432	16.3131	1.62068e-07	2.43962e-05
A_33_P3364741	MRC2	NM_006039	mannose receptor, C type 2	9902	5.51058	8.49067	34.594	3.8283e-10	6.45767e-07
A_24_P53778	ITLN2	NM_080878	intelectin 2	142683	5.45306	8.30189	37.6251	1.93647e-10	3.97005e-07
A_24_P228149	KRT13	NM_002274	keratin 13, type I	3860	5.44301	9.26251	32.7991	5.89669e-10	7.59896e-07
A_33_P3289236	HPR	NM_020995	haptoglobin-related protein	3250	5.42151	8.74933	37.6227	1.93747e-10	3.97005e-07
A_23_P1575	TRIM49	NM_020358	tripartite motif containing 49	57093	5.41988	7.559	9.40426	1.17201e-05	0.000494283
A_23_P94275	DKK4	NM_014420	dickkopf WNT signaling pathway inhibitor 4	27121	5.38007	7.7646	37.5026	1.98842e-10	3.97005e-07
A_23_P369343	KLK8	NM_144505	kallikrein-related peptidase 8	11202	5.31786	10.9022	9.9524	7.63313e-06	0.00036528
A_23_P2674	KRT4	NM_002272	keratin 4, type II	3851	5.29617	8.58043	32.9185	5.72562e-10	7.59896e-07
A_32_P33083	VCX2	NM_016378	variable charge, X-linked 2	51480	5.27144	9.63009	37.0978	2.17156e-10	4.11351e-07
A_33_P3243449	CD70	NM_001252	CD70 molecule	970	5.26236	10.6658	15.2029	2.83332e-07	3.63704e-05
A_23_P17134	MAL	NM_002371	mal, T-cell differentiation protein	4118	5.17254	8.20468	32.4739	6.39277e-10	7.79329e-07
A_23_P85800	CD52	NM_001803	CD52 molecule	1043	5.15734	7.69624	32.8255	5.85837e-10	7.59896e-07
A_21_P0000492	SNAR-F	NR_004384	small ILF3/NF90-associated RNA F	100126781	5.15018	12.1178	11.9056	1.92635e-06	0.000140025
A_24_P238250	LGALS7	NM_002307	lectin, galactoside-binding, soluble, 7	3963	5.12352	9.80988	34.2811	4.12102e-10	6.51452e-07
A_21_P0000511	SNAR-H	NR_024342	small ILF3/NF90-associated RNA H	100170221	5.11905	13.5461	12.024	1.78381e-06	0.00013321
A_23_P60079	ANGPT2	NM_001147	angiopoietin 2	285	5.11448	7.34039	32.3935	6.52249e-10	7.79329e-07
A_23_P132956	UCHL1	NM_004181	ubiquitin carboxyl-terminal esterase L1 (ubiquitin thiolesterase)	7345	5.1116	9.68438	28.3385	1.92574e-09	1.4926e-06
A_24_P406754	LOXL4	NM_032211	lysyl oxidase-like 4	84171	5.08522	8.7461	26.2282	3.59887e-09	2.02356e-06
A_21_P0000509	SNAR-G2	NR_024244	small ILF3/NF90-associated RNA G2	100170228	5.08507	13.2363	12.5808	1.2541e-06	0.000105
A_21_P0000508	SNAR-D	NR_024243	small ILF3/NF90-associated RNA D	100170227	5.05564	13.9639	10.8093	4.06101e-06	0.000233395
A_33_P3319896	PRAMEF4	NM_001009611	PRAME family member 4	400735	5.03353	7.03379	7.18431	8.50222e-05	0.00200666
A_21_P0014674	RP11-320N7.2	ENST00000536141	NA	NA	5.01288	8.00515	23.8689	7.6975e-09	3.37338e-06
A_24_P236251	DLK1	NM_003836	delta-like 1 homolog (Drosophila)	8788	4.97618	7.32254	14.0521	5.27241e-07	5.61008e-05
A_23_P116898	A2M	NM_000014	alpha-2-macroglobulin	2	4.89793	8.1918	22.9235	5.77103e-08	1.20356e-05
A_23_P52986	VWCE	NM_152718	von Willebrand factor C and EGF domains	220001	4.89695	9.809	32.5379	6.29152e-10	7.79329e-07
A_33_P3279193	A_33_P3279193	A_33_P3279193	Unknown	NA	4.89642	7.46395	7.25358	7.93753e-05	0.00191355
A_23_P96158	KRT17	NM_000422	keratin 17, type I	3872	4.89615	7.30156	23.9211	7.56323e-09	3.37338e-06
A_21_P0000507	SNAR-B2	NR_024230	small ILF3/NF90-associated RNA B2	100170217	4.89283	14.2715	9.77631	8.7408e-06	0.000402706
A_23_P132760	TRH	NM_007117	thyrotropin-releasing hormone	7200	4.87674	7.62756	33.6062	4.84206e-10	6.94255e-07
A_23_P144959	VCAN	NM_004385	versican	1462	4.86334	7.66663	27.8831	2.19525e-09	1.59072e-06
A_33_P3345534	KRT14	NM_000526	keratin 14, type I	3861	4.85228	7.37831	17.7069	8.44006e-08	1.5465e-05
A_21_P0000491	SNAR-G1	NR_004383	small ILF3/NF90-associated RNA G1	100126780	4.84972	9.39624	19.9609	3.23855e-08	8.45128e-06
A_33_P3214948	SPOCK2	NM_014767	sparc/osteonectin, cwcv and kazal-like domains proteoglycan (testican) 2	9806	4.79543	8.18478	33.8606	4.55479e-10	6.87438e-07
A_23_P150198	LOC440040	NR_027044	glutamate receptor, metabotropic 5 pseudogene	440040	4.79333	6.86842	7.69751	5.16927e-05	0.00141377
A_23_P362694	FDCSP	NM_152997	follicular dendritic cell secreted protein	260436	4.78355	8.03	20.2697	2.8636e-08	7.85806e-06
A_23_P148541	CTAG1A	NM_139250	cancer/testis antigen 1A	246100	4.77145	6.97612	31.9685	7.2591e-10	8.32648e-07
A_24_P271696	XAGE1B	NM_001097592	X antigen family, member 1B	653220	4.76263	7.26636	26.9016	2.93263e-09	1.78928e-06
A_23_P101407	C3	NM_000064	complement component 3	718	4.7555	10.0592	21.6123	1.71147e-08	5.57705e-06
A_23_P150583	SCGB1A1	NM_003357	secretoglobin, family 1A, member 1 (uteroglobin)	7356	4.75005	8.9877	31.266	8.69081e-10	9.23028e-07
A_33_P3411682	TRIM49L2	ENST00000432771	tripartite motif containing 49-like 2 [Source:HGNC Symbol;Acc:38877] [ENST00000432771]	NA	4.7366	7.63201	11.5306	2.46837e-06	0.000166941
A_33_P3363355	ICAM4	NM_022377	intercellular adhesion molecule 4 (Landsteiner-Wiener blood group)	3386	4.73656	8.93966	29.5168	1.38508e-09	1.26091e-06
A_33_P3249449	PRAMEF5	NM_001013407	PRAME family member 5	343068	4.73567	6.83284	5.91103	0.000330953	0.00522169
A_23_P160559	ECM1	NM_004425	extracellular matrix protein 1	1893	4.70463	9.40193	25.4869	4.53609e-09	2.34317e-06
A_23_P215484	CCL26	NM_006072	chemokine (C-C motif) ligand 26	10344	4.69924	11.1609	33.1954	5.34979e-10	7.48344e-07
A_33_P3307495	STRA6	NM_001199042	stimulated by retinoic acid 6	64220	4.69281	8.39882	27.7613	2.27435e-09	1.59072e-06
A_21_P0004659	RP11-462G2.1	ENST00000418403	NA	NA	4.66551	7.84712	27.8153	2.23892e-09	1.59072e-06
A_23_P210465	PI3	NM_002638	peptidase inhibitor 3, skin-derived	5266	4.64429	9.92731	31.3586	8.48508e-10	9.20736e-07
A_23_P161769	FXYD2	NM_021603	FXYD domain containing ion transport regulator 2	486	4.64022	7.4448	32.7543	5.96236e-10	7.59896e-07
A_23_P112859	CST1	NM_001898	cystatin SN	1469	4.58898	7.24916	26.3317	3.48628e-09	1.97965e-06
A_23_P75283	RBP4	NM_006744	retinol binding protein 4, plasma	5950	4.57361	8.99806	32.2118	6.82663e-10	7.99022e-07
A_23_P24129	DKK1	NM_012242	dickkopf WNT signaling pathway inhibitor 1	22943	4.5705	8.59677	26.7179	3.09952e-09	1.83466e-06
A_33_P3304065	AQP2	NM_000486	aquaporin 2 (collecting duct)	359	4.54575	7.23148	31.3478	8.50869e-10	9.20736e-07
A_23_P214144	COL10A1	NM_000493	collagen, type X, alpha 1	1300	4.5423	8.38713	31.0022	9.30818e-10	9.70623e-07
A_33_P3380032	PRAMEF14	NM_001024661	PRAME family member 14	729528	4.51544	6.87208	6.71728	0.000136958	0.00281636
A_24_P921366	CALD1	NM_033138	caldesmon 1	800	4.50876	7.89933	21.4403	1.82493e-08	5.70649e-06
A_23_P217554	MAGEA8	NM_005364	melanoma antigen family A8	4107	4.50326	6.63573	28.8773	1.65364e-09	1.41552e-06
A_21_P0005116	RP11-462G2.1	ENST00000418403	NA	NA	4.50294	7.70583	30.3239	1.1134e-09	1.12028e-06
A_23_P502047	CHRD	NM_003741	chordin	8646	4.47896	8.38737	31.648	7.87647e-10	8.85748e-07
A_33_P3256933	PRAMEF15	NM_001098376	PRAME family member 15	653619	4.47865	6.85648	7.27386	7.78017e-05	0.00188592
A_23_P214408	UNC93A	NM_018974	unc-93 homolog A (C. elegans)	54346	4.47537	8.36382	21.8952	1.54162e-08	5.2483e-06
A_19_P00807743	RP11-115D19.1	ENST00000513572	NA	NA	4.45708	7.5412	27.6528	2.34745e-09	1.60275e-06
A_32_P74409	C11orf96	NM_001145033	chromosome 11 open reading frame 96	387763	4.44721	9.02426	30.1151	1.17746e-09	1.16431e-06
A_33_P3418175	LYNX1	NM_023946	Ly6/neurotoxin 1	66004	4.4418	8.81987	7.06969	9.53672e-05	0.00216785
A_33_P3289845	IGFL1	NM_198541	IGF-like family member 1	374918	4.42773	7.08886	20.2517	2.88407e-08	7.87653e-06
A_23_P352494	RHOXF2	NM_032498	Rhox homeobox family, member 2	84528	4.41293	6.77871	19.3705	4.11885e-08	9.88387e-06
A_24_P79403	PF4	NM_002619	platelet factor 4	5196	4.40422	11.2635	24.168	6.96263e-09	3.21625e-06
A_23_P76743	ASPG	NM_001080464	asparaginase	374569	4.37926	7.25489	22.8103	1.1091e-08	4.15745e-06
A_33_P3269636	SBSN	NM_001166034	suprabasin	374897	4.36001	7.05561	27.9819	2.13335e-09	1.58899e-06
A_23_P163361	RLBP1	NM_000326	retinaldehyde binding protein 1	6017	4.35944	7.39279	24.4282	6.38681e-09	3.00243e-06
A_23_P130333	TTR	NM_000371	transthyretin	7276	4.35243	7.71628	26.0018	3.85984e-09	2.10828e-06
A_33_P3376249	S100A2	NM_005978	S100 calcium binding protein A2	6273	4.34524	9.57476	29.2086	1.50787e-09	1.35124e-06
A_33_P3347869	C3	NM_000064	complement component 3	718	4.33691	8.13771	20.1404	3.01437e-08	8.07852e-06
A_33_P3229107	MIR205HG	ENST00000440276	NA	642587	4.32442	6.84756	23.5729	8.51137e-09	3.57988e-06
A_33_P3227375	THBS2	NM_003247	thrombospondin 2	7058	4.31542	6.90454	25.8583	4.03616e-09	2.14335e-06
A_23_P314835	C20orf85	NM_178456	chromosome 20 open reading frame 85	128602	4.27908	7.61184	14.9097	3.30495e-07	4.01579e-05
A_23_P150316	MMP12	NM_002426	matrix metallopeptidase 12	4321	4.26877	6.90588	15.8722	2.01424e-07	2.83139e-05
A_23_P366936	KRT6C	NM_173086	keratin 6C, type II	286887	4.26845	6.98771	18.1575	6.90657e-08	1.36588e-05
A_23_P259071	AREG	NM_001657	amphiregulin	374	4.25954	9.77217	18.5901	5.72259e-08	1.20221e-05
A_21_P0011633	KRT14	NM_000526	keratin 14, type I	3861	4.25922	7.10582	27.5688	2.40593e-09	1.60448e-06
A_23_P143817	MYLK	NM_053025	myosin light chain kinase	4638	4.25639	7.55964	29.7909	1.28528e-09	1.24435e-06
A_33_P3367984	ABCA12	NM_173076	ATP-binding cassette, sub-family A (ABC1), member 12	26154	4.25577	7.33909	29.6832	1.3235e-09	1.24435e-06
A_23_P78248	KRT23	NM_015515	keratin 23, type I	25984	4.24898	11.7041	24.6366	5.96397e-09	2.89869e-06
A_33_P3342375	MAGEA6	NM_175868	melanoma antigen family A6	4105	4.23119	6.56156	22.4103	1.27876e-08	4.58373e-06
A_23_P55616	SLC14A1	NM_001146037	solute carrier family 14 (urea transporter), member 1 (Kidd blood group)	6563	4.2058	6.69142	27.1145	2.75163e-09	1.6969e-06
A_32_P101031	LYPD1	NM_144586	LY6/PLAUR domain containing 1	116372	4.20408	10.3883	29.6198	1.34661e-09	1.24566e-06
A_32_P76627	ENST00000417510	ENST00000417510	full-length cDNA clone CS0DI013YN06 of Placenta Cot 25-normalized of Homo sapiens (human) [CR597597]	NA	4.18981	8.43604	21.4606	1.81113e-08	5.70649e-06
A_23_P161218	ANKRD1	NM_014391	ankyrin repeat domain 1 (cardiac muscle)	27063	4.18926	6.51827	22.9078	1.07168e-08	4.07975e-06
A_23_P150609	IGF2	NM_000612	insulin-like growth factor 2	3481	4.18885	9.94361	12.0683	1.7336e-06	0.000130651
A_23_P100660	SERPINF1	NM_002615	serpin peptidase inhibitor, clade F (alpha-2 antiplasmin, pigment epithelium derived factor), member 1	5176	4.18849	8.26451	27.2958	2.60742e-09	1.66198e-06
A_23_P160336	LEFTY1	NM_020997	left-right determination factor 1	10637	4.17171	6.98937	18.2227	6.71196e-08	1.33661e-05
A_32_P99019	FMR1NB	NM_152578	fragile X mental retardation 1 neighbor	158521	4.15626	6.91297	29.0445	1.57819e-09	1.3925e-06
A_21_P0004397	XLOC_004834	DA037643	DA037643 BGGI11 Homo sapiens cDNA clone BGGI11000600 5', mRNA sequence [DA037643]	NA	4.14087	6.92903	27.1207	2.74659e-09	1.6969e-06
A_32_P133072	SPON1	NM_006108	spondin 1, extracellular matrix protein	10418	4.13953	6.97902	23.4306	8.93659e-09	3.68728e-06
A_23_P56559	DHRS9	NM_005771	dehydrogenase/reductase (SDR family) member 9	10170	4.09744	8.5255	16.0929	1.80529e-07	2.61882e-05
A_33_P3228612	CACNA1E	NM_001205293	calcium channel, voltage-dependent, R type, alpha 1E subunit	777	4.0827	6.64056	20.9915	2.16278e-08	6.51915e-06
A_24_P262127	RRAD	NM_004165	Ras-related associated with diabetes	6236	4.08036	7.35735	19.2392	4.34927e-08	1.01302e-05
A_32_P109683	PAGE2B	NM_001015038	P antigen family, member 2B	389860	4.06492	6.82633	28.4979	1.84035e-09	1.48659e-06
A_33_P3227443	C16orf54	NM_175900	chromosome 16 open reading frame 54	283897	4.06013	6.8378	28.5135	1.83222e-09	1.48659e-06
A_23_P331928	CD109	NM_133493	CD109 molecule	135228	4.04889	7.58674	22.6015	1.1943e-08	4.30788e-06
A_33_P3326483	CRABP1	NM_004378	cellular retinoic acid binding protein 1	1381	4.04133	7.86846	28.5533	1.81165e-09	1.48659e-06
A_33_P3411477	NCCRP1	NM_001001414	non-specific cytotoxic cell receptor protein 1 homolog (zebrafish)	342897	4.04123	8.63545	27.3161	2.59176e-09	1.66198e-06
A_24_P331704	KRT80	NM_182507	keratin 80, type II	144501	4.03617	8.13641	21.8866	1.54652e-08	5.2483e-06
A_33_P3290394	IL2RG	NM_000206	interleukin 2 receptor, gamma	3561	4.03284	8.30728	28.3951	1.89494e-09	1.4926e-06
A_23_P203267	TRIM29	NM_012101	tripartite motif containing 29	23650	4.02418	9.1011	23.233	9.56728e-09	3.81044e-06
A_32_P196142	RP11-879F14.2	ENST00000586949	NA	NA	4.02165	7.00145	21.7019	1.65549e-08	5.52011e-06
A_23_P97541	C4BPA	NM_000715	complement component 4 binding protein, alpha	722	4.02048	7.86874	25.1958	4.97659e-09	2.52582e-06
A_23_P87982	ATP12A	NM_001676	ATPase, H+/K+ transporting, nongastric, alpha polypeptide	479	4.01003	7.24941	28.1122	2.05474e-09	1.57125e-06
A_21_P0005818	RP11-150O12.6	ENST00000521989	NA	NA	4.00917	8.41143	27.9247	2.16894e-09	1.59072e-06
A_23_P216108	ANK1	NM_000037	ankyrin 1, erythrocytic	286	3.99888	8.40786	24.5995	6.03684e-09	2.90945e-06
A_23_P18078	RARRES1	NM_002888	retinoic acid receptor responder (tazarotene induced) 1	5918	3.99118	10.3604	28.0307	2.10353e-09	1.58739e-06
A_23_P8083	LY6G6C	NM_025261	lymphocyte antigen 6 complex, locus G6C	80740	3.991	7.71247	23.8691	7.69683e-09	3.37338e-06
A_33_P3419190	AREG	NM_001657	amphiregulin	374	3.98053	8.53653	16.8139	1.27444e-07	2.06321e-05
A_23_P121533	SPON2	NM_012445	spondin 2, extracellular matrix protein	10417	3.97282	9.37208	23.5592	8.55148e-09	3.57988e-06
A_21_P0000643	ST8SIA6-AS1	NR_034129	ST8SIA6 antisense RNA 1	100128098	3.96691	6.5093	22.773	1.12382e-08	4.16648e-06
A_21_P0000622	WDR86-AS1	ENST00000480632	NA	100131176	3.96406	6.90633	12.0835	1.71678e-06	0.000129878
A_21_P0005653	RP11-10A14.5	ENST00000523747	NA	NA	3.94807	8.3224	27.7637	2.27273e-09	1.59072e-06
A_24_P353638	SLAMF7	NM_021181	SLAM family member 7	57823	3.93381	9.52239	27.2949	2.60807e-09	1.66198e-06
A_33_P3260689	H2AFB2	NM_001017991	H2A histone family, member B2	474381	3.93339	6.8271	27.6072	2.37903e-09	1.60448e-06
A_32_P62963	KRT16P2	NR_029392	keratin 16 pseudogene 2	400578	3.91062	7.28703	15.71	2.18519e-07	2.9982e-05
A_23_P36882	NTS	NM_006183	neurotensin	4922	3.90763	7.01018	26.4366	3.37615e-09	1.95585e-06
A_23_P121695	CXCL13	NM_006419	chemokine (C-X-C motif) ligand 13	10563	3.89527	7.45345	11.9403	1.88333e-06	0.000138509
A_24_P319923	MYLK	NM_053025	myosin light chain kinase	4638	3.89259	7.08592	27.1307	2.73845e-09	1.6969e-06
A_23_P63209	HSD11B1	NM_181755	hydroxysteroid (11-beta) dehydrogenase 1	3290	3.89023	6.84728	25.8592	4.035e-09	2.14335e-06
A_23_P171270	H2AFB2	NM_001017991	H2A histone family, member B2	474381	3.88391	7.34084	26.0812	3.76598e-09	2.07679e-06
A_24_P887857	A_24_P887857	A_24_P887857	Unknown	NA	3.88018	6.60294	23.8626	7.71395e-09	3.37338e-06
A_23_P19663	CTGF	NM_001901	connective tissue growth factor	1490	3.85833	7.79352	20.6733	2.44485e-08	7.03982e-06
A_23_P119936	REG3A	NM_138938	regenerating islet-derived 3 alpha	5068	3.85492	12.0285	23.9295	7.54187e-09	3.37338e-06
A_23_P500000	SCEL	NM_144777	sciellin	8796	3.85491	7.37174	18.0132	7.36071e-08	1.42424e-05
A_33_P3221748	RUNX3	NM_001031680	runt-related transcription factor 3	864	3.84658	7.42301	26.7865	3.03601e-09	1.83285e-06
A_23_P124905	NPTX1	NM_002522	neuronal pentraxin I	4884	3.8396	6.83752	10.2289	6.19564e-06	0.000314732
A_23_P253791	CAMP	NM_004345	cathelicidin antimicrobial peptide	820	3.83074	6.58765	23.9293	7.54221e-09	3.37338e-06
A_23_P143981	FBLN2	NM_001004019	fibulin 2	2199	3.81705	7.35551	26.7142	3.10298e-09	1.83466e-06
A_24_P16353	TRIM53AP	NR_028346	tripartite motif containing 53A, pseudogene	642569	3.81252	6.45075	5.77641	0.000386511	0.00586052
A_23_P217009	C9orf24	NM_032596	chromosome 9 open reading frame 24	84688	3.80809	9.5972	17.341	9.96831e-08	1.70657e-05
A_19_P00315452	RP11-879F14.2	ENST00000586949	NA	NA	3.80747	6.616	22.7173	1.1462e-08	4.18706e-06
A_23_P110531	FST	NM_013409	follistatin	10468	3.79798	6.47123	17.3419	9.96422e-08	1.70657e-05
A_23_P66682	HOXB6	NM_018952	homeobox B6	3216	3.78589	6.4812	26.629	3.18405e-09	1.86338e-06
A_33_P3418987	PRAMEF14	NM_001024661	PRAME family member 14	729528	3.78001	6.19582	7.01031	0.000101268	0.00226888
A_23_P118065	HSD17B2	NM_002153	hydroxysteroid (17-beta) dehydrogenase 2	3294	3.7439	9.5063	20.9274	2.21655e-08	6.51915e-06
A_23_P218442	CEACAM6	NM_002483	carcinoembryonic antigen-related cell adhesion molecule 6 (non-specific cross reacting antigen)	4680	3.742	10.9272	24.5596	6.11644e-09	2.92325e-06
A_23_P127584	NNMT	NM_006169	nicotinamide N-methyltransferase	4837	3.73312	10.7582	15.1406	2.92697e-07	3.71249e-05
A_33_P3284129	LYPD1	NM_144586	LY6/PLAUR domain containing 1	116372	3.73123	8.58618	25.8687	4.02311e-09	2.14335e-06
A_33_P3255404	CLDN11	NM_005602	claudin 11	5010	3.72572	6.42047	23.5834	8.48082e-09	3.57988e-06
A_19_P00321671	RP11-115D19.1	ENST00000513572	NA	NA	3.72539	6.61375	23.3164	9.29544e-09	3.79171e-06
A_24_P20630	LEF1	NM_016269	lymphoid enhancer-binding factor 1	51176	3.72526	6.95018	22.7674	1.12604e-08	4.16648e-06
A_23_P92928	C6	NM_000065	complement component 6	729	3.72407	7.9623	25.143	5.06149e-09	2.5291e-06
A_23_P389500	REG1B	NM_006507	regenerating islet-derived 1 beta	5968	3.72085	6.53012	11.9182	1.9106e-06	0.000139057
A_24_P228302	CEACAM7	NM_006890	carcinoembryonic antigen-related cell adhesion molecule 7	1087	3.71419	9.19986	26.139	3.69923e-09	2.05979e-06
A_24_P278747	CCND2	NM_001759	cyclin D2	894	3.70128	8.9585	11.6735	2.24386e-06	0.000156177
A_33_P3374970	TRIM49D1	NM_001206627	tripartite motif containing 49D1	399939	3.69494	6.40508	6.30409	0.000213157	0.00385039
A_23_P215549	PON3	NM_000940	paraoxonase 3	5446	3.68276	10.6943	19.5784	3.78151e-08	9.42943e-06
A_33_P3692979	RP11-472K17.3	ENST00000623716	NA	283485	3.68275	6.47831	23.8434	7.76408e-09	3.37338e-06
A_23_P126658	PRAMEF8	NM_001012276	PRAME family member 8	391002	3.68089	6.45819	5.97056	0.000309235	0.00499866
A_33_P3303594	PRAMEF11	NM_001146344	PRAME family member 11	440560	3.67911	6.38415	5.2798	0.000699586	0.00889654
A_23_P104073	S100A3	NM_002960	S100 calcium binding protein A3	6274	3.67724	6.82844	14.1255	5.0605e-07	5.45545e-05
A_24_P230282	VCX2	NM_016378	variable charge, X-linked 2	51480	3.66416	7.33264	16.9489	1.19591e-07	1.97091e-05
A_23_P401076	SUSD3	NM_145006	sushi domain containing 3	203328	3.64687	8.65189	25.7391	4.18951e-09	2.20437e-06
A_23_P501007	EFEMP1	NM_001039348	EGF containing fibulin-like extracellular matrix protein 1	2202	3.62658	7.26703	9.68714	9.36908e-06	0.000423432
A_23_P399078	TIMP3	NM_000362	TIMP metallopeptidase inhibitor 3	7078	3.62639	6.63719	13.6285	6.70639e-07	6.62005e-05
A_21_P0000685	AC114812.5	ENST00000421868	NA	100286922	3.61382	6.19445	15.1455	2.91941e-07	3.71249e-05
A_33_P3372069	COX8C	NM_182971	cytochrome c oxidase subunit VIIIC	341947	3.61277	6.69291	14.8427	3.42464e-07	4.11038e-05
A_33_P3309911	PRAMEF5	NM_001013407	PRAME family member 5	343068	3.59049	8.55995	4.96041	0.00104325	0.011792
A_33_P3844650	ANGPTL2	NM_012098	angiopoietin-like 2	23452	3.56414	6.71948	19.2827	4.27132e-08	9.99872e-06
A_33_P3383004	PSAPL1	NM_001085382	prosaposin-like 1 (gene/pseudogene)	768239	3.56258	7.03544	19.5173	3.87736e-08	9.54395e-06
A_23_P76529	ITGB7	NM_000889	integrin, beta 7	3695	3.56201	9.46052	25.137	5.07126e-09	2.5291e-06
A_23_P257129	PAEP	NM_002571	progestagen-associated endometrial protein	5047	3.55763	7.38944	11.444	2.61645e-06	0.00017388
A_24_P245379	SERPINB2	NM_002575	serpin peptidase inhibitor, clade B (ovalbumin), member 2	5055	3.55563	6.38379	16.0987	1.80013e-07	2.61882e-05
A_24_P236935	KLK6	NM_001012964	kallikrein-related peptidase 6	5653	3.55204	10.6432	23.0637	1.01475e-08	3.98198e-06
A_33_P3299761	KRT23	NM_015515	keratin 23, type I	25984	3.55182	8.95344	23.2859	9.39366e-09	3.79398e-06
A_23_P128084	ITGA7	NM_002206	integrin, alpha 7	3679	3.5514	10.2034	17.7093	8.43078e-08	1.5465e-05
A_33_P3235940	KLK6	NM_001012964	kallikrein-related peptidase 6	5653	3.54714	14.5465	24.2583	6.75631e-09	3.15031e-06
A_33_P3395581	RP11-163O19.16	ENST00000582128	NA	642569	3.5421	6.65061	5.86979	0.000346981	0.00542033
A_23_P114713	CYP4B1	NM_000779	cytochrome P450, family 4, subfamily B, polypeptide 1	1580	3.5306	6.86067	21.4329	1.82997e-08	5.70649e-06
A_23_P212696	FSTL1	NM_007085	follistatin-like 1	11167	3.51794	9.00044	23.4824	8.77919e-09	3.64858e-06
A_24_P935986	BCAT1	NM_005504	branched chain amino-acid transaminase 1, cytosolic	586	3.51198	8.45029	21.5098	1.77812e-08	5.6744e-06
A_23_P118392	RASD1	NM_016084	RAS, dexamethasone-induced 1	51655	3.50674	8.21137	18.3294	6.40622e-08	1.28916e-05
A_33_P3289121	C2orf40	NM_032411	chromosome 2 open reading frame 40	84417	3.48744	8.15322	23.264	9.46519e-09	3.79614e-06
A_23_P312150	EDN2	NM_001956	endothelin 2	1907	3.4874	7.67734	24.4934	6.25109e-09	2.96291e-06
A_33_P3338341	PRODH	NM_016335	proline dehydrogenase (oxidase) 1	5625	3.48446	7.07491	19.3436	4.16494e-08	9.91222e-06
A_19_P00318649	RP11-115D19.1	ENST00000507916	NA	NA	3.48148	6.70835	19.3153	4.21399e-08	9.98682e-06
A_23_P39056	KLK7	NM_005046	kallikrein-related peptidase 7	5650	3.47636	13.3853	23.0278	1.02757e-08	3.98198e-06
A_33_P3587376	SNAR-A3	NR_024214	small ILF3/NF90-associated RNA A3	100169951	3.47598	15.8594	16.2684	6.44862e-07	6.47971e-05
A_23_P163467	C15orf52	NM_207380	chromosome 15 open reading frame 52	388115	3.47316	10.0537	19.4291	4.0204e-08	9.7809e-06
A_24_P882732	ENST00000399211	ENST00000399211	keratin 17 pseudogene 1 [Source:HGNC Symbol;Acc:6428] [ENST00000399211]	NA	3.46676	7.1374	21.5055	1.78092e-08	5.6744e-06
A_32_P152437	AKAP12	NM_005100	A kinase (PRKA) anchor protein 12	9590	3.46194	7.05079	17.5083	9.23396e-08	1.64468e-05
A_23_P11390	VCY	NM_004679	variable charge, Y-linked	9084	3.45843	7.72672	21.622	1.70533e-08	5.57705e-06
A_23_P136978	SRPX2	NM_014467	sushi-repeat containing protein, X-linked 2	27286	3.45073	9.71328	24.1477	7.00989e-09	3.21625e-06
A_33_P3252286	CRLF1	NM_004750	cytokine receptor-like factor 1	9244	3.44301	8.01036	22.7376	1.13798e-08	4.18368e-06
A_32_P65628	REG3G	NM_001008387	regenerating islet-derived 3 gamma	130120	3.44022	8.66331	21.2227	1.98075e-08	6.07487e-06
A_23_P371039	NTSR1	NM_002531	neurotensin receptor 1 (high affinity)	4923	3.41711	7.00125	16.0178	1.87355e-07	2.6833e-05
A_23_P81898	UBD	NM_006398	ubiquitin D	10537	3.41008	13.8258	13.7872	6.12334e-07	6.24885e-05
A_33_P3219303	CEL	NM_001807	carboxyl ester lipase	1056	3.39551	8.4139	23.562	8.54307e-09	3.57988e-06
A_23_P428129	CDKN1C	NM_000076	cyclin-dependent kinase inhibitor 1C (p57, Kip2)	1028	3.39533	11.5226	19.7401	3.54047e-08	8.90583e-06
A_24_P237175	CST2	NM_001322	cystatin SA	1470	3.39402	7.15866	22.2486	1.35542e-08	4.79853e-06
A_23_P378450	MBD3L2	NM_144614	methyl-CpG binding domain protein 3-like 2	125997	3.39198	6.27746	4.79785	0.00128575	0.0136052
A_23_P253221	ARHGEF4	NM_032995	Rho guanine nucleotide exchange factor (GEF) 4	50649	3.38067	6.68015	17.8544	7.89975e-08	1.50022e-05
A_23_P139912	IGFBP6	NM_002178	insulin-like growth factor binding protein 6	3489	3.37409	8.97761	19.1458	4.52191e-08	1.02506e-05
A_23_P38537	KRT16	NM_005557	keratin 16, type I	3868	3.37182	6.78125	13.1393	8.93185e-07	8.10537e-05
A_33_P3260654	ENST00000466254	ENST00000466254	T cell receptor beta constant 2 [Source:HGNC Symbol;Acc:12157] [ENST00000466254]	NA	3.37046	6.90685	20.2357	2.90237e-08	7.88895e-06
A_23_P348636	FOXJ1	NM_001454	forkhead box J1	2302	3.36412	9.17474	21.9183	1.52862e-08	5.2483e-06
A_19_P00323431	lincRNA:chr11:2016408-2017024_F	lincRNA:chr11:2016408-2017024_F	lincRNA:chr11:2016408-2017024 forward strand	NA	3.35749	6.87337	23.665	8.24835e-09	3.55684e-06
A_24_P80204	MALL	NM_005434	mal, T-cell differentiation protein-like	7851	3.35524	9.75643	22.8641	1.0883e-08	4.10635e-06
A_23_P253542	SMPX	NM_014332	small muscle protein, X-linked	23676	3.34232	6.45312	20.9372	2.20822e-08	6.51915e-06
A_21_P0014172	LOC100507025	ENST00000289352	PREDICTED: Homo sapiens hypothetical LOC100507025 (LOC100507025), miscRNA [XR_108687]	NA	3.34145	9.95626	19.0485	4.71e-08	1.05108e-05
A_23_P94800	S100A4	NM_002961	S100 calcium binding protein A4	6275	3.34023	12.012	20.953	2.1949e-08	6.51915e-06
A_23_P205959	ALDH1A3	NM_000693	aldehyde dehydrogenase 1 family, member A3	220	3.33813	12.1009	21.9999	1.48366e-08	5.2203e-06
A_33_P3321432	FAM198B	NM_016613	family with sequence similarity 198, member B	51313	3.32702	7.1823	22.9122	1.07003e-08	4.07975e-06
A_23_P218646	TNFRSF6B	NM_003823	tumor necrosis factor receptor superfamily, member 6b, decoy	8771	3.31656	9.14069	13.8739	5.82903e-07	6.00191e-05
A_33_P3418194	LYNX1	NM_023946	Ly6/neurotoxin 1	66004	3.31458	13.1042	14.3026	4.58762e-07	5.06113e-05
A_21_P0014514	LOC100131774	XR_110171	PREDICTED: Homo sapiens hypothetical LOC100131774 (LOC100131774), miscRNA [XR_110171]	NA	3.30469	6.51392	22.2771	1.34154e-08	4.77887e-06
A_33_P3248265	LTB	NM_002341	lymphotoxin beta (TNF superfamily, member 3)	4050	3.29808	8.49581	14.5399	4.02943e-07	4.58524e-05
A_23_P159952	BEX1	NM_018476	brain expressed, X-linked 1	55859	3.29614	7.45994	23.1969	9.68802e-09	3.83191e-06
A_23_P50815	TTYH1	NM_020659	tweety family member 1	57348	3.28878	9.33701	23.038	1.02392e-08	3.98198e-06
A_23_P215634	IGFBP3	NM_001013398	insulin-like growth factor binding protein 3	3486	3.28338	10.5955	22.6803	1.16132e-08	4.21546e-06
A_32_P53524	NTN1	NM_004822	netrin 1	9423	3.28027	8.67995	20.9049	2.23574e-08	6.54205e-06
A_21_P0014313	LOC100507378	XR_109244	PREDICTED: Homo sapiens hypothetical LOC100507378 (LOC100507378), miscRNA [XR_109244]	NA	3.27847	7.94832	18.7241	5.40347e-08	1.16067e-05
A_23_P153964	INHBB	NM_002193	inhibin, beta B	3625	3.27804	9.59244	18.8009	5.22957e-08	1.1404e-05
A_33_P3219279	JPH4	NM_032452	junctophilin 4	84502	3.27769	6.70411	20.8819	2.25556e-08	6.56654e-06
A_23_P214897	AKAP12	NM_144497	A kinase (PRKA) anchor protein 12	9590	3.26675	6.9998	14.9434	3.24653e-07	3.97582e-05
A_23_P87238	SAA4	NM_006512	serum amyloid A4, constitutive	6291	3.26082	6.99323	15.2614	1.0074e-06	8.82079e-05
A_33_P3323501	PHGR1	NM_001145643	proline/histidine/glycine-rich 1	644844	3.26074	7.15375	17.4676	9.40694e-08	1.6703e-05
A_33_P3220207	ARMC3	NM_173081	armadillo repeat containing 3	219681	3.25919	6.76922	21.9359	1.51882e-08	5.2483e-06
A_33_P3418710	PRAMEF12	NM_001080830	PRAME family member 12	390999	3.25517	6.44841	5.94583	0.000318062	0.00509902
A_24_P383609	NANOS1	NM_199461	nanos homolog 1 (Drosophila)	340719	3.25432	9.2677	17.3047	1.01357e-07	1.73007e-05
A_23_P393620	TFPI2	NM_006528	tissue factor pathway inhibitor 2	7980	3.25417	6.46192	13.0508	9.41671e-07	8.45175e-05
A_24_P286114	SLC1A3	NM_004172	solute carrier family 1 (glial high affinity glutamate transporter), member 3	6507	3.25123	9.62	19.4265	4.02478e-08	9.7809e-06
A_23_P46429	CYR61	NM_001554	cysteine-rich, angiogenic inducer, 61	3491	3.24968	11.2124	11.9275	1.899e-06	0.000139052
A_23_P383915	BTBD16	NM_144587	BTB (POZ) domain containing 16	118663	3.24687	7.6327	19.8433	3.3956e-08	8.69395e-06
A_19_P00321743	RP11-879F14.2	ENST00000586949	NA	NA	3.24603	6.33165	14.1938	4.87187e-07	5.35271e-05
A_21_P0012601	RP11-115D19.1	ENST00000507916	NA	NA	3.24392	6.58414	17.5399	9.10227e-08	1.64161e-05
A_24_P190007	GP2	NM_001007240	glycoprotein 2 (zymogen granule membrane)	2813	3.24253	7.52423	9.14637	1.44466e-05	0.000568664
A_33_P3293049	HLA-DQA1	NM_002122	major histocompatibility complex, class II, DQ alpha 1	3117	3.24179	6.88831	22.9013	1.07414e-08	4.07975e-06
A_23_P39465	BST2	NM_004335	bone marrow stromal cell antigen 2	684	3.23465	10.863	21.4317	1.83079e-08	5.70649e-06
A_23_P15146	IL32	NM_001012631	interleukin 32	9235	3.21601	7.9252	18.0087	7.37548e-08	1.42424e-05
A_33_P3220911	BST2	ENST00000252593	bone marrow stromal cell antigen 2	684	3.21356	11.5799	17.6506	8.65719e-08	1.57621e-05
A_23_P74609	G0S2	NM_015714	G0/G1 switch 2	50486	3.2095	9.78753	19.9584	3.24188e-08	8.45128e-06
A_23_P501933	CACNG6	NM_145814	calcium channel, voltage-dependent, gamma subunit 6	59285	3.20567	7.23547	19.2317	4.36281e-08	1.01302e-05
A_33_P3352557	DMRTA2	NM_032110	DMRT-like family A2	63950	3.19931	6.19128	17.6689	8.58571e-08	1.56818e-05
A_23_P258136	MXRA5	NM_015419	matrix-remodelling associated 5	25878	3.19201	6.78571	21.5679	1.73998e-08	5.63794e-06
A_21_P0014365	GACAT2	ENST00000579368	NA	NA	3.19127	6.76435	17.3536	9.91085e-08	1.70657e-05
A_21_P0011912	XLOC_l2_007986	TCONS_l2_00014537	BROAD Institute lincRNA (XLOC_l2_007986), lincRNA [TCONS_l2_00014537]	NA	3.18188	7.92902	18.7512	5.34141e-08	1.15166e-05
A_23_P324340	DISP2	NM_033510	dispatched homolog 2 (Drosophila)	85455	3.17183	7.42561	21.6528	1.68593e-08	5.57207e-06
A_23_P200579	CELA3B	NM_007352	chymotrypsin-like elastase family, member 3B	23436	3.17134	7.07639	19.9357	3.27156e-08	8.49008e-06
A_33_P3239794	A_33_P3239794	A_33_P3239794	Unknown	NA	3.1598	6.47928	5.30222	0.000680596	0.00872648
A_23_P148473	IL2RG	NM_000206	interleukin 2 receptor, gamma	3561	3.13109	6.40536	18.6112	5.67113e-08	1.19577e-05
A_33_P3388391	GJB4	NM_153212	gap junction protein, beta 4, 30.3kDa	127534	3.12637	8.33579	14.4774	4.16887e-07	4.72515e-05
A_23_P134454	CAV1	NM_001753	caveolin 1, caveolae protein, 22kDa	857	3.12596	7.52665	21.6455	1.69051e-08	5.57207e-06
A_23_P351148	SH2D1B	NM_053282	SH2 domain containing 1B	117157	3.12583	7.93052	20.2718	2.86128e-08	7.85806e-06
A_23_P49145	ZG16	NM_152338	zymogen granule protein 16	653808	3.12447	6.36997	17.4214	9.60728e-08	1.68326e-05
A_32_P356316	HLA-DOA	NM_002119	major histocompatibility complex, class II, DO alpha	3111	3.12046	10.5389	12.9503	1.00039e-06	8.78625e-05
A_23_P304897	BDKRB2	NM_000623	bradykinin receptor B2	624	3.11455	6.60837	21.9758	1.4968e-08	5.23442e-06
A_24_P153840	FGD3	NM_033086	FYVE, RhoGEF and PH domain containing 3	89846	3.11205	7.07296	21.9307	1.52169e-08	5.2483e-06
A_33_P3696837	MLK7-AS1	ENST00000423106	NA	339751	3.10371	8.05132	17.4135	9.64216e-08	1.68326e-05
A_24_P275073	ADAMTS14	NM_139155	ADAM metallopeptidase with thrombospondin type 1 motif, 14	140766	3.10331	8.38079	17.4104	9.656e-08	1.68326e-05
A_23_P105012	HRASLS2	NM_017878	HRAS-like suppressor 2	54979	3.1003	8.24075	21.3632	1.87847e-08	5.82345e-06
A_23_P156327	TGFBI	NM_000358	transforming growth factor, beta-induced, 68kDa	7045	3.0871	11.1849	21.7575	1.62181e-08	5.43942e-06
A_23_P40108	COL9A3	NM_001853	collagen, type IX, alpha 3	1299	3.0871	11.0532	21.7674	1.61587e-08	5.43942e-06
A_23_P383009	IGFBP5	NM_000599	insulin-like growth factor binding protein 5	3488	3.07798	6.26773	21.3467	1.8902e-08	5.82832e-06
A_21_P0011007	TRIM49B	NM_001206626	tripartite motif containing 49B	283116	3.07672	6.30271	4.1537	0.00305729	0.0246509
A_33_P3222109	XG	NM_001141919	Xg blood group	7499	3.06997	7.40029	9.53925	1.05251e-05	0.000458568
A_23_P317450	DNAJB3	ENST00000449667	NA	414061	3.06414	6.13952	19.4643	3.96257e-08	9.71202e-06
A_33_P3403117	NR2F1	NM_005654	nuclear receptor subfamily 2, group F, member 1	7025	3.06023	6.6932	18.5751	5.75967e-08	1.20356e-05
A_33_P3324409	A_33_P3324409	A_33_P3324409	Unknown	NA	3.05655	8.60309	5.15672	0.00081466	0.00993248
A_23_P146294	EFCAB1	NM_024593	EF-hand calcium binding domain 1	79645	3.04092	6.09102	20.0675	3.10326e-08	8.27806e-06
A_23_P80040	PROCR	NM_006404	protein C receptor, endothelial	10544	3.03793	9.646	20.6626	2.45495e-08	7.03982e-06
A_23_P123596	GLDC	NM_000170	glycine dehydrogenase (decarboxylating)	2731	3.03746	8.28033	20.4173	2.70176e-08	7.59567e-06
A_23_P34233	QPRT	NM_014298	quinolinate phosphoribosyltransferase	23475	3.02655	7.64737	19.1568	4.50112e-08	1.02506e-05
A_33_P3417650	KLK10	NM_002776	kallikrein-related peptidase 10	5655	3.02559	7.95359	17.5224	9.17484e-08	1.64436e-05
A_33_P3281283	S1PR3	NM_005226	sphingosine-1-phosphate receptor 3	1903	3.01923	6.91001	11.9713	1.84569e-06	0.000136585
A_23_P95790	ITLN1	NM_017625	intelectin 1 (galactofuranose binding)	55600	3.00764	11.3005	16.9634	1.18779e-07	1.96318e-05
A_23_P170649	SBSPON	NM_153225	somatomedin B and thrombospondin, type 1 domain containing	157869	3.00723	7.69967	21.1927	2.00335e-08	6.1115e-06
A_32_P207117	TSPYL6	NM_001003937	TSPY-like 6	388951	3.00163	6.01157	19.5306	3.85615e-08	9.53476e-06
A_23_P162288	MYO1A	NM_005379	myosin IA	4640	2.99962	7.40171	20.3776	2.74433e-08	7.6227e-06
A_33_P3366127	RFPL4A	NM_001145014	ret finger protein-like 4A	342931	2.99248	6.19493	5.14506	0.00082659	0.0100289
A_23_P107775	TMEM190	NM_139172	transmembrane protein 190	147744	2.9877	6.55881	18.2889	6.5202e-08	1.30295e-05
A_23_P76488	EMP1	NM_001423	epithelial membrane protein 1	2012	2.97403	11.0875	18.9294	4.95223e-08	1.09239e-05
A_23_P24104	PLAU	NM_002658	plasminogen activator, urokinase	5328	2.97346	9.17955	15.3576	2.6152e-07	3.4088e-05
A_33_P3298159	PTGDS	NM_000954	prostaglandin D2 synthase 21kDa (brain)	5730	2.97038	7.84314	17.8635	7.86762e-08	1.49908e-05
A_33_P3256810	TM4SF4	NM_004617	transmembrane 4 L six family member 4	7104	2.97023	6.46149	15.4382	2.5091e-07	3.29295e-05
A_33_P3332329	TRIM51GP	NM_001206625	tripartite motif-containing 51G, pseudogene	120824	2.96623	6.32998	4.6478	0.00156467	0.0156003
A_33_P3338928	DAB2	NM_001343	Dab, mitogen-responsive phosphoprotein, homolog 2 (Drosophila)	1601	2.96595	8.06599	20.9416	2.20449e-08	6.51915e-06
A_33_P3310104	SERPINB5	NM_002639	serpin peptidase inhibitor, clade B (ovalbumin), member 5	5268	2.96098	11.2261	17.9792	7.47249e-08	1.43813e-05
A_19_P00325300	lincRNA:chr11:2017309-2017421_F	lincRNA:chr11:2017309-2017421_F	lincRNA:chr11:2017309-2017421 forward strand	NA	2.95798	6.39134	18.0954	7.09817e-08	1.3894e-05
A_24_P203328	TPRXL	ENST00000429201	NA	348825	2.95732	6.61988	15.9328	1.9543e-07	2.77433e-05
A_23_P256470	NPY	NM_000905	neuropeptide Y	4852	2.95119	6.737	12.2286	1.56457e-06	0.000121752
A_33_P3255434	MEG3	ENST00000521256	NA	55384	2.94364	7.83622	9.54489	1.04782e-05	0.000458039
A_21_P0010616	SLC25A3P1	ENST00000563752	NA	NA	2.94302	7.44058	15.5045	2.42544e-07	3.20516e-05
A_23_P17065	CCL20	NM_004591	chemokine (C-C motif) ligand 20	6364	2.94291	9.80238	11.0904	3.33328e-06	0.000203156
A_33_P3383283	CASP10	NM_032977	caspase 10, apoptosis-related cysteine peptidase	843	2.93402	10.7067	12.06	1.74287e-06	0.000131177
A_33_P3322519	VWA5B2	NM_138345	von Willebrand factor A domain containing 5B2	90113	2.91967	8.17682	20.4278	2.69066e-08	7.59567e-06
A_23_P2492	C1S	NM_001734	complement component 1, s subcomponent	716	2.91392	7.61053	20.0398	3.13784e-08	8.33155e-06
A_33_P3409854	LHX1	NM_005568	LIM homeobox 1	3975	2.91082	6.31699	19.1867	4.44544e-08	1.02392e-05
A_33_P3329241	LINC01605	ENST00000517363	NA	NA	2.90075	7.04134	20.1465	3.00711e-08	8.07852e-06
A_23_P79518	IL1B	NM_000576	interleukin 1, beta	3553	2.89933	7.10024	14.8965	3.32816e-07	4.03524e-05
A_21_P0009781	UCA1	ENST00000397381	NA	652995	2.89643	7.64056	12.4953	1.32258e-06	0.000109455
A_32_P47754	SLC2A14	ENST00000431042	solute carrier family 2 (facilitated glucose transporter), member 14	144195	2.8889	6.6391	7.58028	5.77813e-05	0.00153895
A_33_P3422822	GJC2	NM_020435	gap junction protein, gamma 2, 47kDa	57165	2.88676	8.14278	16.5777	1.42618e-07	2.25328e-05
A_23_P819	ISG15	NM_005101	ISG15 ubiquitin-like modifier	9636	2.88643	12.6785	6.21578	0.000234909	0.00411626
A_33_P3287223	DPP4	NM_001935	dipeptidyl-peptidase 4	1803	2.88533	8.09573	15.1337	2.9374e-07	3.71249e-05
A_24_P277367	CXCL5	NM_002994	chemokine (C-X-C motif) ligand 5	6374	2.88356	12.9853	20.3712	2.75125e-08	7.6227e-06
A_33_P3348747	DSG3	NM_001944	desmoglein 3	1830	2.8833	5.81441	10.9871	3.58226e-06	0.000213122
A_23_P148255	MAGEA2B	NM_153488	melanoma antigen family A2B	266740	2.88002	6.07173	19.8815	3.34359e-08	8.59918e-06
A_32_P200238	UCA1	NR_015379	urothelial cancer associated 1 (non-protein coding)	652995	2.87811	10.9887	12.8747	1.04724e-06	9.14175e-05
A_23_P166087	RASSF2	NM_014737	Ras association (RalGDS/AF-6) domain family member 2	9770	2.8749	9.16312	19.5301	3.857e-08	9.53476e-06
A_32_P29965	MAGEA9	NM_005365	melanoma antigen family A9	4108	2.87441	5.99544	18.4408	6.10356e-08	1.25018e-05
A_33_P3275035	MUC21	NM_001010909	mucin 21, cell surface associated	394263	2.86624	6.67045	13.3885	7.70917e-07	7.28396e-05
A_23_P113793	ZBED2	NM_024508	zinc finger, BED-type containing 2	79413	2.86497	6.21946	14.6826	3.7306e-07	4.31366e-05
A_23_P110052	FOXL2	NM_023067	forkhead box L2	668	2.85888	6.18549	20.1726	2.97598e-08	8.05086e-06
A_23_P30126	FGFBP1	NM_005130	fibroblast growth factor binding protein 1	9982	2.85831	10.271	12.6598	1.19437e-06	0.000101331
A_23_P301521	KIAA1462	NM_020848	KIAA1462	57608	2.8538	7.38968	18.4669	6.03495e-08	1.24056e-05
A_33_P3375790	RFPL4A	NM_001145014	ret finger protein-like 4A	342931	2.85334	6.81842	4.341	0.00236167	0.0206316
A_23_P162171	MCAM	NM_006500	melanoma cell adhesion molecule	4162	2.8458	7.17119	13.9353	5.63012e-07	5.87052e-05
A_23_P109072	SALL4	NM_020436	spalt-like transcription factor 4	57167	2.8429	7.49125	19.1975	4.4254e-08	1.02341e-05
A_23_P61317	GKN2	NM_182536	gastrokine 2	200504	2.84283	8.7801	15.6972	2.19935e-07	3.01043e-05
A_21_P0013836	XLOC_l2_015849	BX111592	BX111592 Soares_testis_NHT Homo sapiens cDNA clone IMAGp998D162621, mRNA sequence [BX111592]	NA	2.84275	5.97131	19.7932	3.46507e-08	8.79332e-06
A_32_P206899	DNAH2	NM_020877	dynein, axonemal, heavy chain 2	146754	2.84253	8.39265	19.9798	3.21411e-08	8.45128e-06
A_23_P91850	IL20RB	NM_144717	interleukin 20 receptor beta	53833	2.84007	7.48918	13.9623	5.54492e-07	5.8244e-05
A_23_P88865	CMTM3	NM_144601	CKLF-like MARVEL transmembrane domain containing 3	123920	2.83948	10.3921	18.7592	5.32314e-08	1.15166e-05
A_33_P3228593	WDR45	ENST00000465431	NA	11152	2.83812	9.21525	16.0896	1.80822e-07	2.61882e-05
A_23_P140748	NDRG4	NM_022910	NDRG family member 4	65009	2.83418	8.77544	15.8482	2.03863e-07	2.84491e-05
A_24_P12626	CAV1	NM_001753	caveolin 1, caveolae protein, 22kDa	857	2.8336	7.06547	19.979	3.21514e-08	8.45128e-06
A_32_P86739	CASC10	NM_001010911	cancer susceptibility candidate 10	399726	2.83318	6.76065	14.8767	3.36317e-07	4.0522e-05
A_23_P217379	COL4A6	NM_033641	collagen, type IV, alpha 6	1288	2.82736	7.12261	16.5066	1.47576e-07	2.29371e-05
A_23_P304716	HES2	NM_019089	hes family bHLH transcription factor 2	54626	2.82519	7.73854	19.1286	4.55453e-08	1.02839e-05
A_21_P0013865	XLOC_l2_015752	ENST00000422194	PREDICTED: Homo sapiens uncharacterized protein CXorf49-like (LOC100129291), miscRNA [XR_132685]	NA	2.82206	6.27261	19.9152	3.29861e-08	8.52171e-06
A_32_P32254	COL6A1	NM_001848	collagen, type VI, alpha 1	1291	2.81959	11.2613	8.97579	1.66357e-05	0.000630596
A_23_P66739	SLC13A5	NM_177550	solute carrier family 13 (sodium-dependent citrate transporter), member 5	284111	2.80543	6.19733	19.3009	4.23924e-08	9.99872e-06
A_33_P3318668	CYSRT1	NM_199001	cysteine-rich tail protein 1	375791	2.80327	10.4194	19.8069	3.44595e-08	8.78366e-06
A_23_P72668	SDPR	NM_004657	serum deprivation response	8436	2.79494	6.56909	19.7112	3.58217e-08	8.97137e-06
A_33_P3256920	WNT7B	NM_058238	wingless-type MMTV integration site family, member 7B	7477	2.79489	6.38807	15.6493	2.25327e-07	3.05362e-05
A_23_P374082	ADAM19	NM_033274	ADAM metallopeptidase domain 19	8728	2.79261	7.0417	19.1533	4.50772e-08	1.02506e-05
A_24_P376760	CA6	NM_001215	carbonic anhydrase VI	765	2.79085	5.85451	7.29948	7.58625e-05	0.00185459
A_23_P109881	ITIH4	NM_002218	inter-alpha-trypsin inhibitor heavy chain family, member 4	3700	2.79022	8.68166	19.0566	4.69408e-08	1.05108e-05
A_23_P119362	EMP3	NM_001425	epithelial membrane protein 3	2014	2.78108	9.20066	11.1648	3.16607e-06	0.000196515
A_23_P46936	EGR2	NM_000399	early growth response 2	1959	2.77833	7.39716	17.7574	8.25038e-08	1.54113e-05
A_23_P259442	CPE	NM_001873	carboxypeptidase E	1363	2.7776	9.02826	18.635	5.61347e-08	1.18798e-05
A_21_P0011578	XLOC_l2_006021	ENST00000399211	DB117598 THYMU2 Homo sapiens cDNA clone THYMU2024382 5', mRNA sequence [DB117598]	NA	2.77525	6.4659	13.2189	8.51939e-07	7.90621e-05
A_23_P99642	SLC7A7	NM_001126106	solute carrier family 7 (amino acid transporter light chain, y+L system), member 7	9056	2.77446	8.55448	16.8097	1.27698e-07	2.06321e-05
A_33_P3401586	EFCAB10	NR_027068	EF-hand calcium binding domain 10	100130771	2.77179	6.90838	19.3803	4.10223e-08	9.88387e-06
A_23_P1691	MMP1	NM_002421	matrix metallopeptidase 1	4312	2.76581	14.1056	18.5556	5.80832e-08	1.20695e-05
A_23_P79562	FABP1	NM_001443	fatty acid binding protein 1, liver	2168	2.76489	6.17521	8.9747	1.66508e-05	0.000630752
A_24_P332857	CT47A11	NM_173571	cancer/testis antigen family 47, member A11	255313	2.75534	6.00976	15.0178	3.12153e-07	3.86665e-05
A_23_P52067	GRHL3	NM_198173	grainyhead-like 3 (Drosophila)	57822	2.75397	8.25989	19.2881	4.26175e-08	9.99872e-06
A_33_P3215640	PI16	NM_153370	peptidase inhibitor 16	221476	2.74934	6.82817	19.3434	4.16524e-08	9.91222e-06
A_33_P3232504	CYSRT1	NM_199001	cysteine-rich tail protein 1	375791	2.74904	10.5365	19.3806	4.10176e-08	9.88387e-06
A_23_P150979	MUCL1	NM_058173	mucin-like 1	118430	2.73861	6.29637	7.00341	0.000101979	0.00228109
A_33_P3419049	A_33_P3419049	A_33_P3419049	Unknown	NA	2.73797	6.69198	5.69966	0.000422712	0.00623865
A_19_P00320268	LINC01605	ENST00000517363	NA	NA	2.73068	7.25527	18.5472	5.82934e-08	1.20695e-05
A_24_P264943	COMP	NM_000095	cartilage oligomeric matrix protein	1311	2.73036	6.59366	17.9417	7.59807e-08	1.45255e-05
A_23_P349463	CHP2	NM_022097	calcineurin-like EF-hand protein 2	63928	2.72884	6.37065	16.9732	1.18234e-07	1.95982e-05
A_24_P879740	MAP1B	NM_005909	microtubule-associated protein 1B	4131	2.72619	6.34195	19.029	4.74878e-08	1.05481e-05
A_33_P3259135	NSG1	NM_014392	neuron specific gene family member 1	27065	2.71822	8.98373	18.8298	5.16569e-08	1.13077e-05
A_23_P401700	APBB1IP	NM_019043	amyloid beta (A4) precursor protein-binding, family B, member 1 interacting protein	54518	2.71661	6.0908	11.4157	2.66708e-06	0.000175617
A_23_P21092	CALB2	NM_001740	calbindin 2	794	2.7147	6.29629	19.1695	4.47744e-08	1.02506e-05
A_23_P416774	CLIC5	NM_016929	chloride intracellular channel 5	53405	2.71226	7.71769	17.5728	8.96749e-08	1.62241e-05
A_21_P0000640	LINC00460	NR_034119	long intergenic non-protein coding RNA 460	728192	2.70729	5.89813	19.0217	4.76348e-08	1.05481e-05
A_23_P153301	CEACAM5	NM_004363	carcinoembryonic antigen-related cell adhesion molecule 5	1048	2.70512	10.0935	18.6598	5.55402e-08	1.18414e-05
A_23_P145096	PLA2G7	NM_005084	phospholipase A2, group VII (platelet-activating factor acetylhydrolase, plasma)	7941	2.6995	7.60682	19.0542	4.69871e-08	1.05108e-05
A_23_P108501	EPHA4	NM_004438	EPH receptor A4	2043	2.69314	7.9629	18.3724	6.28735e-08	1.27707e-05
A_23_P386320	MFI2	NM_033316	antigen p97 (melanoma associated) identified by monoclonal antibodies 133.2 and 96.5	4241	2.6876	8.20072	15.1515	2.91026e-07	3.71246e-05
A_24_P393571	GDA	NM_004293	guanine deaminase	9615	2.68759	8.63984	18.3107	6.45849e-08	1.29513e-05
A_24_P706953	TMEM213	NM_001085429	transmembrane protein 213	155006	2.67723	6.60142	11.385	2.72308e-06	0.000177269
A_33_P3318343	CTAG2	NM_020994	cancer/testis antigen 2	30848	2.6772	6.44126	18.9092	4.9948e-08	1.09755e-05
A_21_P0004928	XLOC_005442	THC2725080	ENW1_GORGO (P61561) ERV-W1 provirus ancestral Env polyprotein precursor (Envelope polyprotein) (ERVWE1 envelope protein) (Syncytin) (Syncytin-1) [Contains: Surface protein (SU); Transmembrane protein (TM)], partial (4%) [THC2725080]	NA	2.67631	6.12011	13.5693	6.93928e-07	6.77479e-05
A_33_P3238166	PXDN	NM_012293	peroxidasin	7837	2.6705	5.94961	18.1247	7.00722e-08	1.38103e-05
A_32_P15512	C1orf194	NM_001122961	chromosome 1 open reading frame 194	127003	2.66409	6.63423	14.4475	4.23726e-07	4.77437e-05
A_23_P211039	ADAMTS1	NM_006988	ADAM metallopeptidase with thrombospondin type 1 motif, 1	9510	2.66346	6.3758	14.8296	3.44847e-07	4.11505e-05
A_33_P3259388	NP102836	NP102836	GB	NA	2.65744	5.71046	4.92095	0.00109716	0.0122076
A_21_P0005695	XLOC_006793	TCONS_00014696	BROAD Institute lincRNA (XLOC_006793), lincRNA [TCONS_00014696]	NA	2.6536	7.5803	14.7465	3.60501e-07	4.21948e-05
A_33_P3290040	CPT1C	NM_001199752	carnitine palmitoyltransferase 1C	126129	2.65358	9.26411	13.556	6.99309e-07	6.77479e-05
A_23_P166400	RASL10A	NM_001007279	RAS-like, family 10, member A	10633	2.65264	7.27143	15.3321	2.64988e-07	3.43837e-05
A_23_P30294	CDO1	NM_001801	cysteine dioxygenase type 1	1036	2.65095	6.37774	8.73736	2.03392e-05	0.000725431
A_23_P1473	PRF1	NM_005041	perforin 1 (pore forming protein)	5551	2.63909	6.2915	18.6439	5.59217e-08	1.18786e-05
A_33_P3273723	LOC100130589	XM_001722384	PREDICTED: Homo sapiens hypothetical protein LOC100130589 (LOC100130589), mRNA [XM_001722384]	NA	2.6347	5.95608	17.364	9.86328e-08	1.70385e-05
A_23_P110837	IRX4	NM_016358	iroquois homeobox 4	50805	2.63352	5.97114	11.2857	2.91369e-06	0.00018588
A_33_P3311648	A_33_P3311648	A_33_P3311648	Unknown	NA	2.62165	5.82181	3.82931	0.00483912	0.0336444
A_24_P131580	ALPPL2	NM_031313	alkaline phosphatase, placental-like 2	251	2.61791	10.4522	17.5267	9.15715e-08	1.64436e-05
A_23_P110791	CSF1R	NM_005211	colony stimulating factor 1 receptor	1436	2.61684	6.60195	18.3968	6.22113e-08	1.26973e-05
A_33_P3264910	NKX6-2	NM_177400	NK6 homeobox 2	84504	2.61583	6.72375	17.8202	8.02145e-08	1.51331e-05
A_23_P138655	CYP26A1	NM_057157	cytochrome P450, family 26, subfamily A, polypeptide 1	1592	2.6103	6.70044	17.9436	7.5919e-08	1.45255e-05
A_23_P64792	KCNMB4	NM_014505	potassium channel subfamily M regulatory beta subunit 4	27345	2.60945	10.2747	16.1229	1.77885e-07	2.61072e-05
A_33_P3267577	SEMG1	NM_003007	semenogelin I	6406	2.60906	6.13826	9.77027	8.78183e-06	0.000403412
A_33_P3250443	DUOXA2	NM_207581	dual oxidase maturation factor 2	405753	2.60628	11.1106	12.7461	1.13266e-06	9.73922e-05
A_33_P3610406	ECEL1P2	ENST00000461596	NA	347694	2.60446	6.47608	16.4407	1.52341e-07	2.32787e-05
A_23_P70307	SMOC2	NM_022138	SPARC related modular calcium binding 2	64094	2.60367	12.2915	11.4049	2.68668e-06	0.00017658
A_33_P3381751	TIAM1	NM_003253	T-cell lymphoma invasion and metastasis 1	7074	2.60347	10.2386	15.7448	2.14723e-07	2.96028e-05
A_33_P3261054	CCDC114	NM_144577	coiled-coil domain containing 114	93233	2.59296	7.27118	18.1692	6.87131e-08	1.36361e-05
A_23_P258410	WNT7A	NM_004625	wingless-type MMTV integration site family, member 7A	7476	2.58878	6.26181	15.1498	2.9129e-07	3.71246e-05
A_19_P00329557	lincRNA:chr11:2017106-2017228_F	lincRNA:chr11:2017106-2017228_F	lincRNA:chr11:2017106-2017228 forward strand	NA	2.58113	6.54401	11.1281	3.24747e-06	0.000199838
A_23_P73429	HCLS1	NM_005335	hematopoietic cell-specific Lyn substrate 1	3059	2.5744	7.23617	18.0771	7.15574e-08	1.39591e-05
A_21_P0001392	OVAAL	ENST00000442621	NA	NA	2.57078	5.71003	11.9009	1.93219e-06	0.000140272
A_24_P416645	KLK13	NM_015596	kallikrein-related peptidase 13	26085	2.56932	7.60881	17.7258	8.36866e-08	1.54328e-05
A_33_P3364240	PAEP	NM_002571	progestagen-associated endometrial protein	5047	2.56805	7.88514	8.2783	3.03451e-05	0.000977726
A_23_P76374	SYCP3	NM_153694	synaptonemal complex protein 3	50511	2.56642	6.3013	13.8057	6.05907e-07	6.20641e-05
A_33_P3389558	RP11-21B23.2	ENST00000566876	NA	NA	2.56122	6.19587	16.1217	1.77987e-07	2.61072e-05
A_23_P40295	LAMP5	NM_012261	lysosomal-associated membrane protein family, member 5	24141	2.56014	8.3439	14.7047	3.68665e-07	4.28686e-05
A_33_P3413741	OXTR	NM_000916	oxytocin receptor	5021	2.55633	6.12688	17.8466	7.92707e-08	1.50044e-05
A_23_P133036	SLC34A2	NM_006424	solute carrier family 34 (type II sodium/phosphate cotransporter), member 2	10568	2.55224	6.88546	17.178	1.07469e-07	1.82896e-05
A_24_P363711	DEFA6	NM_001926	defensin, alpha 6, Paneth cell-specific	1671	2.54924	5.80422	15.0973	2.9939e-07	3.73975e-05
A_21_P0000773	CTD-2354A18.1	ENST00000563172	NA	100505817	2.54755	5.53269	7.88712	4.32935e-05	0.00124086
A_24_P184799	COCH	NM_004086	cochlin	1690	2.5428	6.86907	17.509	9.23092e-08	1.64468e-05
A_23_P324754	CEMIP	NM_018689	cell migration inducing protein, hyaluronan binding	57214	2.54273	8.08118	15.6465	2.25642e-07	3.05362e-05
A_23_P105923	DIO3	NM_001362	deiodinase, iodothyronine, type III	1735	2.54194	6.12956	12.1364	1.65941e-06	0.000127303
A_23_P215060	PODXL	ENST00000446198	NA	5420	2.539	10.9798	15.6805	2.21794e-07	3.02583e-05
A_32_P156851	RCAN2	NM_005822	regulator of calcineurin 2	10231	2.52866	7.14425	16.3278	1.60912e-07	2.435e-05
A_23_P77493	TUBB3	NM_006086	tubulin, beta 3 class III	10381	2.52362	11.2707	17.4146	9.63765e-08	1.68326e-05
A_33_P3382924	SPARC	NM_003118	secreted protein, acidic, cysteine-rich (osteonectin)	6678	2.52091	6.26625	14.1277	5.05427e-07	5.45545e-05
A_24_P105191	HS6ST2	NM_001077188	heparan sulfate 6-O-sulfotransferase 2	90161	2.52075	7.18909	14.3021	4.58883e-07	5.06113e-05
A_33_P3396139	CTLA4	NM_005214	cytotoxic T-lymphocyte-associated protein 4	1493	2.51969	5.84113	17.7571	8.25149e-08	1.54113e-05
A_21_P0010769	ANKRD20A8P	NR_003366	ankyrin repeat domain 20 family, member A8, pseudogene	729171	2.51554	6.28759	17.7478	8.28604e-08	1.54113e-05
A_24_P71468	QPCT	NM_012413	glutaminyl-peptide cyclotransferase	25797	2.51525	9.61164	17.7725	8.19489e-08	1.54096e-05
A_23_P130906	TEX101	NM_031451	testis expressed 101	83639	2.50805	6.3137	12.0295	1.77754e-06	0.000133088
A_23_P80570	AADAC	NM_001086	arylacetamide deacetylase	13	2.50777	6.59773	17.6352	8.71738e-08	1.58215e-05
A_23_P27107	TM4SF5	NM_003963	transmembrane 4 L six family member 5	9032	2.50304	9.0412	16.2178	1.69785e-07	2.52923e-05
A_33_P3314643	SPEF1	NM_015417	sperm flagellar 1	25876	2.50173	8.28447	17.0715	1.12926e-07	1.8937e-05
A_23_P41987	GFRA3	NM_001496	GDNF family receptor alpha 3	2676	2.5014	6.51835	16.3182	1.61665e-07	2.43962e-05
A_21_P0008216	XLOC_010724	THC2577843	Q5T8L1_HUMAN (Q5T8L1) OTTHUMP00000018722, partial (8%) [THC2577843]	NA	2.49988	5.88867	13.6693	6.55078e-07	6.52257e-05
A_23_P166823	TNNC1	NM_003280	troponin C type 1 (slow)	7134	2.49799	8.48989	16.5297	1.45943e-07	2.29e-05
A_23_P500010	KLK12	NM_145894	kallikrein-related peptidase 12	43849	2.49544	6.85156	12.0085	1.80185e-06	0.000133945
A_23_P12199	FAM46B	NM_052943	family with sequence similarity 46, member B	115572	2.48999	7.08469	16.7729	1.29946e-07	2.09345e-05
A_23_P42322	COL11A2	NM_080680	collagen, type XI, alpha 2	1302	2.48867	10.3425	13.7667	6.19535e-07	6.28354e-05
A_33_P3397835	RFPL4B	NM_001013734	ret finger protein-like 4B	442247	2.4816	5.90799	4.1457	0.00309155	0.0248284
A_21_P0004719	RP1-223B1.1	ENST00000443445	NA	NA	2.47987	6.12498	16.2601	1.66307e-07	2.49035e-05
A_23_P45786	COL9A2	NM_001852	collagen, type IX, alpha 2	1298	2.47849	8.8148	17.3859	9.76504e-08	1.69198e-05
A_33_P3383566	PRAMEF1	NM_023013	PRAME family member 1	65121	2.47772	6.06286	3.84511	0.00473044	0.033146
A_23_P12082	CHI3L2	NM_001025199	chitinase 3-like 2	1117	2.46971	5.87744	11.5588	6.86976e-06	0.00033965
A_33_P3255964	CYMP	ENST00000420853	NA	643160	2.4685	6.32489	13.2471	8.3782e-07	7.80043e-05
A_33_P3380944	ADGRF5	NM_001098518	adhesion G protein-coupled receptor F5	221395	2.46717	7.79281	11.6891	2.22078e-06	0.000155325
A_32_P62863	SCHIP1	NM_014575	schwannomin interacting protein 1	29970	2.46544	7.58346	16.6288	1.39172e-07	2.21103e-05
A_23_P114934	MAEL	NM_032858	maelstrom spermatogenic transposon silencer	84944	2.46411	6.26981	16.015	1.87614e-07	2.6833e-05
A_23_P7412	BTNL8	NM_001040462	butyrophilin-like 8	79908	2.4617	7.13937	15.1792	2.86852e-07	3.67222e-05
A_24_P150466	SMOC1	NM_001034852	SPARC related modular calcium binding 1	64093	2.46113	7.44806	17.3864	9.76247e-08	1.69198e-05
A_32_P34138	FAM25A	NM_001146157	family with sequence similarity 25, member A	643161	2.45988	6.3841	11.0655	3.39165e-06	0.000205408
A_23_P82775	SOX17	NM_022454	SRY (sex determining region Y)-box 17	64321	2.45946	5.86145	10.8107	4.05713e-06	0.000233395
A_33_P3241511	SERPIND1	NM_000185	serpin peptidase inhibitor, clade D (heparin cofactor), member 1	3053	2.45802	5.65327	4.66732	0.00152493	0.0153193
A_33_P3276845	LOC100288018	XM_002342495	PREDICTED: Homo sapiens putative TAF11-like protein ENSP00000332601-like (LOC100288018), mRNA [XM_002342495]	NA	2.4565	5.8939	5.78885	0.000380971	0.00580793
A_33_P3392391	CPT1C	NM_001199752	carnitine palmitoyltransferase 1C	126129	2.44759	7.74312	17.123	1.10247e-07	1.85967e-05
A_33_P3216442	COL11A2	NM_080680	collagen, type XI, alpha 2	1302	2.44748	10.4632	15.5162	2.41098e-07	3.1934e-05
A_23_P111888	CTHRC1	NM_138455	collagen triple helix repeat containing 1	115908	2.44426	6.49637	16.8659	1.24353e-07	2.03187e-05
A_23_P408376	HSPA12A	NM_025015	heat shock 70kDa protein 12A	259217	2.44207	8.00457	16.596	1.41377e-07	2.23984e-05
A_33_P3230698	KIF1A	NM_001244008	kinesin family member 1A	547	2.4403	6.8652	17.1491	1.08917e-07	1.84266e-05
A_33_P3363071	ITIH6	NM_198510	inter-alpha-trypsin inhibitor heavy chain family, member 6	347365	2.43941	6.80505	17.1153	1.10641e-07	1.86084e-05
A_23_P350719	PRSS30P	ENST00000480827	NA	124221	2.43556	6.98853	9.12838	1.46617e-05	0.00057555
A_33_P3384287	PALM	NM_002579	paralemmin	5064	2.43337	7.02856	16.427	1.53351e-07	2.33288e-05
A_23_P7313	SPP1	NM_001040058	secreted phosphoprotein 1	6696	2.42994	5.7744	8.78048	1.96065e-05	0.000705442
A_23_P55356	VMO1	NM_182566	vitelline membrane outer layer 1 homolog (chicken)	284013	2.42976	7.77941	17.1556	1.08591e-07	1.84258e-05
A_23_P89431	CCL2	NM_002982	chemokine (C-C motif) ligand 2	6347	2.42631	6.00013	13.169	8.77507e-07	8.04058e-05
A_23_P120227	LBH	NM_030915	limb bud and heart development	81606	2.41838	8.90053	10.8779	3.86824e-06	0.000225688
A_23_P337262	APCDD1	NM_153000	adenomatosis polyposis coli down-regulated 1	147495	2.41107	9.74414	13.4457	7.45574e-07	7.11483e-05
A_32_P212471	RIIAD1	NM_001144956	regulatory subunit of type II PKA R-subunit (RIIa) domain containing 1	284485	2.40727	8.08886	17.0047	1.16504e-07	1.93674e-05
A_23_P151851	DUOX2	NM_014080	dual oxidase 2	50506	2.40404	11.6571	16.1531	1.75257e-07	2.59056e-05
A_19_P00321583	lincRNA:chr4:90602655-90605092_F	lincRNA:chr4:90602655-90605092_F	lincRNA:chr4:90602655-90605092 forward strand	NA	2.40039	5.87884	16.9192	1.2127e-07	1.99285e-05
A_23_P134237	RARRES2	NM_002889	retinoic acid receptor responder (tazarotene induced) 2	5919	2.39983	9.85259	8.51712	2.45887e-05	0.000830848
A_23_P29773	LAMP3	NM_014398	lysosomal-associated membrane protein 3	27074	2.39903	10.3447	9.51197	1.07552e-05	0.000465168
A_23_P153320	ICAM1	NM_000201	intercellular adhesion molecule 1	3383	2.39322	7.44366	14.0065	5.40892e-07	5.71293e-05
A_23_P321501	DHRS2	NM_182908	dehydrogenase/reductase (SDR family) member 2	10202	2.39124	7.31148	16.4398	1.52408e-07	2.32787e-05
A_24_P141214	STOM	NM_198194	stomatin	2040	2.39012	11.0034	16.5212	1.46539e-07	2.29e-05
A_19_P00800061	ENST00000435913	ENST00000435913	Unknown	NA	2.38979	5.92279	16.5383	1.4534e-07	2.28998e-05
A_23_P23966	ZNF488	NM_153034	zinc finger protein 488	118738	2.38158	7.60695	15.7331	2.15989e-07	2.97059e-05
A_33_P3293446	KIAA1462	NM_020848	KIAA1462	57608	2.3776	6.42751	16.2086	1.70552e-07	2.53407e-05
A_23_P88069	LHFP	NM_005780	lipoma HMGIC fusion partner	10186	2.37672	5.94543	11.3897	2.71448e-06	0.00017691
A_23_P145935	EPHB6	NM_004445	EPH receptor B6	2051	2.37315	6.85421	16.7297	1.32637e-07	2.13081e-05
A_23_P54291	DUOX1	NM_017434	dual oxidase 1	53905	2.37275	8.02793	16.024	1.86784e-07	2.6833e-05
A_33_P3271341	CTD-2600O9.1	ENST00000335616	NA	NA	2.36789	7.25568	13.6461	6.63857e-07	6.57574e-05
A_33_P3302245	TMEM59L	NM_012109	transmembrane protein 59-like	25789	2.36727	7.52798	16.4859	1.49051e-07	2.30415e-05
A_33_P3210099	ALPK3	NM_020778	alpha-kinase 3	57538	2.36553	8.45898	16.6901	1.35162e-07	2.15928e-05
A_23_P365738	ARC	NM_015193	activity-regulated cytoskeleton-associated protein	23237	2.3631	6.07924	16.6909	1.3511e-07	2.15928e-05
A_23_P134347	CPVL	NM_019029	carboxypeptidase, vitellogenic-like	54504	2.36218	7.95808	12.5909	1.24631e-06	0.000104807
A_23_P301304	FGFR1	NM_023110	fibroblast growth factor receptor 1	2260	2.35373	6.57793	11.0475	3.43431e-06	0.000207331
A_21_P0013867	XLOC_l2_015800	ENST00000435565	BROAD Institute lincRNA (XLOC_l2_015800), lincRNA [TCONS_l2_00030845]	NA	2.35274	9.25729	9.24064	1.33757e-05	0.000539467
A_33_P3214988	EFCAB1	NM_001142857	EF-hand calcium binding domain 1	79645	2.34625	5.81834	16.5123	1.47171e-07	2.29363e-05
A_33_P3315243	PRR29	NM_001164257	proline rich 29	92340	2.34256	6.17943	16.437	1.52615e-07	2.32787e-05
A_23_P106922	CHST6	NM_021615	carbohydrate (N-acetylglucosamine 6-O) sulfotransferase 6	4166	2.34226	10.2574	16.2986	1.63213e-07	2.45042e-05
A_33_P3301331	CEACAM3	NM_001815	carcinoembryonic antigen-related cell adhesion molecule 3	1084	2.33909	7.33687	16.0973	1.80141e-07	2.61882e-05
A_23_P99063	LUM	NM_002345	lumican	4060	2.33856	5.78552	16.109	1.79104e-07	2.61882e-05
A_33_P3308914	CIB2	NM_006383	calcium and integrin binding family member 2	10518	2.33798	8.84018	14.5429	4.02302e-07	4.58524e-05
A_23_P85209	IL13RA2	NM_000640	interleukin 13 receptor, alpha 2	3598	2.33585	5.97566	10.6813	4.44967e-06	0.000246568
A_23_P319598	C4BPB	NM_000716	complement component 4 binding protein, beta	725	2.33567	7.86311	14.8784	3.3603e-07	4.0522e-05
A_19_P00320634	lincRNA:chrX:53123624-53153020_F	lincRNA:chrX:53123624-53153020_F	lincRNA:chrX:53123624-53153020 forward strand	NA	2.33491	6.45587	16.4979	1.48194e-07	2.29708e-05
A_23_P50508	PLA2G4C	NM_003706	phospholipase A2, group IVC (cytosolic, calcium-independent)	8605	2.33424	7.36072	14.6605	3.77532e-07	4.33912e-05
A_33_P3328251	LOC100288018	XM_002342495	PREDICTED: Homo sapiens putative TAF11-like protein ENSP00000332601-like (LOC100288018), mRNA [XM_002342495]	NA	2.33376	5.83657	5.62458	0.000461755	0.006656
A_23_P161698	MMP3	NM_002422	matrix metallopeptidase 3	4314	2.33344	5.69257	7.15674	8.73915e-05	0.00204491
A_23_P422732	WDR63	NM_145172	WD repeat domain 63	126820	2.33287	7.15461	16.4753	1.49814e-07	2.30972e-05
A_24_P10137	RGCC	NM_014059	regulator of cell cycle	28984	2.33278	8.5591	16.1475	1.75745e-07	2.59109e-05
A_23_P369899	TMEM158	NM_015444	transmembrane protein 158 (gene/pseudogene)	25907	2.32977	8.52957	16.2332	1.6851e-07	2.51676e-05
A_33_P3302185	HS3ST6	NM_001009606	heparan sulfate (glucosamine) 3-O-sulfotransferase 6	64711	2.32952	6.02571	14.1407	5.01795e-07	5.44026e-05
A_33_P3331491	NLRP1	ENST00000568641	NA	728392	2.32838	6.11984	15.8511	2.03562e-07	2.84491e-05
A_33_P3268304	LIMS2	NM_001161404	LIM and senescent cell antigen-like domains 2	55679	2.32836	6.20757	14.1843	4.89775e-07	5.36061e-05
A_33_P3229301	AC006262.6	ENST00000598170	NA	93429	2.32696	5.95983	15.7676	2.12264e-07	2.93344e-05
A_23_P30913	HLA-DPA1	NM_033554	major histocompatibility complex, class II, DP alpha 1	3113	2.32353	13.0926	8.39001	2.74848e-05	0.000906968
A_21_P0007694	RASSF8-AS1	ENST00000500276	NA	100506451	2.32323	6.87742	15.5282	2.39626e-07	3.18125e-05
A_24_P91991	NAT8L	NM_178557	N-acetyltransferase 8-like (GCN5-related, putative)	339983	2.32086	6.63623	14.9266	3.27537e-07	3.99679e-05
A_33_P3242174	C2orf82	NM_206895	chromosome 2 open reading frame 82	389084	2.30177	8.3727	12.8519	1.06186e-06	9.25532e-05
A_23_P31945	IL33	NM_033439	interleukin 33	90865	2.30021	7.23874	14.5848	3.93272e-07	4.49302e-05
A_23_P209904	GPC1	NM_002081	glypican 1	2817	2.29828	11.5087	16.0436	1.84979e-07	2.67227e-05
A_33_P3346826	IL32	NM_001012633	interleukin 32	9235	2.29672	7.09888	11.7562	2.12454e-06	0.000150057
A_23_P254434	RFPL2	NM_006605	ret finger protein-like 2	10739	2.29544	6.00546	7.88232	4.34861e-05	0.00124328
A_24_P226069	FGFBP2	NM_031950	fibroblast growth factor binding protein 2	83888	2.29385	6.29818	15.1134	2.96878e-07	3.73975e-05
A_23_P115261	AGT	NM_000029	angiotensinogen (serpin peptidase inhibitor, clade A, member 8)	183	2.29325	6.72311	14.8134	3.47846e-07	4.12183e-05
A_19_P00322339	LINC00707	ENST00000436383	NA	100507127	2.29104	5.85769	9.48417	1.09955e-05	0.000472016
A_23_P76386	SLC6A12	NM_003044	solute carrier family 6 (neurotransmitter transporter), member 12	6539	2.28977	6.23105	11.9399	1.88375e-06	0.000138509
A_23_P130515	CEACAM3	NM_001815	carcinoembryonic antigen-related cell adhesion molecule 3	1084	2.28858	7.43314	15.1091	2.97556e-07	3.73975e-05
A_23_P136777	APOD	NM_001647	apolipoprotein D	347	2.2858	5.93451	15.9944	1.89545e-07	2.70244e-05
A_32_P437004	XG	NM_175569	Xg blood group	7499	2.28562	6.03541	15.7854	2.1038e-07	2.92148e-05
A_33_P3216448	COL11A2	NM_001163771	collagen, type XI, alpha 2	1302	2.2824	9.44589	10.7256	4.31065e-06	0.000242683
A_23_P51231	RUNX3	NM_001031680	runt-related transcription factor 3	864	2.28051	5.94541	14.7703	3.55937e-07	4.20035e-05
A_23_P73589	MSN	NM_002444	moesin	4478	2.27708	10.3338	8.87407	1.81152e-05	0.000667703
A_33_P3305571	TNFRSF6B	NM_003823	tumor necrosis factor receptor superfamily, member 6b, decoy	8771	2.27568	7.3199	15.9252	1.9617e-07	2.77796e-05
A_23_P76136	TSPAN11	NM_001080509	tetraspanin 11	441631	2.27385	6.22888	11.6135	2.33523e-06	0.000160419
A_23_P350396	CDSN	NM_001264	corneodesmosin	1041	2.27156	6.53987	7.22013	8.20484e-05	0.00195363
A_23_P72737	IFITM1	NM_003641	interferon induced transmembrane protein 1	8519	2.27134	13.9237	10.8097	4.05999e-06	0.000233395
A_23_P432352	CT83	NM_001017978	cancer/testis antigen 83	203413	2.26904	6.04031	15.5373	2.38513e-07	3.1812e-05
A_23_P23048	S100A9	NM_002965	S100 calcium binding protein A9	6280	2.26479	5.80023	9.44623	1.13332e-05	0.000481182
A_23_P16915	QPCT	NM_012413	glutaminyl-peptide cyclotransferase	25797	2.25909	8.66687	15.6307	2.27453e-07	3.06218e-05
A_24_P21507	SPAG6	NM_172242	sperm associated antigen 6	9576	2.25859	5.70474	15.913	1.97368e-07	2.78805e-05
A_33_P3263938	LCN15	NM_203347	lipocalin 15	389812	2.24702	6.70691	15.6006	2.30959e-07	3.1021e-05
A_23_P146456	CTSV	NM_001333	cathepsin V	1515	2.24683	9.94464	15.1042	2.98311e-07	3.73975e-05
A_21_P0004254	XLOC_004398	TCONS_00009973	BROAD Institute lincRNA (XLOC_004398), lincRNA [TCONS_00009973]	NA	2.24429	6.09385	15.5509	2.36872e-07	3.17033e-05
A_24_P226970	ZNF365	NM_014951	zinc finger protein 365	22891	2.23819	6.0867	15.0937	2.99952e-07	3.73975e-05
A_32_P108254	FAM20A	NM_017565	family with sequence similarity 20, member A	54757	2.2358	7.54165	13.781	6.14502e-07	6.24981e-05
A_23_P62642	CFAP45	NM_012337	cilia and flagella associated protein 45	25790	2.23513	6.92345	15.0063	3.14048e-07	3.8734e-05
A_23_P150018	DUSP5	NM_004419	dual specificity phosphatase 5	1847	2.23487	7.37736	13.0095	9.65312e-07	8.62345e-05
A_23_P112482	AQP3	NM_004925	aquaporin 3 (Gill blood group)	360	2.23192	11.1131	14.6888	3.71825e-07	4.30807e-05
A_23_P75063	DYDC2	NM_032372	DPY30 domain containing 2	84332	2.23114	5.95004	8.61692	2.25518e-05	0.000783398
A_23_P15692	SLC52A1	NM_017986	solute carrier family 52 (riboflavin transporter), member 1	55065	2.2307	6.72966	13.4276	7.53506e-07	7.16668e-05
A_23_P308722	DRC1	NM_145038	dynein regulatory complex subunit 1	92749	2.22893	5.86553	12.1978	1.59561e-06	0.00012333
A_24_P367079	SFTA2	NM_205854	surfactant associated 2	389376	2.22791	10.5004	11.1258	3.25246e-06	0.00019993
A_32_P161994	LINC00935	NR_029448	long intergenic non-protein coding RNA 935	255411	2.2233	7.65459	13.0874	9.21275e-07	8.3077e-05
A_23_P133474	GPX3	NM_002084	glutathione peroxidase 3	2878	2.22116	9.39469	8.99619	1.63554e-05	0.000625326
A_23_P67661	COX7A1	NM_001864	cytochrome c oxidase subunit VIIa polypeptide 1 (muscle)	1346	2.22082	5.78263	9.01176	1.61451e-05	0.000620197
A_33_P3293009	NKAIN4	NM_152864	Na+/K+ transporting ATPase interacting 4	128414	2.21923	7.29032	15.6777	2.22115e-07	3.02583e-05
A_23_P150768	SLCO2B1	NM_007256	solute carrier organic anion transporter family, member 2B1	11309	2.21298	5.87295	14.0135	5.38754e-07	5.70085e-05
A_21_P0014789	LOC100506578	XR_132581	PREDICTED: Homo sapiens uncharacterized protein C12orf71-like (LOC100506578), miscRNA [XR_132581]	100506578	2.21263	5.83421	7.70017	5.1563e-05	0.00141124
A_33_P3243454	IGFL3	NM_207393	IGF-like family member 3	388555	2.21146	5.87008	12.5106	1.31005e-06	0.000108575
A_23_P301942	NPPC	NM_024409	natriuretic peptide C	4880	2.2082	5.99589	10.8181	4.0358e-06	0.000232858
A_32_P14721	DNAH12	NM_178504	dynein, axonemal, heavy chain 12	201625	2.20759	6.82855	15.1328	2.93882e-07	3.71249e-05
A_24_P6370	C1orf110	NM_178550	chromosome 1 open reading frame 110	339512	2.20758	5.72192	14.1696	4.93789e-07	5.37756e-05
A_32_P189781	LINC00520	ENST00000560267	NA	645687	2.20741	5.71952	10.2544	6.07924e-06	0.000310682
A_33_P3351175	WNK2	NM_006648	WNK lysine deficient protein kinase 2	65268	2.20702	9.13356	12.5353	1.29006e-06	0.000107384
A_19_P00319482	lincRNA:chrX:53123377-53153028_F	lincRNA:chrX:53123377-53153028_F	lincRNA:chrX:53123377-53153028 forward strand	NA	2.2025	6.32318	15.5323	2.3913e-07	3.18125e-05
A_33_P3340342	CMTM3	NM_144601	CKLF-like MARVEL transmembrane domain containing 3	123920	2.19676	8.03294	13.312	8.06327e-07	7.56866e-05
A_21_P0011258	XLOC_l2_004315	TCONS_l2_00007925	BROAD Institute lincRNA (XLOC_l2_004315), lincRNA [TCONS_l2_00007925]	NA	2.1933	7.00533	14.0278	5.34455e-07	5.66895e-05
A_33_P3474319	SLC37A2	NM_198277	solute carrier family 37 (glucose-6-phosphate transporter), member 2	219855	2.18791	5.9117	11.6561	2.26994e-06	0.00015761
A_33_P3209591	AQP3	NM_004925	aquaporin 3 (Gill blood group)	360	2.18764	8.77108	15.3453	2.63184e-07	3.4227e-05
A_23_P66854	KRT20	NM_019010	keratin 20, type I	54474	2.1861	6.13332	10.7087	4.3632e-06	0.000244352
A_33_P3362311	C6orf222	NM_001010903	chromosome 6 open reading frame 222	389384	2.1827	8.80683	15.3871	2.57586e-07	3.36516e-05
A_21_P0009342	WFDC21P	ENST00000589777	NA	645638	2.1816	6.74712	10.0646	7.00942e-06	0.0003433
A_23_P28466	DAW1	NM_178821	dynein assembly factor with WDR repeat domains 1	164781	2.18003	6.27775	9.21682	1.36377e-05	0.000547722
A_23_P29663	ZMYND10	NM_015896	zinc finger, MYND-type containing 10	51364	2.1764	7.06208	12.9602	9.94435e-07	8.77167e-05
A_24_P185368	ZSCAN4	NM_152677	zinc finger and SCAN domain containing 4	201516	2.17601	5.72287	4.80886	0.00126752	0.0134571
A_23_P122508	DPCR1	NM_080870	diffuse panbronchiolitis critical region 1	135656	2.17394	9.79646	13.5601	6.97657e-07	6.77479e-05
A_33_P3305456	NP102836	NP102836	GB	NA	2.16919	6.02314	3.82762	0.0048509	0.0337182
A_33_P3323945	CEND1	NM_016564	cell cycle exit and neuronal differentiation 1	51286	2.16873	7.12205	12.0163	1.79278e-06	0.000133532
A_19_P00319453	RP11-115D19.1	ENST00000513572	NA	NA	2.16811	7.21259	14.6282	3.84167e-07	4.39776e-05
A_33_P3269218	ADGRB2	NM_001703	adhesion G protein-coupled receptor B2	576	2.16623	8.52808	14.3698	4.42129e-07	4.91414e-05
A_23_P154566	TOX2	NM_032883	TOX high mobility group box family member 2	84969	2.16604	6.69476	13.8884	5.78143e-07	5.97435e-05
A_23_P29124	GP1BB	NM_000407	glycoprotein Ib (platelet), beta polypeptide	2812	2.16593	7.17506	15.202	2.8347e-07	3.63704e-05
A_19_P00801088	LOC100289026	ENST00000421640	PREDICTED: Homo sapiens hypothetical LOC100289026 (LOC100289026), miscRNA [XR_110942]	100289026	2.16261	5.82421	15.2689	2.73796e-07	3.53666e-05
A_23_P212105	DAZL	NM_001351	deleted in azoospermia-like	1618	2.16196	5.77612	14.8926	3.33502e-07	4.03524e-05
A_23_P257003	PCSK5	NM_006200	proprotein convertase subtilisin/kexin type 5	5125	2.15973	11.5925	12.9603	9.94382e-07	8.77167e-05
A_33_P3368750	PAQR5	NM_001104554	progestin and adipoQ receptor family member V	54852	2.1589	6.62474	14.8203	3.46562e-07	4.11606e-05
A_33_P3325653	NP102836	NP102836	GB	NA	2.15848	6.04685	4.21768	0.00279762	0.0231846
A_23_P211561	MEI1	NM_152513	meiosis inhibitor 1	150365	2.15567	6.53957	15.0111	3.13256e-07	3.87196e-05
A_23_P144531	ALPK1	ENST00000309610	alpha-kinase 1 [Source:HGNC Symbol;Acc:20917] [ENST00000309610]	80216	2.15397	11.5982	10.2568	6.0684e-06	0.000310468
A_32_P154473	KIF5C	NM_004522	kinesin family member 5C	3800	2.15087	6.19795	13.142	8.91754e-07	8.10521e-05
A_33_P3392192	NRG1	AF176921	neuregulin 1	3084	2.14882	5.88229	10.7345	4.28343e-06	0.000242683
A_33_P3355014	TMEM229B	NM_182526	transmembrane protein 229B	161145	2.14874	9.25623	14.7225	3.65168e-07	4.25674e-05
A_23_P300600	NEFH	NM_021076	neurofilament, heavy polypeptide	4744	2.1463	7.48005	12.2211	1.57203e-06	0.000122167
A_23_P10121	SFRP1	NM_003012	secreted frizzled-related protein 1	6422	2.14504	7.06033	14.9618	3.21507e-07	3.95393e-05
A_24_P218814	RDH5	NM_002905	retinol dehydrogenase 5 (11-cis/9-cis)	5959	2.14309	9.48957	11.532	2.46595e-06	0.000166941
A_23_P62752	NPPB	NM_002521	natriuretic peptide B	4879	2.14239	5.99539	9.77264	8.76571e-06	0.000403238
A_33_P3281985	CR2	NM_001006658	complement component (3d/Epstein Barr virus) receptor 2	1380	2.14135	6.3278	11.8528	1.99384e-06	0.00014276
A_23_P24083	PNLIPRP2	NM_005396	pancreatic lipase-related protein 2	5408	2.14098	6.31276	15.0704	3.03641e-07	3.77052e-05
A_23_P159191	GAST	NM_000805	gastrin	2520	2.13947	6.93359	13.2008	8.61122e-07	7.94005e-05
A_33_P3280521	MFAP3L	NM_021647	microfibrillar-associated protein 3-like	9848	2.1394	6.98307	15.0698	3.03735e-07	3.77052e-05
A_23_P320578	RGS16	NM_002928	regulator of G-protein signaling 16	6004	2.13796	8.71586	14.7985	3.50626e-07	4.1462e-05
A_32_P208350	TDRD9	NM_153046	tudor domain containing 9	122402	2.13747	7.29662	9.94684	7.66563e-06	0.000365756
A_33_P3423941	IFITM1	NM_003641	interferon induced transmembrane protein 1	8519	2.13335	12.5886	9.79977	8.58334e-06	0.000397956
A_24_P369232	CCDC3	NM_031455	coiled-coil domain containing 3	83643	2.12855	5.92287	11.1966	3.0973e-06	0.000193715
A_23_P309381	HIST2H2AA4	NM_001040874	histone cluster 2, H2aa4	723790	2.12783	10.5212	11.6197	2.32564e-06	0.000160313
A_23_P201687	HES2	ENST00000377836	hes family bHLH transcription factor 2	54626	2.12761	7.98278	14.7538	3.59084e-07	4.21149e-05
A_21_P0014073	RP11-126K1.6	ENST00000455503	NA	NA	2.12724	7.02539	14.4026	4.34241e-07	4.86049e-05
A_33_P3294277	CYP4F3	NM_000896	cytochrome P450, family 4, subfamily F, polypeptide 3	4051	2.12722	5.88136	13.408	7.62165e-07	7.23704e-05
A_33_P3419691	GATS	NR_028038	GATS, stromal antigen 3 opposite strand	352954	2.1262	10.147	12.2918	1.50303e-06	0.000118862
A_23_P145485	ULBP2	NM_025217	UL16 binding protein 2	80328	2.1257	6.55283	8.75022	2.01177e-05	0.000720217
A_23_P414654	RAB37	NM_175738	RAB37, member RAS oncogene family	326624	2.12363	8.27804	12.2902	1.50463e-06	0.000118862
A_24_P89457	CDKN1A	NM_078467	cyclin-dependent kinase inhibitor 1A (p21, Cip1)	1026	2.12112	9.15725	14.129	5.05065e-07	5.45545e-05
A_23_P387471	MICB	NM_005931	MHC class I polypeptide-related sequence B	4277	2.11803	8.01004	14.7354	3.6265e-07	4.23599e-05
A_23_P328740	NEURL3	NR_026875	neuralized E3 ubiquitin protein ligase 3	93082	2.11539	7.00456	13.5891	6.86045e-07	6.73734e-05
A_33_P3305790	NOS3	NM_000603	nitric oxide synthase 3 (endothelial cell)	4846	2.1148	8.24569	14.9406	3.25126e-07	3.97582e-05
A_23_P38154	FDXR	NM_004110	ferredoxin reductase	2232	2.11334	13.8164	13.8346	5.96048e-07	6.12626e-05
A_23_P401106	PDE2A	NM_002599	phosphodiesterase 2A, cGMP-stimulated	5138	2.11051	6.91524	11.5457	2.44348e-06	0.000166041
A_23_P60990	C2orf54	NM_024861	chromosome 2 open reading frame 54	79919	2.1072	7.89846	13.5342	7.08189e-07	6.83772e-05
A_24_P778906	ENST00000435913	ENST00000435913	Unknown	NA	2.10598	6.07109	14.6637	3.76887e-07	4.33912e-05
A_23_P139687	ERP27	NM_152321	endoplasmic reticulum protein 27	121506	2.10593	9.99902	13.5817	6.88995e-07	6.75474e-05
A_33_P3339865	CALML5	NM_017422	calmodulin-like 5	51806	2.10353	6.79272	8.28649	3.01245e-05	0.000971742
A_23_P143906	MLF1	NM_022443	myeloid leukemia factor 1	4291	2.10232	9.05256	14.8281	3.45121e-07	4.11505e-05
A_24_P460419	LRRC10B	NM_001145077	leucine rich repeat containing 10B	390205	2.09747	5.89754	13.8054	6.0601e-07	6.20641e-05
A_23_P141893	PPM1N	NM_001080401	protein phosphatase, Mg2+/Mn2+ dependent, 1N (putative)	147699	2.09684	9.02645	14.5356	4.03886e-07	4.58687e-05
A_23_P26386	TPPP3	NM_016140	tubulin polymerization-promoting protein family member 3	51673	2.09099	9.10437	10.2035	6.31423e-06	0.000319342
A_19_P00322611	KB-1615E4.2	ENST00000523831	NA	NA	2.08736	6.10911	13.9322	5.64e-07	5.87052e-05
A_23_P159335	CD8B	NM_004931	CD8b molecule	926	2.08653	6.43289	9.41961	1.15769e-05	0.000490369
A_23_P37942	CLDN6	NM_021195	claudin 6	9074	2.08594	5.96716	12.9581	9.95669e-07	8.77167e-05
A_23_P254831	MAGEB2	NM_002364	melanoma antigen family B2	4113	2.08491	6.50414	11.8805	1.95814e-06	0.000141153
A_23_P50146	SIGLEC15	NM_213602	sialic acid binding Ig-like lectin 15	284266	2.08451	7.9038	12.2428	1.55047e-06	0.000121148
A_23_P52207	BAMBI	NM_012342	BMP and activin membrane-bound inhibitor	25805	2.08344	11.2465	14.1898	4.88276e-07	5.35441e-05
A_33_P3263432	ITGA10	NM_003637	integrin, alpha 10	8515	2.08256	7.13594	11.6366	2.29957e-06	0.000158897
A_33_P3391603	LAMA4	NM_001105209	laminin, alpha 4	3910	2.07911	6.33267	6.5434	0.000164579	0.00318379
A_19_P00800245	LINC01619	ENST00000549802	NA	NA	2.07637	7.51985	14.6715	3.75296e-07	4.33078e-05
A_23_P39647	SLC4A3	NM_005070	solute carrier family 4 (anion exchanger), member 3	6508	2.07387	7.78763	14.104	5.12155e-07	5.50015e-05
A_23_P202053	ITIH2	NM_002216	inter-alpha-trypsin inhibitor heavy chain 2	3698	2.0711	5.9741	13.2154	8.5369e-07	7.90966e-05
A_23_P406782	HPN	NM_182983	hepsin	3249	2.06374	5.80682	11.9717	1.84529e-06	0.000136585
A_33_P3232995	TDRD1	NM_198795	tudor domain containing 1	56165	2.06364	6.80389	6.48667	0.000174878	0.00334655
A_21_P0002521	MLK7-AS1	ENST00000423106	NA	339751	2.06104	7.2711	8.52949	2.43257e-05	0.00082503
A_24_P220485	OLFML2A	NM_182487	olfactomedin-like 2A	169611	2.05729	5.60089	14.0956	5.14576e-07	5.50596e-05
A_24_P296508	SLC43A2	NM_152346	solute carrier family 43 (amino acid system L transporter), member 2	124935	2.05525	8.86057	14.3973	4.35515e-07	4.86049e-05
A_23_P363778	FRZB	NM_001463	frizzled-related protein	2487	2.05423	5.98179	14.3027	4.58738e-07	5.06113e-05
A_33_P3271455	PXDN	NM_012293	peroxidasin	7837	2.05394	5.69385	14.4084	4.32865e-07	4.85826e-05
A_23_P154688	SLC4A11	NM_032034	solute carrier family 4, sodium borate transporter, member 11	83959	2.05282	11.904	14.0768	5.19985e-07	5.54316e-05
A_23_P109907	ILDR1	NM_175924	immunoglobulin-like domain containing receptor 1	286676	2.05251	10.3401	14.4123	4.31955e-07	4.85755e-05
A_33_P3281745	RP11-123B3.2	ENST00000423283	NA	NA	2.04918	5.48382	6.85072	0.000119225	0.00254477
A_23_P166848	LTF	NM_002343	lactotransferrin	4057	2.04331	12.5068	13.39	7.70231e-07	7.28396e-05
A_24_P390060	IQCD	NM_138451	IQ motif containing D	115811	2.04233	8.30892	14.1008	5.13074e-07	5.50015e-05
A_33_P3397763	TNFSF9	NM_003811	tumor necrosis factor (ligand) superfamily, member 9	8744	2.03987	11.0941	11.0206	3.49935e-06	0.000209932
A_32_P138396	WDR86-AS1	AK095986	WDR86 antisense RNA 1	100131176	2.03981	5.57934	7.48388	6.33861e-05	0.00163666
A_23_P66311	DNASE1	NM_005223	deoxyribonuclease I	1773	2.03718	7.24029	14.335	4.50663e-07	4.9993e-05
A_33_P3291579	PAX7	NM_001135254	paired box 7	5081	2.03657	5.47752	13.149	8.88026e-07	8.09699e-05
A_23_P32175	LHX6	NM_014368	LIM homeobox 6	26468	2.03601	6.90025	13.3796	7.74949e-07	7.31001e-05
A_33_P3232965	TDRD6	NM_001010870	tudor domain containing 6	221400	2.02917	6.74728	11.6429	2.28991e-06	0.000158421
A_23_P51646	PLK3	NM_004073	polo-like kinase 3	1263	2.02848	11.152	14.1459	5.00334e-07	5.43469e-05
A_23_P1331	COL13A1	NM_080801	collagen, type XIII, alpha 1	1305	2.02747	5.58923	10.3727	5.5693e-06	0.000290373
A_19_P00803685	ANKRD33B	NM_001164440	ankyrin repeat domain 33B	651746	2.02546	6.25144	10.7256	4.31071e-06	0.000242683
A_23_P143526	S100B	NM_006272	S100 calcium binding protein B	6285	2.02521	5.63035	12.8366	1.07176e-06	9.32738e-05
A_33_P3423420	ZNF750	NM_024702	zinc finger protein 750	79755	2.02456	5.60268	10.4738	5.17113e-06	0.000276656
A_23_P60009	ANXA13	NM_001003954	annexin A13	312	2.0239	6.30565	13.9383	5.62051e-07	5.87052e-05
A_33_P3398331	MMP24	NM_006690	matrix metallopeptidase 24 (membrane-inserted)	10893	2.02268	6.99851	9.64037	9.71863e-06	0.000435796
A_19_P00321585	lincRNA:chr4:90602655-90605092_F	lincRNA:chr4:90602655-90605092_F	lincRNA:chr4:90602655-90605092 forward strand	NA	2.01493	5.59683	14.2279	4.78072e-07	5.26264e-05
A_23_P74012	SPRR1A	NM_005987	small proline-rich protein 1A	6698	2.0145	5.80386	5.03334	0.000951058	0.011046
A_33_P3335147	MURC	NM_001018116	muscle-related coiled-coil protein	347273	2.01439	6.35343	13.5565	6.99115e-07	6.77479e-05
A_23_P127565	LAYN	NM_178834	layilin	143903	2.01271	7.25375	13.9379	5.62183e-07	5.87052e-05
A_33_P3346508	A_33_P3346508	A_33_P3346508	Unknown	NA	2.01158	8.19034	11.6902	2.2192e-06	0.000155325
A_33_P3394559	PRAMEF6	NM_001010889	PRAME family member 6	440561	2.00939	5.78428	3.55473	0.00722126	0.0445327
A_23_P122443	HIST1H1C	NM_005319	histone cluster 1, H1c	3006	1.99687	14.6013	12.4784	1.33665e-06	0.000110142
A_23_P86599	DMBT1	NM_007329	deleted in malignant brain tumors 1	1755	1.99619	11.9615	13.9911	5.4558e-07	5.75186e-05
A_21_P0013764	XLOC_l2_015529	TCONS_l2_00030216	BROAD Institute lincRNA (XLOC_l2_015529), lincRNA [TCONS_l2_00030216]	NA	1.99436	5.66283	3.87923	0.00450451	0.0321122
A_23_P208866	GMFG	NM_004877	glia maturation factor, gamma	9535	1.99436	6.7756	13.6826	6.50095e-07	6.49551e-05
A_23_P88404	TGFB3	NM_003239	transforming growth factor, beta 3	7043	1.9906	8.06084	13.4378	7.49033e-07	7.13597e-05
A_23_P69326	CADPS	NM_183393	Ca++-dependent secretion activator	8618	1.98914	6.80335	13.25	8.36383e-07	7.79971e-05
A_21_P0000075	SAP25	NM_001168682	Sin3A-associated protein, 25kDa	100316904	1.98861	10.063	13.7651	6.20115e-07	6.28354e-05
A_23_P211631	FBLN1	NM_006486	fibulin 1	2192	1.98771	6.39482	13.6285	6.70609e-07	6.62005e-05
A_23_P101246	VSIG10L	ENST00000600663	NA	147645	1.9861	8.66026	14.0268	5.34751e-07	5.66895e-05
A_33_P3240532	RGL1	NM_015149	ral guanine nucleotide dissociation stimulator-like 1	23179	1.98608	8.50769	11.5065	2.50858e-06	0.000168864
A_23_P52761	MMP7	NM_002423	matrix metallopeptidase 7	4316	1.9847	12.0237	13.5255	7.11785e-07	6.84938e-05
A_19_P00324420	lincRNA:chr11:2017517-2017651_F	lincRNA:chr11:2017517-2017651_F	lincRNA:chr11:2017517-2017651 forward strand	NA	1.97998	6.502	11.8194	2.038e-06	0.000145559
A_23_P139434	PRB2	NM_006248	proline-rich protein BstNI subfamily 2	653247	1.97871	5.7971	10.4991	5.07674e-06	0.000272564
A_23_P502750	MDM2	NM_002392	MDM2 proto-oncogene, E3 ubiquitin protein ligase	4193	1.97663	8.11045	13.6929	6.46253e-07	6.47971e-05
A_33_P3369371	GPX3	NM_002084	glutathione peroxidase 3	2878	1.97226	7.75829	7.16775	8.64363e-05	0.00203251
A_24_P402438	TGFB2	NM_003238	transforming growth factor, beta 2	7042	1.97166	5.64613	9.8461	8.28167e-06	0.000389001
A_33_P3343720	CELA3A	NM_005747	chymotrypsin-like elastase family, member 3A	10136	1.96739	7.53083	13.521	7.13621e-07	6.85554e-05
A_23_P421423	TNFAIP2	NM_006291	tumor necrosis factor, alpha-induced protein 2	7127	1.96527	13.908	13.6982	6.44306e-07	6.47971e-05
A_23_P359214	LINC00842	NR_033957	long intergenic non-protein coding RNA 842	643650	1.96515	6.25811	10.5814	4.78214e-06	0.000261042
A_33_P3371115	AQP7P3	NR_026558	aquaporin 7 pseudogene 3	441432	1.96443	6.96658	11.9568	1.86324e-06	0.000137353
A_24_P941359	FAM65B	NM_014722	family with sequence similarity 65, member B	9750	1.96318	5.75868	13.7979	6.08632e-07	6.22215e-05
A_19_P00315824	PCAT19	ENST00000594315	NA	100505495	1.96154	7.65679	12.4319	1.37608e-06	0.000112423
A_23_P369479	MSI2	NM_170721	musashi RNA-binding protein 2	124540	1.9607	9.17111	10.6952	4.40556e-06	0.000245386
A_23_P152305	CDH11	NM_001797	cadherin 11, type 2, OB-cadherin (osteoblast)	1009	1.958	5.52176	5.80174	0.00037532	0.00574776
A_24_P333697	KLK13	NM_015596	kallikrein-related peptidase 13	26085	1.95315	6.46112	13.7807	6.14607e-07	6.24981e-05
A_23_P27133	KRT15	NM_002275	keratin 15, type I	3866	1.95131	12.3604	13.2026	8.60199e-07	7.94005e-05
A_32_P351968	HLA-DMB	NM_002118	major histocompatibility complex, class II, DM beta	3109	1.94846	11.6742	9.60264	1.00112e-05	0.000443712
A_33_P3420466	MATN3	NM_002381	matrilin 3	4148	1.94554	6.37842	13.5309	7.09535e-07	6.8392e-05
A_23_P374844	GAL	NM_015973	galanin/GMAP prepropeptide	51083	1.94457	6.26581	13.5565	6.99095e-07	6.77479e-05
A_23_P6263	MX2	NM_002463	MX dynamin-like GTPase 2	4600	1.94434	10.0156	7.45795	6.49946e-05	0.00166632
A_33_P3254311	ENST00000417977	ENST00000417977	T cell receptor beta variable 30 (gene/pseudogene) [Source:HGNC Symbol;Acc:12214] [ENST00000417977]	NA	1.94098	5.41765	13.2813	8.21086e-07	7.6946e-05
A_33_P3265030	GP1BB	NM_000407	glycoprotein Ib (platelet), beta polypeptide	2812	1.94037	8.75882	13.7059	6.41464e-07	6.47698e-05
A_33_P3234277	HLA-DPA1	NM_001242524	major histocompatibility complex, class II, DP alpha 1	3113	1.93937	12.0999	7.81539	4.62785e-05	0.00130554
A_33_P3423755	LINC00200	ENST00000425630	NA	399706	1.93545	5.40816	13.5516	7.01099e-07	6.78068e-05
A_21_P0004566	XLOC_004924	THC2719986	Q26195_PLAVI (Q26195) Pva1 protein, partial (11%) [THC2719986]	NA	1.93419	5.45105	13.6654	6.56537e-07	6.52577e-05
A_23_P381102	CCDC74B	NM_207310	coiled-coil domain containing 74B	91409	1.93024	7.1613	13.6193	6.74201e-07	6.64377e-05
A_19_P00316340	LOC100506860	XR_108813	PREDICTED: Homo sapiens hypothetical LOC100506860, transcript variant 1 (LOC100506860), miscRNA [XR_108813]	100506860	1.92989	8.56647	13.0584	9.37409e-07	8.4373e-05
A_24_P391431	TAF9B	NM_015975	TAF9B RNA polymerase II, TATA box binding protein (TBP)-associated factor, 31kDa	51616	1.92747	7.82477	13.5563	6.9918e-07	6.77479e-05
A_21_P0000882	RP11-449J21.5	ENST00000592748	NA	100507218	1.92625	8.19585	12.0407	1.76473e-06	0.000132301
A_33_P3238290	FAM65C	NM_080829	family with sequence similarity 65, member C	140876	1.92275	5.94002	12.5782	1.25613e-06	0.000105017
A_32_P135336	LOC388242	NR_002556	coiled-coil domain containing 101 pseudogene	388242	1.91944	8.95889	13.456	7.41121e-07	7.08413e-05
A_24_P252364	NRCAM	NM_001037132	neuronal cell adhesion molecule	4897	1.91841	6.9725	12.9654	9.91325e-07	8.77167e-05
A_24_P88850	MRAS	NM_012219	muscle RAS oncogene homolog	22808	1.91729	9.39953	7.85253	4.47054e-05	0.00126991
A_23_P76291	PRR4	NM_007244	proline rich 4 (lacrimal)	11272	1.91637	13.7325	7.18496	8.49672e-05	0.00200619
A_32_P14762	OOEP	NM_001080507	oocyte expressed protein	441161	1.91471	8.30246	10.4627	5.21321e-06	0.000278387
A_24_P293530	CYP4X1	NM_178033	cytochrome P450, family 4, subfamily X, polypeptide 1	260293	1.91405	9.04375	13.1835	8.69982e-07	7.99603e-05
A_19_P00316705	RP11-115D19.1	ENST00000513572	NA	NA	1.91065	6.09278	9.54301	1.04938e-05	0.000458242
A_19_P00321941	LINC00704	ENST00000430998	NA	100216001	1.90855	5.71823	11.6436	2.2889e-06	0.000158421
A_33_P3210379	SCGB3A1	NM_052863	secretoglobin, family 3A, member 1	92304	1.90454	14.5109	9.70742	9.22188e-06	0.00041937
A_19_P00317636	lincRNA:chrX:53123377-53153095_F	lincRNA:chrX:53123377-53153095_F	lincRNA:chrX:53123377-53153095 forward strand	NA	1.90424	6.39835	11.4947	2.52855e-06	0.000169215
A_23_P154605	SULF2	NM_018837	sulfatase 2	55959	1.90377	13.8195	11.3963	2.70229e-06	0.00017658
A_23_P259863	CD177	NM_020406	CD177 molecule	57126	1.90087	5.73358	10.3198	5.79133e-06	0.000300312
A_33_P3342051	MPC1L	NM_001195522	mitochondrial pyruvate carrier 1-like	347411	1.90054	5.46729	12.9632	9.92605e-07	8.77167e-05
A_33_P3231247	A_33_P3231247	A_33_P3231247	Unknown	NA	1.89966	5.81172	12.3404	1.45758e-06	0.000117264
A_23_P3911	PLXDC1	NM_020405	plexin domain containing 1	57125	1.89845	6.34811	11.92	1.90827e-06	0.000139057
A_32_P83845	HEY1	NM_001040708	hes-related family bHLH transcription factor with YRPW motif 1	23462	1.89559	6.94665	11.2477	2.99038e-06	0.000188881
A_21_P0001152	XLOC_000918	ENST00000436200	BROAD Institute lincRNA (XLOC_000918), lincRNA [TCONS_00000566]	NA	1.8947	8.51846	10.5151	5.01774e-06	0.00026996
A_33_P3341601	WDR86	NM_198285	WD repeat domain 86	349136	1.89387	5.96606	12.7084	1.15915e-06	9.93714e-05
A_33_P3395028	LOC152225	NR_026934	uncharacterized LOC152225	152225	1.8937	6.81063	9.70906	9.21014e-06	0.000419222
A_33_P3555937	STEAP4	NM_001205315	STEAP family member 4	79689	1.89263	6.48462	13.3711	7.78843e-07	7.33468e-05
A_33_P3354847	C9orf171	NM_207417	chromosome 9 open reading frame 171	389799	1.89122	5.65035	10.1422	6.61101e-06	0.000329082
A_32_P70315	TIMP4	NM_003256	TIMP metallopeptidase inhibitor 4	7079	1.8911	6.57386	12.8094	1.0897e-06	9.44059e-05
A_23_P98121	FXYD4	NM_173160	FXYD domain containing ion transport regulator 4	53828	1.89021	6.02684	6.15279	0.000251916	0.00432657
A_33_P3303302	A_33_P3303302	A_33_P3303302	Unknown	NA	1.88747	5.95948	12.4293	1.37835e-06	0.000112448
A_23_P349966	TMEM130	NM_152913	transmembrane protein 130	222865	1.88741	5.48646	11.3714	2.74837e-06	0.000177929
A_19_P00326488	lincRNA:chr8:37258592-37350868_R	lincRNA:chr8:37258592-37350868_R	lincRNA:chr8:37258592-37350868 reverse strand	NA	1.88707	6.25779	10.5197	5.00097e-06	0.000269563
A_23_P303833	SCN4B	NM_174934	sodium channel, voltage gated, type IV beta subunit	6330	1.88497	6.38821	12.7903	1.10247e-06	9.52243e-05
A_21_P0005651	RP11-10A14.4	ENST00000521718	NA	NA	1.88417	7.73956	12.2145	1.57869e-06	0.000122483
A_24_P250922	PTGS2	NM_000963	prostaglandin-endoperoxide synthase 2 (prostaglandin G/H synthase and cyclooxygenase)	5743	1.88399	6.01979	10.2416	6.13729e-06	0.000312598
A_33_P3393684	VSIG8	NM_001013661	V-set and immunoglobulin domain containing 8	391123	1.88329	6.78837	10.9089	3.78477e-06	0.000221947
A_23_P94879	F2	NM_000506	coagulation factor II (thrombin)	2147	1.87657	5.75045	9.51295	1.07469e-05	0.000465168
A_23_P205370	ASB2	NM_016150	ankyrin repeat and SOCS box containing 2	51676	1.87482	6.17462	11.4214	2.65675e-06	0.000175451
A_33_P3227920	SLC16A4	NM_004696	solute carrier family 16, member 4	9122	1.87406	10.1423	10.2656	6.02888e-06	0.000308998
A_33_P3322804	NTRK2	NM_001018064	neurotrophic tyrosine kinase, receptor, type 2	4915	1.87397	11.2696	12.6653	1.19033e-06	0.000101137
A_23_P325690	ANKRD35	NM_144698	ankyrin repeat domain 35	148741	1.87366	7.24937	13.0563	9.38589e-07	8.4373e-05
A_23_P351667	ADAM23	NM_003812	ADAM metallopeptidase domain 23	8745	1.87343	5.755	13.02	9.59234e-07	8.58252e-05
A_24_P942493	WSCD1	NM_015253	WSC domain containing 1	23302	1.87211	6.02658	12.9917	9.75699e-07	8.68917e-05
A_32_P34826	B3GALT5-AS1	ENST00000329618	NA	114041	1.86981	7.3122	13.1947	8.64255e-07	7.95614e-05
A_23_P217228	TRO	NM_016157	trophinin	7216	1.86622	7.58161	13.1583	8.83107e-07	8.06496e-05
A_23_P501193	KCNJ16	NM_170741	potassium channel, inwardly rectifying subfamily J, member 16	3773	1.86581	5.7948	12.2647	1.52906e-06	0.000120294
A_33_P3320197	FAM150B	NM_001002919	family with sequence similarity 150, member B	285016	1.86465	6.41777	13.0909	9.19366e-07	8.30354e-05
A_32_P161033	ENST00000433980	ENST00000433980	Homo sapiens, clone IMAGE:6155889, mRNA. [BC043411]	NA	1.86257	5.35593	12.4773	1.33752e-06	0.000110142
A_23_P372308	RGMA	NM_020211	repulsive guidance molecule family member a	56963	1.86114	6.43036	11.9277	1.89872e-06	0.000139052
A_23_P34007	PPP1R2P9	NR_002191	protein phosphatase 1, regulatory (inhibitor) subunit 2 pseudogene 9	80316	1.8603	5.72369	12.9937	9.74572e-07	8.68917e-05
A_33_P3401295	CRCT1	NM_019060	cysteine-rich C-terminal 1	54544	1.85976	5.63409	3.80647	0.00500101	0.034432
A_33_P3806965	LOC80078	AK023806	uncharacterized LOC80078	80078	1.8593	5.5296	6.04942	0.000282836	0.00468526
A_33_P3221293	DFNA5	NM_004403	deafness, autosomal dominant 5	1687	1.85857	7.52166	11.3553	2.7785e-06	0.000179142
A_32_P87013	CXCL8	NM_000584	chemokine (C-X-C motif) ligand 8	3576	1.857	6.98271	5.37774	0.000620676	0.00820019
A_33_P3225696	ZNF526	NM_133444	zinc finger protein 526	116115	1.8569	11.7197	12.6067	1.2342e-06	0.000104094
A_21_P0009343	TBX2-AS1	ENST00000592009	NA	NA	1.85614	5.50357	10.1617	6.51494e-06	0.000326327
A_24_P228796	GAGE7	NM_021123	G antigen 7	2579	1.85574	6.0885	13.1026	9.12942e-07	8.25853e-05
A_33_P3402404	SCN3B	NM_018400	sodium channel, voltage gated, type III beta subunit	55800	1.85418	7.2167	9.41728	1.15986e-05	0.000490924
A_33_P3307475	RP11-1260E13.1	ENST00000572998	NA	NA	1.85219	5.8937	12.3401	1.45782e-06	0.000117264
A_33_P3271657	HHIPL1	NM_001127258	HHIP-like 1	84439	1.85042	5.81145	10.1513	6.56588e-06	0.000327894
A_32_P232214	TRABD2B	NM_001194986	TraB domain containing 2B	388630	1.84847	5.50223	10.497	5.08441e-06	0.000272564
A_19_P00317272	LINC01191	ENST00000412690	NA	440900	1.84681	6.00178	12.9432	1.00467e-06	8.81037e-05
A_21_P0000169	TMPRSS13	NM_001206790	transmembrane protease, serine 13	84000	1.84428	6.96047	11.9225	1.90518e-06	0.000139057
A_23_P42282	C4B	NM_001002029	complement component 4B (Chido blood group)	721	1.84395	8.38507	12.3478	1.45083e-06	0.00011703
A_23_P356494	SPINK5	NM_006846	serine peptidase inhibitor, Kazal type 5	11005	1.8432	9.41475	10.1507	6.56909e-06	0.000327894
A_23_P128744	BDKRB1	NM_000710	bradykinin receptor B1	623	1.84227	5.70811	12.9183	1.01994e-06	8.91705e-05
A_33_P3609431	ERVFRD-2	AK127846	endogenous retrovirus group FRD, member 2	388560	1.84188	8.23112	8.56913	2.35029e-05	0.000804631
A_23_P65618	TGM1	NM_000359	transglutaminase 1	7051	1.84038	6.4036	8.61339	2.26206e-05	0.000784837
A_33_P3270599	TPM2	NM_213674	tropomyosin 2 (beta)	7169	1.83935	11.3422	7.88433	4.34052e-05	0.00124282
A_23_P119916	WNT6	NM_006522	wingless-type MMTV integration site family, member 6	7475	1.83847	6.97645	12.9533	9.98549e-07	8.78355e-05
A_23_P50919	SERPINE2	NM_006216	serpin peptidase inhibitor, clade E (nexin, plasminogen activator inhibitor type 1), member 2	5270	1.83829	5.7877	12.9875	9.78202e-07	8.69796e-05
A_33_P3720195	LOC375196	NR_028386	uncharacterized LOC375196	375196	1.83689	7.13781	12.6104	1.23138e-06	0.000104009
A_21_P0009625	RP11-973H7.4	ENST00000589930	NA	NA	1.83602	5.28742	7.01094	0.000101203	0.00226888
A_21_P0011024	NEAT1	ENST00000501122	NA	283131	1.83537	9.70457	11.0284	3.48049e-06	0.000209041
A_23_P102058	MATN3	NM_002381	matrilin 3	4148	1.83515	5.92337	12.3095	1.48631e-06	0.000118723
A_23_P258769	HLA-DPB1	NM_002121	major histocompatibility complex, class II, DP beta 1	3115	1.83269	11.8689	7.32453	7.4018e-05	0.00182494
A_23_P19673	SGK1	NM_005627	serum/glucocorticoid regulated kinase 1	6446	1.83196	9.41435	12.6704	1.18657e-06	0.000100968
A_24_P206776	CRYAB	NM_001885	crystallin, alpha B	1410	1.83099	6.43619	10.7075	4.36709e-06	0.000244352
A_33_P3358750	MYBPHL	NM_001010985	myosin binding protein H-like	343263	1.83035	6.77453	8.33554	2.88403e-05	0.00094463
A_33_P3253214	ENST00000369161	ENST00000369161	histone cluster 2, H2aa3 [Source:HGNC Symbol;Acc:4736] [ENST00000369161]	NA	1.82894	13.7593	10.8564	3.92755e-06	0.000227758
A_19_P00318413	XLOC_l2_010751	TCONS_l2_00020648	BROAD Institute lincRNA (XLOC_l2_010751), lincRNA [TCONS_l2_00020648]	NA	1.8285	5.41654	12.0816	1.71881e-06	0.000129878
A_33_P3244808	BEST4	NM_153274	bestrophin 4	266675	1.82668	7.48288	11.4321	2.63761e-06	0.000174679
A_33_P3370855	ENST00000453808	ENST00000453808	Novel protein [Source:UniProtKB/TrEMBL;Acc:Q5JYH9] [ENST00000453808]	NA	1.826	5.59937	11.9577	1.86209e-06	0.000137353
A_24_P925664	MDM2	NM_002392	MDM2 proto-oncogene, E3 ubiquitin protein ligase	4193	1.82582	10.8787	11.6986	2.2069e-06	0.000154921
A_23_P31064	MOXD1	NM_015529	monooxygenase, DBH-like 1	26002	1.82455	7.50142	11.1867	3.11852e-06	0.000194829
A_23_P254271	TUBB6	NM_032525	tubulin, beta 6 class V	84617	1.82414	13.457	12.1935	1.59999e-06	0.000123503
A_24_P306594	LOC100506310	ENST00000433342	chromosome 1 open reading frame 167 [Source:HGNC Symbol;Acc:25262] [ENST00000433342]	NA	1.82404	6.09347	12.6137	1.22886e-06	0.000103949
A_23_P216501	TPM2	NM_213674	tropomyosin 2 (beta)	7169	1.82398	12.1905	10.0753	6.95281e-06	0.000341402
A_24_P759584	DIO3OS	ENST00000553575	NA	64150	1.82189	5.26411	11.4591	2.59003e-06	0.000172524
A_23_P87742	IFFO1	NM_001039670	intermediate filament family orphan 1	25900	1.82128	6.44155	12.8061	1.09186e-06	9.44502e-05
A_23_P316410	NOX1	NM_007052	NADPH oxidase 1	27035	1.81911	6.13623	11.3249	2.83672e-06	0.000181982
A_23_P351275	UPP1	NM_181597	uridine phosphorylase 1	7378	1.81888	7.08898	8.26581	3.0685e-05	0.000983153
A_23_P423074	FAM169A	NM_015566	family with sequence similarity 169, member A	26049	1.81662	9.6472	11.8854	1.95189e-06	0.000141153
A_33_P3392560	LINC00871	ENST00000556886	NA	NA	1.81651	5.78325	10.3969	5.47109e-06	0.00028787
A_33_P3273884	HLA-DQA1	NM_002122	major histocompatibility complex, class II, DQ alpha 1	3117	1.81439	5.95232	12.3038	1.49167e-06	0.00011882
A_24_P181254	OLFM4	NM_006418	olfactomedin 4	10562	1.81115	16.2316	11.7265	2.16648e-06	0.000152269
A_23_P389897	NGFR	NM_002507	nerve growth factor receptor	4804	1.81079	6.09313	9.04186	1.57468e-05	0.000609385
A_33_P3409513	MAPK11	NM_002751	mitogen-activated protein kinase 11	5600	1.80673	9.01239	12.7138	1.15529e-06	9.91888e-05
A_23_P31399	PON2	NM_000305	paraoxonase 2	5445	1.80564	12.5493	10.2692	6.0128e-06	0.000308789
A_23_P13382	LSP1	NM_001013254	lymphocyte-specific protein 1	4046	1.80426	5.84096	12.3245	1.47228e-06	0.000117942
A_23_P15542	HSD17B1	NM_000413	hydroxysteroid (17-beta) dehydrogenase 1	3292	1.80191	8.21325	10.9958	3.56053e-06	0.000212685
A_32_P377880	GDNF	NM_001190468	glial cell derived neurotrophic factor	2668	1.80025	5.45496	11.0727	3.37456e-06	0.000204928
A_33_P3243486	IGFL4	NM_001002923	IGF-like family member 4	444882	1.79842	5.28332	12.7038	1.16246e-06	9.95063e-05
A_33_P3216869	CRABP1	NM_004378	cellular retinoic acid binding protein 1	1381	1.79814	6.92932	12.3072	1.4885e-06	0.000118732
A_23_P86540	ARMC3	NM_173081	armadillo repeat containing 3	219681	1.79672	5.4826	12.6885	1.17344e-06	0.000100297
A_33_P3408913	SAA2	NM_001127380	serum amyloid A2	6289	1.7958	5.75885	12.6835	1.17702e-06	0.000100453
A_21_P0002658	RP11-490M8.1	ENST00000565283	NA	100288911	1.79402	9.13289	11.5018	2.51648e-06	0.000168875
A_33_P3356462	C2CD4A	NM_207322	C2 calcium-dependent domain containing 4A	145741	1.79318	6.47048	12.5809	1.25407e-06	0.000105
A_19_P00318409	NEAT1	ENST00000501122	NA	283131	1.79252	9.45785	10.4457	5.27849e-06	0.000280567
A_23_P58588	SLIT3	NM_003062	slit homolog 3 (Drosophila)	6586	1.78889	12.3411	11.9193	1.90915e-06	0.000139057
A_33_P3346057	ANKRD26P1	NR_026556	ankyrin repeat domain 26 pseudogene 1	124149	1.78803	5.45345	12.6032	1.23681e-06	0.000104161
A_24_P852756	HLA-DQA2	NM_020056	major histocompatibility complex, class II, DQ alpha 2	3118	1.78733	5.91172	11.844	2.00536e-06	0.000143405
A_33_P3282325	DAZ1	NM_004081	deleted in azoospermia 1	1617	1.78494	5.41555	12.2877	1.50702e-06	0.000118886
A_23_P331479	PPP1R18	NM_133471	protein phosphatase 1, regulatory subunit 18	170954	1.7849	8.3342	11.9789	1.83673e-06	0.000136274
A_32_P34920	FOXD1	NM_004472	forkhead box D1	2297	1.78442	5.43681	12.4441	1.36566e-06	0.000111891
A_33_P3708413	MFAP5	NM_003480	microfibrillar associated protein 5	8076	1.78384	6.34787	7.22133	8.19508e-05	0.00195266
A_23_P119143	ICAM5	NM_003259	intercellular adhesion molecule 5, telencephalin	7087	1.78207	6.29476	12.5579	1.27208e-06	0.000106196
A_33_P3228355	ERV3-1	NM_001007253	endogenous retrovirus group 3, member 1	2086	1.78089	8.65954	12.2483	1.54508e-06	0.000120891
A_33_P3395848	VSIG10L	NM_001163922	V-set and immunoglobulin domain containing 10 like	147645	1.7806	6.24489	12.5816	1.25351e-06	0.000105
A_23_P259357	SLC35E4	NM_001001479	solute carrier family 35, member E4	339665	1.77922	13.7553	11.8095	2.05129e-06	0.000146121
A_23_P419714	BTBD11	NM_001018072	BTB (POZ) domain containing 11	121551	1.77913	6.8043	9.44948	1.13038e-05	0.000480932
A_33_P3262854	LIMS3L	NR_038099	LIM and senescent cell antigen-like domains 3-like	100288695	1.77763	6.6258	6.41809	0.000188289	0.00354988
A_33_P3825869	CACNA1C	NM_199460	calcium channel, voltage-dependent, L type, alpha 1C subunit	775	1.77542	9.12098	12.5444	1.28277e-06	0.000106933
A_23_P346093	TMC8	NM_152468	transmembrane channel-like 8	147138	1.77529	6.55336	12.0208	1.78755e-06	0.000133316
A_23_P323243	PNLDC1	NM_173516	poly(A)-specific ribonuclease (PARN)-like domain containing 1	154197	1.77511	5.40119	8.88966	1.78793e-05	0.000660711
A_19_P00806098	RP11-879F14.2	ENST00000586949	NA	NA	1.77443	6.98641	11.0383	3.45643e-06	0.000208447
A_23_P121120	GPR87	NM_023915	G protein-coupled receptor 87	53836	1.77438	8.97278	12.4382	1.37071e-06	0.000112144
A_21_P0003478	RP11-542G1.1	ENST00000505930	NA	NA	1.77401	5.52394	12.5315	1.29315e-06	0.000107486
A_24_P253003	WNT11	NM_004626	wingless-type MMTV integration site family, member 11	7481	1.77349	5.95315	11.5185	2.48843e-06	0.000167902
A_24_P367645	MAP7D2	NM_152780	MAP7 domain containing 2	256714	1.77307	6.26443	12.0467	1.75786e-06	0.000131959
A_23_P306215	FAM84A	NM_145175	family with sequence similarity 84, member A	151354	1.77119	9.43147	12.0916	1.70778e-06	0.000129385
A_33_P3210399	SLC14A1	NM_001146037	solute carrier family 14 (urea transporter), member 1 (Kidd blood group)	6563	1.77061	5.61025	12.4182	1.38795e-06	0.00011291
A_23_P25974	TTC7B	NM_001010854	tetratricopeptide repeat domain 7B	145567	1.76995	8.38377	11.7922	2.07467e-06	0.000147078
A_33_P3365735	THBS2	NM_003247	thrombospondin 2	7058	1.76978	5.46138	11.8072	2.05439e-06	0.000146121
A_33_P3254460	DLK2	NM_206539	delta-like 2 homolog (Drosophila)	65989	1.76893	8.15811	10.2399	6.14529e-06	0.000312728
A_23_P50786	CLIP3	NM_015526	CAP-GLY domain containing linker protein 3	25999	1.76842	6.48185	12.491	1.3262e-06	0.000109597
A_21_P0012249	XLOC_l2_009301	TCONS_l2_00017601	BROAD Institute lincRNA (XLOC_l2_009301), lincRNA [TCONS_l2_00017601]	NA	1.76833	5.63523	12.4761	1.33856e-06	0.000110142
A_32_P118847	NR2F1-AS1	ENST00000607195	NA	441094	1.76464	5.47169	12.3847	1.41746e-06	0.00011497
A_33_P3857239	KRT42P	NR_033415	keratin 42 pseudogene	284116	1.76394	5.71752	6.89281	0.00011417	0.00247463
A_23_P360354	FAM81B	NM_152548	family with sequence similarity 81, member B	153643	1.76362	6.94176	12.3534	1.44567e-06	0.000116778
A_23_P383258	GDA	NM_004293	guanine deaminase	9615	1.76243	6.31275	10.9541	3.66619e-06	0.000217214
A_33_P3424577	A23747	A23747	Homo sapiens T cell receptor beta chain mRNA, complete cds. [EF101778]	NA	1.75983	7.50234	12.2676	1.52633e-06	0.000120244
A_33_P3284345	NRG1	NM_004495	neuregulin 1	3084	1.75752	5.66072	10.7795	4.14808e-06	0.000236953
A_23_P44155	CD96	NM_198196	CD96 molecule	10225	1.75747	6.19591	10.2192	6.24055e-06	0.000316453
A_33_P3400828	NXNL2	NM_001161625	nucleoredoxin-like 2	158046	1.7574	5.84501	11.535	2.46109e-06	0.000166842
A_19_P00318481	lincRNA:chr4:124571422-124806852_R	lincRNA:chr4:124571422-124806852_R	lincRNA:chr4:124571422-124806852 reverse strand	NA	1.75531	8.9889	12.1298	1.66645e-06	0.000127432
A_24_P365975	COL8A2	NM_005202	collagen, type VIII, alpha 2	1296	1.75482	5.84482	11.7968	2.06841e-06	0.000146816
A_23_P30983	GJB7	NM_198568	gap junction protein, beta 7, 25kDa	375519	1.75168	5.71031	11.5147	2.49483e-06	0.000168136
A_33_P3218559	AC124789.1	ENST00000613481	NA	NA	1.75122	5.76237	11.5667	2.40943e-06	0.000164506
A_23_P104741	KIRREL3	NM_032531	kin of IRRE like 3 (Drosophila)	84623	1.7509	5.54766	11.8602	1.98419e-06	0.000142374
A_24_P365721	SLC6A14	NM_007231	solute carrier family 6 (amino acid transporter), member 14	11254	1.74974	11.5908	8.64893	2.19387e-05	0.000764882
A_33_P3241269	CES1	NM_001025195	carboxylesterase 1	1066	1.74969	5.37892	11.1386	3.2238e-06	0.000199022
A_21_P0002403	XLOC_001990	TCONS_00004148	BROAD Institute lincRNA (XLOC_001990), lincRNA [TCONS_00004148]	NA	1.74947	5.66745	8.056	3.7073e-05	0.00112379
A_33_P3376321	ANK1	NM_020477	ankyrin 1, erythrocytic	286	1.74896	5.77756	11.8839	1.95381e-06	0.000141153
A_33_P3347241	ENST00000420598	ENST00000420598	Unknown	NA	1.74537	5.78479	9.55432	1.04004e-05	0.000455329
A_33_P3213797	KCNK7	NM_005714	potassium channel, two pore domain subfamily K, member 7	10089	1.74457	7.09651	10.3119	5.82517e-06	0.000301521
A_19_P00322724	lincRNA:chr6:107194959-107220168_F	lincRNA:chr6:107194959-107220168_F	lincRNA:chr6:107194959-107220168 forward strand	NA	1.7443	8.31526	7.26909	7.81685e-05	0.00189401
A_24_P314477	TUBB2B	NM_178012	tubulin, beta 2B class IIb	347733	1.74326	8.85074	12.2922	1.50264e-06	0.000118862
A_23_P82351	BBS9	NM_198428	Bardet-Biedl syndrome 9	27241	1.74154	9.88545	11.5518	2.43346e-06	0.000165556
A_23_P119478	EBI3	NM_005755	Epstein-Barr virus induced 3	10148	1.73979	5.60735	9.65643	9.597e-06	0.000431016
A_32_P170547	CT45A5	NM_001007551	cancer/testis antigen family 45, member A5	441521	1.7386	5.70862	10.9489	3.67958e-06	0.000217558
A_32_P166693	HEG1	NM_020733	heart development protein with EGF-like domains 1	57493	1.7385	9.68979	9.23448	1.34429e-05	0.000541037
A_33_P3263217	LRRC4	NM_022143	leucine rich repeat containing 4	64101	1.7383	6.94404	6.62676	0.000150638	0.00300576
A_21_P0007933	LINC00284	ENST00000423211	NA	121838	1.73572	5.31075	12.2029	1.59034e-06	0.00012309
A_23_P90743	REG1A	NM_002909	regenerating islet-derived 1 alpha	5967	1.73522	16.3909	4.20925	0.00283041	0.0233669
A_32_P219279	ELFN2	NM_052906	extracellular leucine-rich repeat and fibronectin type III domain containing 2	114794	1.73337	6.30646	12.2353	1.55792e-06	0.000121399
A_23_P45999	FBXO2	NM_012168	F-box protein 2	26232	1.73233	12.5489	12.2128	1.58037e-06	0.000122483
A_24_P333532	LINC00589	ENST00000506121	NA	619351	1.73056	7.83452	12.1134	1.68404e-06	0.000128606
A_21_P0005153	RP1-223B1.1	ENST00000443445	NA	100507336	1.72896	5.73806	12.1546	1.64021e-06	0.000126098
A_23_P202448	CXCL12	NM_199168	chemokine (C-X-C motif) ligand 12	6387	1.72864	5.88241	12.0932	1.70602e-06	0.000129385
A_23_P5654	IL37	NM_014439	interleukin 37	27178	1.72717	7.55396	7.76724	4.841e-05	0.00134908
A_33_P3268507	CEACAM1	NM_001184816	carcinoembryonic antigen-related cell adhesion molecule 1 (biliary glycoprotein)	634	1.72593	8.79512	11.2491	2.98751e-06	0.000188881
A_23_P41344	EREG	NM_001432	epiregulin	2069	1.72463	5.89317	7.95571	4.06373e-05	0.00119336
A_23_P111981	LYNX1	NM_177457	Ly6/neurotoxin 1	66004	1.72458	10.3272	12.174	1.62003e-06	0.000124714
A_23_P7144	CXCL1	NM_001511	chemokine (C-X-C motif) ligand 1 (melanoma growth stimulating activity, alpha)	2919	1.72453	12.0828	5.59375	0.000478916	0.00681727
A_21_P0006537	XLOC_008183	ENST00000439926	RST8624 Athersys RAGE Library Homo sapiens cDNA, mRNA sequence [BG189579]	NA	1.72304	8.21148	9.23711	1.34142e-05	0.000540639
A_23_P45011	PPP1R14C	NM_030949	protein phosphatase 1, regulatory (inhibitor) subunit 14C	81706	1.72211	5.70402	10.6488	4.55487e-06	0.000250984
A_33_P3398912	SLC2A6	NM_017585	solute carrier family 2 (facilitated glucose transporter), member 6	11182	1.72182	9.25719	11.3381	2.81122e-06	0.00018075
A_32_P79190	ENST00000456460	ENST00000456460	Unknown	NA	1.72025	6.24239	12.1313	1.66485e-06	0.000127432
A_23_P314712	CABYR	NM_012189	calcium binding tyrosine-(Y)-phosphorylation regulated	26256	1.71967	7.97045	10.5712	4.81761e-06	0.000262458
A_21_P0014409	LAMA5-AS1	ENST00000487421	NA	NA	1.71879	5.66277	11.958	1.86178e-06	0.000137353
A_21_P0011517	KRT14	NM_000526	keratin 14, type I	3861	1.71788	5.69339	9.5424	1.04988e-05	0.000458242
A_19_P00322276	LINC01091	ENST00000508111	NA	285419	1.71754	8.47826	9.80942	8.51956e-06	0.000395639
A_33_P3219697	ANKRD45	NM_198493	ankyrin repeat domain 45	339416	1.71683	9.57438	9.28227	1.29311e-05	0.000528253
A_23_P259621	LAT2	NM_032464	linker for activation of T cells family, member 2	7462	1.71568	6.501	10.657	4.52828e-06	0.000249958
A_33_P3282075	SP6	NM_199262	Sp6 transcription factor	80320	1.71478	6.85713	12.0548	1.74876e-06	0.000131448
A_24_P48723	PTGIS	NM_000961	prostaglandin I2 (prostacyclin) synthase	5740	1.71397	5.56368	12.1104	1.68727e-06	0.000128682
A_23_P213562	F2R	NM_001992	coagulation factor II (thrombin) receptor	2149	1.71393	5.48495	12.0954	1.70368e-06	0.000129385
A_23_P18684	CLGN	NM_004362	calmegin	1047	1.71385	8.0372	10.2587	6.05957e-06	0.000310293
A_33_P3225630	LOC400706	XR_111876	PREDICTED: Homo sapiens hypothetical LOC400706 (LOC400706), miscRNA [XR_111876]	400706	1.71349	5.71863	11.8832	1.95464e-06	0.000141153
A_23_P354805	KLF12	NM_007249	Kruppel-like factor 12	11278	1.71251	6.83208	12.0958	1.70324e-06	0.000129385
A_33_P3327642	AIM1L	NM_001039775	absent in melanoma 1-like	55057	1.71012	9.00831	10.6585	4.52326e-06	0.000249921
A_23_P100240	CDH16	NM_004062	cadherin 16, KSP-cadherin	1014	1.70873	5.76821	8.73436	2.03913e-05	0.000726839
A_33_P3243702	KLHL30	NM_198582	kelch-like family member 30	377007	1.70118	5.50943	11.2412	3.00387e-06	0.000189108
A_23_P171336	NXF3	NM_022052	nuclear RNA export factor 3	56000	1.70105	7.33073	11.4002	2.69525e-06	0.00017658
A_19_P00317403	lincRNA:chrX:53123422-53152999_F	lincRNA:chrX:53123422-53152999_F	lincRNA:chrX:53123422-53152999 forward strand	NA	1.70061	6.27316	9.6289	9.80659e-06	0.000438561
A_23_P88522	NMB	NM_021077	neuromedin B	4828	1.70043	12.9354	11.4205	2.65844e-06	0.000175451
A_33_P3374723	ZEB1	NM_001128128	zinc finger E-box binding homeobox 1	6935	1.70002	5.95051	11.8742	1.96612e-06	0.000141482
A_21_P0011723	AC004510.3	ENST00000589310	NA	NA	1.69977	6.46083	9.06575	1.54386e-05	0.0006007
A_23_P338410	WFDC9	NM_147198	WAP four-disulfide core domain 9	259240	1.69817	5.2405	4.18411	0.00293077	0.0239746
A_32_P209960	CIITA	NM_000246	class II, major histocompatibility complex, transactivator	4261	1.69785	9.30165	11.0035	3.54155e-06	0.00021202
A_23_P52266	IFIT1	NM_001548	interferon-induced protein with tetratricopeptide repeats 1	3434	1.69748	11.0117	4.4648	0.00199685	0.0184093
A_24_P166443	HLA-DPB1	NM_002121	major histocompatibility complex, class II, DP beta 1	3115	1.69712	12.0402	9.52474	1.06468e-05	0.000462315
A_33_P3365087	PRR20B	NM_001130404	proline rich 20B	729233	1.69688	5.3912	5.31161	0.000672812	0.00865465
A_23_P138194	NCF2	NM_000433	neutrophil cytosolic factor 2	4688	1.69672	5.51619	11.4919	2.53328e-06	0.000169334
A_33_P3290239	DUOXA1	EU927394	dual oxidase maturation factor 1	90527	1.69437	6.0635	7.61435	5.59342e-05	0.00150395
A_33_P3685216	A1BG	NM_130786	alpha-1-B glycoprotein	1	1.69211	7.21916	11.0833	3.34988e-06	0.000203952
A_33_P3268892	GDNF	NM_001190468	glial cell derived neurotrophic factor	2668	1.68983	5.65325	11.926	1.90084e-06	0.000139052
A_23_P207213	ALDH3A1	NM_000691	aldehyde dehydrogenase 3 family, member A1	218	1.68883	12.6332	10.2447	6.12298e-06	0.000312381
A_23_P152791	SLC16A6	NM_004694	solute carrier family 16, member 6	9120	1.68708	5.53752	11.3546	2.77997e-06	0.000179142
A_33_P3231005	A_33_P3231005	A_33_P3231005	Unknown	NA	1.68707	12.3463	10.2887	5.92613e-06	0.000305095
A_33_P3291510	VCY	NM_004679	variable charge, Y-linked	9084	1.68538	6.11822	11.6938	2.21384e-06	0.000155218
A_21_P0005820	RP11-675F6.4	ENST00000519764	NA	NA	1.68427	5.81982	11.2805	2.92401e-06	0.000186057
A_24_P214858	TREML2	NM_024807	triggering receptor expressed on myeloid cells-like 2	79865	1.68417	5.58739	11.5597	2.42061e-06	0.000164877
A_33_P3301095	A_33_P3301095	A_33_P3301095	Unknown	NA	1.6825	8.38536	10.028	7.20628e-06	0.000350547
A_32_P151782	RP11-12G12.7	ENST00000612598	NA	NA	1.68079	9.78501	8.0063	3.87939e-05	0.0011528
A_33_P3258452	C12orf5	NM_020375	chromosome 12 open reading frame 5	57103	1.67902	10.0236	11.8609	1.98332e-06	0.000142374
A_33_P3348714	FGF9	NM_002010	fibroblast growth factor 9	2254	1.67787	6.79618	10.8201	4.02995e-06	0.000232755
A_33_P3237784	PORCN	NM_203473	porcupine homolog (Drosophila)	64840	1.67737	12.4815	11.4238	2.65242e-06	0.000175451
A_24_P52921	BCAT1	NM_005504	branched chain amino-acid transaminase 1, cytosolic	586	1.67627	5.66397	6.29406	0.000215511	0.00388529
A_21_P0000161	USB1	NM_001204911	U6 snRNA biogenesis 1	79650	1.67567	7.66079	11.7445	2.141e-06	0.000151034
A_23_P153745	IFI30	NM_006332	interferon, gamma-inducible protein 30	10437	1.67528	12.317	11.7845	2.08519e-06	0.000147573
A_23_P419947	MLF1	NM_022443	myeloid leukemia factor 1	4291	1.67353	7.23388	11.8166	2.04173e-06	0.000145643
A_19_P00318593	RP11-434D9.1	ENST00000515227	NA	NA	1.67228	5.55646	9.75292	8.90091e-06	0.000406761
A_23_P67339	RCN3	NM_020650	reticulocalbin 3, EF-hand calcium binding domain	57333	1.67187	7.05502	10.9178	3.76105e-06	0.000221008
A_23_P167328	CD38	NM_001775	CD38 molecule	952	1.67175	5.42397	10.9887	3.57842e-06	0.000213115
A_23_P27332	TCF4	NM_003199	transcription factor 4	6925	1.67002	9.2739	11.332	2.82295e-06	0.000181301
A_23_P314811	SLC10A4	NM_152679	solute carrier family 10, member 4	201780	1.668	5.4845	11.4954	2.52742e-06	0.000169215
A_23_P22444	CFP	NM_002621	complement factor properdin	5199	1.66735	6.58982	8.57787	2.33257e-05	0.000800708
A_23_P424561	RHOV	NM_133639	ras homolog family member V	171177	1.66559	7.77321	9.5392	1.05255e-05	0.000458568
A_23_P69179	P3H2	NM_018192	prolyl 3-hydroxylase 2	55214	1.66549	11.8908	10.1726	6.46217e-06	0.000324805
A_19_P00316341	LOC100506860	XR_108813	PREDICTED: Homo sapiens hypothetical LOC100506860, transcript variant 1 (LOC100506860), miscRNA [XR_108813]	100506860	1.66378	8.99818	11.4762	2.5603e-06	0.000170941
A_33_P3537875	MGC10814	BC004943	uncharacterized protein MGC10814	84757	1.66345	11.2754	9.29856	1.27616e-05	0.00052316
A_32_P12994	LINC01191	ENST00000412690	NA	440900	1.66213	5.61065	11.6677	2.25259e-06	0.000156595
A_23_P500300	TRIM15	NM_033229	tripartite motif containing 15	89870	1.66142	8.64002	11.5718	2.40114e-06	0.000164283
A_33_P3394793	SUSD2	NM_019601	sushi domain containing 2	56241	1.66137	5.64476	10.7475	4.24377e-06	0.00024074
A_33_P3361611	PLA2G4D	NM_178034	phospholipase A2, group IVD (cytosolic)	283748	1.66128	6.09692	8.85618	1.83903e-05	0.000673894
A_23_P144916	GFPT2	NM_005110	glutamine-fructose-6-phosphate transaminase 2	9945	1.66075	5.95059	8.06814	3.66655e-05	0.00111616
A_23_P82929	NOV	NM_002514	nephroblastoma overexpressed	4856	1.65933	8.52663	11.6044	2.3494e-06	0.000161176
A_33_P3220837	MAFB	NM_005461	v-maf avian musculoaponeurotic fibrosarcoma oncogene homolog B	9935	1.65785	7.02563	6.99391	0.000102968	0.00229515
A_23_P104471	DUSP13	NM_001007271	dual specificity phosphatase 13	51207	1.6569	5.4039	11.5904	2.37143e-06	0.000162492
A_33_P3276703	VGF	NM_003378	VGF nerve growth factor inducible	7425	1.65587	8.61436	5.51406	0.000526602	0.00729861
A_33_P3323722	ARL4C	NM_005737	ADP-ribosylation factor-like 4C	10123	1.65531	10.3407	11.6786	2.23627e-06	0.000156027
A_23_P113777	ITGBL1	NM_004791	integrin, beta-like 1 (with EGF-like repeat domains)	9358	1.65485	5.76416	8.25672	3.09347e-05	0.000990602
A_23_P311901	ATP10B	NM_025153	ATPase, class V, type 10B	23120	1.65318	7.63687	11.1121	3.28354e-06	0.000201194
A_23_P26511	GDPD3	NM_024307	glycerophosphodiester phosphodiesterase domain containing 3	79153	1.65222	7.16419	10.026	7.21719e-06	0.00035078
A_21_P0014093	AC020571.3	ENST00000433933	NA	NA	1.65181	5.39647	11.3211	2.84403e-06	0.000182247
A_33_P3402868	GRIN2D	NM_000836	glutamate receptor, ionotropic, N-methyl D-aspartate 2D	2906	1.65111	6.10211	11.1123	3.28316e-06	0.000201194
A_23_P357104	ANXA6	NM_001155	annexin A6	309	1.65061	9.15956	9.00281	1.62656e-05	0.000622739
A_33_P3358731	PCSK5	NM_006200	proprotein convertase subtilisin/kexin type 5	5125	1.65022	7.55991	11.6453	2.2863e-06	0.000158421
A_23_P127107	CLRN3	NM_152311	clarin 3	119467	1.64942	6.14801	10.7299	4.29755e-06	0.000242683
A_33_P3353791	ITGA1	NM_181501	integrin, alpha 1	3672	1.64849	6.16001	11.6133	2.33557e-06	0.000160419
A_23_P397293	LY6K	NM_017527	lymphocyte antigen 6 complex, locus K	54742	1.64725	6.49657	6.80319	0.000125233	0.0026396
A_33_P3272231	MFSD2A	NM_001136493	major facilitator superfamily domain containing 2A	84879	1.64705	7.76413	10.603	4.70787e-06	0.000257885
A_33_P3368313	MT1H	NM_005951	metallothionein 1H	4496	1.64672	6.69158	11.2202	3.04736e-06	0.000190799
A_23_P73114	PROS1	NM_000313	protein S (alpha)	5627	1.64604	7.4689	11.5196	2.48659e-06	0.000167902
A_23_P436284	SLC51B	NM_178859	solute carrier family 51, beta subunit	123264	1.64565	5.4055	10.4225	5.36896e-06	0.000283798
A_23_P132889	CRMP1	NM_001014809	collapsin response mediator protein 1	1400	1.64404	6.15188	6.92984	0.000109918	0.00241318
A_23_P7727	HAPLN1	NM_001884	hyaluronan and proteoglycan link protein 1	1404	1.64372	5.3301	10.2689	6.01403e-06	0.000308789
A_23_P161297	OGDHL	NM_018245	oxoglutarate dehydrogenase-like	55753	1.64328	9.08342	10.9396	3.70376e-06	0.000218554
A_23_P67127	TMEM145	NM_173633	transmembrane protein 145	284339	1.64245	7.39539	10.6329	4.6073e-06	0.000253344
A_33_P3250745	DCAF8L1	NM_001017930	DDB1 and CUL4 associated factor 8-like 1	139425	1.64217	5.64279	10.9847	3.58836e-06	0.000213264
A_23_P122662	GFOD1	NM_018988	glucose-fructose oxidoreductase domain containing 1	54438	1.64129	9.02611	11.3975	2.70005e-06	0.00017658
A_21_P0000795	LINC00624	ENST00000621316	NA	100289211	1.64082	5.46141	11.5705	2.40328e-06	0.000164283
A_33_P3787904	IKBKB	ENST00000523599	inhibitor of kappa light polypeptide gene enhancer in B-cells, kinase beta	3551	1.63989	12.7114	10.3054	5.85337e-06	0.000302163
A_23_P45475	GLA	NM_000169	galactosidase, alpha	2717	1.63902	11.8162	9.81158	8.50533e-06	0.000395446
A_33_P3368452	MICA	NM_000247	MHC class I polypeptide-related sequence A	100507436	1.63704	10.9036	10.1648	6.49972e-06	0.00032585
A_32_P84242	FAM169A	NM_015566	family with sequence similarity 169, member A	26049	1.637	9.24773	10.4267	5.35284e-06	0.000283394
A_33_P3301709	GNG4	NM_001098722	guanine nucleotide binding protein (G protein), gamma 4	2786	1.63692	5.9346	9.73003	9.06083e-06	0.000413081
A_33_P3721983	MGC13053	XR_110526	PREDICTED: Homo sapiens hypothetical MGC13053 (MGC13053), miscRNA [XR_110526]	NA	1.63662	12.895	11.31	2.86573e-06	0.000183228
A_23_P96383	SRPX	NM_006307	sushi-repeat containing protein, X-linked	8406	1.63606	7.03164	11.3958	2.70326e-06	0.00017658
A_23_P59005	TAP1	NM_000593	transporter 1, ATP-binding cassette, sub-family B (MDR/TAP)	6890	1.63393	12.5652	9.83035	8.38287e-06	0.000391829
A_33_P3300308	MAP1LC3A	NM_032514	microtubule-associated protein 1 light chain 3 alpha	84557	1.63333	8.87692	10.9997	3.55087e-06	0.000212356
A_21_P0014078	MIR92B	ENST00000453136	NA	NA	1.63197	7.98474	11.4364	2.62993e-06	0.000174574
A_23_P331049	DPYSL4	NM_006426	dihydropyrimidinase-like 4	10570	1.62923	8.81651	10.931	3.72615e-06	0.000219407
A_33_P3305173	RGAG4	ENST00000479991	NA	340526	1.62853	8.87008	10.7109	4.35644e-06	0.000244352
A_32_P188860	IL17RD	NM_017563	interleukin 17 receptor D	54756	1.62786	8.18881	11.5012	2.51758e-06	0.000168875
A_23_P71170	TRPV6	NM_018646	transient receptor potential cation channel, subfamily V, member 6	55503	1.62781	6.84574	10.1	6.82449e-06	0.000337995
A_23_P202881	FEZ1	NM_005103	fasciculation and elongation protein zeta 1 (zygin I)	9638	1.62621	6.5603	10.5831	4.77616e-06	0.000261042
A_23_P19134	ADGRV1	NM_032119	adhesion G protein-coupled receptor V1	84059	1.62615	7.25057	7.20747	8.30864e-05	0.00197179
A_33_P3481987	SLC16A12	NM_213606	solute carrier family 16, member 12	387700	1.62499	15.3067	11.035	3.46444e-06	0.00020871
A_33_P3342126	PRDM8	NM_020226	PR domain containing 8	56978	1.62349	5.6616	10.5454	4.90839e-06	0.000265822
A_32_P780817	CT45A1	NM_001017417	cancer/testis antigen family 45, member A1	541466	1.62302	5.53737	11.0512	3.42543e-06	0.000207013
A_33_P3402783	AP000350.6	ENST00000439492	NA	NA	1.62199	7.74672	11.3967	2.70149e-06	0.00017658
A_33_P3423270	TMEM40	NM_018306	transmembrane protein 40	55287	1.62019	6.26427	9.57415	1.02386e-05	0.000449621
A_33_P3687198	LOC283454	AK094730	uncharacterized LOC283454	283454	1.61877	5.71246	11.1612	3.1738e-06	0.000196783
A_23_P88303	HSPA2	NM_021979	heat shock 70kDa protein 2	3306	1.61812	7.95998	9.15505	1.43441e-05	0.000566574
A_24_P122137	LIF	NM_002309	leukemia inhibitory factor	3976	1.61798	9.99812	9.95375	7.62526e-06	0.00036528
A_23_P128362	MYBPC1	NM_206819	myosin binding protein C, slow type	4604	1.61691	5.76411	10.9599	3.6514e-06	0.000216561
A_23_P73667	RIBC1	NM_001031745	RIB43A domain with coiled-coils 1	158787	1.61674	8.47321	9.20135	1.3811e-05	0.000553132
A_23_P73097	RGS20	NM_170587	regulator of G-protein signaling 20	8601	1.61563	6.0984	6.23657	0.000229577	0.0040615
A_23_P215525	OSBPL3	NM_015550	oxysterol binding protein-like 3	26031	1.61467	11.1456	8.91051	1.7569e-05	0.000652178
A_23_P84860	FAM107A	NM_007177	family with sequence similarity 107, member A	11170	1.61348	5.45195	11.3654	2.75951e-06	0.000178426
A_19_P00318559	LINC01021	ENST00000512067	NA	NA	1.61336	5.58085	9.05331	1.55982e-05	0.00060445
A_23_P26570	TMED6	NM_144676	transmembrane emp24 protein transport domain containing 6	146456	1.61246	8.39362	10.1841	6.40681e-06	0.000322602
A_33_P3333603	SMOC1	NM_022137	SPARC related modular calcium binding 1	64093	1.61221	6.28191	11.3568	2.77566e-06	0.000179142
A_33_P3278313	MSRB3	NM_001193460	methionine sulfoxide reductase B3	253827	1.6112	7.22114	9.45864	1.12215e-05	0.000479274
A_23_P213857	C7	NM_000587	complement component 7	730	1.61086	7.72067	11.272	2.94106e-06	0.000186588
A_23_P51217	CLCA1	NM_001285	chloride channel accessory 1	1179	1.61007	5.81779	11.1088	3.29103e-06	0.000201223
A_23_P154962	RIMBP3	NM_015672	RIMS binding protein 3	85376	1.61002	7.02303	11.3753	2.74113e-06	0.000177929
A_23_P73526	CITED1	NM_004143	Cbp/p300-interacting transactivator, with Glu/Asp-rich carboxy-terminal domain, 1	4435	1.60799	5.91872	9.02895	1.59163e-05	0.000614182
A_23_P131825	TNNC2	NM_003279	troponin C type 2 (fast)	7125	1.60777	7.52956	11.2216	3.04462e-06	0.000190799
A_33_P3301381	RBM43	NM_198557	RNA binding motif protein 43	375287	1.60756	8.34283	7.62399	5.54231e-05	0.00149301
A_33_P3361707	MDM2	NM_002392	MDM2 proto-oncogene, E3 ubiquitin protein ligase	4193	1.60611	9.03402	10.8565	3.92735e-06	0.000227758
A_33_P3334828	INSL3	NM_005543	insulin-like 3 (Leydig cell)	3640	1.60527	7.23413	11.0654	3.39171e-06	0.000205408
A_33_P3390013	ADAMTS1	NM_006988	ADAM metallopeptidase with thrombospondin type 1 motif, 1	9510	1.60172	5.47307	9.85347	8.23479e-06	0.000387116
A_23_P431388	SPOCD1	NM_144569	SPOC domain containing 1	90853	1.60106	5.62883	11.3128	2.86016e-06	0.000183076
A_24_P186379	FUOM	NM_198472	fucose mutarotase	282969	1.60025	8.02578	9.40271	1.17347e-05	0.000494495
A_24_P189997	PCSK6	NM_138322	proprotein convertase subtilisin/kexin type 6	5046	1.6001	5.92724	11.3008	2.88368e-06	0.00018417
A_23_P2271	PTHLH	NM_198965	parathyroid hormone-like hormone	5744	1.5997	5.83147	11.2242	3.03905e-06	0.000190695
A_23_P24784	TNNI2	NM_003282	troponin I type 2 (skeletal, fast)	7136	1.59934	6.11145	6.63674	0.000149059	0.00298492
A_33_P3271651	HLA-DPB1	NM_002121	major histocompatibility complex, class II, DP beta 1	3115	1.59858	11.1343	7.73672	4.98177e-05	0.00137627
A_21_P0007611	XLOC_009846	TCONS_00020532	BROAD Institute lincRNA (XLOC_009846), lincRNA [TCONS_00020532]	NA	1.5984	6.38825	10.451	5.25833e-06	0.000279755
A_33_P3413468	EDA2R	NM_001242310	ectodysplasin A2 receptor	60401	1.59628	7.89634	11.2725	2.93997e-06	0.000186588
A_32_P137920	RSPH4A	NM_001010892	radial spoke head 4 homolog A (Chlamydomonas)	345895	1.59358	5.72507	10.9221	3.7496e-06	0.000220561
A_33_P3228988	ZNF799	ENST00000435033	zinc finger protein 799 [Source:HGNC Symbol;Acc:28071] [ENST00000435033]	90576	1.59282	13.6534	9.80379	8.55671e-06	0.000397043
A_23_P19226	DSE	NM_013352	dermatan sulfate epimerase	29940	1.5916	8.78767	10.5697	4.82278e-06	0.000262458
A_23_P45099	HLA-DRB5	NM_002125	major histocompatibility complex, class II, DR beta 5	3127	1.59105	12.0904	11.1804	3.13212e-06	0.000195466
A_33_P3309556	PTPRE	NM_006504	protein tyrosine phosphatase, receptor type, E	5791	1.59088	7.04756	11.2369	3.01279e-06	0.000189462
A_23_P19182	REEP2	NM_016606	receptor accessory protein 2	51308	1.58832	9.57804	9.62829	9.81129e-06	0.000438561
A_23_P155755	CXCL6	NM_002993	chemokine (C-X-C motif) ligand 6	6372	1.58782	6.55211	7.01076	0.000101222	0.00226888
A_33_P3304983	PRKAR2B	NM_002736	protein kinase, cAMP-dependent, regulatory, type II, beta	5577	1.58761	6.80896	10.6486	4.55563e-06	0.000250984
A_23_P76774	GSC	NM_173849	goosecoid homeobox	145258	1.58733	7.41517	9.7685	8.79392e-06	0.000403479
A_33_P3360341	GATA3	NM_001002295	GATA binding protein 3	2625	1.58706	5.2395	10.4697	5.18686e-06	0.000277238
A_23_P115064	CRABP2	NM_001878	cellular retinoic acid binding protein 2	1382	1.58558	7.75027	10.8538	3.93496e-06	0.000227957
A_21_P0011495	DDX11L9	NR_034090	DEAD/H (Asp-Glu-Ala-Asp/His) box helicase 11 like 9	100288486	1.58542	6.54101	11.1293	3.24473e-06	0.000199838
A_33_P3284404	SYNGR1	NM_145731	synaptogyrin 1	9145	1.58425	7.88628	11.1423	3.21559e-06	0.000198729
A_23_P352950	PNMA5	NM_052926	paraneoplastic Ma antigen family member 5	114824	1.58374	9.45093	11.1549	3.18768e-06	0.00019743
A_33_P3380783	LOC100128184	AK128032	uncharacterized LOC100128184	100128184	1.58365	6.8696	5.30953	0.000674532	0.00866616
A_24_P240187	LRRN1	NM_020873	leucine rich repeat neuronal 1	57633	1.58328	7.43644	10.3098	5.83434e-06	0.000301723
A_23_P62115	TIMP1	NM_003254	TIMP metallopeptidase inhibitor 1	7076	1.58187	13.9725	11.1665	3.16234e-06	0.000196497
A_23_P309361	HENMT1	NM_144584	HEN1 methyltransferase homolog 1 (Arabidopsis)	113802	1.58169	9.9783	11.1104	3.28733e-06	0.000201211
A_24_P273143	LINC00152	NR_024204	long intergenic non-protein coding RNA 152	112597	1.5815	10.7907	6.35719	0.00020115	0.00370706
A_33_P3252612	CYP2W1	NM_017781	cytochrome P450, family 2, subfamily W, polypeptide 1	54905	1.58109	15.1857	10.8623	3.91113e-06	0.000227266
A_23_P201747	PADI2	NM_007365	peptidyl arginine deiminase, type II	11240	1.58043	6.2519	11.1672	3.16082e-06	0.000196497
A_23_P102611	WISP2	NM_003881	WNT1 inducible signaling pathway protein 2	8839	1.57905	6.28987	10.8092	4.06138e-06	0.000233395
A_23_P43898	EPHX4	NM_173567	epoxide hydrolase 4	253152	1.57875	7.73109	8.88965	1.78795e-05	0.000660711
A_33_P3678883	KIAA1654	AB051441	KIAA1654 protein	85368	1.57765	13.1805	9.57729	1.02133e-05	0.000449196
A_24_P133584	MFGE8	NM_005928	milk fat globule-EGF factor 8 protein	4240	1.57758	8.88695	10.6655	4.50068e-06	0.000249154
A_23_P63896	FAS	NM_000043	Fas cell surface death receptor	355	1.57638	10.2545	11.0282	3.48085e-06	0.000209041
A_33_P3391126	SPINK5	NM_001127698	serine peptidase inhibitor, Kazal type 5	11005	1.57599	7.55695	10.8277	4.00833e-06	0.000231739
A_33_P3392530	MAGEB16	NM_001099921	melanoma antigen family B16	139604	1.5758	5.5603	8.55877	2.37149e-05	0.000810063
A_21_P0010854	AKR1C7P	ENST00000432689	NA	340811	1.57493	9.72966	8.91092	1.7563e-05	0.000652178
A_21_P0000003	PRR4	NM_007244	proline rich 4 (lacrimal)	11272	1.57461	13.664	7.2216	8.19292e-05	0.00195266
A_23_P100022	SV2B	NM_014848	synaptic vesicle glycoprotein 2B	9899	1.57336	6.00461	8.42111	2.67429e-05	0.000887289
A_33_P3280066	PTRF	NM_012232	polymerase I and transcript release factor	284119	1.57317	13.96	11.1017	3.30722e-06	0.000201998
A_23_P110403	PDLIM3	NM_014476	PDZ and LIM domain 3	27295	1.57287	5.89597	10.6976	4.39802e-06	0.000245365
A_33_P3372727	SEMA5A	NM_003966	sema domain, seven thrombospondin repeats (type 1 and type 1-like), transmembrane domain (TM) and short cytoplasmic domain, (semaphorin) 5A	9037	1.57217	7.18814	8.57849	2.33133e-05	0.000800708
A_23_P256205	ABLIM3	NM_014945	actin binding LIM protein family, member 3	22885	1.57146	6.8109	10.7525	4.22861e-06	0.000240118
A_33_P3236698	ANKRD19P	AK292218	ankyrin repeat domain 19, pseudogene	138649	1.57145	5.5388	11.0119	3.52082e-06	0.000210999
A_33_P3213863	PRAMEF7	NM_001012277	PRAME family member 7	441871	1.57056	5.6718	3.85249	0.00468057	0.0329132
A_23_P150693	FJX1	NM_014344	four jointed box 1 (Drosophila)	24147	1.5697	6.39548	9.84485	8.28968e-06	0.000389059
A_21_P0014683	RP11-426C22.4	ENST00000566070	NA	NA	1.56952	5.65834	10.3824	5.52955e-06	0.000289617
A_33_P3365002	TUBB2A	NM_001069	tubulin, beta 2A class IIa	7280	1.56913	9.75456	10.0842	6.90634e-06	0.000340547
A_23_P10980	ADGRL3	NM_015236	adhesion G protein-coupled receptor L3	23284	1.56884	6.69352	9.36644	1.20815e-05	0.000503927
A_33_P3213767	CCDC157	BC018040	coiled-coil domain containing 157	550631	1.56841	8.62293	10.9514	3.67312e-06	0.0002174
A_33_P3298990	CD5	NM_014207	CD5 molecule	921	1.56753	7.01194	10.4257	5.35638e-06	0.000283394
A_23_P398566	NR4A3	NM_173200	nuclear receptor subfamily 4, group A, member 3	8013	1.56752	6.00713	9.45476	1.12563e-05	0.000479978
A_24_P288836	HLA-DPB2	NR_001435	major histocompatibility complex, class II, DP beta 2 (pseudogene)	3116	1.56726	8.6065	8.99213	1.64107e-05	0.000625586
A_23_P258088	PACSIN1	NM_020804	protein kinase C and casein kinase substrate in neurons 1	29993	1.5666	8.20571	10.8982	3.81333e-06	0.000222933
A_24_P95154	TUSC3	NM_178234	tumor suppressor candidate 3	7991	1.56627	10.8164	9.39022	1.18529e-05	0.000497382
A_33_P3368453	MICA	NM_000247	MHC class I polypeptide-related sequence A	100507436	1.56615	12.1506	10.312	5.82461e-06	0.000301521
A_32_P213091	SHISA9	NM_001145205	shisa family member 9	729993	1.56595	5.41507	9.92003	7.82441e-06	0.000371786
A_33_P3247057	SMIM5	NM_001162995	small integral membrane protein 5	643008	1.56576	9.70222	7.7041	5.13721e-05	0.00140702
A_33_P3802116	RP11-150O12.3	ENST00000519691	NA	157860	1.56562	5.84922	6.01001	0.000295705	0.00483584
A_19_P00326514	RP11-130L8.2	ENST00000602736	NA	NA	1.56505	6.35788	10.9009	3.80602e-06	0.000222933
A_21_P0012373	AC116035.1	ENST00000450746	NA	NA	1.56367	5.63055	8.49111	2.51527e-05	0.000843056
A_24_P77968	FLNC	NM_001458	filamin C, gamma	2318	1.5628	5.48561	8.17509	3.32835e-05	0.00103889
A_23_P71530	TNFRSF11B	NM_002546	tumor necrosis factor receptor superfamily, member 11b	4982	1.56049	7.6011	10.7051	4.37444e-06	0.000244525
A_33_P3286312	A_33_P3286312	A_33_P3286312	Unknown	NA	1.56027	5.61447	3.47915	0.00807679	0.048222
A_23_P155688	SPINK2	NM_021114	serine peptidase inhibitor, Kazal type 2 (acrosin-trypsin inhibitor)	6691	1.55968	5.73115	7.69318	5.19044e-05	0.00141821
A_32_P234145	SHC4	NM_203349	SHC (Src homology 2 domain containing) family, member 4	399694	1.55775	5.61836	8.2136	3.21516e-05	0.00101764
A_21_P0001835	AC010880.1	ENST00000427950	NA	NA	1.55774	5.68685	10.3863	5.514e-06	0.000289257
A_19_P00320101	MIR4697HG	ENST00000624667	NA	283174	1.55632	8.2681	10.9945	3.56378e-06	0.000212685
A_33_P3233608	SPANXB1	NM_145664	SPANX family, member B1	728695	1.55602	5.24941	10.9908	3.573e-06	0.000213013
A_33_P3281224	A_33_P3281224	A_33_P3281224	Unknown	NA	1.55601	5.70775	4.05832	0.00349375	0.0270613
A_23_P8571	SSC4D	NM_080744	scavenger receptor cysteine rich family, 4 domains	136853	1.55533	7.73447	10.3536	5.64851e-06	0.000293968
A_33_P3255824	A_33_P3255824	A_33_P3255824	Unknown	NA	1.55522	5.31306	10.8991	3.81102e-06	0.000222933
A_23_P137665	CHI3L1	NM_001276	chitinase 3-like 1 (cartilage glycoprotein-39)	1116	1.55455	5.53332	7.85907	4.44347e-05	0.00126347
A_23_P43197	CALB1	NM_004929	calbindin 1, 28kDa	793	1.55383	5.49661	10.9395	3.70405e-06	0.000218554
A_33_P3382634	A_33_P3382634	A_33_P3382634	Unknown	NA	1.5538	5.79382	10.0077	7.31848e-06	0.000354801
A_32_P191840	LOC644662	XM_933903	PREDICTED: Homo sapiens hypothetical protein LOC644662, transcript variant 2 (LOC644662), mRNA [XM_933903]	NA	1.55358	6.08669	7.4568	6.50668e-05	0.00166669
A_23_P145054	FAM162B	NM_001085480	family with sequence similarity 162, member B	221303	1.55296	5.26879	8.5502	2.38918e-05	0.000814135
A_23_P417261	EFHB	NM_144715	EF-hand domain family, member B	151651	1.55079	6.55686	5.5982	0.000476398	0.00678986
A_23_P256107	HPSE	NM_006665	heparanase	10855	1.54984	8.41393	10.7737	4.1652e-06	0.000237694
A_23_P131846	SNAI1	NM_005985	snail family zinc finger 1	6615	1.54958	6.13771	7.34306	7.26856e-05	0.00180462
A_33_P3209176	THC2506066	THC2506066	Unknown	NA	1.54827	9.81803	10.7926	4.10946e-06	0.000235921
A_23_P110276	AFAP1-AS1	ENST00000608442	NA	84740	1.54464	5.37977	9.57163	1.0259e-05	0.000450173
A_24_P561341	FAM150B	NM_001002919	family with sequence similarity 150, member B	285016	1.54363	6.0372	10.4968	5.08516e-06	0.000272564
A_23_P354908	NMNAT2	NM_015039	nicotinamide nucleotide adenylyltransferase 2	23057	1.54301	5.56786	9.04225	1.57418e-05	0.000609385
A_23_P169503	CEL	NM_001807	carboxyl ester lipase	1056	1.54246	5.61631	10.7699	4.17652e-06	0.000238103
A_23_P93641	AKR1B10	NM_020299	aldo-keto reductase family 1, member B10 (aldose reductase)	57016	1.54106	10.791	10.2535	6.08341e-06	0.000310682
A_33_P3287825	CCDC136	NM_022742	coiled-coil domain containing 136	64753	1.54081	8.01616	9.46073	1.12028e-05	0.000479121
A_32_P87697	HLA-DRA	NM_019111	major histocompatibility complex, class II, DR alpha	3122	1.54075	11.8463	10.0376	7.15398e-06	0.000348594
A_19_P00811456	lincRNA:chrX:64042150-64093950_R	lincRNA:chrX:64042150-64093950_R	lincRNA:chrX:64042150-64093950 reverse strand	NA	1.54045	11.8393	10.7613	4.20229e-06	0.000239097
A_33_P3336397	RP11-43F13.3	ENST00000399869	NA	NA	1.53916	5.49452	8.11108	3.52641e-05	0.00108385
A_19_P00317953	RP5-1028K7.2	ENST00000577557	NA	NA	1.53898	6.51827	10.8741	3.87869e-06	0.000226068
A_33_P3216292	TBC1D2	NM_018421	TBC1 domain family, member 2	55357	1.53889	12.2534	7.51148	6.17226e-05	0.00160322
A_24_P188377	CD55	NM_000574	CD55 molecule, decay accelerating factor for complement (Cromer blood group)	1604	1.53721	11.9392	9.98564	7.44212e-06	0.000358975
A_23_P311895	CLIC5	NM_016929	chloride intracellular channel 5	53405	1.5359	5.82475	10.8413	3.96977e-06	0.000229742
A_33_P3410235	DUOXA1	NM_144565	dual oxidase maturation factor 1	90527	1.53508	6.7082	10.7858	4.12943e-06	0.000236358
A_23_P50250	CKM	NM_001824	creatine kinase, muscle	1158	1.53505	5.34881	7.414	6.78251e-05	0.00171588
A_23_P155236	MUC13	NM_033049	mucin 13, cell surface associated	56667	1.53311	6.97357	9.20832	1.37325e-05	0.000551146
A_23_P74278	PDE4B	NM_001037341	phosphodiesterase 4B, cAMP-specific	5142	1.53238	5.39984	10.7276	4.30446e-06	0.000242683
A_23_P19030	ARSI	NM_001012301	arylsulfatase family, member I	340075	1.53222	5.90794	8.75473	2.00406e-05	0.000718804
A_23_P79108	ATP8B3	NM_138813	ATPase, aminophospholipid transporter, class I, type 8B, member 3	148229	1.53221	7.05158	7.66239	5.34387e-05	0.00144994
A_23_P70387	APOBEC2	NM_006789	apolipoprotein B mRNA editing enzyme, catalytic polypeptide-like 2	10930	1.53167	6.82441	10.7094	4.36099e-06	0.000244352
A_33_P3338961	THC2597193	THC2597193	Q96ID7_HUMAN (Q96ID7) E2F2 protein, partial (18%) [THC2597193]	NA	1.53042	7.58257	7.35946	7.15289e-05	0.0017844
A_21_P0014050	LOC100653292	XM_003403857	PREDICTED: Homo sapiens putative HERC2-like protein 3-like (LOC100653292), mRNA [XM_003403857]	NA	1.53006	5.55008	3.63235	0.00644191	0.0412156
A_23_P211212	COL18A1	NM_030582	collagen, type XVIII, alpha 1	80781	1.52803	14.4935	10.148	6.58228e-06	0.000328267
A_23_P134835	CSGALNACT1	NM_018371	chondroitin sulfate N-acetylgalactosaminyltransferase 1	55790	1.52755	8.42479	9.92038	7.82235e-06	0.000371786
A_21_P0010646	XLOC_l2_001085	ENST00000412204	Unknown	NA	1.5266	5.94475	10.7237	4.31654e-06	0.000242708
A_23_P30736	HLA-DOB	NM_002120	major histocompatibility complex, class II, DO beta	3112	1.52639	6.84567	8.41931	2.67852e-05	0.000887969
A_23_P315364	CXCL2	NM_002089	chemokine (C-X-C motif) ligand 2	2920	1.52534	11.6714	5.84048	0.000358888	0.00554578
A_33_P3374971	TRIM53AP	NR_028346	tripartite motif containing 53A, pseudogene	642569	1.52377	5.5952	4.37817	0.00224512	0.0199199
A_23_P85441	IGSF9	NM_020789	immunoglobulin superfamily, member 9	57549	1.52346	10.5282	9.61078	9.9473e-06	0.000441903
A_23_P52336	UNC5B	NM_170744	unc-5 homolog B (C. elegans)	219699	1.52266	10.6867	10.3269	5.76101e-06	0.000299009
A_23_P315451	KIRREL2	NM_199180	kin of IRRE like 2 (Drosophila)	84063	1.52128	6.80188	9.52453	1.06486e-05	0.000462315
A_19_P00321332	NEAT1	ENST00000501122	NA	283131	1.52066	12.9506	10.2437	6.12758e-06	0.000312381
A_33_P3718734	ENST00000432377	ENST00000432377	Homo sapiens, clone IMAGE:4779414, mRNA. [BC038366]	NA	1.52036	5.63509	10.6868	4.43218e-06	0.000246173
A_23_P145024	ADRB2	NM_000024	adrenoceptor beta 2, surface	154	1.52007	8.61775	10.3804	5.53768e-06	0.000289778
A_24_P50245	HLA-DMA	NM_006120	major histocompatibility complex, class II, DM alpha	3108	1.51995	11.765	9.93511	7.73466e-06	0.000368437
A_33_P3377750	KLC3	NM_177417	kinesin light chain 3	147700	1.51952	7.51628	8.12692	3.47619e-05	0.00107302
A_33_P3312209	A_33_P3312209	A_33_P3312209	Unknown	NA	1.51617	5.63308	3.78815	0.00513497	0.0350513
A_23_P207537	DUSP14	NM_007026	dual specificity phosphatase 14	11072	1.51603	11.0424	9.61453	9.918e-06	0.000440944
A_19_P00805006	MALAT1	ENST00000616691	NA	378938	1.51501	7.83881	9.71341	9.1789e-06	0.000418132
A_21_P0000846	SH3PXD2A-AS1	ENST00000627886	NA	100505839	1.51381	6.96332	10.5433	4.91611e-06	0.000265989
A_33_P3409062	TYROBP	NM_003332	TYRO protein tyrosine kinase binding protein	7305	1.51377	8.64529	8.97092	1.67033e-05	0.000631489
A_33_P3225066	DNAJC12	NM_201262	DnaJ (Hsp40) homolog, subfamily C, member 12	56521	1.51219	6.49848	10.6842	4.4404e-06	0.000246292
A_24_P57047	DLL3	NM_203486	delta-like 3 (Drosophila)	10683	1.51173	6.46734	7.95493	4.06665e-05	0.00119361
A_32_P169179	MSX2P1	NR_002307	msh homeobox 2 pseudogene 1	55545	1.51117	10.4154	9.98665	7.43635e-06	0.000358975
A_33_P3418209	ITGBL1	NM_004791	integrin, beta-like 1 (with EGF-like repeat domains)	9358	1.51097	6.19463	7.8366	4.53728e-05	0.00128568
A_21_P0011773	CENPBD1P1	ENST00000492393	CENPBD1 pseudogene 1	65996	1.5098	9.57838	10.4009	5.45508e-06	0.000287291
A_23_P137484	L1TD1	NM_019079	LINE-1 type transposase domain containing 1	54596	1.50934	5.43419	9.09691	1.50465e-05	0.000587437
A_23_P356004	KCNIP3	NM_013434	Kv channel interacting protein 3, calsenilin	30818	1.50839	7.1291	9.46573	1.11582e-05	0.000477927
A_23_P73150	TTC25	NM_031421	tetratricopeptide repeat domain 25	83538	1.50823	7.58171	10.4557	5.24023e-06	0.00027957
A_23_P93180	HIST1H2BC	NM_003526	histone cluster 1, H2bc	8347	1.50597	10.2872	8.78899	1.94655e-05	0.00070257
A_23_P8253	RAET1E	NM_139165	retinoic acid early transcript 1E	135250	1.50512	5.45315	10.6206	4.64842e-06	0.000255116
A_33_P3364854	TRPV6	NM_018646	transient receptor potential cation channel, subfamily V, member 6	55503	1.50501	6.66757	9.9619	7.57801e-06	0.000364303
A_33_P3328619	A_33_P3328619	A_33_P3328619	Unknown	NA	1.50486	13.501	8.99062	1.64314e-05	0.000625586
A_23_P49546	GRIN2C	NM_000835	glutamate receptor, ionotropic, N-methyl D-aspartate 2C	2905	1.50029	6.42867	9.391	1.18455e-05	0.000497382
A_23_P6535	KLHDC7B	NM_138433	kelch domain containing 7B	113730	1.49733	5.40892	7.89076	4.31476e-05	0.00123792
A_23_P303286	RPTN	NM_001122965	repetin	126638	1.49661	5.40855	10.5593	4.85925e-06	0.000263909
A_33_P3272921	ARID3A	NM_005224	AT rich interactive domain 3A (BRIGHT-like)	1820	1.49547	6.53598	10.5275	4.97266e-06	0.000268661
A_23_P42306	HLA-DMA	NM_006120	major histocompatibility complex, class II, DM alpha	3108	1.49521	12.2598	8.71859	2.06675e-05	0.00073304
A_24_P580248	THC2701921	THC2701921	Q8TDP9_HUMAN (Q8TDP9) 3-beta-hydroxysteroid dehydrogenase (Fragment), partial (38%) [THC2701921]	NA	1.49369	5.68834	9.32668	1.24749e-05	0.000513241
A_21_P0013834	CT45A11P	ENST00000448043	NA	541466	1.49076	5.81064	6.67506	0.00014316	0.00289817
A_23_P120270	MCFD2	NM_139279	multiple coagulation factor deficiency 2	90411	1.49046	11.4606	10.1546	6.54969e-06	0.000327567
A_33_P3262635	CECR1	NM_177405	cat eye syndrome chromosome region, candidate 1	51816	1.49028	9.06262	9.60589	9.98564e-06	0.000443038
A_19_P00319862	MEG3	ENST00000452120	NA	NA	1.48837	5.59664	3.49753	0.00785929	0.0473473
A_23_P363316	HOXB5	NM_002147	homeobox B5	3215	1.48797	5.19301	10.3942	5.48204e-06	0.000288181
A_23_P68487	BMP7	NM_001719	bone morphogenetic protein 7	655	1.48783	12.7455	6.92959	0.000109946	0.00241318
A_24_P796321	LEUTX	NM_001143832	leucine twenty homeobox	342900	1.48724	5.55078	3.48294	0.00803145	0.0480389
A_33_P3381127	FAS	NM_000043	Fas cell surface death receptor	355	1.48722	9.99162	10.0589	7.03954e-06	0.000344481
A_33_P3285540	CLDN5	NM_001130861	claudin 5	7122	1.48626	5.55029	9.00605	1.62219e-05	0.000621481
A_23_P14892	IGFALS	NM_004970	insulin-like growth factor binding protein, acid labile subunit	3483	1.48609	6.88886	7.51466	6.1534e-05	0.00160062
A_23_P500861	SYNE1	NM_182961	spectrin repeat containing, nuclear envelope 1	23345	1.48317	5.54946	9.79783	8.59626e-06	0.000398233
A_23_P126248	RNF186	NM_019062	ring finger protein 186	54546	1.4812	6.43152	8.78633	1.95095e-05	0.000703362
A_23_P54517	TYRO3	NM_006293	TYRO3 protein tyrosine kinase	7301	1.47871	8.96664	9.35461	1.21971e-05	0.000506537
A_19_P00319537	LINC01091	ENST00000508111	NA	285419	1.47828	8.6114	8.81889	1.89787e-05	0.00069065
A_21_P0003920	RP11-109J4.1	ENST00000518301	NA	285629	1.47767	5.89215	10.0897	6.87763e-06	0.000339747
A_24_P370472	HLA-DRB4	NM_021983	major histocompatibility complex, class II, DR beta 4	3126	1.47682	11.1146	8.38226	2.76733e-05	0.000910569
A_21_P0010980	MALAT1	ENST00000618227	NA	378938	1.47652	8.4605	9.9087	7.89265e-06	0.000374408
A_33_P3238433	ALDH3A1	NM_001135168	aldehyde dehydrogenase 3 family, member A1	218	1.47622	13.458	9.03525	1.58333e-05	0.000612323
A_23_P368779	ZNF114	NM_153608	zinc finger protein 114	163071	1.47504	5.17162	9.35246	1.22182e-05	0.000506755
A_33_P3318796	FSTL3	NM_005860	follistatin-like 3 (secreted glycoprotein)	10272	1.47432	7.65694	7.5637	5.87053e-05	0.00155298
A_23_P64058	RASGRP2	NM_153819	RAS guanyl releasing protein 2 (calcium and DAG-regulated)	10235	1.47378	6.21557	10.4113	5.41333e-06	0.00028588
A_33_P3214869	KPNA7	NM_001145715	karyopherin alpha 7 (importin alpha 8)	402569	1.473	6.49478	10.3854	5.51764e-06	0.000289257
A_33_P3413355	CHST1	NM_003654	carbohydrate (keratan sulfate Gal-6) sulfotransferase 1	8534	1.4728	5.7302	9.42859	1.1494e-05	0.000487578
A_21_P0011502	RPL23AP7	NR_024530	ribosomal protein L23a pseudogene 7	118433	1.4726	10.1522	9.37654	1.19838e-05	0.000501675
A_21_P0014401	LOC100505944	XR_109615	PREDICTED: Homo sapiens hypothetical LOC100505944 (LOC100505944), miscRNA [XR_109615]	NA	1.47197	5.72687	6.42601	0.000186682	0.00353003
A_33_P3342300	VSX1	ENST00000409285	visual system homeobox 1	30813	1.47173	5.80227	10.0719	6.97065e-06	0.000341814
A_23_P428184	HIST1H2AD	NM_021065	histone cluster 1, H2ad	3013	1.46941	12.69	9.70322	9.25216e-06	0.000420134
A_33_P3332547	IQCJ-SCHIP1	NM_001197113	IQCJ-SCHIP1 readthrough	100505385	1.46911	6.09273	9.17516	1.41097e-05	0.000558315
A_23_P139919	CHST11	NM_018413	carbohydrate (chondroitin 4) sulfotransferase 11	50515	1.46792	6.77672	10.1927	6.36542e-06	0.000320799
A_23_P388168	RAB3B	NM_002867	RAB3B, member RAS oncogene family	5865	1.4677	6.58363	9.76648	8.80772e-06	0.000403578
A_23_P202683	CDHR5	NM_021924	cadherin-related family member 5	53841	1.46625	7.08174	9.02834	1.59243e-05	0.000614182
A_32_P347617	APOBEC3H	NM_181773	apolipoprotein B mRNA editing enzyme, catalytic polypeptide-like 3H	164668	1.46601	7.02354	9.95214	7.63464e-06	0.00036528
A_19_P00321044	lincRNA:chr16:50682543-50683160_F	lincRNA:chr16:50682543-50683160_F	lincRNA:chr16:50682543-50683160 forward strand	NA	1.46581	7.96083	9.51196	1.07553e-05	0.000465168
A_33_P3217559	DLK1	NM_003836	delta-like 1 homolog (Drosophila)	8788	1.46526	7.23138	6.47213	0.000177632	0.00339245
A_23_P121527	KLHL5	NM_015990	kelch-like family member 5	51088	1.46502	8.93643	10.0212	7.24355e-06	0.000351763
A_23_P360240	MYEOV	NM_138768	myeloma overexpressed	26579	1.46493	11.3367	9.39861	1.17733e-05	0.000495396
A_33_P3396214	KREMEN2	NM_172229	kringle containing transmembrane protein 2	79412	1.46492	7.03436	7.00368	0.000101951	0.00228109
A_23_P136683	HLA-DQB1	NM_001243961	major histocompatibility complex, class II, DQ beta 1	3119	1.46427	10.5304	5.42439	0.000586562	0.00789498
A_19_P00318706	lincRNA:chr2:224569557-224588760_R	lincRNA:chr2:224569557-224588760_R	lincRNA:chr2:224569557-224588760 reverse strand	NA	1.46401	6.06479	10.077	6.94411e-06	0.000341267
A_23_P113825	NACC2	NM_144653	NACC family member 2, BEN and BTB (POZ) domain containing	138151	1.46336	9.39038	10.3073	5.84484e-06	0.000301994
A_21_P0000069	VEPH1	NM_001167915	ventricular zone expressed PH domain-containing 1	79674	1.46254	7.06992	9.88605	8.03102e-06	0.000379403
A_24_P385732	SLC51A	NM_152672	solute carrier family 51, alpha subunit	200931	1.46076	5.86235	8.34392	2.86271e-05	0.000939257
A_19_P00319888	lincRNA:chr2:224569352-224588757_R	lincRNA:chr2:224569352-224588757_R	lincRNA:chr2:224569352-224588757 reverse strand	NA	1.46076	5.78675	9.95754	7.60323e-06	0.000364904
A_33_P3330264	CXCL1	NM_001511	chemokine (C-X-C motif) ligand 1 (melanoma growth stimulating activity, alpha)	2919	1.46055	9.60714	5.40759	0.000598603	0.00799513
A_23_P252928	MAGEA12	NM_005367	melanoma antigen family A12	4111	1.45996	5.55169	9.76974	8.78541e-06	0.000403412
A_33_P3388192	GTSF1	NM_144594	gametocyte specific factor 1	121355	1.45977	7.41849	3.77513	0.00523257	0.035567
A_23_P1833	B3GAT1	NM_054025	beta-1,3-glucuronyltransferase 1	27087	1.45908	5.57637	9.49928	1.08642e-05	0.000468131
A_32_P524904	C11orf86	NM_001136485	chromosome 11 open reading frame 86	254439	1.45855	5.13462	8.16125	3.37009e-05	0.00104873
A_33_P3279681	PPM1N	NM_001080401	protein phosphatase, Mg2+/Mn2+ dependent, 1N (putative)	147699	1.45836	6.7928	8.31227	2.94418e-05	0.000958311
A_21_P0010720	XLOC_l2_000399	ENST00000448665	Unknown	NA	1.45808	5.6845	9.77614	8.74196e-06	0.000402706
A_24_P926507	SLC14A1	NM_001146037	solute carrier family 14 (urea transporter), member 1 (Kidd blood group)	6563	1.4572	5.26774	10.2193	6.24007e-06	0.000316453
A_33_P3217776	PRB4	NM_002723	proline-rich protein BstNI subfamily 4	5545	1.45709	5.22239	10.2689	6.01402e-06	0.000308789
A_33_P3297599	AF416714	AF416714	Homo sapiens clone 3 unknown mRNA. [AF416714]	NA	1.45683	10.9768	7.94585	4.10079e-05	0.00120055
A_23_P205746	EML1	NM_001008707	echinoderm microtubule associated protein like 1	2009	1.45664	5.61456	9.27111	1.30487e-05	0.0005307
A_33_P3214665	MAP2	NM_002374	microtubule-associated protein 2	4133	1.45608	10.8308	7.53594	6.02885e-05	0.00157744
A_21_P0013634	ADGRF5	NM_001098518	adhesion G protein-coupled receptor F5	221395	1.45587	5.88452	8.94642	1.70486e-05	0.000638609
A_21_P0010553	XLOC_l2_000399	BM724054	UI-E-EO1-aiy-a-02-0-UI.r1 UI-E-EO1 Homo sapiens cDNA clone UI-E-EO1-aiy-a-02-0-UI 5', mRNA sequence [BM724054]	NA	1.45582	5.69552	7.13654	8.91748e-05	0.00207479
A_23_P334870	TMEM217	NM_145316	transmembrane protein 217	221468	1.45515	7.30949	8.19243	3.27685e-05	0.0010309
A_23_P210886	BCL2L1	NM_138578	BCL2-like 1	598	1.4547	9.98525	9.89577	7.9713e-06	0.000377514
A_23_P19333	TREM1	NM_018643	triggering receptor expressed on myeloid cells 1	54210	1.45416	5.56039	7.07859	9.45162e-05	0.00215624
A_32_P206839	RP11-490M8.1	ENST00000565283	NA	100288911	1.45318	9.61945	9.19044	1.39345e-05	0.000555754
A_33_P3239295	PRODH	NM_016335	proline dehydrogenase (oxidase) 1	5625	1.45313	5.4174	8.11859	3.50249e-05	0.00107823
A_23_P434809	S100A8	NM_002964	S100 calcium binding protein A8	6279	1.45286	5.81707	10.1968	6.34593e-06	0.000320299
A_33_P3271635	HLA-DPB1	NM_002121	major histocompatibility complex, class II, DP beta 1	3115	1.4527	10.0425	5.62252	0.000462879	0.0066655
A_33_P3382746	LCK	NM_005356	LCK proto-oncogene, Src family tyrosine kinase	3932	1.45262	7.19957	9.98382	7.4524e-06	0.000359168
A_23_P61778	NXN	NM_022463	nucleoredoxin	64359	1.4526	8.70003	9.73589	9.01957e-06	0.000411528
A_23_P363769	KRT86	NM_002284	keratin 86, type II	3892	1.45224	6.51249	8.23113	3.16507e-05	0.00100623
A_23_P161481	PALD1	NM_014431	phosphatase domain containing, paladin 1	27143	1.45187	8.11475	5.74534	0.000400741	0.0060087
A_33_P3360887	HELZ2	ENST00000370082	NA	85441	1.4515	8.96518	8.91393	1.75187e-05	0.000652001
A_33_P3417452	ZGLP1	NM_001103167	zinc finger, GATA-like protein 1	100125288	1.45031	7.90404	7.96238	4.03888e-05	0.00118792
A_23_P82065	ELOVL4	NM_022726	ELOVL fatty acid elongase 4	6785	1.44795	5.59475	10.1248	6.69805e-06	0.000332594
A_33_P3236517	PDCL2	NM_152401	phosducin-like 2	132954	1.44733	5.26169	8.74167	2.02647e-05	0.000723674
A_32_P80741	C8orf22	NM_001007176	chromosome 8 open reading frame 22	492307	1.44709	5.84129	9.67731	9.44136e-06	0.000426363
A_23_P80718	SYNPR	NM_144642	synaptoporin	132204	1.44675	11.484	8.37826	2.77711e-05	0.000913263
A_23_P393034	HAS3	NM_005329	hyaluronan synthase 3	3038	1.44605	8.21645	9.87297	8.11216e-06	0.000381664
A_21_P0001391	OVAAL	ENST00000442621	NA	NA	1.44499	5.27667	10.2098	6.28448e-06	0.000318118
A_24_P363278	MAK	NM_005906	male germ cell-associated kinase	4117	1.44488	6.59501	10.1676	6.48642e-06	0.000325467
A_33_P3393821	C1R	NM_001733	complement component 1, r subcomponent	715	1.44484	11.3509	8.99141	1.64206e-05	0.000625586
A_23_P211522	SYNGR1	NM_145738	synaptogyrin 1	9145	1.44447	7.93742	9.26228	1.31424e-05	0.000533059
A_33_P3358601	IFITM10	NM_001170820	interferon induced transmembrane protein 10	402778	1.44207	6.25063	9.57522	1.023e-05	0.000449586
A_23_P112026	IDO1	NM_002164	indoleamine 2,3-dioxygenase 1	3620	1.4417	5.79308	5.34289	0.000647584	0.00844288
A_23_P38959	VAV1	NM_005428	vav 1 guanine nucleotide exchange factor	7409	1.4416	7.514	7.88255	4.34772e-05	0.00124328
A_33_P3305780	CCNI2	NM_001039780	cyclin I family, member 2	645121	1.44152	8.05802	9.61778	9.89269e-06	0.000440501
A_19_P00315502	RP11-554I8.2	ENST00000417112	NA	NA	1.44086	10.6784	6.78888	0.000127106	0.00267026
A_24_P343233	HLA-DRB1	NM_002124	major histocompatibility complex, class II, DR beta 1	3123	1.44023	13.2884	10.0543	7.06392e-06	0.000344924
A_33_P3399571	VNN1	NM_004666	vanin 1	8876	1.43834	6.58067	9.82125	8.442e-06	0.000394271
A_23_P81926	PSORS1C2	NM_014069	psoriasis susceptibility 1 candidate 2	170680	1.4371	5.6324	8.74363	2.02309e-05	0.000723674
A_21_P0003981	LINC01021	ENST00000514255	NA	NA	1.43679	5.26115	10.1222	6.71138e-06	0.000332968
A_32_P146659	ATP6V0E2-AS1	ENST00000461019	NA	401431	1.43591	7.66758	8.96536	1.67811e-05	0.000633594
A_21_P0012079	MIR4435-1HG	NR_024373	MIR4435-1 host gene	541471	1.43524	11.6587	8.13745	3.44326e-05	0.0010663
A_24_P63019	IL1R2	NM_004633	interleukin 1 receptor, type II	7850	1.43485	6.94948	8.73877	2.03148e-05	0.000725014
A_23_P366035	ABHD12B	NM_001206673	abhydrolase domain containing 12B	145447	1.4345	5.13588	5.24392	0.000731181	0.00919621
A_24_P33982	MILR1	NM_001085423	mast cell immunoglobulin-like receptor 1	284021	1.43409	6.05306	10.0714	6.97313e-06	0.000341814
A_23_P501010	COL17A1	NM_000494	collagen, type XVII, alpha 1	1308	1.43372	9.57322	9.12368	1.47185e-05	0.000576988
A_23_P71379	PSCA	NM_005672	prostate stem cell antigen	8000	1.43323	13.26	6.97745	0.000104706	0.00232575
A_24_P297480	RNF113B	NM_178861	ring finger protein 113B	140432	1.43288	6.12202	10.0977	6.83643e-06	0.000338294
A_24_P255218	MYO5A	NM_000259	myosin VA (heavy chain 12, myoxin)	4644	1.43231	7.56707	8.12925	3.46888e-05	0.00107191
A_32_P416161	XKRX	NM_212559	XK, Kell blood group complex subunit-related, X-linked	402415	1.43175	5.76837	9.58319	1.01658e-05	0.000447488
A_33_P3406651	ZSCAN5B	NM_001080456	zinc finger and SCAN domain containing 5B	342933	1.43154	5.78103	4.04418	0.00356396	0.0274362
A_23_P95231	CASC1	NM_018272	cancer susceptibility candidate 1	55259	1.43096	6.15976	7.92592	4.17681e-05	0.00121135
A_33_P3374623	ABCA7	NM_019112	ATP-binding cassette, sub-family A (ABC1), member 7	10347	1.4303	10.1894	9.33424	1.2399e-05	0.000510852
A_23_P15727	FKBP10	NM_021939	FK506 binding protein 10, 65 kDa	60681	1.43024	7.56618	10.0827	6.91401e-06	0.000340547
A_23_P343398	CCR7	NM_001838	chemokine (C-C motif) receptor 7	1236	1.43023	5.73094	9.87379	8.107e-06	0.000381664
A_33_P3270445	ADGRB2	NM_001703	adhesion G protein-coupled receptor B2	576	1.42947	6.22056	9.95927	7.59319e-06	0.000364728
A_33_P3313283	CILP2	NM_153221	cartilage intermediate layer protein 2	148113	1.42823	6.93213	7.49756	6.25556e-05	0.00162045
A_23_P77756	GALR2	NM_003857	galanin receptor 2	8811	1.42802	5.41062	7.4968	6.26015e-05	0.00162091
A_33_P3269678	MIR4435-1HG	NR_015395	MIR4435-1 host gene	541471	1.42689	8.98573	9.73656	9.01485e-06	0.000411528
A_23_P102117	WNT10A	NM_025216	wingless-type MMTV integration site family, member 10A	80326	1.42507	5.54374	9.10189	1.49848e-05	0.000585428
A_21_P0005963	LOC100507420	XR_110876	PREDICTED: Homo sapiens hypothetical LOC100507420, transcript variant 1 (LOC100507420), miscRNA [XR_110876]	100507420	1.42421	5.59887	9.0239	1.59831e-05	0.000616037
A_23_P107283	HOXB2	NM_002145	homeobox B2	3212	1.42375	5.33481	8.91119	1.7559e-05	0.000652178
A_33_P3380992	AKR1B15	NM_001080538	aldo-keto reductase family 1, member B15	441282	1.42361	9.76254	8.99514	1.63697e-05	0.000625326
A_24_P945113	ACVRL1	NM_000020	activin A receptor type II-like 1	94	1.42345	6.52775	9.84358	8.29779e-06	0.000389121
A_33_P3424217	HLA-DQB1	NM_001243962	major histocompatibility complex, class II, DQ beta 1	3119	1.42345	9.76888	6.39803	0.000192421	0.00359587
A_33_P3372044	TPRG1	NM_198485	tumor protein p63 regulated 1	285386	1.4225	5.75637	8.98919	1.64509e-05	0.000625659
A_33_P3234546	CD8B	NM_004931	CD8b molecule	926	1.4208	5.89757	9.55662	1.03814e-05	0.000454849
A_33_P3218704	DNAH3	ENST00000396036	NA	55567	1.41917	5.64842	8.68214	2.13222e-05	0.000750228
A_19_P00317013	Q6NT14	THC2605875	Q6NT14_HUMAN (Q6NT14) ZNF80 protein (Fragment), partial (11%) [THC2605875]	NA	1.41824	5.12906	9.18571	1.39885e-05	0.000557132
A_23_P139704	DUSP6	NM_001946	dual specificity phosphatase 6	1848	1.41816	13.4128	6.26426	0.000222679	0.00397482
A_19_P00807053	RP6-65G23.3	ENST00000557691	NA	100506411	1.41784	10.4458	9.00686	1.62109e-05	0.000621475
A_24_P148750	SH3BP5	NM_004844	SH3-domain binding protein 5 (BTK-associated)	9467	1.41482	7.36625	9.23234	1.34664e-05	0.000541601
A_23_P100711	PMP22	NM_000304	peripheral myelin protein 22	5376	1.41459	10.3673	9.88717	8.0241e-06	0.000379388
A_33_P3373960	RD3	NM_183059	retinal degeneration 3	343035	1.41378	5.30214	8.84842	1.8511e-05	0.000676521
A_23_P68601	CST7	NM_003650	cystatin F (leukocystatin)	8530	1.41324	5.31407	9.45722	1.12341e-05	0.000479391
A_21_P0008491	LINC00524	ENST00000556987	NA	NA	1.41293	5.31146	9.23472	1.34403e-05	0.000541037
A_23_P121885	ROPN1L	NM_031916	rhophilin associated tail protein 1-like	83853	1.41056	6.64154	9.9261	7.78814e-06	0.000370677
A_23_P23346	MLLT11	NM_006818	myeloid/lymphoid or mixed-lineage leukemia (trithorax homolog, Drosophila); translocated to, 11	10962	1.41017	7.63377	7.23319	8.09932e-05	0.00194018
A_23_P203488	SMPD1	NM_000543	sphingomyelin phosphodiesterase 1, acid lysosomal	6609	1.40959	8.94413	7.42679	6.69875e-05	0.00169994
A_33_P3378790	CASC1	NM_001082972	cancer susceptibility candidate 1	55259	1.40881	5.49138	9.42364	1.15397e-05	0.000489152
A_24_P659836	SYCE3	NM_001123225	synaptonemal complex central element protein 3	644186	1.40842	9.67459	8.54254	2.40513e-05	0.00081766
A_23_P87532	CAPRIN2	NM_001002259	caprin family member 2	65981	1.40803	8.98829	7.61626	5.58321e-05	0.00150199
A_24_P344416	DSC3	NM_024423	desmocollin 3	1825	1.40766	5.27933	9.7564	8.87688e-06	0.000406125
A_32_P107876	FRAS1	NM_025074	Fraser extracellular matrix complex subunit 1	80144	1.4063	10.2442	9.4626	1.11861e-05	0.000478765
A_24_P54390	RASGRP3	NM_170672	RAS guanyl releasing protein 3 (calcium and DAG-regulated)	25780	1.40589	6.07344	8.07827	3.63294e-05	0.00110769
A_23_P363275	WDR66	NM_144668	WD repeat domain 66	144406	1.40503	6.26202	6.13092	0.000258136	0.00440826
A_23_P110957	FOXF2	NM_001452	forkhead box F2	2295	1.4047	5.31107	7.02177	0.000100098	0.00225288
A_33_P3400273	SELL	NM_000655	selectin L	6402	1.40376	5.49658	9.26865	1.30747e-05	0.000531061
A_23_P209360	KLHL29	NM_052920	kelch-like family member 29	114818	1.40212	11.5889	9.1751	1.41105e-05	0.000558315
A_33_P3527721	LOC284219	AK094436	uncharacterized LOC284219	284219	1.40129	7.39675	6.62975	0.000150163	0.00300179
A_33_P3752697	AK098235	AK098235	Homo sapiens cDNA FLJ40916 fis, clone UTERU2005533. [AK098235]	NA	1.40034	9.37361	9.25826	1.31854e-05	0.000533791
A_23_P103361	LCK	NM_005356	LCK proto-oncogene, Src family tyrosine kinase	3932	1.40025	7.61826	7.55243	5.93422e-05	0.00156191
A_32_P205110	FOXC1	NM_001453	forkhead box C1	2296	1.39969	10.222	8.24687	3.12081e-05	0.000996575
A_33_P3385765	ZNF763	NM_001012753	zinc finger protein 763	284390	1.39694	8.1469	9.62332	9.84968e-06	0.000439268
A_23_P17663	MX1	NM_002462	MX dynamin-like GTPase 1	4599	1.39409	13.3448	4.21851	0.00279441	0.0231713
A_24_P81900	SLC2A3	NM_006931	solute carrier family 2 (facilitated glucose transporter), member 3	6515	1.39358	5.20502	5.76621	0.000391119	0.00590923
A_23_P100730	SKAP1	NM_003726	src kinase associated phosphoprotein 1	8631	1.39304	5.82519	7.92591	4.17684e-05	0.00121135
A_23_P406341	AFAP1L2	NM_001001936	actin filament associated protein 1-like 2	84632	1.39296	8.96412	9.37216	1.20261e-05	0.00050308
A_33_P3212860	AMTN	NM_212557	amelotin	401138	1.39288	5.65874	4.91612	0.00110397	0.0122602
A_21_P0008332	XLOC_010816	THC2697008	BROAD Institute lincRNA (XLOC_010816), lincRNA [TCONS_00022492]	NA	1.3915	5.48846	9.79532	8.61299e-06	0.000398686
A_23_P83298	PRRX2	NM_016307	paired related homeobox 2	51450	1.38916	5.46699	8.44437	2.62025e-05	0.000873194
A_23_P419696	LYPD1	NM_144586	LY6/PLAUR domain containing 1	116372	1.38851	5.46327	9.81109	8.50852e-06	0.000395446
A_19_P00322332	RP5-1028K7.2	ENST00000577557	NA	NA	1.3877	6.27919	9.64266	9.70122e-06	0.000435356
A_23_P154643	BMP7	NM_001719	bone morphogenetic protein 7	655	1.38765	9.75379	8.17414	3.3312e-05	0.00103889
A_33_P3400993	RP11-95P13.1	ENST00000420762	NA	NA	1.38654	5.05547	9.78576	8.67701e-06	0.000400357
A_23_P34915	ATF3	NM_001040619	activating transcription factor 3	467	1.38642	11.2357	6.37387	0.000197534	0.0036604
A_33_P3222744	ZNF117	NM_015852	zinc finger protein 117	51351	1.38596	7.57538	9.6981	9.28922e-06	0.000420818
A_23_P160720	BATF3	NM_018664	basic leucine zipper transcription factor, ATF-like 3	55509	1.38533	6.09178	8.05129	3.72324e-05	0.00112684
A_33_P3390107	RNA18S5	NR_003286	RNA, 18S ribosomal 5	100008588	1.38431	13.1865	6.04176	0.00028529	0.00470577
A_23_P100056	RBPMS2	NM_194272	RNA binding protein with multiple splicing 2	348093	1.38394	5.52681	7.8156	4.62696e-05	0.00130554
A_21_P0013340	CCZ1	ENST00000478672	NA	51622	1.383	9.40819	9.07988	1.52594e-05	0.000594535
A_33_P3367860	CHRM1	NM_000738	cholinergic receptor, muscarinic 1	1128	1.38281	5.49835	9.63551	9.75578e-06	0.000436779
A_33_P3265606	GCLM	NM_002061	glutamate-cysteine ligase, modifier subunit	2730	1.38226	9.90006	9.24718	1.33047e-05	0.000537362
A_23_P205074	SLC46A3	NM_181785	solute carrier family 46, member 3	283537	1.38189	6.55762	9.48566	1.09825e-05	0.000471811
A_33_P3821778	LINC01021	ENST00000512067	NA	643401	1.38123	5.14985	8.96198	1.68284e-05	0.000634543
A_23_P32404	ISG20	NM_002201	interferon stimulated exonuclease gene 20kDa	3669	1.38077	13.3095	6.70818	0.00013827	0.00283419
A_23_P46315	DENND2C	ENST00000369540	DENN/MADD domain containing 2C [Source:HGNC Symbol;Acc:24748] [ENST00000369540]	163259	1.38036	8.2513	8.58746	2.3133e-05	0.000798358
A_23_P312851	PMEL	NM_006928	premelanosome protein	6490	1.37997	8.73544	8.25526	3.09753e-05	0.000990794
A_21_P0011751	CD177	NM_020406	CD177 molecule	57126	1.3792	5.27785	8.31387	2.94001e-05	0.000957498
A_32_P75284	KATNAL1	NM_032116	katanin p60 subunit A-like 1	84056	1.378	8.54344	9.31516	1.25914e-05	0.000517294
A_21_P0011814	XLOC_l2_007424	CB178477	is39c09.y1 HR85 islet Homo sapiens cDNA clone IMAGE:6554705 5', mRNA sequence [CB178477]	NA	1.37773	11.2277	6.87771	0.000115956	0.00249637
A_23_P252981	ACE2	NM_021804	angiotensin I converting enzyme 2	59272	1.37767	7.57583	9.01373	1.61187e-05	0.000619811
A_19_P00320866	LINC01503	ENST00000423122	NA	NA	1.37599	8.49044	7.24836	7.97863e-05	0.00191997
A_33_P3347291	INMT	NM_001199219	indolethylamine N-methyltransferase	11185	1.37575	5.52161	9.47599	1.10674e-05	0.000474746
A_32_P313405	LAMA1	NM_005559	laminin, alpha 1	284217	1.37512	5.2267	4.04253	0.00357222	0.0274925
A_23_P14083	AMIGO2	NM_181847	adhesion molecule with Ig-like domain 2	347902	1.37488	5.13964	5.38633	0.000614239	0.00813763
A_23_P216361	COL14A1	NM_021110	collagen, type XIV, alpha 1	7373	1.37479	5.39315	9.00783	1.61978e-05	0.000621389
A_33_P3212575	NNAT	NM_005386	neuronatin	4826	1.37377	8.04965	9.66894	9.50339e-06	0.000428827
A_19_P00803040	lincRNA:chr8:104254399-104295074_F	lincRNA:chr8:104254399-104295074_F	lincRNA:chr8:104254399-104295074 forward strand	NA	1.37351	11.8816	6.54715	0.000163923	0.00317935
A_32_P163739	KIAA1257	NM_020741	KIAA1257	57501	1.3735	7.65393	9.25259	1.32463e-05	0.000535379
A_23_P368996	LRRC56	NM_198075	leucine rich repeat containing 56	115399	1.37083	10.5967	8.67966	2.13676e-05	0.000750904
A_23_P145657	STAG3	NM_012447	stromal antigen 3	10734	1.37068	8.0155	9.58309	1.01666e-05	0.000447488
A_33_P3212109	DCDC2	NM_016356	doublecortin domain containing 2	51473	1.37034	9.38671	8.31089	2.94779e-05	0.000958401
A_24_P20369	SLC6A20	NM_020208	solute carrier family 6 (proline IMINO transporter), member 20	54716	1.36971	5.57384	9.66226	9.5533e-06	0.000430319
A_33_P3309319	PIDD1	NM_145886	p53-induced death domain protein 1	55367	1.36929	11.4872	9.58776	1.01293e-05	0.00044708
A_24_P215240	ENKUR	NM_145010	enkurin, TRPC channel interacting protein	219670	1.36861	5.57107	8.50285	2.48965e-05	0.000838062
A_33_P3400708	BNIPL	NM_001159642	BCL2/adenovirus E1B 19kD interacting protein like	149428	1.36791	6.66137	9.50459	1.08185e-05	0.000466511
A_33_P3232557	DLGAP3	NM_001080418	discs, large (Drosophila) homolog-associated protein 3	58512	1.36757	6.24247	9.48777	1.09641e-05	0.000471727
A_33_P3257518	FLJ22447	ENST00000556569	NA	400221	1.36745	5.80624	9.4672	1.11451e-05	0.000477724
A_33_P3237135	MMP2	NM_004530	matrix metallopeptidase 2	4313	1.36726	5.50533	7.92566	4.17779e-05	0.00121135
A_23_P344884	CARNS1	NM_001166222	carnosine synthase 1	57571	1.36694	5.70338	7.49612	6.26422e-05	0.00162123
A_19_P00315538	RP11-94H18.1	ENST00000517356	NA	NA	1.3664	5.19199	9.35228	1.222e-05	0.000506755
A_33_P3386467	RPL23AP7	NR_024530	ribosomal protein L23a pseudogene 7	118433	1.36607	10.1038	9.35741	1.21696e-05	0.000505926
A_33_P3397865	TNNT1	NM_003283	troponin T type 1 (skeletal, slow)	7138	1.36524	9.5709	7.43381	6.6533e-05	0.00169272
A_23_P8108	HLA-DQB1	NM_001243962	major histocompatibility complex, class II, DQ beta 1	3119	1.36516	11.8827	7.23241	8.10553e-05	0.00194018
A_23_P312837	GLIS3-AS1	ENST00000451340	NA	84850	1.36514	5.82802	9.328	1.24615e-05	0.000513061
A_19_P00322184	LINC01503	ENST00000423122	NA	NA	1.36509	8.17253	8.80932	1.9133e-05	0.000694504
A_23_P44436	GKN1	NM_019617	gastrokine 1	56287	1.36298	12.7362	5.35125	0.000641016	0.00837629
A_23_P110430	MSX1	NM_002448	msh homeobox 1	4487	1.36142	5.46267	8.40363	2.71572e-05	0.000898217
A_23_P301846	CALCA	NM_001033952	calcitonin-related polypeptide alpha	796	1.36142	5.6421	6.42671	0.000186541	0.00352853
A_21_P0011349	HERC2	NM_004667	HECT and RLD domain containing E3 ubiquitin protein ligase 2	8924	1.36098	6.03568	9.05476	1.55795e-05	0.000604133
A_21_P0011911	AC016735.2	ENST00000422351	NA	NA	1.36095	5.90901	7.87688	4.37061e-05	0.00124646
A_33_P3273885	HLA-DQA1	ENST00000477036	major histocompatibility complex, class II, DQ alpha 1	3117	1.35988	5.3909	8.65064	2.19067e-05	0.000764228
A_33_P3248863	KRBA2	NM_213597	KRAB-A domain containing 2	124751	1.3598	9.54364	9.58824	1.01255e-05	0.00044708
A_24_P336577	FAM212B	NM_019099	family with sequence similarity 212, member B	55924	1.35979	9.20327	9.60555	9.98829e-06	0.000443038
A_23_P97990	HTRA1	NM_002775	HtrA serine peptidase 1	5654	1.3596	12.8061	9.54649	1.0465e-05	0.000457808
A_24_P302249	APOA2	NM_001643	apolipoprotein A-II	336	1.35811	5.454	5.70278	0.000421171	0.00621911
A_23_P25194	HRK	NM_003806	harakiri, BCL2 interacting protein	8739	1.35753	6.03613	8.32788	2.90368e-05	0.0009489
A_33_P3399768	LINC01160	NR_034126	long intergenic non-protein coding RNA 1160	100129269	1.3567	6.19663	8.82429	1.88921e-05	0.000687938
A_33_P3390027	EXOC7	ENST00000405068	NA	23265	1.35648	8.58734	7.54125	5.99817e-05	0.00157224
A_23_P162579	HSPB8	NM_014365	heat shock 22kDa protein 8	26353	1.35535	5.79051	4.84304	0.00121272	0.0130761
A_19_P00326143	lincRNA:chr6:48044816-48070216_R	lincRNA:chr6:48044816-48070216_R	lincRNA:chr6:48044816-48070216 reverse strand	NA	1.35471	7.50839	9.56832	1.02859e-05	0.000451006
A_19_P00805613	lincRNA:chr8:94969544-94969892_F	lincRNA:chr8:94969544-94969892_F	lincRNA:chr8:94969544-94969892 forward strand	NA	1.35425	10.0395	7.90665	4.25178e-05	0.00122592
A_23_P257971	AKR1C1	NM_001353	aldo-keto reductase family 1, member C1	1645	1.3542	11.2782	8.80852	1.91459e-05	0.000694532
A_24_P59667	JAK3	NM_000215	Janus kinase 3	3718	1.3541	8.99512	7.92759	4.17038e-05	0.00121104
A_33_P3632937	LOC100131262	XR_132952	PREDICTED: Homo sapiens hypothetical LOC100131262 (LOC100131262), miscRNA [XR_132952]	100131262	1.35401	11.5725	6.89929	0.000113413	0.00246288
A_23_P9485	ORM2	NM_000608	orosomucoid 2	5005	1.35393	5.7199	8.85711	1.83758e-05	0.000673841
A_33_P3416882	ARL9	NM_206919	ADP-ribosylation factor-like 9	132946	1.35319	6.45665	9.27125	1.30471e-05	0.0005307
A_23_P427587	FGF19	NM_005117	fibroblast growth factor 19	9965	1.35222	5.74154	8.64394	2.20331e-05	0.000767705
A_23_P26457	HBA2	NM_000517	hemoglobin, alpha 2	3040	1.35175	6.19323	6.24868	0.000226533	0.0040213
A_24_P35891	ZNF219	NM_016423	zinc finger protein 219	51222	1.35154	9.81674	9.45004	1.12988e-05	0.000480932
A_33_P3396537	CDHR4	NM_001007540	cadherin-related family member 4	389118	1.34969	5.18308	8.21522	3.21049e-05	0.00101764
A_33_P3827416	LOC399753	AK024156	Homo sapiens cDNA FLJ14094 fis, clone MAMMA1000372. [AK024156]	NA	1.34931	14.3603	8.70777	2.08596e-05	0.000737903
A_33_P3415551	GPAT2	NM_207328	glycerol-3-phosphate acyltransferase 2, mitochondrial	150763	1.34895	9.1676	8.34065	2.87099e-05	0.000941436
A_23_P160318	COL16A1	NM_001856	collagen, type XVI, alpha 1	1307	1.34848	9.71544	9.51106	1.0763e-05	0.000465168
A_23_P128215	SOCS2	NM_003877	suppressor of cytokine signaling 2	8835	1.34814	7.73943	9.36113	1.21333e-05	0.00050535
A_24_P17870	HCP5	NR_040662	HLA complex P5 (non-protein coding)	10866	1.34811	9.19669	9.45846	1.12231e-05	0.000479274
A_33_P3307500	STRA6	NM_001142620	stimulated by retinoic acid 6	64220	1.34743	6.11422	9.25659	1.32034e-05	0.00053402
A_19_P00319981	LINC01503	ENST00000423122	NA	NA	1.3473	7.83353	8.27599	3.04076e-05	0.00097877
A_24_P236799	RAB31	NM_006868	RAB31, member RAS oncogene family	11031	1.3472	10.4559	9.51477	1.07313e-05	0.000465168
A_33_P3249872	FBLN1	NM_001996	fibulin 1	2192	1.34483	7.73837	9.33478	1.23936e-05	0.000510852
A_33_P3408320	CERS1	NM_198207	ceramide synthase 1	10715	1.34416	6.39182	8.02484	3.81418e-05	0.0011429
A_32_P219660	SPANXA1	NM_013453	sperm protein associated with the nucleus, X-linked, family member A1	30014	1.3438	5.30555	8.75296	2.00707e-05	0.000719226
A_33_P3297415	NRP2	NM_201264	neuropilin 2	8828	1.3435	6.87681	7.55684	5.90917e-05	0.00155746
A_19_P00319607	LOC100499194	NR_034130	uncharacterized LOC100499194	100499194	1.34305	5.40897	6.96542	0.000105997	0.00234987
A_33_P3241661	RP11-128M1.1	ENST00000411839	NA	388780	1.34233	6.93938	5.20217	0.00076992	0.00953909
A_33_P3298216	MYO16	NM_001198950	myosin XVI	23026	1.3417	5.07619	8.99013	1.64381e-05	0.000625586
A_21_P0009904	LINC01522	ENST00000428999	NA	NA	1.34128	5.04461	9.41134	1.16539e-05	0.000492176
A_33_P3353345	SULT4A1	NM_014351	sulfotransferase family 4A, member 1	25830	1.34108	7.26085	9.3703	1.20441e-05	0.000503097
A_23_P149545	HIST2H2BE	NM_003528	histone cluster 2, H2be	8349	1.34082	6.95448	9.44604	1.13349e-05	0.000481182
A_21_P0000238	SNORD12C	ENST00000386307	NA	26765	1.33923	9.01058	9.16575	1.4219e-05	0.000562017
A_21_P0006492	XLOC_007963	TCONS_00017157	BROAD Institute lincRNA (XLOC_007963), lincRNA [TCONS_00017157]	NA	1.3382	4.93863	7.93666	4.13565e-05	0.00120706
A_23_P25587	LECT1	NM_007015	leukocyte cell derived chemotaxin 1	11061	1.33807	5.97388	8.94935	1.70069e-05	0.000638336
A_21_P0009442	GAPLINC	ENST00000578664	NA	NA	1.33792	5.93896	8.08099	3.62398e-05	0.00110554
A_23_P59388	DST	NM_001723	dystonin	667	1.33729	5.97503	8.00915	3.86931e-05	0.00115231
A_24_P11061	CSAG1	NM_153478	chondrosarcoma associated gene 1	158511	1.33672	5.78162	6.64516	0.00014774	0.00296681
A_23_P94754	TNFSF15	NM_005118	tumor necrosis factor (ligand) superfamily, member 15	9966	1.33606	7.35857	8.84711	1.85314e-05	0.000676521
A_33_P3404989	HIST1H3H	NM_003536	histone cluster 1, H3h	8357	1.33546	6.82899	9.10684	1.49238e-05	0.000583842
A_23_P25030	HSD17B6	NM_003725	hydroxysteroid (17-beta) dehydrogenase 6	8630	1.33491	5.99129	9.3387	1.23545e-05	0.000510487
A_23_P363936	HSPA4L	NM_014278	heat shock 70kDa protein 4-like	22824	1.33428	8.85563	9.36828	1.20637e-05	0.000503548
A_33_P3312222	LOC729706	XM_001131091	PREDICTED: Homo sapiens putative TAF11-like protein ENSP00000332601-like (LOC729706), mRNA [XM_001131091]	NA	1.33373	5.72654	3.94312	0.00411199	0.0301845
A_33_P3404651	TTC7A	NM_020458	tetratricopeptide repeat domain 7A	57217	1.33297	9.35692	8.98566	1.64994e-05	0.00062663
A_24_P257416	CXCL2	NM_002089	chemokine (C-X-C motif) ligand 2	2920	1.3327	10.9815	5.26994	0.000708116	0.00898492
A_21_P0001111	RP11-288L9.1	ENST00000440492	NA	NA	1.33173	6.76403	8.95161	1.69747e-05	0.000637547
A_23_P28834	PHACTR3	NM_080672	phosphatase and actin regulator 3	116154	1.33031	5.90492	9.34118	1.23297e-05	0.00050983
A_23_P94501	ANXA1	NM_000700	annexin A1	301	1.32867	13.9264	8.16259	3.36604e-05	0.00104861
A_24_P109214	APOC1	NM_001645	apolipoprotein C-I	341	1.32755	9.23786	9.38036	1.19471e-05	0.000500504
A_33_P3267814	MICAL3	NM_001136004	microtubule associated monooxygenase, calponin and LIM domain containing 3	57553	1.32714	6.42336	9.36477	1.20978e-05	0.00050424
A_33_P3408953	GGTLC2	NM_199127	gamma-glutamyltransferase light chain 2	91227	1.32711	9.02979	4.83991	0.00121762	0.0130995
A_33_P3351279	GPR37L1	NM_004767	G protein-coupled receptor 37 like 1	9283	1.32595	6.64423	7.27833	7.74596e-05	0.00188242
A_33_P3209960	RASGRP2	NM_153819	RAS guanyl releasing protein 2 (calcium and DAG-regulated)	10235	1.32558	6.31883	7.95953	4.04947e-05	0.00119039
A_21_P0004398	XLOC_004836	TCONS_00010348	BROAD Institute lincRNA (XLOC_004836), lincRNA [TCONS_00010348]	NA	1.32506	5.16211	4.54659	0.00178954	0.0170999
A_23_P201459	IFI6	NM_022873	interferon, alpha-inducible protein 6	2537	1.32483	15.2471	9.17471	1.4115e-05	0.000558315
A_23_P209200	CCNE1	NM_001238	cyclin E1	898	1.32371	10.3496	8.43124	2.65059e-05	0.000882279
A_32_P10133	PRINS	NR_023388	psoriasis associated non-protein coding RNA induced by stress	100169750	1.32329	8.61528	9.27037	1.30565e-05	0.0005307
A_23_P149121	DIRAS3	NM_004675	DIRAS family, GTP-binding RAS-like 3	9077	1.32251	6.15205	9.12624	1.46875e-05	0.000576166
A_33_P3394584	FLJ16779	ENST00000612722	NA	100192386	1.3214	4.91527	7.58512	5.75152e-05	0.00153424
A_23_P18282	DLEC1	NM_007335	deleted in lung and esophageal cancer 1	9940	1.32091	5.7552	9.17679	1.4091e-05	0.000558315
A_21_P0009604	XLOC_012663	TCONS_00026612	BROAD Institute lincRNA (XLOC_012663), lincRNA [TCONS_00026612]	NA	1.31977	5.20264	6.02485	0.000290787	0.00477583
A_21_P0009341	WFDC21P	ENST00000592556	NA	645638	1.3186	6.55263	7.75233	4.90924e-05	0.00136148
A_23_P136671	UGT2B7	NM_001074	UDP glucuronosyltransferase 2 family, polypeptide B7	7364	1.3186	6.31758	9.18361	1.40125e-05	0.000557701
A_23_P503064	KL	NM_004795	klotho	9365	1.31781	5.39836	8.72683	2.05227e-05	0.000729707
A_23_P31143	TPD52L1	NM_001003395	tumor protein D52-like 1	7164	1.31756	11.6061	9.17585	1.41018e-05	0.000558315
A_24_P181055	ST3GAL4	NM_006278	ST3 beta-galactoside alpha-2,3-sialyltransferase 4	6484	1.31676	9.79976	6.61953	0.000151795	0.0030206
A_21_P0001676	XLOC_000166	THC2624247	BROAD Institute lincRNA (XLOC_000166), lincRNA [TCONS_00002016]	NA	1.31591	5.4848	8.69394	2.11079e-05	0.000744514
A_33_P3228807	SPEG	NM_001173476	SPEG complex locus	10290	1.3155	5.72598	9.20585	1.37603e-05	0.000551874
A_23_P74290	GBP5	NM_052942	guanylate binding protein 5	115362	1.31527	5.51726	9.14692	1.44402e-05	0.000568664
A_23_P82503	PEG10	NM_001040152	paternally expressed 10	23089	1.31499	8.3431	8.0173	3.84055e-05	0.00114661
A_24_P896205	LOC645722	XR_132630	PREDICTED: Homo sapiens hypothetical LOC645722, transcript variant 2 (LOC645722), miscRNA [XR_132630]	NA	1.31456	5.66351	8.67021	2.15416e-05	0.000754436
A_24_P382187	IGFBP4	NM_001552	insulin-like growth factor binding protein 4	3487	1.31287	6.90383	8.62727	2.23517e-05	0.000777388
A_33_P3348318	ADGRF5	NM_001098518	adhesion G protein-coupled receptor F5	221395	1.31279	5.42305	9.19615	1.38697e-05	0.000554401
A_19_P00321333	NEAT1	ENST00000616315	NA	283131	1.31134	12.2328	9.26533	1.311e-05	0.000532118
A_23_P412389	FGF18	NM_003862	fibroblast growth factor 18	8817	1.31091	6.29973	8.67136	2.15203e-05	0.000754436
A_24_P118196	GXYLT2	NM_001080393	glucoside xylosyltransferase 2	727936	1.31088	6.93707	8.94075	1.71295e-05	0.000640426
A_33_P3380797	FGF3	NM_005247	fibroblast growth factor 3	2248	1.31081	6.83962	7.91841	4.20585e-05	0.0012158
A_24_P491397	LDLRAD1	NM_001010978	low density lipoprotein receptor class A domain containing 1	388633	1.31005	6.9886	9.2428	1.33522e-05	0.0005389
A_24_P64653	METTL7B	NM_152637	methyltransferase like 7B	196410	1.30978	8.61577	7.92439	4.18269e-05	0.00121215
A_23_P94533	CTSL	NM_001912	cathepsin L	1514	1.30942	11.3	8.10116	3.55824e-05	0.00109162
A_32_P149435	PTCHD1	NM_173495	patched domain containing 1	139411	1.30922	5.56045	8.99416	1.63831e-05	0.000625326
A_21_P0000096	CPXM1	NM_019609	carboxypeptidase X (M14 family), member 1	56265	1.30882	5.33976	8.87156	1.81535e-05	0.000668254
A_33_P3221303	CCR10	NM_016602	chemokine (C-C motif) receptor 10	2826	1.30771	6.59452	8.40767	2.70607e-05	0.000896067
A_23_P251151	NELL1	NM_006157	NEL-like 1 (chicken)	4745	1.3071	12.4176	9.17597	1.41004e-05	0.000558315
A_23_P158297	BTNL3	NM_197975	butyrophilin-like 3	10917	1.30567	5.40132	4.7778	0.00131967	0.0138543
A_19_P00318663	lincRNA:chr8:29444516-29445942_R	lincRNA:chr8:29444516-29445942_R	lincRNA:chr8:29444516-29445942 reverse strand	NA	1.30514	5.69032	3.7413	0.0054954	0.0368321
A_32_P181638	BVES	NM_147147	blood vessel epicardial substance	11149	1.30385	5.91137	8.54956	2.39051e-05	0.000814135
A_33_P3244283	CAMK2N2	NM_033259	calcium/calmodulin-dependent protein kinase II inhibitor 2	94032	1.30349	8.5396	8.93834	1.71641e-05	0.000640884
A_24_P129341	AKR1B10	NM_020299	aldo-keto reductase family 1, member B10 (aldose reductase)	57016	1.30319	10.6989	7.56005	5.89107e-05	0.00155604
A_23_P350451	PRDM1	NM_001198	PR domain containing 1, with ZNF domain	639	1.30268	6.69885	9.20254	1.37975e-05	0.000552982
A_33_P3233040	SERPINB11	NM_080475	serpin peptidase inhibitor, clade B (ovalbumin), member 11 (gene/pseudogene)	89778	1.30228	5.22659	4.2869	0.00254317	0.0216814
A_33_P3384442	LAMA5	ENST00000370677	laminin, alpha 5	3911	1.30195	13.4958	9.19513	1.38813e-05	0.000554401
A_33_P3408450	TMEM253	NM_001146683	transmembrane protein 253	643382	1.30185	6.14164	8.51747	2.45814e-05	0.000830848
A_32_P60635	C11orf97	NM_001190462	chromosome 11 open reading frame 97	643037	1.30166	6.47931	8.91293	1.75334e-05	0.000652126
A_33_P3325978	TRIB2	ENST00000405331	tribbles pseudokinase 2	28951	1.30149	8.04304	8.87915	1.8038e-05	0.00066571
A_23_P325924	GAREML	NM_001191033	GRB2 associated, regulator of MAPK1-like	150946	1.30067	6.49239	8.75257	2.00774e-05	0.000719226
A_19_P00317925	lincRNA:chr2:224569528-224588756_R	lincRNA:chr2:224569528-224588756_R	lincRNA:chr2:224569528-224588756 reverse strand	NA	1.3006	6.12269	8.58659	2.31504e-05	0.000798358
A_32_P52153	UNC5B-AS1	ENST00000447119	NA	728978	1.30036	11.6147	8.78329	1.95598e-05	0.000704203
A_33_P3297525	ENST00000433980	ENST00000433980	PREDICTED: Homo sapiens ankyrin repeat domain-containing protein 18B-like (LOC100287922), partial miscRNA [XR_132563]	NA	1.29979	5.7802	9.13766	1.45503e-05	0.00057196
A_23_P389987	TLX2	NM_016170	T-cell leukemia homeobox 2	3196	1.29889	6.00921	9.17634	1.40961e-05	0.000558315
A_33_P3407529	PRRT4	NM_001174164	proline-rich transmembrane protein 4	401399	1.29863	5.5383	8.96097	1.68426e-05	0.000634664
A_21_P0006670	PARD3-AS1	ENST00000446211	NA	NA	1.29795	6.78481	8.3324	2.89206e-05	0.000946181
A_32_P331139	CFAP126	NM_001013625	cilia and flagella associated protein 126	257177	1.2979	5.3092	8.89061	1.7865e-05	0.000660711
A_33_P3309130	GDPD4	NM_182833	glycerophosphodiester phosphodiesterase domain containing 4	220032	1.29713	5.14087	7.57757	5.79316e-05	0.00153895
A_23_P97465	PRAMEF2	NM_023014	PRAME family member 2	65122	1.29692	5.28719	3.45989	0.00831149	0.0491981
A_33_P3240543	AGAP3	NM_001042535	ArfGAP with GTPase domain, ankyrin repeat and PH domain 3	116988	1.29536	11.3086	8.97929	1.65872e-05	0.000629172
A_32_P83049	EFR3B	NM_014971	EFR3 homolog B (S. cerevisiae)	22979	1.29523	7.86836	9.01888	1.60499e-05	0.000617779
A_21_P0005622	RP11-400K9.4	ENST00000426023	NA	NA	1.2936	7.11265	8.95939	1.68648e-05	0.000634964
A_33_P3212823	NPIPB5	NM_001135865	nuclear pore complex interacting protein family, member B5	100132247	1.29273	13.4993	7.47826	6.37311e-05	0.00164208
A_23_P254507	HOPX	NM_139211	HOP homeobox	84525	1.29261	5.31196	6.35774	0.000201028	0.00370675
A_33_P3307113	MSMP	NM_001044264	microseminoprotein, prostate associated	692094	1.29255	6.8752	5.15279	0.000818655	0.00995932
A_23_P326893	CCDC151	NM_145045	coiled-coil domain containing 151	115948	1.29245	7.17219	8.13574	3.44859e-05	0.00106737
A_23_P354734	PCDHGA8	NM_032088	protocadherin gamma subfamily A, 8	9708	1.2909	9.96594	8.55189	2.38567e-05	0.000813456
A_33_P3260575	CERCAM	NM_016174	cerebral endothelial cell adhesion molecule	51148	1.29071	10.0427	8.68716	2.12307e-05	0.000747466
A_32_P191262	ACR	NM_001097	acrosin	49	1.28976	6.12943	7.12853	8.98925e-05	0.00208617
A_23_P33881	SSX4B	NM_001034832	synovial sarcoma, X breakpoint 4B	548313	1.28933	5.10766	9.00993	1.61697e-05	0.000620725
A_33_P3241596	A_33_P3241596	A_33_P3241596	Unknown	NA	1.2886	9.63859	7.16792	8.64224e-05	0.00203251
A_23_P24716	TMEM132A	NM_017870	transmembrane protein 132A	54972	1.28797	13.6605	8.54127	2.40777e-05	0.000818073
A_24_P102821	PTAFR	NM_000952	platelet-activating factor receptor	5724	1.28771	7.17492	8.52529	2.44145e-05	0.000827555
A_23_P120125	COLEC11	NM_199235	collectin sub-family member 11	78989	1.28721	5.33759	8.57769	2.33293e-05	0.000800708
A_32_P44394	AIM2	NM_004833	absent in melanoma 2	9447	1.28672	5.11918	4.78747	0.0013032	0.0137316
A_19_P00803587	lincRNA:chr16:20864099-20869374_R	lincRNA:chr16:20864099-20869374_R	lincRNA:chr16:20864099-20869374 reverse strand	NA	1.28665	10.1401	8.85509	1.84071e-05	0.000673894
A_21_P0014482	SRGAP3-AS2	ENST00000450920	NA	NA	1.28665	5.75286	9.05814	1.5536e-05	0.000603445
A_33_P3212172	SNX22	NM_024798	sorting nexin 22	79856	1.28614	6.78201	8.545	2.39999e-05	0.000816394
A_23_P69586	FAT1	NM_005245	FAT atypical cadherin 1	2195	1.28463	11.754	6.92842	0.000110077	0.00241421
A_21_P0009813	RP4-813D12.3	ENST00000412321	NA	NA	1.28462	7.08149	9.05983	1.55142e-05	0.000603236
A_23_P168669	CROT	NM_021151	carnitine O-octanoyltransferase	54677	1.28407	6.87576	9.0318	1.58787e-05	0.000613248
A_33_P3323384	RRM2B	NM_015713	ribonucleotide reductase M2 B (TP53 inducible)	50484	1.28404	8.01491	8.61096	2.26681e-05	0.000785536
A_19_P00805833	ATF7IP2	ENST00000570163	NA	NA	1.28398	10.8188	8.66623	2.16151e-05	0.000755896
A_32_P19294	GLT1D1	NM_144669	glycosyltransferase 1 domain containing 1	144423	1.28367	5.52799	8.92455	1.73635e-05	0.000647065
A_23_P217845	RGS16	NM_002928	regulator of G-protein signaling 16	6004	1.28281	6.34448	9.05565	1.5568e-05	0.000604098
A_33_P3320953	CTXN1	NM_206833	cortexin 1	404217	1.28246	10.6348	8.69212	2.11408e-05	0.000745216
A_23_P339818	ARRDC4	NM_183376	arrestin domain containing 4	91947	1.28231	11.6115	7.80082	4.69122e-05	0.00131946
A_33_P3418662	HSD17B3	NM_000197	hydroxysteroid (17-beta) dehydrogenase 3	3293	1.28231	5.79775	5.98328	0.000304798	0.00494748
A_32_P116556	ZNF469	NM_001127464	zinc finger protein 469	84627	1.2816	6.25093	8.4983	2.49955e-05	0.000838431
A_33_P3280845	THY1	NM_006288	Thy-1 cell surface antigen	7070	1.28115	5.58207	8.38429	2.76238e-05	0.00090946
A_33_P3339070	LINC00704	ENST00000430998	NA	100216001	1.28096	5.67809	8.97183	1.66907e-05	0.000631428
A_19_P00322612	KB-1615E4.2	ENST00000523831	NA	NA	1.28089	5.74752	8.34683	2.85534e-05	0.000937375
A_23_P203173	IL10RA	NM_001558	interleukin 10 receptor, alpha	3587	1.28068	7.14927	8.94627	1.70507e-05	0.000638609
A_21_P0012336	GGTLC1	NM_178311	gamma-glutamyltransferase light chain 1	92086	1.28047	9.43006	4.39708	0.00218821	0.019603
A_23_P354217	TMEM151A	NM_153266	transmembrane protein 151A	256472	1.2797	7.21839	8.99833	1.63263e-05	0.000624645
A_32_P104432	SMIM10L2B	NR_024493	small integral membrane protein 10 like 2B	644596	1.27921	11.9805	9.01331	1.61243e-05	0.000619811
A_33_P3340782	SPINK5	NM_001127699	serine peptidase inhibitor, Kazal type 5	11005	1.27914	5.96287	6.01088	0.000295416	0.00483524
A_24_P55225	RSPH9	NM_152732	radial spoke head 9 homolog (Chlamydomonas)	221421	1.27848	6.38136	8.23784	3.14613e-05	0.00100243
A_33_P3351416	SMOC2	NM_022138	SPARC related modular calcium binding 2	64094	1.27764	6.55841	7.56508	5.86277e-05	0.00155165
A_33_P3379076	CTD-2194D22.3	ENST00000506335	NA	NA	1.27668	5.27378	5.74264	0.000402003	0.00602133
A_33_P3354106	KPNA7	NM_001145715	karyopherin alpha 7 (importin alpha 8)	402569	1.27658	5.72002	8.06016	3.69328e-05	0.00112251
A_21_P0008744	XLOC_011486	TCONS_00023687	BROAD Institute lincRNA (XLOC_011486), lincRNA [TCONS_00023687]	NA	1.27569	5.19608	8.92508	1.73557e-05	0.000647065
A_23_P84929	SLC38A5	NM_033518	solute carrier family 38, member 5	92745	1.27556	6.94752	7.47821	6.37338e-05	0.00164208
A_23_P27983	APLP1	NM_005166	amyloid beta (A4) precursor-like protein 1	333	1.27527	6.75948	8.58618	2.31585e-05	0.000798358
A_33_P3376095	SYPL2	NM_001040709	synaptophysin-like 2	284612	1.2746	6.09215	8.42725	2.65991e-05	0.000884355
A_32_P167239	AFAP1L1	NM_152406	actin filament associated protein 1-like 1	134265	1.27453	6.01418	7.93262	4.15106e-05	0.0012091
A_33_P3403107	PRR19	NM_199285	proline rich 19	284338	1.27446	6.56976	8.98815	1.64652e-05	0.000625788
A_23_P57199	GGTLC1	NM_178311	gamma-glutamyltransferase light chain 1	92086	1.27432	8.56058	4.62782	0.0016065	0.01588
A_23_P45955	TEKT2	NM_014466	tektin 2 (testicular)	27285	1.27386	6.33278	6.4236	0.00018717	0.00353693
A_19_P00809417	ATF7IP2	ENST00000570163	NA	NA	1.27359	11.1112	8.24248	3.13308e-05	0.00099938
A_19_P00322956	lincRNA:chr9:133231213-133233341_R	lincRNA:chr9:133231213-133233341_R	lincRNA:chr9:133231213-133233341 reverse strand	NA	1.27284	6.21152	7.13105	8.96662e-05	0.00208284
A_21_P0006273	BANCR	ENST00000624238	NA	NA	1.27205	5.37894	7.80602	4.6685e-05	0.00131572
A_33_P3359027	CCDC42B	NM_001144872	coiled-coil domain containing 42B	387885	1.27151	5.91482	7.95157	4.07924e-05	0.00119617
A_23_P38244	APOH	NM_000042	apolipoprotein H (beta-2-glycoprotein I)	350	1.2707	5.41731	6.7373	0.000134122	0.00277495
A_23_P360754	ADAMTS4	NM_005099	ADAM metallopeptidase with thrombospondin type 1 motif, 4	9507	1.27051	5.46972	8.53392	2.42321e-05	0.000822344
A_23_P59069	HIST1H2BO	NM_003527	histone cluster 1, H2bo	8348	1.27011	12.153	6.87579	0.000116186	0.00249755
A_32_P34444	FHOD3	NM_025135	formin homology 2 domain containing 3	80206	1.27011	5.58053	8.95456	1.6933e-05	0.000636812
A_33_P3382860	RND2	NM_005440	Rho family GTPase 2	8153	1.26985	5.41451	8.8273	1.88442e-05	0.000686628
A_19_P00324423	lincRNA:chr6:3897476-3911798_R	lincRNA:chr6:3897476-3911798_R	lincRNA:chr6:3897476-3911798 reverse strand	NA	1.26941	5.34562	8.90264	1.76855e-05	0.000656078
A_23_P388900	SLC22A15	NM_018420	solute carrier family 22, member 15	55356	1.26885	6.43709	8.74193	2.02601e-05	0.000723674
A_33_P3294961	LAT2	ENST00000398475	linker for activation of T cells family, member 2	7462	1.26874	9.10915	7.48998	6.30143e-05	0.00162939
A_23_P157136	SCIN	NM_033128	scinderin	85477	1.26815	8.93927	8.94585	1.70567e-05	0.000638609
A_23_P4074	CFAP52	NM_145054	cilia and flagella associated protein 52	146845	1.2679	5.58856	8.80707	1.91695e-05	0.00069495
A_23_P139146	MS4A8	NM_031457	membrane-spanning 4-domains, subfamily A, member 8	83661	1.26696	8.98965	8.01792	3.83837e-05	0.00114655
A_23_P329890	TMEM136	NM_174926	transmembrane protein 136	219902	1.26532	10.5207	8.1345	3.45247e-05	0.00106799
A_23_P429449	NKD1	NM_033119	naked cuticle homolog 1 (Drosophila)	85407	1.26487	6.20779	8.03101	3.79273e-05	0.00113826
A_33_P3222932	SHISA8	NM_001207020	shisa family member 8	440829	1.26485	7.53619	7.29687	7.60575e-05	0.00185856
A_21_P0014225	LOC100505905	XR_108921	PREDICTED: Homo sapiens hypothetical LOC100505905, transcript variant 1 (LOC100505905), miscRNA [XR_108921]	NA	1.26443	7.38093	7.57393	5.81334e-05	0.00154355
A_23_P325562	SLC1A7	NM_006671	solute carrier family 1 (glutamate transporter), member 7	6512	1.26415	6.2338	8.80978	1.91255e-05	0.000694504
A_19_P00321279	AC145110.1	ENST00000517491	NA	NA	1.26413	5.37897	8.88577	1.79377e-05	0.000662437
A_33_P3272402	ADAD2	NM_139174	adenosine deaminase domain containing 2	161931	1.26379	6.34072	6.94108	0.000108662	0.00239692
A_21_P0005196	RP11-325F22.2	ENST00000417026	NA	NA	1.26339	5.53112	8.84029	1.86385e-05	0.000679996
A_33_P3258362	HBA2	NM_000517	hemoglobin, alpha 2	3040	1.26314	6.15313	5.81856	0.000368086	0.00566572
A_24_P395814	CGB	NM_000737	chorionic gonadotropin, beta polypeptide	1082	1.26289	6.0474	8.54674	2.39638e-05	0.00081565
A_23_P25674	CKB	NM_001823	creatine kinase, brain	1152	1.26282	9.71255	8.28603	3.01369e-05	0.000971742
A_23_P121499	WFS1	NM_006005	Wolfram syndrome 1 (wolframin)	7466	1.26017	11.1581	8.67053	2.15357e-05	0.000754436
A_32_P90047	C4orf48	NM_001141936	chromosome 4 open reading frame 48	401115	1.26007	12.7195	8.38857	2.75199e-05	0.000907604
A_21_P0014517	LOC100507613	ENST00000434985	PREDICTED: Homo sapiens hypothetical LOC100507613 (LOC100507613), miscRNA [XR_110187]	NA	1.25999	7.95243	6.86314	0.000117708	0.00252171
A_23_P421054	C6orf165	NM_001031743	chromosome 6 open reading frame 165	154313	1.25993	5.41456	8.6223	2.24475e-05	0.000780247
A_23_P125423	C1R	NM_001733	complement component 1, r subcomponent	715	1.25939	8.37838	8.87162	1.81527e-05	0.000668254
A_21_P0009734	AC006273.4	ENST00000606966	NA	NA	1.25881	5.79322	8.84784	1.852e-05	0.000676521
A_32_P234184	HES5	NM_001010926	hes family bHLH transcription factor 5	388585	1.25877	5.85466	6.94594	0.000108124	0.00238965
A_23_P76078	IL23A	NM_016584	interleukin 23, alpha subunit p19	51561	1.25715	7.95851	7.45706	6.50506e-05	0.00166669
A_23_P75786	SLC15A3	NM_016582	solute carrier family 15 (oligopeptide transporter), member 3	51296	1.25655	9.66422	5.36938	0.000627021	0.00826086
A_24_P274270	STAT1	NM_139266	signal transducer and activator of transcription 1, 91kDa	6772	1.25632	9.46961	6.70913	0.000138132	0.00283237
A_33_P3223592	APOE	NM_000041	apolipoprotein E	348	1.25566	11.0572	8.34944	2.84876e-05	0.00093575
A_23_P101380	B3GNT8	NM_198540	UDP-GlcNAc:betaGal beta-1,3-N-acetylglucosaminyltransferase 8	374907	1.25555	7.6103	7.76258	4.86224e-05	0.00135343
A_19_P00804124	lincRNA:chr14:23018310-23025460_F	lincRNA:chr14:23018310-23025460_F	lincRNA:chr14:23018310-23025460 forward strand	NA	1.25534	6.60866	8.29813	2.98141e-05	0.000964409
A_21_P0011305	RP11-680F8.1	ENST00000560994	NA	100130111	1.25433	10.8819	8.81252	1.90812e-05	0.00069394
A_23_P166459	LGALS1	NM_002305	lectin, galactoside-binding, soluble, 1	3956	1.25375	10.7369	7.67398	5.28557e-05	0.00143804
A_19_P00806397	lincRNA:chr2:111965352-112252622_F	lincRNA:chr2:111965352-112252622_F	lincRNA:chr2:111965352-112252622 forward strand	NA	1.2535	8.17323	7.12237	9.04493e-05	0.00209283
A_21_P0008919	XLOC_011682	TCONS_00024360	BROAD Institute lincRNA (XLOC_011682), lincRNA [TCONS_00024360]	NA	1.25257	6.67239	7.9922	3.92983e-05	0.00116357
A_23_P147805	UPP1	ENST00000457596	uridine phosphorylase 1	7378	1.252	8.02277	5.78259	0.000383749	0.00583628
A_24_P308229	AIM1L	NM_001039775	absent in melanoma 1-like	55057	1.25171	6.90748	6.80657	0.000124795	0.0026323
A_23_P316741	TSPAN4	NM_001025237	tetraspanin 4	7106	1.25119	9.89658	8.79876	1.93048e-05	0.00069809
A_23_P103672	NES	NM_006617	nestin	10763	1.24881	5.65557	7.92263	4.18949e-05	0.00121351
A_23_P433785	P2RX5	NM_002561	purinergic receptor P2X, ligand gated ion channel, 5	5026	1.24814	5.50057	6.59113	0.000156431	0.00308304
A_19_P00803151	LINC01503	ENST00000423122	NA	NA	1.24752	7.7626	8.18499	3.29883e-05	0.00103472
A_33_P3327123	RP11-509E10.1	ENST00000549303	NA	NA	1.24745	5.44183	7.28124	7.72371e-05	0.00187938
A_33_P3411075	FSCN1	NM_003088	fascin actin-bundling protein 1	6624	1.24678	11.8239	8.03374	3.78331e-05	0.00113826
A_33_P3387931	CENPP	NM_001012267	centromere protein P	401541	1.24633	8.59321	7.65668	5.37288e-05	0.0014542
A_33_P3243887	IL11	NM_000641	interleukin 11	3589	1.24601	5.78485	7.45459	6.52064e-05	0.00166803
A_21_P0008531	XLOC_010996	TCONS_00023094	BROAD Institute lincRNA (XLOC_010996), lincRNA [TCONS_00023094]	NA	1.24458	7.37007	8.72789	2.05041e-05	0.000729499
A_23_P68007	ATP1B3	NM_001679	ATPase, Na+/K+ transporting, beta 3 polypeptide	483	1.24441	14.5619	7.82717	4.5773e-05	0.00129436
A_33_P3417195	C17orf82	ENST00000623772	NA	388407	1.24409	8.20825	6.22694	0.000232031	0.00408579
A_23_P210726	CDC25B	NM_021873	cell division cycle 25B	994	1.24408	9.17939	8.57879	2.33071e-05	0.000800708
A_19_P00808865	XLOC_014103	THC2718861	BROAD Institute lincRNA (XLOC_014103), lincRNA [TCONS_00029159]	NA	1.24402	6.69874	6.83777	0.00012083	0.00256898
A_33_P3265359	HES6	NM_018645	hes family bHLH transcription factor 6	55502	1.2432	12.7257	8.78418	1.95451e-05	0.000704116
A_23_P152655	ICAM2	NM_000873	intercellular adhesion molecule 2	3384	1.2431	9.58348	6.61917	0.000151852	0.0030206
A_21_P0000172	CSPG5	NM_001206945	chondroitin sulfate proteoglycan 5 (neuroglycan C)	10675	1.243	7.87495	8.59482	2.29862e-05	0.000794744
A_23_P51039	INHA	NM_002191	inhibin, alpha	3623	1.24229	6.15074	4.60501	0.00165576	0.0162244
A_23_P136936	SYP	NM_003179	synaptophysin	6855	1.24193	5.2798	8.70724	2.0869e-05	0.000737903
A_24_P381199	TRIM6	NM_001003818	tripartite motif containing 6	117854	1.23976	6.30842	7.2463	7.99484e-05	0.00192171
A_23_P163402	CYP1A1	NM_000499	cytochrome P450, family 1, subfamily A, polypeptide 1	1543	1.23873	6.34721	8.00734	3.87571e-05	0.00115231
A_33_P3369153	KIF3C	NM_002254	kinesin family member 3C	3797	1.23821	7.45911	8.35975	2.82289e-05	0.000927784
A_21_P0014554	LINC00871	ENST00000556869	NA	NA	1.23773	5.60304	7.51629	6.14373e-05	0.00160016
A_21_P0014383	LOC100505535	XR_109535	PREDICTED: Homo sapiens hypothetical LOC100505535 (LOC100505535), miscRNA [XR_109535]	NA	1.23711	5.25549	7.88875	4.3228e-05	0.00123961
A_33_P3250887	SYCE3	NM_001123225	synaptonemal complex central element protein 3	644186	1.23652	8.42154	8.19646	3.26501e-05	0.00102831
A_23_P256724	TNFRSF10C	NM_003841	tumor necrosis factor receptor superfamily, member 10c, decoy without an intracellular domain	8794	1.23631	12.1162	7.76122	4.86842e-05	0.00135343
A_21_P0009153	RP11-445F12.1	ENST00000621428	NA	NA	1.23586	5.54621	8.66849	2.15733e-05	0.000754895
A_23_P24311	ALDH3B2	NM_000695	aldehyde dehydrogenase 3 family, member B2	222	1.23574	6.01352	6.18229	0.000243789	0.00422411
A_21_P0010982	MALAT1	ENST00000534336	NA	378938	1.23543	9.75056	8.6991	2.10149e-05	0.000742147
A_23_P58706	SPINK13	NM_001040129	serine peptidase inhibitor, Kazal type 13 (putative)	153218	1.23462	5.89274	6.01175	0.000295126	0.00483463
A_24_P68631	HIST2H2AB	NM_175065	histone cluster 2, H2ab	317772	1.23417	11.4399	6.45596	0.000180749	0.00343939
A_23_P128094	ABCB9	NM_019625	ATP-binding cassette, sub-family B (MDR/TAP), member 9	23457	1.23387	6.99879	8.26964	3.05803e-05	0.000980346
A_23_P218626	NEU4	NM_080741	sialidase 4	129807	1.23367	5.80345	7.98986	3.93826e-05	0.00116546
A_23_P24903	P2RY2	NM_176072	purinergic receptor P2Y, G-protein coupled, 2	5029	1.23326	8.24798	8.21442	3.21281e-05	0.00101764
A_23_P66881	RGS9	NM_003835	regulator of G-protein signaling 9	8787	1.23318	5.60641	7.96917	4.01376e-05	0.00118232
A_33_P3267562	VAX2	NM_012476	ventral anterior homeobox 2	25806	1.23295	6.09058	7.12824	8.99186e-05	0.00208617
A_24_P295590	RASSF4	NM_032023	Ras association (RalGDS/AF-6) domain family member 4	83937	1.23132	8.48253	7.09776	9.27104e-05	0.00212719
A_33_P3383912	HLA-DRB3	NM_022555	major histocompatibility complex, class II, DR beta 3	3125	1.23126	12.0517	7.83205	4.55655e-05	0.00128987
A_19_P00317871	PVT1	NR_003367	Pvt1 oncogene (non-protein coding)	5820	1.22955	6.66593	8.23638	3.15024e-05	0.00100262
A_21_P0000594	BOK-AS1	ENST00000434306	NA	100379249	1.2273	5.252	5.24656	0.000728801	0.0091703
A_21_P0000597	CTSLP8	ENST00000413075	NA	1518	1.22682	9.52479	7.08659	9.37574e-05	0.00214417
A_33_P3354374	C1QTNF1-AS1	ENST00000581579	NA	100507410	1.22666	5.25433	8.66084	2.17155e-05	0.000758944
A_23_P125278	CXCL11	NM_005409	chemokine (C-X-C motif) ligand 11	6373	1.22622	5.35256	6.47956	0.000176219	0.00336884
A_33_P3387616	RHPN1	NM_052924	rhophilin, Rho GTPase binding protein 1	114822	1.22621	10.9719	8.09786	3.56889e-05	0.00109364
A_24_P408603	RAB39B	NM_171998	RAB39B, member RAS oncogene family	116442	1.22604	6.44268	8.17879	3.31729e-05	0.0010385
A_23_P70670	CD83	NM_004233	CD83 molecule	9308	1.22566	7.69215	7.16229	8.69089e-05	0.00203861
A_33_P3253832	FV367791	FV367791	Unknown	NA	1.22532	9.63031	8.50117	2.4933e-05	0.000838194
A_23_P218579	GLB1L	NM_024506	galactosidase, beta 1-like	79411	1.22496	7.82982	7.64582	5.42854e-05	0.00146581
A_33_P3253723	AQP1	NM_198098	aquaporin 1 (Colton blood group)	358	1.22493	6.52252	6.37562	0.000197157	0.00365461
A_23_P326319	C16orf45	NM_033201	chromosome 16 open reading frame 45	89927	1.22492	9.33788	8.49898	2.49806e-05	0.000838431
A_33_P3256510	KCNK12	NM_022055	potassium channel, two pore domain subfamily K, member 12	56660	1.22313	5.82454	8.63318	2.2238e-05	0.000773905
A_23_P30254	PLK2	NM_006622	polo-like kinase 2	10769	1.22225	13.3273	7.41921	6.74826e-05	0.00170996
A_19_P00322422	lincRNA:chr11:65271755-65272266_R	lincRNA:chr11:65271755-65272266_R	lincRNA:chr11:65271755-65272266 reverse strand	NA	1.22143	12.7185	8.56722	2.35418e-05	0.000804631
A_23_P407112	SPATA18	NM_145263	spermatogenesis associated 18	132671	1.22138	11.1424	8.03771	3.76964e-05	0.00113598
A_24_P55148	HIST1H2BJ	NM_021058	histone cluster 1, H2bj	8970	1.22091	9.30353	7.41962	6.74559e-05	0.00170996
A_23_P62709	SPRR3	NM_005416	small proline-rich protein 3	6707	1.21951	6.01226	8.61101	2.26672e-05	0.000785536
A_33_P3225101	RP11-321M21.3	ENST00000579386	NA	NA	1.21913	5.01627	7.0098	0.00010132	0.00226899
A_23_P90419	PBX4	NM_025245	pre-B-cell leukemia homeobox 4	80714	1.21606	9.03316	7.96235	4.03898e-05	0.00118792
A_23_P69310	CCRL2	NM_003965	chemokine (C-C motif) receptor-like 2	9034	1.2153	7.91854	7.06455	9.58624e-05	0.00217652
A_23_P252052	FILIP1L	NM_182909	filamin A interacting protein 1-like	11259	1.21518	8.78779	7.93029	4.15999e-05	0.00121087
A_33_P3309626	ADAMTS17	ENST00000378898	ADAM metallopeptidase with thrombospondin type 1 motif, 17	170691	1.21485	7.53007	8.53593	2.41897e-05	0.000821391
A_23_P169039	SNAI2	NM_003068	snail family zinc finger 2	6591	1.21483	5.59945	7.03795	9.8472e-05	0.0022217
A_23_P211345	TBX1	NM_080647	T-box 1	6899	1.21336	6.35028	8.10275	3.55311e-05	0.00109089
A_21_P0010997	RP11-356J5.12	ENST00000529938	NA	NA	1.21311	8.15321	6.89598	0.000113799	0.00246846
A_33_P3306146	PLAU	NM_001145031	plasminogen activator, urokinase	5328	1.21293	5.46742	7.22202	8.18948e-05	0.00195266
A_33_P3331746	ST6GAL2	NM_032528	ST6 beta-galactosamide alpha-2,6-sialyltranferase 2	84620	1.21195	4.90584	7.05923	9.63778e-05	0.0021839
A_33_P3285470	ADGRB1	NM_001702	adhesion G protein-coupled receptor B1	575	1.21082	6.64893	8.55549	2.37824e-05	0.000811404
A_33_P3316878	CHPF	NM_024536	chondroitin polymerizing factor	79586	1.2108	15.1278	7.90756	4.24823e-05	0.00122558
A_33_P3245290	AQP7P1	NR_002817	aquaporin 7 pseudogene 1	375719	1.21071	7.23165	7.28817	7.67119e-05	0.00186739
A_23_P421306	SYT12	NM_177963	synaptotagmin XII	91683	1.21048	9.04422	8.42159	2.67316e-05	0.000887289
A_23_P214821	EDN1	NM_001955	endothelin 1	1906	1.20919	10.1788	7.38572	6.9718e-05	0.00175261
A_21_P0008800	RP11-20G13.3	ENST00000561362	NA	NA	1.20806	5.11227	7.86224	4.43039e-05	0.00126038
A_21_P0000515	VTRNA1-3	ENST00000365645	NA	56662	1.20695	8.01439	8.09761	3.56971e-05	0.00109364
A_23_P258190	AKR1B1	NM_001628	aldo-keto reductase family 1, member B1 (aldose reductase)	231	1.20658	11.4197	8.2697	3.05787e-05	0.000980346
A_23_P161659	SYT13	NM_020826	synaptotagmin XIII	57586	1.20652	11.0007	8.15442	3.39091e-05	0.00105179
A_33_P3246950	AC005019.3	ENST00000434321	NA	NA	1.20558	5.99454	7.10407	9.21252e-05	0.002117
A_32_P101352	CXorf65	NM_001025265	chromosome X open reading frame 65	158830	1.20493	5.17303	8.51079	2.47247e-05	0.000834123
A_33_P3262020	C8G	NM_000606	complement component 8, gamma polypeptide	733	1.20355	7.10295	7.65996	5.3562e-05	0.00145174
A_23_P150053	ACTA2	NM_001613	actin, alpha 2, smooth muscle, aorta	59	1.20351	10.1849	7.71841	5.06836e-05	0.00139482
A_23_P156687	CFB	NM_001710	complement factor B	629	1.20301	13.6409	7.6717	5.29696e-05	0.00143977
A_21_P0012823	RP11-454P21.1	ENST00000510648	NA	NA	1.20264	4.82437	4.90026	0.00112663	0.0124375
A_23_P18672	GBA3	NM_020973	glucosidase, beta, acid 3 (gene/pseudogene)	57733	1.20237	5.39473	8.48551	2.5276e-05	0.000844771
A_19_P00320067	RP11-54O7.3	ENST00000609207	NA	100130417	1.2014	5.59941	5.78415	0.000383056	0.00583197
A_32_P171313	GNB4	NM_021629	guanine nucleotide binding protein (G protein), beta polypeptide 4	59345	1.20095	5.90191	7.97788	3.98177e-05	0.00117531
A_21_P0000059	APOBEC3H	NM_001166004	apolipoprotein B mRNA editing enzyme, catalytic polypeptide-like 3H	164668	1.20031	6.70684	6.63137	0.000149907	0.00299773
A_24_P257971	SLC27A4	NM_005094	solute carrier family 27 (fatty acid transporter), member 4	10999	1.20022	7.36981	8.44707	2.61404e-05	0.000871631
A_23_P100642	PNMT	NM_002686	phenylethanolamine N-methyltransferase	5409	1.20012	6.03983	8.0314	3.79139e-05	0.00113826
A_19_P00320322	lincRNA:chr17:62761217-62762236_R	lincRNA:chr17:62761217-62762236_R	lincRNA:chr17:62761217-62762236 reverse strand	NA	1.19998	6.92294	7.44059	6.60966e-05	0.00168629
A_23_P120281	EDAR	NM_022336	ectodysplasin A receptor	10913	1.19986	5.11336	8.20922	3.22783e-05	0.0010194
A_24_P217234	SLC3A1	NM_000341	solute carrier family 3 (amino acid transporter heavy chain), member 1	6519	1.19962	6.60468	7.08252	9.41424e-05	0.0021511
A_23_P142849	RND3	NM_005168	Rho family GTPase 3	390	1.19913	10.9058	6.80611	0.000124855	0.00263261
A_32_P66364	PPP1R1C	NM_001080545	protein phosphatase 1, regulatory (inhibitor) subunit 1C	151242	1.19907	7.5895	8.30014	2.97608e-05	0.000964147
A_23_P24469	CSRP3	NM_003476	cysteine and glycine-rich protein 3 (cardiac LIM protein)	8048	1.19904	5.10834	5.9528	0.000315544	0.00507258
A_23_P61149	INPP5D	NM_001017915	inositol polyphosphate-5-phosphatase, 145kDa	3635	1.19863	11.8274	7.26505	7.84808e-05	0.00189837
A_23_P59045	HIST1H2AE	NM_021052	histone cluster 1, H2ae	3012	1.19854	10.8037	7.60879	5.62307e-05	0.0015091
A_23_P5392	TP53I3	NM_004881	tumor protein p53 inducible protein 3	9540	1.19852	11.6179	7.97675	3.98591e-05	0.00117592
A_23_P47682	NRIP3	NM_020645	nuclear receptor interacting protein 3	56675	1.19803	6.0607	6.41522	0.000188874	0.00355454
A_23_P1523	RHOD	NM_014578	ras homolog family member D	29984	1.19789	9.68941	8.17486	3.32903e-05	0.00103889
A_23_P50674	IZUMO4	NM_001031735	IZUMO family member 4	113177	1.19668	7.35798	8.18058	3.31195e-05	0.00103739
A_19_P00315524	MIAT	ENST00000613780	NA	440823	1.19641	6.02974	7.79839	4.70191e-05	0.00132059
A_23_P8013	HIST1H2BL	NM_003519	histone cluster 1, H2bl	8340	1.19628	13.027	6.61326	0.000152806	0.00302824
A_21_P0008540	RP1-261D10.2	ENST00000555771	NA	NA	1.19585	7.24942	8.19927	3.25677e-05	0.00102699
A_24_P34155	RUNX1	NM_001122607	runt-related transcription factor 1	861	1.19525	8.54169	8.03261	3.7872e-05	0.00113826
A_33_P3283044	MTCL1	NM_015210	microtubule crosslinking factor 1	23255	1.19505	7.00921	8.29907	2.97892e-05	0.000964147
A_21_P0013246	UPK3B	NM_030570	uroplakin 3B	80761	1.19485	5.47373	5.1132	0.000860163	0.0102887
A_24_P371281	SLC35G2	NM_025246	solute carrier family 35, member G2	80723	1.19431	7.10934	8.00768	3.8745e-05	0.00115231
A_21_P0012058	HS1BP3-IT1	ENST00000449391	NA	NA	1.19281	5.65981	6.29887	0.000214378	0.00387
A_33_P3257182	MYBPC2	NM_004533	myosin binding protein C, fast type	4606	1.19273	5.1355	8.31139	2.94648e-05	0.000958401
A_23_P162918	SERPINA3	NM_001085	serpin peptidase inhibitor, clade A (alpha-1 antiproteinase, antitrypsin), member 3	12	1.19216	15.9833	7.95848	4.05338e-05	0.00119093
A_21_P0001245	RP11-443B7.1	ENST00000451766	NA	NA	1.19216	7.87949	7.22327	8.17933e-05	0.00195215
A_23_P352426	CDRT1	NM_006382	CMT1A duplicated region transcript 1	374286	1.19211	5.33555	6.13075	0.000258183	0.00440826
A_23_P218237	LCAT	NM_000229	lecithin-cholesterol acyltransferase	3931	1.19202	7.18215	4.36994	0.00227038	0.0200943
A_24_P365349	CACNG7	NM_031896	calcium channel, voltage-dependent, gamma subunit 7	59284	1.19201	4.99795	5.92397	0.000326094	0.00518064
A_33_P3415087	CLCN5	NM_001127899	chloride channel, voltage-sensitive 5	1184	1.19147	6.66803	7.80412	4.67681e-05	0.00131676
A_33_P3420816	GDF1	NM_001492	growth differentiation factor 1	2657	1.1913	5.76437	7.47525	6.39165e-05	0.00164559
A_33_P3283599	ANKRD20A8P	NR_003366	ankyrin repeat domain 20 family, member A8, pseudogene	729171	1.19096	5.83052	8.31448	2.9384e-05	0.000957498
A_33_P3319542	SLC8A2	NM_015063	solute carrier family 8 (sodium/calcium exchanger), member 2	6543	1.19091	5.28815	7.60737	5.63068e-05	0.00151043
A_33_P3728698	KB-1732A1.1	ENST00000517910	NA	401472	1.19004	6.20782	8.40817	2.7049e-05	0.000896067
A_21_P0014829	LOC100652760	XR_132680	PREDICTED: Homo sapiens hypothetical LOC100652760 (LOC100652760), miscRNA [XR_132680]	NA	1.18956	5.6544	5.81147	0.000371117	0.00569252
A_19_P00321685	DLEU1	ENST00000479420	NA	NA	1.18944	6.60273	8.05899	3.6972e-05	0.0011231
A_23_P169494	ORM1	NM_000607	orosomucoid 1	5004	1.18918	5.8795	5.43632	0.000578167	0.00780396
A_23_P57658	HRASLS	NM_020386	HRAS-like suppressor	57110	1.18853	8.41038	7.23791	8.06154e-05	0.00193479
A_24_P296808	PNMAL1	NM_018215	paraneoplastic Ma antigen family-like 1	55228	1.18815	7.47994	6.24964	0.000226291	0.00402053
A_21_P0010265	AJ011932.1	ENST00000621707	NA	NA	1.18763	5.60197	7.01626	0.000100659	0.00225984
A_23_P70095	CD74	NM_001025158	CD74 molecule, major histocompatibility complex, class II invariant chain	972	1.1875	11.1295	6.69726	0.000139861	0.00285355
A_33_P3268555	SP140	NM_001005176	SP140 nuclear body protein	11262	1.18744	5.28456	7.57771	5.79239e-05	0.00153895
A_33_P3373805	CTC-529P8.1	ENST00000515519	NA	NA	1.1874	5.36609	5.4099	0.000596932	0.00797877
A_23_P119353	RASIP1	NM_017805	Ras interacting protein 1	54922	1.18661	9.77121	7.28967	7.65983e-05	0.00186542
A_33_P3409477	UBASH3B	NM_032873	ubiquitin associated and SH3 domain containing B	84959	1.18603	6.96897	8.30948	2.9515e-05	0.000959061
A_33_P3405424	IL4I1	NM_172374	interleukin 4 induced 1	259307	1.18592	5.90483	8.30759	2.95643e-05	0.000960121
A_23_P7402	PDZD2	NM_178140	PDZ domain containing 2	23037	1.18557	5.65259	7.5675	5.8492e-05	0.00154969
A_23_P154986	GGT1	NM_005265	gamma-glutamyltransferase 1	2678	1.18498	7.58231	6.41473	0.000188974	0.00355461
A_33_P3392077	TP53I3	NM_004881	tumor protein p53 inducible protein 3	9540	1.18418	12.2157	8.15638	3.38494e-05	0.00105093
A_33_P3226357	FOXE1	NM_004473	forkhead box E1	2304	1.18405	5.23037	6.78426	0.000127718	0.00267846
A_21_P0014709	PAX8-AS1	ENST00000613966	NA	NA	1.18381	10.1735	3.82217	0.0048891	0.0339016
A_33_P3221423	RAB41	NM_001032726	RAB41, member RAS oncogene family	347517	1.18363	5.22875	7.90607	4.25406e-05	0.00122592
A_32_P69930	CCDC96	NM_153376	coiled-coil domain containing 96	257236	1.18359	9.97436	8.32426	2.91301e-05	0.000951407
A_33_P3284508	CD14	NM_001174104	CD14 molecule	929	1.18357	9.19352	8.33421	2.88742e-05	0.000945202
A_32_P155666	ECEL1	NM_004826	endothelin converting enzyme-like 1	9427	1.18324	5.65503	6.01029	0.000295612	0.00483569
A_19_P00325768	A_19_P00325768	A_19_P00325768	Unknown	NA	1.1832	12.6262	7.39747	6.89249e-05	0.00173834
A_33_P3393927	MTMR11	NM_181873	myotubularin related protein 11	10903	1.18297	6.38929	7.23132	8.11436e-05	0.00194068
A_23_P323685	HIST1H4H	NM_003543	histone cluster 1, H4h	8365	1.18193	10.479	5.92276	0.000326544	0.00518492
A_33_P3376947	ABCB9	ENST00000537276	ATP-binding cassette, sub-family B (MDR/TAP), member 9	23457	1.18045	6.34153	6.59213	0.000156266	0.00308085
A_23_P397376	MAF	NM_001031804	v-maf avian musculoaponeurotic fibrosarcoma oncogene homolog	4094	1.17981	7.31784	8.22673	3.17756e-05	0.00100908
A_33_P3535972	CELF4	NM_020180	CUGBP, Elav-like family member 4	56853	1.17977	8.23386	8.22855	3.1724e-05	0.001008
A_33_P3369436	RP11-680F8.1	ENST00000536835	NA	100130111	1.17852	10.8128	6.69213	0.000140617	0.00286289
A_33_P3672756	LOC284561	XR_112106	PREDICTED: Homo sapiens hypothetical LOC284561 (LOC284561), miscRNA [XR_112106]	284561	1.17846	5.22288	8.01064	3.86402e-05	0.00115181
A_33_P3390713	TMEM2	ENST00000377043	transmembrane protein 2	23670	1.17824	6.34043	8.12558	3.48041e-05	0.00107374
A_33_P3249224	BAAT	NM_001701	bile acid CoA:amino acid N-acyltransferase	570	1.17795	5.16546	8.26999	3.05707e-05	0.000980346
A_33_P3366540	CSGALNACT1	NM_001130518	chondroitin sulfate N-acetylgalactosaminyltransferase 1	55790	1.17676	6.34587	7.8692	4.40186e-05	0.00125288
A_21_P0014003	DST	ENST00000521821	dystonin	667	1.1763	6.37618	7.82673	4.57919e-05	0.00129436
A_23_P2283	TAC3	NM_013251	tachykinin 3	6866	1.17617	6.411	8.18689	3.29321e-05	0.00103435
A_23_P7976	HIST1H1E	NM_005321	histone cluster 1, H1e	3008	1.1761	11.293	7.67403	5.28531e-05	0.00143804
A_24_P345679	MLF1	NM_001195432	myeloid leukemia factor 1	4291	1.17461	6.74258	8.29963	2.97745e-05	0.000964147
A_23_P205997	APH1B	NM_031301	APH1B gamma secretase subunit	83464	1.17409	10.2819	8.00001	3.9018e-05	0.00115766
A_24_P17719	KLHL5	NM_015990	kelch-like family member 5	51088	1.17404	6.54122	8.18975	3.28476e-05	0.00103226
A_19_P00801752	XLOC_014103	THC2718861	BROAD Institute lincRNA (XLOC_014103), lincRNA [TCONS_00029159]	NA	1.17397	6.72793	5.63119	0.000458161	0.00661327
A_33_P3532770	LOC283674	AK092120	uncharacterized LOC283674	283674	1.17366	5.22518	7.88124	4.35298e-05	0.00124391
A_23_P94230	LY96	NM_015364	lymphocyte antigen 96	23643	1.17299	5.24665	8.14303	3.42597e-05	0.00106151
A_33_P3383696	SPEG	NM_005876	SPEG complex locus	10290	1.17278	6.77492	5.01824	0.000969393	0.0111901
A_33_P3226985	CDK5R1	NM_003885	cyclin-dependent kinase 5, regulatory subunit 1 (p35)	8851	1.17128	7.59281	8.27584	3.04116e-05	0.00097877
A_33_P3213029	RNF43	NM_017763	ring finger protein 43	54894	1.17102	12.8533	8.04901	3.73097e-05	0.00112799
A_33_P3409675	LOC442132	NR_033906	golgin A6 family-like 1 pseudogene	442132	1.17009	7.51836	6.7215	0.000136354	0.0028101
A_33_P3218188	SPSB2	NM_032641	splA/ryanodine receptor domain and SOCS box containing 2	84727	1.16995	11.9296	8.06337	3.68251e-05	0.00112042
A_23_P112241	DNAJB5	NM_012266	DnaJ (Hsp40) homolog, subfamily B, member 5	25822	1.16972	9.65036	7.96994	4.01093e-05	0.00118209
A_23_P340158	ISCU	NM_014301	iron-sulfur cluster assembly enzyme	23479	1.16904	14.021	7.71494	5.08496e-05	0.00139557
A_32_P305888	SH3TC2	ENST00000323829	NA	79628	1.16897	5.8354	8.25165	3.10753e-05	0.000993441
A_23_P40919	ADGRG7	NM_032787	adhesion G protein-coupled receptor G7	84873	1.16892	6.03037	5.54358	0.000508357	0.00712269
A_33_P3325355	TOMM34	NM_006809	translocase of outer mitochondrial membrane 34	10953	1.16787	12.8283	7.93388	4.14625e-05	0.00120831
A_21_P0012507	AADACP1	ENST00000483636	NA	201651	1.16748	6.23896	8.24937	3.11386e-05	0.000994909
A_33_P3303212	CCDC74B	NM_207310	coiled-coil domain containing 74B	91409	1.16718	5.59174	6.04748	0.000283457	0.00468902
A_19_P00812033	A_19_P00812033	A_19_P00812033	Unknown	NA	1.16663	7.29421	5.36256	0.000632242	0.00830517
A_23_P256158	ADRA2C	NM_000683	adrenoceptor alpha 2C	152	1.16395	7.93642	7.99578	3.91693e-05	0.00116095
A_33_P3221203	MMP13	NM_002427	matrix metallopeptidase 13	4322	1.1628	4.89223	8.21595	3.20839e-05	0.00101764
A_33_P3318444	RNF222	NM_001146684	ring finger protein 222	643904	1.16238	9.74969	6.58145	0.000158047	0.00310027
A_33_P3277447	SLC26A2	NM_000112	solute carrier family 26 (anion exchanger), member 2	1836	1.16171	10.3656	8.20305	3.24575e-05	0.00102449
A_33_P3302453	LINC00242	ENST00000437615	NA	401288	1.15991	5.40579	7.31318	7.48477e-05	0.00183919
A_23_P5211	MUC16	NM_024690	mucin 16, cell surface associated	94025	1.15869	5.3613	8.15867	3.37794e-05	0.00105004
A_24_P148717	CCR1	NM_001295	chemokine (C-C motif) receptor 1	1230	1.15868	5.10261	7.68704	5.22066e-05	0.00142375
A_23_P164451	TBX2	NM_005994	T-box 2	6909	1.15798	5.78525	4.51864	0.00185764	0.0175588
A_24_P165423	RBP7	NM_052960	retinol binding protein 7, cellular	116362	1.15752	7.27983	7.4031	6.85481e-05	0.00173112
A_23_P348264	LETM2	NM_144652	leucine zipper-EF-hand containing transmembrane protein 2	137994	1.15739	5.98427	8.12234	3.49061e-05	0.00107573
A_33_P3424222	HLA-DQB1	NM_002123	major histocompatibility complex, class II, DQ beta 1	3119	1.15684	11.4679	4.03745	0.0035979	0.0276367
A_33_P3376365	HES2	ENST00000377836	hes family bHLH transcription factor 2	54626	1.15647	8.05276	8.08798	3.60105e-05	0.00110031
A_23_P131330	LRRTM1	NM_178839	leucine rich repeat transmembrane neuronal 1	347730	1.1553	8.24025	8.11698	3.50759e-05	0.00107922
A_32_P41553	TSACC	NM_144627	TSSK6 activating co-chaperone	128229	1.15496	7.93064	8.03994	3.76196e-05	0.00113496
A_23_P15394	CD68	NM_001251	CD68 molecule	968	1.15465	10.0438	7.91314	4.22636e-05	0.00122111
A_32_P98298	DUSP8	NM_004420	dual specificity phosphatase 8	1850	1.1541	9.13606	6.71192	0.000137728	0.00282587
A_23_P77529	MSLN	NM_005823	mesothelin	10232	1.15396	8.86268	5.79473	0.000378384	0.00578305
A_23_P251031	IL13	NM_002188	interleukin 13	3596	1.15392	5.54366	7.91988	4.20015e-05	0.00121537
A_33_P3390708	TMEM2	NM_013390	transmembrane protein 2	23670	1.1536	8.58555	8.02274	3.82152e-05	0.00114331
A_23_P359540	HIST1H4F	NM_003540	histone cluster 1, H4f	8361	1.15306	9.31419	7.33391	7.33406e-05	0.00181303
A_23_P167818	FAM184A	NM_024581	family with sequence similarity 184, member A	79632	1.15266	6.70868	8.02928	3.79874e-05	0.00113887
A_21_P0012258	MAD1L1	NM_003550	MAD1 mitotic arrest deficient-like 1 (yeast)	8379	1.15212	8.59129	7.25773	7.905e-05	0.00190892
A_33_P3367636	KHDC3L	NM_001017361	KH domain containing 3-like, subcortical maternal complex member	154288	1.15143	5.15995	6.68346	0.000141902	0.00288288
A_33_P3214501	AEN	NM_022767	apoptosis enhancing nuclease	64782	1.15104	8.32761	7.98538	3.95447e-05	0.00116915
A_33_P3242508	ZNF365	NM_199450	zinc finger protein 365	22891	1.15052	5.55943	8.08941	3.59636e-05	0.00109946
A_33_P3399064	RNA5-8S5	NR_003285	RNA, 5.8S ribosomal 5	100008587	1.14988	10.2787	7.60019	5.66935e-05	0.00151726
A_23_P214168	COL12A1	NM_004370	collagen, type XII, alpha 1	1303	1.14978	5.24458	6.65088	0.000146852	0.00295622
A_23_P13548	CHRDL2	NM_015424	chordin-like 2	25884	1.14978	5.50226	8.08551	3.60913e-05	0.0011016
A_33_P3369799	SLC35D3	NM_001008783	solute carrier family 35, member D3	340146	1.14941	6.05214	7.38912	6.94878e-05	0.00174869
A_33_P3379967	HLA-F	NM_001098478	major histocompatibility complex, class I, F	3134	1.14722	10.9702	7.94353	4.10953e-05	0.0012025
A_33_P3405334	GM2A	NM_000405	GM2 ganglioside activator	2760	1.14648	13.3541	7.54555	5.97347e-05	0.00156915
A_33_P3341722	COL23A1	ENST00000407622	collagen, type XXIII, alpha 1	91522	1.14606	9.31158	8.05268	3.71852e-05	0.0011266
A_23_P118203	ZG16B	NM_145252	zymogen granule protein 16B	124220	1.14523	15.866	7.61023	5.61538e-05	0.00150845
A_33_P3372910	DDX58	NM_014314	DEAD (Asp-Glu-Ala-Asp) box polypeptide 58	23586	1.14516	9.49951	5.05657	0.000923585	0.0108145
A_23_P106761	CORO1A	NM_007074	coronin, actin binding protein, 1A	11151	1.14495	6.85756	6.72443	0.000135938	0.00280342
A_33_P3373273	SLC15A1	NM_005073	solute carrier family 15 (oligopeptide transporter), member 1	6564	1.144	8.27143	7.65593	5.37668e-05	0.00145454
A_23_P44996	S100G	NM_004057	S100 calcium binding protein G	795	1.14249	5.14349	4.24058	0.00271052	0.0226609
A_23_P35293	GJB5	NM_005268	gap junction protein, beta 5, 31.1kDa	2709	1.14244	5.02342	5.47364	0.000552753	0.00755157
A_33_P3460460	RP1-102K2.8	ENST00000608354	NA	91370	1.14238	6.54655	7.77607	4.80114e-05	0.00133993
A_23_P436281	HIST2H4B	NM_001034077	histone cluster 2, H4b	554313	1.14175	10.6677	6.54346	0.000164569	0.00318379
A_21_P0012064	AC016735.2	ENST00000425212	NA	NA	1.14136	5.75213	7.95016	4.08454e-05	0.00119641
A_23_P128808	GPR132	NM_013345	G protein-coupled receptor 132	29933	1.1412	5.49762	6.42146	0.000187603	0.00354044
A_23_P42718	NFE2L3	NM_004289	nuclear factor, erythroid 2-like 3	9603	1.14113	10.7247	8.05649	3.70563e-05	0.00112379
A_23_P165130	MPV17L2	NM_032683	MPV17 mitochondrial membrane protein-like 2	84769	1.14061	11.0233	7.00192	0.000102133	0.00228315
A_23_P391778	MACF1	NM_012090	microtubule-actin crosslinking factor 1	23499	1.14043	12.5564	7.04357	9.79141e-05	0.00221099
A_23_P63032	GUCA2B	NM_007102	guanylate cyclase activator 2B (uroguanylin)	2981	1.1396	5.0994	6.20569	0.000237548	0.00415234
A_23_P212469	ENTPD3	NM_001248	ectonucleoside triphosphate diphosphohydrolase 3	956	1.13901	10.3486	7.33393	7.3339e-05	0.00181303
A_23_P251881	NCR3	NM_147130	natural cytotoxicity triggering receptor 3	259197	1.13861	5.58923	7.84368	4.50746e-05	0.00127913
A_23_P7965	PGC	NM_002630	progastricsin (pepsinogen C)	5225	1.13853	15.9516	6.59665	0.000155518	0.00306926
A_19_P00318946	SNHG23	ENST00000442197	NA	NA	1.13785	5.04883	6.61872	0.000151925	0.0030206
A_23_P64404	FADS3	NM_021727	fatty acid desaturase 3	3995	1.13694	8.22054	8.03306	3.78567e-05	0.00113826
A_24_P39195	OXGR1	NM_080818	oxoglutarate (alpha-ketoglutarate) receptor 1	27199	1.13661	5.423	7.01749	0.000100533	0.00225984
A_32_P42964	NUPR1L	NM_001145712	nuclear protein, transcriptional regulator, 1-like	389493	1.13654	11.5861	7.91914	4.20303e-05	0.00121559
A_21_P0009033	XLOC_011944	BE394732	601311935F1 NIH_MGC_44 Homo sapiens cDNA clone IMAGE:3658737 5', mRNA sequence [BE394732]	NA	1.13647	6.90799	6.91234	0.000111905	0.00244123
A_19_P00324839	MALAT1	ENST00000534336	NA	378938	1.13639	9.59282	7.95093	4.08163e-05	0.00119617
A_19_P00319889	lincRNA:chr2:224569352-224588757_R	lincRNA:chr2:224569352-224588757_R	lincRNA:chr2:224569352-224588757 reverse strand	NA	1.13564	6.37831	5.73552	0.000405354	0.0060494
A_23_P164022	MYO1C	NM_033375	myosin IC	4641	1.13546	13.3025	7.43028	6.67611e-05	0.0016957
A_23_P79978	SLC24A3	NM_020689	solute carrier family 24 (sodium/potassium/calcium exchanger), member 3	57419	1.13446	7.15704	5.85691	0.000352157	0.00547193
A_23_P372923	FGFR1	NM_001174066	fibroblast growth factor receptor 1	2260	1.13395	5.37472	7.99858	3.9069e-05	0.00115858
A_23_P161624	FOSL1	NM_005438	FOS-like antigen 1	8061	1.13355	7.14623	5.98718	0.000303453	0.0049302
A_23_P167401	PCDHB11	NM_018931	protocadherin beta 11	56125	1.13319	6.33225	6.58404	0.000157614	0.00309465
A_33_P3339650	DST	NM_001723	dystonin	667	1.13318	5.26173	7.91165	4.23219e-05	0.00122218
A_23_P84219	LIPH	NM_139248	lipase, member H	200879	1.1329	11.0234	6.2885	0.000216829	0.00389952
A_21_P0012459	XLOC_l2_010338	AL049161	DKFZp434G1019_r1 434 (synonym: htes3) Homo sapiens cDNA clone DKFZp434G1019, mRNA sequence [AL049161]	NA	1.13242	4.90044	4.70057	0.00145972	0.0148858
A_21_P0012289	GGT1	NM_005265	gamma-glutamyltransferase 1	2678	1.13094	6.65941	5.08229	0.000894168	0.0105654
A_23_P350001	GUCY1A2	NM_000855	guanylate cyclase 1, soluble, alpha 2	2977	1.12978	5.00092	6.73354	0.000134649	0.00278285
A_33_P3371727	SAT1	ENST00000379253	spermidine/spermine N1-acetyltransferase 1	6303	1.12974	6.46863	6.37099	0.000198153	0.00366833
A_33_P3379939	HLA-F	NM_018950	major histocompatibility complex, class I, F	3134	1.12935	16.0474	7.81311	4.63772e-05	0.00130768
A_23_P164958	CCDC8	NM_032040	coiled-coil domain containing 8	83987	1.12915	6.0836	6.08081	0.000273028	0.00456787
A_23_P6252	DSCR8	NR_026838	Down syndrome critical region 8	84677	1.12798	5.19197	7.10398	9.21334e-05	0.002117
A_33_P3415623	LRRIQ1	ENST00000525971	NA	84125	1.12772	5.26445	7.96822	4.01727e-05	0.00118274
A_23_P36187	SYT8	NM_138567	synaptotagmin VIII	90019	1.12665	6.97816	7.75933	4.87709e-05	0.00135453
A_23_P345692	IL17D	NM_138284	interleukin 17D	53342	1.12612	7.55141	7.88302	4.3458e-05	0.00124328
A_21_P0012075	AC007251.2	ENST00000611915	NA	NA	1.12551	5.09049	3.6774	0.00603105	0.0392703
A_23_P86330	IER5	NM_016545	immediate early response 5	51278	1.12533	13.725	7.87912	4.36154e-05	0.00124573
A_33_P3321711	TOMM34	NM_006809	translocase of outer mitochondrial membrane 34	10953	1.12451	10.9646	7.38178	6.99864e-05	0.00175661
A_23_P156180	SLC22A4	NM_003059	solute carrier family 22 (organic cation/zwitterion transporter), member 4	6583	1.12442	5.79725	7.93568	4.13937e-05	0.00120753
A_33_P3384133	C17orf99	NM_001163075	chromosome 17 open reading frame 99	100141515	1.12433	5.17841	6.33919	0.000205134	0.00374542
A_23_P136405	PDCD1	NM_005018	programmed cell death 1	5133	1.12408	6.40275	7.9218	4.19273e-05	0.00121384
A_23_P69329	HYAL1	NM_007312	Homo sapiens hyaluronoglucosaminidase 1 (HYAL1), transcript variant 1, mRNA [NM_007312]	3373	1.12334	10.3638	7.93739	4.13285e-05	0.00120686
A_33_P3613516	GATA2-AS1	AK024653	GATA2 antisense RNA 1	101927167	1.1231	5.83099	7.09761	9.2725e-05	0.00212719
A_23_P201035	GBA	NM_001005741	glucosidase, beta, acid	2629	1.12256	10.4581	7.44595	6.57541e-05	0.00167904
A_23_P417383	ASPRV1	NM_152792	aspartic peptidase, retroviral-like 1	151516	1.1225	8.1589	7.53593	6.02889e-05	0.00157744
A_32_P512061	GBAP1	ENST00000566701	NA	2630	1.12195	9.37764	6.36154	0.000200199	0.00369759
A_33_P3366120	FLNA	NM_001110556	filamin A, alpha	2316	1.12153	11.2327	6.29194	0.000216013	0.00388851
A_24_P322353	PSTPIP2	NM_024430	proline-serine-threonine phosphatase interacting protein 2	9050	1.1213	8.0666	7.25219	7.94845e-05	0.00191529
A_23_P50928	C1QL2	NM_182528	complement component 1, q subcomponent-like 2	165257	1.12089	6.26912	6.81099	0.000124224	0.00262316
A_23_P360964	DACT3	NM_145056	dishevelled-binding antagonist of beta-catenin 3	147906	1.12087	5.75824	7.89488	4.29834e-05	0.00123506
A_33_P3399208	HLA-B	ENST00000466304	major histocompatibility complex, class I, B	3106	1.1207	11.6453	7.79099	4.73454e-05	0.00132715
A_24_P71904	HPGD	NM_000860	hydroxyprostaglandin dehydrogenase 15-(NAD)	3248	1.12048	9.98865	7.00114	0.000102215	0.00228369
A_19_P00316166	RP11-434D9.1	ENST00000509947	NA	NA	1.12018	5.62552	6.62351	0.000151156	0.00301116
A_23_P110712	DUSP1	NM_004417	dual specificity phosphatase 1	1843	1.12014	8.18595	6.41044	0.000189853	0.00355948
A_23_P204158	RNFT2	NM_032814	ring finger protein, transmembrane 2	84900	1.11956	8.58258	7.81625	4.62416e-05	0.00130554
A_33_P3268487	ABAT	NM_000663	4-aminobutyrate aminotransferase	18	1.11945	10.7474	6.66674	0.000144419	0.0029185
A_24_P413126	PMEPA1	NM_020182	prostate transmembrane protein, androgen induced 1	56937	1.11924	11.5327	7.09546	9.29255e-05	0.00213024
A_33_P3274084	RHBDL3	NM_138328	rhomboid, veinlet-like 3 (Drosophila)	162494	1.11897	5.56528	7.90414	4.26168e-05	0.00122637
A_33_P3351510	IL1RAPL1	NM_014271	interleukin 1 receptor accessory protein-like 1	11141	1.11837	5.48279	5.26948	0.000708517	0.00898803
A_33_P3407356	LINC01348	ENST00000628622	NA	731656	1.11814	5.97521	6.55119	0.000163219	0.00317212
A_33_P3370714	PGC	NM_001166424	progastricsin (pepsinogen C)	5225	1.1181	14.8503	5.82434	0.000365637	0.00563559
A_32_P206104	RP11-15I11.3	ENST00000431307	NA	NA	1.11663	5.47342	6.90666	0.000112559	0.00244805
A_23_P129903	TRIM16L	NM_001037330	tripartite motif containing 16-like	147166	1.11575	11.745	7.77678	4.79793e-05	0.00133993
A_33_P3285868	CYGB	NM_134268	cytoglobin	114757	1.11518	12.1647	7.27743	7.75278e-05	0.00188242
A_33_P3244643	FAM183A	NM_001101376	family with sequence similarity 183, member A	440585	1.11496	7.50354	4.95838	0.00104596	0.0118108
A_33_P3323136	ENKUR	NM_145010	enkurin, TRPC channel interacting protein	219670	1.11395	6.31114	6.25712	0.000224435	0.0039987
A_23_P94434	HRCT1	NM_001039792	histidine rich carboxyl terminus 1	646962	1.11327	5.68694	7.76069	4.87084e-05	0.00135345
A_33_P3759592	FLJ13773	AK023835	uncharacterized LOC246318	246318	1.11327	14.4916	7.6065	5.63537e-05	0.00151099
A_19_P00315870	lincRNA:chr2:224569607-224588760_R	lincRNA:chr2:224569607-224588760_R	lincRNA:chr2:224569607-224588760 reverse strand	NA	1.11248	6.24293	5.38038	0.000618694	0.00818532
A_23_P44195	MSI2	NM_138962	musashi RNA-binding protein 2	124540	1.11242	10.8417	7.43939	6.61737e-05	0.00168675
A_19_P00807501	lincRNA:chr8:94968549-94974474_F	lincRNA:chr8:94968549-94974474_F	lincRNA:chr8:94968549-94974474 forward strand	NA	1.11157	9.70188	7.41221	6.79432e-05	0.00171735
A_23_P394064	PTRF	NM_012232	polymerase I and transcript release factor	284119	1.1114	12.9497	7.25181	7.95143e-05	0.00191529
A_24_P822704	TMEM198	NM_001005209	transmembrane protein 198	130612	1.1109	7.59578	6.12132	0.000260918	0.00443909
A_32_P63013	MIR4697HG	ENST00000624667	NA	283174	1.1098	6.41286	7.84047	4.52097e-05	0.00128233
A_23_P433218	OR7E91P	NR_002185	olfactory receptor, family 7, subfamily E, member 91 pseudogene	79315	1.10922	7.67931	7.83206	4.5565e-05	0.00128987
A_23_P256784	MUC2	ENST00000361558	NA	4583	1.10909	7.43484	6.22327	0.000232973	0.00409447
A_33_P3258712	AC012146.7	ENST00000623522	NA	NA	1.10757	8.90189	7.7373	4.97905e-05	0.00137618
A_23_P167997	HIST1H2BG	NM_003518	histone cluster 1, H2bg	8339	1.10741	9.91147	7.74267	4.95398e-05	0.00136992
A_33_P3214550	CXCR2	NM_001557	chemokine (C-X-C motif) receptor 2	3579	1.10732	5.10844	4.66465	0.00153029	0.0153543
A_23_P134914	LY6H	NM_002347	lymphocyte antigen 6 complex, locus H	4062	1.10604	5.20685	7.16358	8.6797e-05	0.00203682
A_24_P16913	ABCC4	NM_005845	ATP-binding cassette, sub-family C (CFTR/MRP), member 4	10257	1.106	5.70372	7.71959	5.06275e-05	0.00139462
A_33_P3384562	PDLIM7	NM_213636	PDZ and LIM domain 7 (enigma)	9260	1.10523	10.1267	6.15451	0.000251435	0.00432264
A_23_P62607	IL22RA1	NM_021258	interleukin 22 receptor, alpha 1	58985	1.10499	7.6836	7.28985	7.65852e-05	0.00186542
A_23_P81676	WISP3	NM_198239	WNT1 inducible signaling pathway protein 3	8838	1.10473	5.20286	7.75005	4.91976e-05	0.00136264
A_23_P36397	CYP27B1	NM_000785	cytochrome P450, family 27, subfamily B, polypeptide 1	1594	1.10422	6.73568	7.65736	5.36943e-05	0.00145395
A_23_P19291	TUBB2A	NM_001069	tubulin, beta 2A class IIa	7280	1.10376	13.2279	7.79641	4.71061e-05	0.00132174
A_33_P3352970	IRAK2	NM_001570	interleukin-1 receptor-associated kinase 2	3656	1.10323	8.11272	6.61609	0.000152349	0.00302411
A_33_P3456233	NALT1	ENST00000450304	NA	NA	1.10296	7.7337	7.73238	5.00213e-05	0.00138057
A_24_P300777	ADAM8	NM_001109	ADAM metallopeptidase domain 8	101	1.10292	11.1913	5.87606	0.00034449	0.00539047
A_23_P386942	DIRAS1	NM_145173	DIRAS family, GTP-binding RAS-like 1	148252	1.1022	6.67619	7.77765	4.79405e-05	0.00133991
A_23_P111041	HIST1H2BI	NM_003525	histone cluster 1, H2bi	8346	1.10195	11.7045	7.38246	6.99404e-05	0.00175623
A_33_P3221980	A_33_P3221980	A_33_P3221980	Unknown	NA	1.10163	9.83241	7.54377	5.98369e-05	0.00157052
A_23_P362148	DNER	NM_139072	delta/notch-like EGF repeat containing	92737	1.10144	5.3541	7.77838	4.79077e-05	0.00133964
A_33_P3385775	ZNF703	NM_025069	zinc finger protein 703	80139	1.10073	8.49115	7.77622	4.80044e-05	0.00133993
A_33_P3318322	STEAP4	NM_001205315	STEAP family member 4	79689	1.10067	5.58795	7.15907	8.71885e-05	0.00204183
A_33_P3313835	PP14571	ENST00000404891	NA	100130449	1.09877	7.84222	5.206	0.000766273	0.00950944
A_33_P3403867	PMEPA1	NM_020182	prostate transmembrane protein, androgen induced 1	56937	1.09849	9.49802	6.67439	0.000143261	0.00289893
A_32_P148745	VWDE	NM_001135924	von Willebrand factor D and EGF domains	221806	1.09706	5.8305	5.96458	0.000311342	0.00502531
A_33_P3354021	RPL23AP53	NR_003572	ribosomal protein L23a pseudogene 53	644128	1.09672	10.4669	7.35987	7.15002e-05	0.0017844
A_33_P3289659	SERPINA1	ENST00000402629	serpin peptidase inhibitor, clade A (alpha-1 antiproteinase, antitrypsin), member 1	5265	1.09592	5.47088	7.58186	5.76943e-05	0.00153789
A_24_P212811	ANKRD34A	NM_001039888	ankyrin repeat domain 34A	284615	1.09582	5.98021	7.57902	5.78514e-05	0.00153895
A_24_P937405	PRSS23	NM_007173	protease, serine, 23	11098	1.0958	10.981	7.47181	6.41293e-05	0.0016493
A_23_P333640	PAPLN	NM_173462	papilin, proteoglycan-like sulfated glycoprotein	89932	1.09556	7.04542	7.73097	5.00879e-05	0.00138174
A_23_P155596	FMO3	NM_001002294	flavin containing monooxygenase 3	2328	1.09527	5.40623	6.35239	0.000202204	0.00371812
A_33_P3277110	SLC5A3	NM_006933	solute carrier family 5 (sodium/myo-inositol cotransporter), member 3	6526	1.0944	10.9467	6.34266	0.000204358	0.00373855
A_23_P101505	KLK11	NM_144947	kallikrein-related peptidase 11	11012	1.09334	11.6515	5.1171	0.00128131	0.0135683
A_23_P257043	GEM	NM_005261	GTP binding protein overexpressed in skeletal muscle	2669	1.09319	5.55935	7.72256	5.04861e-05	0.00139139
A_21_P0014815	RP11-549B18.1	ENST00000565978	NA	646778	1.09297	8.28411	7.65124	5.40067e-05	0.00145966
A_33_P3329255	NDST2	ENST00000398701	NA	8509	1.09296	8.98828	7.71154	5.10132e-05	0.00139785
A_23_P94552	TMEM2	NM_013390	transmembrane protein 2	23670	1.0927	13.5411	7.04088	9.81811e-05	0.00221601
A_33_P3355921	VAC14-AS1	ENST00000398177	NA	100130894	1.09233	5.53679	7.16534	8.66452e-05	0.00203426
A_32_P516818	PQLC2L	NM_001243729	PQ loop repeat containing 2-like	152078	1.09135	5.27442	5.85537	0.000352785	0.00547996
A_33_P3619171	PMAIP1	NM_021127	phorbol-12-myristate-13-acetate-induced protein 1	5366	1.09119	9.19917	5.44658	0.000571062	0.00773536
A_23_P104464	ALOX5	NM_000698	arachidonate 5-lipoxygenase	240	1.09111	10.5109	7.32881	7.37081e-05	0.00181931
A_21_P0008028	XLOC_010301	TCONS_00021716	BROAD Institute lincRNA (XLOC_010301), lincRNA [TCONS_00021716]	NA	1.0911	5.53935	6.54793	0.000163787	0.00317786
A_33_P3479449	LINC01127	ENST00000627215	NA	100506328	1.09101	5.36721	5.85939	0.000351156	0.00546331
A_24_P294408	PLA1A	NM_015900	phospholipase A1 member A	51365	1.09082	5.30146	7.51458	6.15385e-05	0.00160062
A_23_P33984	TMEM27	NM_020665	transmembrane protein 27	57393	1.09063	7.51451	6.32629	0.000208044	0.00378184
A_32_P456318	SRSF12	NM_080743	serine/arginine-rich splicing factor 12	135295	1.09039	5.80232	7.65061	5.40388e-05	0.00145984
A_33_P3270668	FAM131B	NM_001031690	family with sequence similarity 131, member B	9715	1.09032	6.26731	6.50046	0.00017231	0.00330513
A_23_P103011	RAB36	NM_004914	RAB36, member RAS oncogene family	9609	1.08993	9.43675	7.68858	5.21309e-05	0.00142236
A_23_P1083	GJA4	NM_002060	gap junction protein, alpha 4, 37kDa	2701	1.0895	5.65759	5.72524	0.000410252	0.00610183
A_23_P254165	RAI2	NM_021785	retinoic acid induced 2	10742	1.08899	8.80494	5.97292	0.000308405	0.00499086
A_23_P376488	TNF	NM_000594	tumor necrosis factor	7124	1.08899	5.77051	6.27131	0.000220962	0.00395163
A_23_P158829	ARRB2	NM_004313	arrestin, beta 2	409	1.08875	9.71739	6.9034	0.000112936	0.00245487
A_33_P3569068	MAD1L1	NM_003550	MAD1 mitotic arrest deficient-like 1 (yeast)	8379	1.08867	8.37483	6.19157	0.000241292	0.00419988
A_33_P3413216	TSPAN4	NM_001025237	tetraspanin 4	7106	1.0885	9.07539	7.68396	5.23589e-05	0.00142655
A_33_P3229083	HIST1H2BK	NM_080593	histone cluster 1, H2bk	85236	1.08845	11.4749	7.30661	7.53328e-05	0.00184715
A_24_P259276	ZDHHC24	NM_207340	zinc finger, DHHC-type containing 24	254359	1.08824	10.7726	7.67409	5.285e-05	0.00143804
A_33_P3262515	RASA3	NM_007368	RAS p21 protein activator 3	22821	1.08805	9.37368	4.46267	0.00200258	0.0184382
A_23_P65278	NBEA	NM_015678	neurobeachin	26960	1.08792	8.93685	7.16598	8.65894e-05	0.00203426
A_23_P348524	LKAAEAR1	NM_001007125	LKAAEAR motif containing 1	198437	1.08732	5.72502	6.70031	0.000139415	0.00284951
A_21_P0007292	XLOC_009320	TCONS_00019525	BROAD Institute lincRNA (XLOC_009320), lincRNA [TCONS_00019525]	NA	1.08698	8.54431	7.12514	9.01982e-05	0.00209012
A_21_P0000035	TMEM217	ENST00000482580	NA	221468	1.08697	7.7793	7.57191	5.82458e-05	0.00154439
A_21_P0004808	XXyac-YX65C7_A.3	ENST00000435612	NA	NA	1.08689	5.26079	5.73776	0.000404298	0.00603994
A_24_P873659	MALAT1	ENST00000616691	NA	378938	1.08661	7.35474	7.67106	5.30015e-05	0.00143995
A_33_P3298539	APOA1	NM_000039	apolipoprotein A-I	335	1.08551	6.26761	6.86102	0.000117965	0.00252411
A_23_P342641	SLC44A5	NM_152697	solute carrier family 44, member 5	204962	1.08548	5.62085	6.18074	0.000244208	0.00422754
A_19_P00318599	LOC648987	NR_034085	uncharacterized LOC648987	648987	1.08521	7.57758	7.66019	5.35505e-05	0.00145174
A_24_P91566	BMP7	NM_001719	bone morphogenetic protein 7	655	1.08516	7.37215	5.70313	0.000421001	0.00621909
A_23_P167920	DLL1	NM_005618	delta-like 1 (Drosophila)	28514	1.08491	6.31034	6.63138	0.000149905	0.00299773
A_23_P209978	VSNL1	NM_003385	visinin-like 1	7447	1.08461	8.14503	7.18724	8.4774e-05	0.00200308
A_19_P00809498	lincRNA:chr4:6683199-6683665_R	lincRNA:chr4:6683199-6683665_R	lincRNA:chr4:6683199-6683665 reverse strand	NA	1.08415	14.3942	5.86789	0.000347738	0.0054268
A_23_P69908	GLRX	NM_002064	glutaredoxin (thioltransferase)	2745	1.08414	12.6607	7.48726	6.31796e-05	0.00163293
A_23_P84576	ANTXR1	NM_053034	anthrax toxin receptor 1	84168	1.08402	6.13549	6.75354	0.000131868	0.00273919
A_23_P256682	APEX2	NM_014481	APEX nuclease (apurinic/apyrimidinic endonuclease) 2	27301	1.08369	10.7614	6.99047	0.000103329	0.0023014
A_33_P3303449	LEPR	NM_001198688	leptin receptor	3953	1.08364	6.46716	6.90737	0.000112477	0.00244718
A_23_P99163	DRAM1	NM_018370	DNA-damage regulated autophagy modulator 1	55332	1.08363	12.9759	7.61293	5.60098e-05	0.00150528
A_23_P21976	CSPG4	NM_001897	chondroitin sulfate proteoglycan 4	1464	1.08313	5.6329	7.62648	5.52919e-05	0.00149088
A_33_P3360426	WDR1	NM_017491	WD repeat domain 1	9948	1.08181	8.27452	7.45476	6.51956e-05	0.00166803
A_21_P0014948	LOC100510710	ENST00000313929	PREDICTED: Homo sapiens glucosylceramidase-like (LOC100510710), partial miscRNA [XR_133570]	100510710	1.0815	8.94786	7.40257	6.85831e-05	0.00173124
A_32_P104000	DCUN1D3	NM_173475	DCN1, defective in cullin neddylation 1, domain containing 3	123879	1.08095	11.5191	6.33377	0.000206351	0.00376061
A_24_P191781	PARM1	NM_015393	prostate androgen-regulated mucin-like protein 1	25849	1.08051	7.94761	7.01678	0.000100605	0.00225984
A_24_P926960	MEGF6	NM_001409	multiple EGF-like-domains 6	1953	1.08006	7.95671	7.62469	5.5386e-05	0.00149271
A_33_P3354499	CTD-3064M3.4	ENST00000501440	NA	401480	1.0788	7.09564	4.78334	0.0013102	0.0137877
A_23_P91512	CLDN14	NM_144492	claudin 14	23562	1.07861	5.31889	7.62132	5.55639e-05	0.0014961
A_21_P0000921	LINC01352	ENST00000431347	NA	101929730	1.07741	5.79023	4.50865	0.00188265	0.017718
A_23_P252783	SLC2A8	NM_014580	solute carrier family 2 (facilitated glucose transporter), member 8	29988	1.07715	12.0691	7.59882	5.6768e-05	0.00151854
A_23_P128663	SACS	NM_014363	sacsin molecular chaperone	26278	1.07686	9.06594	7.60531	5.64179e-05	0.00151169
A_21_P0000300	SNORA48	NR_002918	small nucleolar RNA, H/ACA box 48	652965	1.07643	9.53529	7.60503	5.64326e-05	0.00151169
A_21_P0013870	SMIM10L2B	NR_024493	small integral membrane protein 10 like 2B	644596	1.07606	10.808	7.07077	9.52629e-05	0.00216634
A_23_P111947	CDH17	NM_004063	cadherin 17, LI cadherin (liver-intestine)	1015	1.07605	5.14302	6.04633	0.000283823	0.00469102
A_19_P00803441	LOC100499194	NR_034130	uncharacterized LOC100499194	100499194	1.07601	5.65575	6.46232	0.000179516	0.0034216
A_23_P41075	MON1A	NM_032355	MON1 secretory trafficking family member A	84315	1.07571	10.0657	7.57753	5.79334e-05	0.00153895
A_23_P11353	ATP6AP2	NM_005765	ATPase, H+ transporting, lysosomal accessory protein 2	10159	1.07562	13.1367	6.70496	0.000138737	0.00284072
A_21_P0000613	TFAP2A-AS1	NR_033910	TFAP2A antisense RNA 1	100130275	1.07529	5.84214	7.43346	6.65554e-05	0.00169272
A_19_P00322183	RP11-469A15.2	ENST00000635220	NA	NA	1.0748	5.32692	7.59079	5.72044e-05	0.00152682
A_24_P244442	BSCL2	NM_032667	Berardinelli-Seip congenital lipodystrophy 2 (seipin)	26580	1.07439	10.7561	7.51727	6.13793e-05	0.00159969
A_23_P86283	LAPTM5	NM_006762	lysosomal protein transmembrane 5	7805	1.07375	5.10185	5.92592	0.000325367	0.00517197
A_19_P00322182	RP11-469A15.2	ENST00000635220	NA	NA	1.07361	5.2647	7.45872	6.4946e-05	0.00166582
A_24_P74070	PARD6G	NM_032510	par-6 family cell polarity regulator gamma	84552	1.07325	7.38975	7.49413	6.27624e-05	0.00162361
A_23_P168882	TP53INP1	NM_033285	tumor protein p53 inducible nuclear protein 1	94241	1.07299	11.1424	7.57801	5.79071e-05	0.00153895
A_33_P3431595	C8orf31	NM_173687	chromosome 8 open reading frame 31	286122	1.07299	7.48746	6.54568	0.000164181	0.00318326
A_24_P170983	ESPNL	NM_194312	espin-like	339768	1.07131	6.60523	7.11994	9.06693e-05	0.00209511
A_23_P30900	HLA-DQA2	ENST00000552745	major histocompatibility complex, class II, DQ alpha 2	3118	1.07056	5.21376	3.82429	0.00487421	0.0338417
A_32_P46594	DRAIC	ENST00000559477	NA	145837	1.07054	8.42926	6.32747	0.000207775	0.00377829
A_33_P3362008	NPPB	NM_002521	natriuretic peptide B	4879	1.07036	5.3247	5.41442	0.000593676	0.00795711
A_23_P144877	ATOX1	NM_004045	antioxidant 1 copper chaperone	475	1.07005	12.5005	7.55818	5.90165e-05	0.0015566
A_23_P77859	TMEM88	NM_203411	transmembrane protein 88	92162	1.06977	7.19908	6.62126	0.000151517	0.00301625
A_23_P383227	S100A1	NM_006271	S100 calcium binding protein A1	6271	1.06908	5.93366	6.96082	0.000106494	0.00235999
A_33_P3414903	NPL	ENST00000367550	N-acetylneuraminate pyruvate lyase (dihydrodipicolinate synthase) [Source:HGNC Symbol;Acc:16781] [ENST00000367550]	80896	1.06873	8.26917	6.19004	0.000241703	0.00420447
A_21_P0008637	XLOC_011265	THC2772049	Q4NIX6_9MICC (Q4NIX6) Protein kinase, partial (4%) [THC2772049]	NA	1.06869	5.17128	7.37233	7.0635e-05	0.0017644
A_33_P3297092	H2BFWT	NM_001002916	H2B histone family, member W, testis-specific	158983	1.06778	5.01116	6.94317	0.00010843	0.00239364
A_33_P3296198	C5orf63	NM_001164479	chromosome 5 open reading frame 63	401207	1.06726	15.224	7.19885	8.38005e-05	0.00198273
A_33_P3323914	A_33_P3323914	A_33_P3323914	Unknown	NA	1.06684	6.39629	7.53751	6.01975e-05	0.00157718
A_21_P0004504	LOC101928505	BC020897	uncharacterized LOC101928505	101928505	1.06663	5.20301	7.53419	6.03895e-05	0.00157789
A_32_P352358	LOC650293	NM_001040071	seven transmembrane helix receptor	650293	1.06653	6.92551	7.14757	8.81961e-05	0.00205535
A_33_P3298850	SLC16A8	NM_013356	solute carrier family 16 (monocarboxylate transporter), member 8	23539	1.06615	5.63905	6.00901	0.000296039	0.00483854
A_23_P90014	GPR108	NM_001080452	G protein-coupled receptor 108	56927	1.06608	10.6923	6.46492	0.000179014	0.0034143
A_33_P3417626	ENHO	NM_198573	energy homeostasis associated	375704	1.06457	6.40311	7.46943	6.4277e-05	0.00165162
A_23_P7562	ACSL6	NM_001009185	acyl-CoA synthetase long-chain family member 6	23305	1.06385	5.10737	7.51707	6.13912e-05	0.00159969
A_24_P101651	CSAG4	ENST00000361201	NA	100130935	1.06377	5.75808	4.34442	0.00235067	0.020564
A_23_P356616	ABTB2	NM_145804	ankyrin repeat and BTB (POZ) domain containing 2	25841	1.06313	10.7232	6.27071	0.000221106	0.00395166
A_24_P336276	SLCO3A1	NM_013272	solute carrier organic anion transporter family, member 3A1	28232	1.06291	7.97632	7.37807	7.02405e-05	0.00176068
A_33_P3441639	RP11-253M7.1	ENST00000558617	NA	145694	1.06264	6.04412	6.87908	0.000115793	0.0024951
A_33_P3718269	MIR3142HG	ENST00000517927	NA	NA	1.06188	6.19936	7.29621	7.61069e-05	0.00185898
A_24_P299318	FAM101B	NM_182705	family with sequence similarity 101, member B	359845	1.06147	7.78531	7.23368	8.09537e-05	0.00194018
A_24_P684186	EMB	NM_198449	embigin	133418	1.06109	10.1969	7.2335	8.09679e-05	0.00194018
A_33_P3324004	CCL15	NM_032965	chemokine (C-C motif) ligand 15	6359	1.06091	6.53121	5.55261	0.000502915	0.0070694
A_33_P3251492	RP11-273G15.2	ENST00000522060	NA	100133669	1.06057	5.57879	7.41689	6.76348e-05	0.00171258
A_32_P220715	MAP1LC3B	NM_022818	microtubule-associated protein 1 light chain 3 beta	81631	1.05996	11.5417	6.62709	0.000150587	0.00300576
A_32_P122226	AMDHD1	NM_152435	amidohydrolase domain containing 1	144193	1.05996	5.97696	7.23158	8.1122e-05	0.00194068
A_24_P248240	SYT11	NM_152280	synaptotagmin XI	23208	1.05907	9.049	7.47983	6.36342e-05	0.00164172
A_23_P212508	TF	NM_001063	transferrin	7018	1.05867	5.19903	6.93365	0.00010949	0.00240963
A_33_P3357759	HEATR7B1	XM_291007	PREDICTED: Homo sapiens HEAT repeat containing 7B1 (HEATR7B1), mRNA [XM_291007]	NA	1.05857	5.42589	6.41596	0.000188723	0.00355339
A_33_P3332112	FAS	NM_000043	Fas cell surface death receptor	355	1.05725	8.28362	7.47007	6.42372e-05	0.00165134
A_19_P00315670	RP11-395G23.3	ENST00000521369	NA	NA	1.05648	10.5241	6.88932	0.000114581	0.00247885
A_24_P261929	IFI27L1	NM_206949	interferon, alpha-inducible protein 27-like 1	122509	1.05614	11.8015	6.37752	0.000196752	0.00365064
A_23_P73632	NR0B1	NM_000475	nuclear receptor subfamily 0, group B, member 1	190	1.05573	5.72595	7.11351	9.12561e-05	0.00210443
A_33_P3343737	CELA3A	NM_005747	chymotrypsin-like elastase family, member 3A	10136	1.05463	5.36663	7.43244	6.66211e-05	0.00169289
A_23_P137697	SELP	NM_003005	selectin P (granule membrane protein 140kDa, antigen CD62)	6403	1.05443	5.10272	6.41346	0.000189233	0.00355483
A_23_P110196	HERC5	NM_016323	HECT and RLD domain containing E3 ubiquitin protein ligase 5	51191	1.05423	7.46632	4.79571	0.00128932	0.0136304
A_23_P145238	HIST1H2BK	NM_080593	histone cluster 1, H2bk	85236	1.05299	12.8723	6.81949	0.000123136	0.00260691
A_33_P3382271	BC033643	BC033643	Homo sapiens cDNA clone IMAGE:5562656. [BC033643]	NA	1.05242	9.45923	7.27551	7.76753e-05	0.00188365
A_33_P3310047	SHROOM4	NM_020717	shroom family member 4	57477	1.05202	6.34932	7.02147	0.000100129	0.00225288
[truncated: 55,356 more rows]
